# Supplementary material for: Multi-omics analysis identifies drivers of protein phosphorylation
Source: Genome Biol. 2023 Mar 21;24:52. doi: 10.1186/s13059-023-02892-2 (PMC10031968; doi:10.1186/s13059-023-02892-2)
Supplement: Supplementary file 3 — Additional file 3: Table S2. Sex effect for proteins and phosphorylation sites in three tissues in CC strains. [file 13059_2023_2892_MOESM3_ESM.xlsx]

## Sheet: Summary
	Table S2. Sex effect summaries for proteins and phosphorylation sites quantified in three tissues in CC strains
	S1. Sex effect of proteins quantified in heart tissue in CC strains
	S2. Sex effect of proteins quantified in kidney tissue in CC strains
	S3. Sex effect of proteins quantified in liver tissue in CC strains
	S4. Sex effect of phosphopeptides and adjusted phosphopeptides quantified in heart tissue in CC strains
	S5. Sex effect of phosphopeptides and adjusted phosphopeptides quantified in kidney tissue in CC strains
	S6. Sex effect of phosphopeptides and adjusted phosphopeptides quantified in liver tissue in CC strains

## Sheet: S1
protein.id	protein_effect	protein_pval	protein_se	gene.id	symbol
ENSMUSP00000000001	-0.0519537	0.155378	0.0368296	ENSMUSG00000000001	Gnai3
ENSMUSP00000000049	0.147962	0.0160245	0.0612004	ENSMUSG00000000049	Apoh
ENSMUSP00000099304	0.0244525	0.571911	0.0436607	ENSMUSG00000000056	Narf
ENSMUSP00000000090	0.0853419	0.0614281	0.0456795	ENSMUSG00000000088	Cox5a
ENSMUSP00000000129	0.0182466	0.261926	0.0163623	ENSMUSG00000000127	Fer
ENSMUSP00000076864	0.505273	0.000130869	0.127164	ENSMUSG00000000134	Tfe3
ENSMUSP00000098074	-0.0265267	0.417615	0.0331203	ENSMUSG00000000148	Brat1
ENSMUSP00000000153	0.0409954	0.106529	0.02549	ENSMUSG00000000149	Gna12
ENSMUSP00000034567	0.0785354	3.3348e-05	0.0183888	ENSMUSG00000000168	Dlat
ENSMUSP00000000175	-0.0531919	0.089772	0.0314298	ENSMUSG00000000171	Sdhd
ENSMUSP00000000219	-0.0358167	0.69217	0.0919528	ENSMUSG00000000214	Th
ENSMUSP00000000260	0.0511983	0.0719239	0.0284982	ENSMUSG00000000253	Gmpr
ENSMUSP00000103528	-0.0261618	0.399368	0.0313323	ENSMUSG00000000275	Trim25
ENSMUSP00000103526	-0.0979941	0.0501908	0.0500839	ENSMUSG00000000276	Dgke
ENSMUSP00000000287	-0.131478	0.00267009	0.0431387	ENSMUSG00000000278	Scpep1
ENSMUSP00000000299	0.00461091	0.964031	0.103139	ENSMUSG00000000290	Itgb2
ENSMUSP00000000304	0.00131499	0.984326	0.0676935	ENSMUSG00000000295	Hddc2
ENSMUSP00000000312	-0.0755368	0.368907	0.0849823	ENSMUSG00000000303	Cdh1
ENSMUSP00000000314	-0.0278529	0.498135	0.0414817	ENSMUSG00000000305	Cdh4
ENSMUSP00000000317	-0.0165494	0.738193	0.0499329	ENSMUSG00000000308	Ckmt1
ENSMUSP00000000329	0.147795	0.141022	0.100809	ENSMUSG00000000320	Alox12
ENSMUSP00000000335	-0.025897	0.187226	0.0197337	ENSMUSG00000000326	Comt
ENSMUSP00000000348	0.0437823	0.0427144	0.0216011	ENSMUSG00000000339	Rtca
ENSMUSP00000000349	0.0512168	0.0100874	0.0197949	ENSMUSG00000000340	Dbt
ENSMUSP00000000365	0.0239674	0.20609	0.0190554	ENSMUSG00000000355	Mcts1
ENSMUSP00000000369	0.0305257	0.581083	0.0561942	ENSMUSG00000000359	Rem1
ENSMUSP00000000384	0.0419051	0.0571442	0.0220491	ENSMUSG00000000374	Trappc10
ENSMUSP00000000388	-0.0499647	0.215442	0.0405858	ENSMUSG00000000378	Ccm2
ENSMUSP00000114256	0.0835962	7.85641e-05	0.0206418	ENSMUSG00000000384	Tbrg4
ENSMUSP00000099793	-0.129983	0.0895522	0.0768759	ENSMUSG00000000392	Fap
ENSMUSP00000144904	0.020961	0.348273	0.0225003	ENSMUSG00000000399	Ndufa9
ENSMUSP00000000430	0.0102689	0.842183	0.0523111	ENSMUSG00000000420	Galnt1
ENSMUSP00000000449	0.0204593	0.205276	0.0162369	ENSMUSG00000000439	Mkrn2
ENSMUSP00000108571	-0.0168541	0.564052	0.029583	ENSMUSG00000000441	Raf1
ENSMUSP00000101921	-0.0534512	0.849459	0.286377	ENSMUSG00000000486	2022-09-01
ENSMUSP00000099744	-0.0189372	0.337068	0.0198596	ENSMUSG00000000538	Tom1l2
ENSMUSP00000023128	-0.0358002	0.0959297	0.021561	ENSMUSG00000000555	Itga5
ENSMUSP00000010278	0.00640459	0.774365	0.0225325	ENSMUSG00000000561	Wdr77
ENSMUSP00000113022	0.0387107	0.0378237	0.0186282	ENSMUSG00000000563	Atp5f1
ENSMUSP00000019128	-0.0884011	0.00745047	0.0328102	ENSMUSG00000000568	Hnrnpd
ENSMUSP00000000608	-0.0531099	0.362615	0.0588855	ENSMUSG00000000594	Gm2a
ENSMUSP00000000619	-0.0478715	0.056137	0.0250844	ENSMUSG00000000605	Clcn4
ENSMUSP00000000642	0.0127557	0.588889	0.0237933	ENSMUSG00000000628	Hk2
ENSMUSP00000117044	0.0780532	0.0605338	0.0416486	ENSMUSG00000000631	Myo18a
ENSMUSP00000123256	0.0173865	0.566456	0.0305714	ENSMUSG00000000631	Myo18a
ENSMUSP00000130696	0.000215934	0.990168	0.017676	ENSMUSG00000000631	Myo18a
ENSMUSP00000000727	0.0152761	0.166141	0.0110824	ENSMUSG00000000711	Rab5b
ENSMUSP00000119552	0.0778951	0.00013357	0.0199273	ENSMUSG00000000738	Spg7
ENSMUSP00000000759	-0.0292187	0.180033	0.0218996	ENSMUSG00000000743	Chmp1a
ENSMUSP00000000767	-0.078464	0.0324209	0.0366355	ENSMUSG00000000751	Rpa1
ENSMUSP00000000769	0.101333	0.0142503	0.0411675	ENSMUSG00000000753	Serpinf1
ENSMUSP00000000776	-0.0204294	0.761906	0.0680037	ENSMUSG00000000759	Tubgcp3
ENSMUSP00000000804	0.00791211	0.687775	0.019853	ENSMUSG00000000787	Ddx3x
ENSMUSP00000103710	-0.00533202	0.929766	0.061528	ENSMUSG00000000804	Usp32
ENSMUSP00000099483	0.00519118	0.898222	0.0409383	ENSMUSG00000000805	Car4
ENSMUSP00000000828	0.0748163	0.0139673	0.0302839	ENSMUSG00000000811	Txnrd3
ENSMUSP00000104425	0.0610022	0.215047	0.0496171	ENSMUSG00000000826	Dnajc5
ENSMUSP00000104427	-0.0258428	0.176642	0.0192313	ENSMUSG00000000827	Tpd52l2
ENSMUSP00000000896	0.0353754	0.602484	0.0685575	ENSMUSG00000000876	Pxmp4
ENSMUSP00000000910	-0.0231867	0.675904	0.0562261	ENSMUSG00000000889	Dbh
ENSMUSP00000000925	-0.149435	0.000947255	0.0445298	ENSMUSG00000000902	Smarcb1
ENSMUSP00000000939	-0.0544055	0.0188856	0.0230984	ENSMUSG00000000915	Hip1r
ENSMUSP00000000985	-0.038039	0.231568	0.0319752	ENSMUSG00000000959	Oxa1l
ENSMUSP00000001002	-0.0467196	0.234458	0.039662	ENSMUSG00000000976	Heatr6
ENSMUSP00000001042	-0.123189	0.00231949	0.039984	ENSMUSG00000001016	Ilf2
ENSMUSP00000143522	-0.135045	0.246264	0.117527	ENSMUSG00000001020	S100a4
ENSMUSP00000143111	-0.0944593	0.00723679	0.0348917	ENSMUSG00000001025	S100a6
ENSMUSP00000001055	-0.0342525	0.324545	0.0350807	ENSMUSG00000001029	Icam2
ENSMUSP00000078087	-0.0384991	0.279271	0.0359462	ENSMUSG00000001034	Mapk7
ENSMUSP00000136950	-0.0498275	0.00342981	0.01686	ENSMUSG00000001036	Epn2
ENSMUSP00000001079	-0.0248152	0.146887	0.0171779	ENSMUSG00000001052	Sec24b
ENSMUSP00000120014	-0.0334454	0.391936	0.0395015	ENSMUSG00000001056	Nhp2
ENSMUSP00000130758	-0.0622403	0.0249994	0.0277019	ENSMUSG00000001089	Luzp1
ENSMUSP00000099641	-0.0545412	0.0208603	0.0235155	ENSMUSG00000001098	Kctd10
ENSMUSP00000001127	0.0245483	0.105455	0.0152091	ENSMUSG00000001100	Poldip2
ENSMUSP00000001147	-0.10503	0.000653481	0.0303094	ENSMUSG00000001119	Col6a1
ENSMUSP00000129465	-0.0459727	0.01431	0.0186887	ENSMUSG00000001120	Pcbp3
ENSMUSP00000103904	-0.0689746	0.159317	0.0492266	ENSMUSG00000001123	Lgals9
ENSMUSP00000001155	0.0310259	0.398595	0.0370188	ENSMUSG00000001127	Araf
ENSMUSP00000001156	-0.195098	0.0214668	0.0845251	ENSMUSG00000001128	Cfp
ENSMUSP00000001166	-0.0556692	0.22621	0.0463471	ENSMUSG00000001138	Cnnm3
ENSMUSP00000110663	-0.0161782	0.539157	0.0265536	ENSMUSG00000001143	Lman2l
ENSMUSP00000125960	-0.0808095	0.1372	0.0547908	ENSMUSG00000001150	Mcm3ap
ENSMUSP00000001179	-0.0432822	0.0157522	0.017855	ENSMUSG00000001151	Pcnt
ENSMUSP00000109313	-0.00923988	0.852016	0.0502377	ENSMUSG00000001158	Snrnp27
ENSMUSP00000001202	-0.065465	0.0160993	0.0270974	ENSMUSG00000001173	Ocrl
ENSMUSP00000001204	0.0309632	0.642522	0.0672572	ENSMUSG00000001175	Calm1
ENSMUSP00000001240	0.0362879	0.125091	0.0237453	ENSMUSG00000001211	Agpat3
ENSMUSP00000046604	0.0839904	0.000182751	0.0219633	ENSMUSG00000001229	Dpp9
ENSMUSP00000122072	-0.0931348	0.106602	0.0579948	ENSMUSG00000001240	Ramp2
ENSMUSP00000001304	-0.00866657	0.664042	0.0201196	ENSMUSG00000001270	Ckb
ENSMUSP00000132401	-0.11095	0.00919088	0.0421781	ENSMUSG00000001280	Sp1
ENSMUSP00000109312	-0.0552952	0.0225968	0.0241885	ENSMUSG00000001285	Myg1
ENSMUSP00000129178	-0.0226626	0.343858	0.0241043	ENSMUSG00000001289	Pfdn5
ENSMUSP00000113372	-0.0416329	0.677692	0.101811	ENSMUSG00000001323	Srr
ENSMUSP00000099659	-0.0323662	0.313053	0.0322919	ENSMUSG00000001333	Sync
ENSMUSP00000001384	-0.167138	0.0256623	0.0747514	ENSMUSG00000001349	Cnn1
ENSMUSP00000001412	0.00397553	0.826501	0.0182937	ENSMUSG00000001376	Vps50
ENSMUSP00000001416	0.0275248	0.0402491	0.0134137	ENSMUSG00000001380	Hars
ENSMUSP00000001451	-0.0679644	0.162028	0.048966	ENSMUSG00000001415	Smg5
ENSMUSP00000001452	0.00181478	0.888008	0.0129988	ENSMUSG00000001416	Cct3
ENSMUSP00000103184	-0.1466	0.00108409	0.0439922	ENSMUSG00000001419	Mef2d
ENSMUSP00000001460	-0.0109112	0.433223	0.0140259	ENSMUSG00000001424	Snd1
ENSMUSP00000072538	-0.0235439	0.526347	0.0374515	ENSMUSG00000001435	Col18a1
ENSMUSP00000001479	0.0149204	0.518114	0.0232682	ENSMUSG00000001440	Kpnb1
ENSMUSP00000001480	0.0408083	0.0155714	0.0168045	ENSMUSG00000001441	Npepps
ENSMUSP00000001485	0.0258767	0.463909	0.0356926	ENSMUSG00000001445	Mrpl10
ENSMUSP00000056485	-0.0107651	0.70811	0.0290323	ENSMUSG00000001472	Tcf25
ENSMUSP00000001513	-0.0140922	0.620766	0.0287161	ENSMUSG00000001473	Tubb6
ENSMUSP00000104460	-0.05623	0.264526	0.0508975	ENSMUSG00000001482	Def8
ENSMUSP00000001547	-0.0558217	0.354958	0.0607616	ENSMUSG00000001506	Col1a1
ENSMUSP00000098118	0.000173154	0.993464	0.0213232	ENSMUSG00000001508	Sgca
ENSMUSP00000124335	-0.0508978	0.398946	0.0611906	ENSMUSG00000001524	Gtf2h4
ENSMUSP00000001566	-0.0241783	0.432881	0.031057	ENSMUSG00000001525	Tubb5
ENSMUSP00000001592	-0.00664386	0.836688	0.0325517	ENSMUSG00000001552	Jup
ENSMUSP00000001595	-0.0801391	0.129473	0.0530836	ENSMUSG00000001555	Fkbp10
ENSMUSP00000132922	-0.0857015	1.21016e-05	0.0189472	ENSMUSG00000001576	Ergic1
ENSMUSP00000001675	-0.0125182	0.61238	0.0249082	ENSMUSG00000001630	Stk38l
ENSMUSP00000100045	0.0212498	0.359911	0.0233707	ENSMUSG00000001642	Akr1b3
ENSMUSP00000001713	-0.184535	5.57148e-05	0.0445802	ENSMUSG00000001663	Gstt1
ENSMUSP00000001715	-0.0617236	0.131872	0.0411201	ENSMUSG00000001665	Gstt3
ENSMUSP00000001716	-0.00531028	0.829098	0.0248131	ENSMUSG00000001666	Ddt
ENSMUSP00000001724	0.0329622	0.590421	0.0620602	ENSMUSG00000001674	Ddx18
ENSMUSP00000131049	-0.0407812	0.162666	0.0293409	ENSMUSG00000001687	Ubl3
ENSMUSP00000001780	-0.0423459	0.095437	0.0254724	ENSMUSG00000001729	Akt1
ENSMUSP00000001792	-0.0292966	0.643339	0.0637938	ENSMUSG00000001741	Il16
ENSMUSP00000122474	0.0137526	0.770242	0.047634	ENSMUSG00000001750	Tcirg1
ENSMUSP00000001802	-0.024608	0.323035	0.0250655	ENSMUSG00000001751	Naglu
ENSMUSP00000001806	-0.0189633	0.485197	0.0274001	ENSMUSG00000001755	Coasy
ENSMUSP00000045282	-0.00961693	0.917363	0.0937815	ENSMUSG00000001763	Tspan33
ENSMUSP00000001818	-0.0758847	0.0578711	0.0400463	ENSMUSG00000001767	Crnkl1
ENSMUSP00000001825	-0.0340246	0.326576	0.0349127	ENSMUSG00000001774	Chordc1
ENSMUSP00000001834	-0.0283421	0.0342512	0.0133739	ENSMUSG00000001783	Rtcb
ENSMUSP00000001836	-0.0281214	0.592629	0.0531121	ENSMUSG00000001785	Pwp1
ENSMUSP00000120840	0.036618	0.469643	0.0510689	ENSMUSG00000001786	Fbxo7
ENSMUSP00000001845	-0.0170553	0.497517	0.0253349	ENSMUSG00000001794	Capns1
ENSMUSP00000148062	0.0397081	0.0306351	0.0183424	ENSMUSG00000001829	Clpb
ENSMUSP00000127641	-0.0663635	3.89959e-05	0.0156849	ENSMUSG00000001833	2022-09-07
ENSMUSP00000098058	0.0219939	0.512352	0.0338311	ENSMUSG00000001847	Rac1
ENSMUSP00000066492	-0.0495109	0.0658105	0.0269496	ENSMUSG00000001855	Nup214
ENSMUSP00000001920	-0.0943776	0.0597336	0.0501794	ENSMUSG00000001864	Aif1l
ENSMUSP00000001921	-0.150509	0.235219	0.128206	ENSMUSG00000001865	Cpa3
ENSMUSP00000001927	0.126007	0.00181388	0.0398995	ENSMUSG00000001870	Ltbp1
ENSMUSP00000099939	0.0183664	0.546526	0.0307016	ENSMUSG00000001891	Ugp2
ENSMUSP00000105389	0.0449876	0.615256	0.0905053	ENSMUSG00000001909	Trmt1
ENSMUSP00000096669	-0.135911	1.14581e-06	0.0265825	ENSMUSG00000001911	Nfix
ENSMUSP00000104136	-0.117474	0.162495	0.0844847	ENSMUSG00000001918	Slc1a5
ENSMUSP00000086626	-0.0322814	0.0130077	0.0129377	ENSMUSG00000001924	Uba1
ENSMUSP00000107873	-0.100294	0.123501	0.0653487	ENSMUSG00000001930	Vwf
ENSMUSP00000002011	-0.00752039	0.727411	0.0217576	ENSMUSG00000001946	Esam
ENSMUSP00000109797	-0.0378928	0.539082	0.0624553	ENSMUSG00000001962	Fam50a
ENSMUSP00000002029	-0.026124	0.0718306	0.0145364	ENSMUSG00000001964	Emd
ENSMUSP00000002048	0.114907	1.24613e-07	0.0206188	ENSMUSG00000001983	Taco1
ENSMUSP00000104405	0.0597445	0.148386	0.0415382	ENSMUSG00000001995	Sipa1l2
ENSMUSP00000002063	-0.00488027	0.905191	0.0414352	ENSMUSG00000001998	Ap4e1
ENSMUSP00000002064	0.0259988	0.183932	0.0196623	ENSMUSG00000001999	Blvra
ENSMUSP00000002081	0.0987216	0.00985074	0.0379981	ENSMUSG00000002007	Srpk3
ENSMUSP00000056502	0.0408417	0.0164234	0.0169579	ENSMUSG00000002010	Idh3g
ENSMUSP00000131386	-0.0930375	0.0159216	0.0383066	ENSMUSG00000002014	Ssr4
ENSMUSP00000002091	0.0322436	0.0941692	0.0193147	ENSMUSG00000002015	Bcap31
ENSMUSP00000108126	-0.0099272	0.56892	0.017567	ENSMUSG00000002017	Fam98a
ENSMUSP00000002121	-0.0931368	0.000403459	0.025843	ENSMUSG00000002052	Supt6
ENSMUSP00000103958	-0.00456816	0.936529	0.0581891	ENSMUSG00000002059	Rab34
ENSMUSP00000002133	0.039369	0.27907	0.0366767	ENSMUSG00000002064	Sdf2
ENSMUSP00000127070	0.0514905	0.00923466	0.0196614	ENSMUSG00000002100	Mybpc3
ENSMUSP00000071054	0.0190279	0.10906	0.0119119	ENSMUSG00000002102	Psmc3
ENSMUSP00000002172	-0.0242132	0.387523	0.0282908	ENSMUSG00000002103	Acp2
ENSMUSP00000110574	-0.0364871	0.145609	0.0251927	ENSMUSG00000002107	Celf2
ENSMUSP00000002198	-0.0756761	0.00574119	0.0271831	ENSMUSG00000002129	Sf3a1
ENSMUSP00000089708	-0.0248058	0.460594	0.0339103	ENSMUSG00000002147	Stat6
ENSMUSP00000002275	-0.0819651	0.198902	0.064344	ENSMUSG00000002205	Vrk3
ENSMUSP00000002292	0.0272459	0.224481	0.0225729	ENSMUSG00000002222	Rmnd5a
ENSMUSP00000102387	-0.0525539	0.169938	0.0384711	ENSMUSG00000002227	Mov10
ENSMUSP00000002298	0.0540762	0.58456	0.100473	ENSMUSG00000002228	Ppm1j
ENSMUSP00000102399	-0.0136828	0.530515	0.0219869	ENSMUSG00000002233	Rhoc
ENSMUSP00000110447	-0.145148	0.000413482	0.0400912	ENSMUSG00000002249	Tead3
ENSMUSP00000066682	0.0342825	0.41429	0.0425933	ENSMUSG00000002279	Lmf1
ENSMUSP00000002350	-0.00552352	0.815096	0.0238227	ENSMUSG00000002280	Narfl
ENSMUSP00000036555	-0.091997	0.139312	0.0624772	ENSMUSG00000002319	Ipo4
ENSMUSP00000002391	0.00895756	0.763611	0.0300391	ENSMUSG00000002320	Tm9sf1
ENSMUSP00000002397	-0.0603667	0.0680163	0.0331292	ENSMUSG00000002326	Gmpr2
ENSMUSP00000002400	0.0260374	0.216751	0.0211935	ENSMUSG00000002329	Mdp1
ENSMUSP00000002403	0.0868389	2.33718e-06	0.0176676	ENSMUSG00000002332	Dhrs1
ENSMUSP00000002413	-0.0760293	0.332442	0.0793106	ENSMUSG00000002342	Tmem161a
ENSMUSP00000019679	0.0796739	0.0249803	0.0354645	ENSMUSG00000002343	Armc6
ENSMUSP00000105754	0.0660616	0.00628981	0.023998	ENSMUSG00000002346	Slc25a42
ENSMUSP00000002436	-0.0713201	2.67795e-05	0.0164855	ENSMUSG00000002365	Snx9
ENSMUSP00000002445	-0.0802516	0.000515493	0.0227088	ENSMUSG00000002372	Ranbp3
ENSMUSP00000002452	-0.00753061	0.774034	0.0264542	ENSMUSG00000002379	Ndufa11
ENSMUSP00000105680	0.102842	1.83623e-06	0.020688	ENSMUSG00000002395	Use1
ENSMUSP00000002487	-0.000489945	0.979567	0.0193218	ENSMUSG00000002413	Braf
ENSMUSP00000118918	0.04631	0.0580415	0.0244558	ENSMUSG00000002416	Ndufb2
ENSMUSP00000121340	-0.0445326	0.28628	0.0420245	ENSMUSG00000002455	Prpf6
ENSMUSP00000094986	-0.00553496	0.773112	0.0193624	ENSMUSG00000002496	Tsc2
ENSMUSP00000129325	0.0526634	0.369811	0.0591322	ENSMUSG00000002500	Rpl3l
ENSMUSP00000002572	-0.0194069	0.375674	0.0220605	ENSMUSG00000002504	Slc9a3r2
ENSMUSP00000002599	-0.0691262	0.0107129	0.0269418	ENSMUSG00000002524	Puf60
ENSMUSP00000097768	-0.0325751	0.0750246	0.0183313	ENSMUSG00000002546	Golga2
ENSMUSP00000002625	-0.0773201	0.0886071	0.0455816	ENSMUSG00000002550	Uck1
ENSMUSP00000002655	0.00784332	0.713881	0.0215725	ENSMUSG00000002580	Mien1
ENSMUSP00000002663	-0.40451	0.00115787	0.122742	ENSMUSG00000002588	Pon1
ENSMUSP00000002678	0.0363626	0.6886	0.0916107	ENSMUSG00000002603	Tgfb1
ENSMUSP00000051389	-0.0604664	0.0473436	0.0304951	ENSMUSG00000002625	Akap8l
ENSMUSP00000002733	-0.0918494	0.152917	0.064693	ENSMUSG00000002658	Gtf2f1
ENSMUSP00000002735	0.0426554	0.0169344	0.0177964	ENSMUSG00000002660	Clpp
ENSMUSP00000002737	-0.055289	0.0504956	0.0282823	ENSMUSG00000002661	Alkbh7
ENSMUSP00000056621	-0.204926	0.193335	0.158857	ENSMUSG00000002699	Lcp2
ENSMUSP00000002790	-0.0361012	0.017271	0.0151089	ENSMUSG00000002718	Cse1l
ENSMUSP00000002805	0.00935569	0.619912	0.0191181	ENSMUSG00000002728	Naa20
ENSMUSP00000002808	0.0608734	0.0114304	0.0239257	ENSMUSG00000002731	Prkra
ENSMUSP00000002809	-0.111037	9.09015e-05	0.0276799	ENSMUSG00000002732	Fkbp7
ENSMUSP00000002818	0.0309052	0.0429807	0.0152677	ENSMUSG00000002741	Ykt6
ENSMUSP00000002825	-0.0947684	0.0481829	0.0479782	ENSMUSG00000002748	Baz1b
ENSMUSP00000002840	0.022941	0.266102	0.0207535	ENSMUSG00000002763	Pex6
ENSMUSP00000002844	-0.00887411	0.862932	0.0519141	ENSMUSG00000002767	Mrpl2
ENSMUSP00000002846	-0.0525464	0.775688	0.18701	ENSMUSG00000002769	Gnmt
ENSMUSP00000070405	0.0606908	0.0182418	0.0256228	ENSMUSG00000002781	Tmem143
ENSMUSP00000120154	-0.00407095	0.845343	0.0210776	ENSMUSG00000002797	Ggct
ENSMUSP00000152599	-0.0315189	0.602033	0.0611082	ENSMUSG00000002804	Nudt14
ENSMUSP00000002885	0.0244625	0.438429	0.0318053	ENSMUSG00000002808	Epdr1
ENSMUSP00000002889	0.00581325	0.655471	0.0131373	ENSMUSG00000002812	Flii
ENSMUSP00000002902	0.0877726	0.0151365	0.0359449	ENSMUSG00000002825	Qtrt1
ENSMUSP00000153249	-0.0933304	0.000248342	0.0249553	ENSMUSG00000002833	Hdgfl2
ENSMUSP00000002923	-0.00217264	0.890998	0.0159917	ENSMUSG00000002844	Adprh
ENSMUSP00000002925	0.00670538	0.82539	0.0306558	ENSMUSG00000002846	Timmdc1
ENSMUSP00000061923	-0.0272479	0.859892	0.156099	ENSMUSG00000002870	Mcm2
ENSMUSP00000075240	-0.0432649	0.522887	0.0687581	ENSMUSG00000002885	Adgre5
ENSMUSP00000002979	0.0323191	0.0953517	0.0194303	ENSMUSG00000002900	Lamb1
ENSMUSP00000133008	0.0248259	0.250807	0.0217448	ENSMUSG00000002944	Cd36
ENSMUSP00000003029	0.0822508	4.51384e-05	0.0196133	ENSMUSG00000002949	Timm44
ENSMUSP00000003038	-0.0271925	0.10619	0.0168832	ENSMUSG00000002957	Ap2a2
ENSMUSP00000103508	-0.036859	0.0663041	0.0201001	ENSMUSG00000002963	Pnkp
ENSMUSP00000003061	0.0422154	0.0199039	0.0180777	ENSMUSG00000002980	Bcam
ENSMUSP00000051293	-0.0172749	0.65385	0.0388435	ENSMUSG00000002981	Clptm1
ENSMUSP00000032555	0.0628116	0.000497899	0.0177237	ENSMUSG00000002984	Tomm40
ENSMUSP00000133302	-0.00645118	0.9261	0.070159	ENSMUSG00000002985	Apoe
ENSMUSP00000115173	0.204749	0.304685	0.20076	ENSMUSG00000002992	Apoc2
ENSMUSP00000039797	-0.160311	0.0238818	0.0707988	ENSMUSG00000002997	Prkar2b
ENSMUSP00000065832	-0.000242654	0.997504	0.0786893	ENSMUSG00000003031	Cdkn1b
ENSMUSP00000003117	-0.0327115	0.00997089	0.0126225	ENSMUSG00000003033	Ap1m1
ENSMUSP00000003121	0.00234916	0.915363	0.0222966	ENSMUSG00000003037	Rab8a
ENSMUSP00000003152	-0.0193689	0.577395	0.0352232	ENSMUSG00000003068	Stk11
ENSMUSP00000101006	0.0491302	0.0210669	0.0212383	ENSMUSG00000003072	Atp5d
ENSMUSP00000003183	0.0199154	0.390739	0.0233694	ENSMUSG00000003099	Ppp5c
ENSMUSP00000123485	-0.233282	0.00840358	0.0879582	ENSMUSG00000003123	Lipe
ENSMUSP00000149819	0.0134702	0.728054	0.0390673	ENSMUSG00000003131	Pafah1b2
ENSMUSP00000049967	0.0107292	0.747794	0.0337518	ENSMUSG00000003134	Tbc1d8
ENSMUSP00000003219	-0.0588434	0.123712	0.0383625	ENSMUSG00000003135	Cnot11
ENSMUSP00000118221	-0.0128432	0.546086	0.0214454	ENSMUSG00000003161	Sri
ENSMUSP00000146773	-0.0156888	0.601934	0.0303587	ENSMUSG00000003184	Irf3
ENSMUSP00000003290	0.0515238	0.532952	0.0839121	ENSMUSG00000003190	Bcl2l12
ENSMUSP00000003268	-0.0341178	0.108104	0.0213001	ENSMUSG00000003200	Sh3gl1
ENSMUSP00000003310	-0.0774272	7.40712e-05	0.0190459	ENSMUSG00000003226	Ranbp2
ENSMUSP00000130925	0.0113469	0.593663	0.0214399	ENSMUSG00000003233	Dvl3
ENSMUSP00000003319	0.0350456	0.0946349	0.0210232	ENSMUSG00000003234	Abcf3
ENSMUSP00000003320	0.0520636	0.0613891	0.0278629	ENSMUSG00000003235	Eif2b5
ENSMUSP00000003386	0.0573491	0.0123938	0.0228221	ENSMUSG00000003299	Mrpl4
ENSMUSP00000062467	0.061551	0.311552	0.0613596	ENSMUSG00000003308	Keap1
ENSMUSP00000111093	-0.0121806	0.721105	0.0345122	ENSMUSG00000003309	Ap1m2
ENSMUSP00000131355	-0.0574863	6.17646e-06	0.012268	ENSMUSG00000003316	Glg1
ENSMUSP00000003445	0.033594	0.257746	0.0298603	ENSMUSG00000003355	Fkbp11
ENSMUSP00000003450	-0.0597548	0.0139634	0.024202	ENSMUSG00000003360	Ddx23
ENSMUSP00000113820	0.000787227	0.986555	0.0471863	ENSMUSG00000003363	Pld3
ENSMUSP00000110987	-0.0927834	0.00163544	0.0290839	ENSMUSG00000003402	Prkcsh
ENSMUSP00000102262	-0.0445278	0.461361	0.0609066	ENSMUSG00000003411	Rab3b
ENSMUSP00000147496	-0.0259385	0.453716	0.0350488	ENSMUSG00000003420	Fcgrt
ENSMUSP00000003513	-0.00978951	0.828845	0.0458132	ENSMUSG00000003421	Nosip
ENSMUSP00000003521	0.0611623	0.0303696	0.0282067	ENSMUSG00000003429	Rps11
ENSMUSP00000147164	-0.0571994	0.0402762	0.0278788	ENSMUSG00000003435	Supt5
ENSMUSP00000003529	-0.0700791	0.0464249	0.0351943	ENSMUSG00000003437	Paf1
ENSMUSP00000080614	0.0400468	0.0380401	0.0192933	ENSMUSG00000003438	Timm50
ENSMUSP00000003544	-0.0175643	0.60905	0.0346661	ENSMUSG00000003452	Bicd1
ENSMUSP00000003550	-0.0361568	0.0346823	0.017103	ENSMUSG00000003458	Ncstn
ENSMUSP00000075289	0.0690631	0.00915385	0.0263166	ENSMUSG00000003464	Pex19
ENSMUSP00000003561	0.0280461	0.624552	0.0582275	ENSMUSG00000003469	Phyhip
ENSMUSP00000003569	0.29105	0.00892031	0.110618	ENSMUSG00000003477	Inmt
ENSMUSP00000125077	-0.0263161	0.435852	0.0340607	ENSMUSG00000003500	Impdh1
ENSMUSP00000102791	0.0308606	0.157298	0.0219175	ENSMUSG00000003518	Dusp3
ENSMUSP00000003622	-0.311966	0.0726884	0.174212	ENSMUSG00000003528	Slc25a1
ENSMUSP00000003642	0.0106046	0.621434	0.0216509	ENSMUSG00000003546	Klc4
ENSMUSP00000003645	-0.0305839	0.234616	0.0258934	ENSMUSG00000003549	Ercc1
ENSMUSP00000003655	-0.0360486	0.115036	0.0229505	ENSMUSG00000003559	As3mt
ENSMUSP00000003669	0.0115232	0.684989	0.0286796	ENSMUSG00000003573	Homer3
ENSMUSP00000003681	0.0620569	0.473227	0.0871808	ENSMUSG00000003585	Sec14l2
ENSMUSP00000003705	-0.0445302	0.246402	0.0387198	ENSMUSG00000003604	Aven
ENSMUSP00000103964	0.00789657	0.858872	0.0447948	ENSMUSG00000003617	Cp
ENSMUSP00000003720	0.0383213	0.0922985	0.022823	ENSMUSG00000003623	Crot
ENSMUSP00000101514	-0.0146182	0.735932	0.043769	ENSMUSG00000003644	Rps6ka1
ENSMUSP00000099509	-0.0807171	0.000619838	0.0231902	ENSMUSG00000003660	Snrnp200
ENSMUSP00000003759	-0.0765257	0.234512	0.0650866	ENSMUSG00000003662	Ciao1
ENSMUSP00000099650	-0.0186621	0.34058	0.0197145	ENSMUSG00000003731	Kpna6
ENSMUSP00000151568	-0.0228301	0.481467	0.0327682	ENSMUSG00000003746	Man1a
ENSMUSP00000104015	0.0293013	0.274109	0.0269566	ENSMUSG00000003762	Coq8b
ENSMUSP00000003906	-0.00452324	0.697518	0.0117355	ENSMUSG00000003808	Farsa
ENSMUSP00000003907	0.0198345	0.354145	0.0215532	ENSMUSG00000003809	Gcdh
ENSMUSP00000102095	0.0405201	0.128262	0.0267394	ENSMUSG00000003810	Mast2
ENSMUSP00000105383	0.0173638	0.701347	0.0456579	ENSMUSG00000003813	Rad23a
ENSMUSP00000003912	-0.0630642	0.015502	0.0259513	ENSMUSG00000003814	Calr
ENSMUSP00000003947	-0.0115961	0.786193	0.0431159	ENSMUSG00000003849	Nqo1
ENSMUSP00000003964	0.0253675	0.15501	0.017916	ENSMUSG00000003865	Gys1
ENSMUSP00000103400	-0.0470962	0.00583003	0.0169489	ENSMUSG00000003868	Ruvbl2
ENSMUSP00000033093	0.00709614	0.712523	0.0194209	ENSMUSG00000003873	Bax
ENSMUSP00000090086	0.0818801	0.0235047	0.0360613	ENSMUSG00000003923	Tfam
ENSMUSP00000004036	0.228184	1.13697e-05	0.0502784	ENSMUSG00000003934	Efnb3
ENSMUSP00000004057	0.0296293	0.223827	0.0244923	ENSMUSG00000003955	Fam162a
ENSMUSP00000004072	0.0150663	0.788934	0.0567643	ENSMUSG00000003970	Rpl8
ENSMUSP00000004134	0.00747635	0.772244	0.0260512	ENSMUSG00000004032	Gstm5
ENSMUSP00000004137	-0.00503525	0.898113	0.0396659	ENSMUSG00000004035	Gstm7
ENSMUSP00000120152	-0.0497755	0.01352	0.0200633	ENSMUSG00000004040	Stat3
ENSMUSP00000102979	-0.0644319	0.000776203	0.0188682	ENSMUSG00000004043	Stat5a
ENSMUSP00000058321	-0.00943349	0.498501	0.0140452	ENSMUSG00000004044	Cavin1
ENSMUSP00000004156	0.0306626	0.422612	0.0386177	ENSMUSG00000004054	Map3k11
ENSMUSP00000103981	-0.0527612	0.0134687	0.0212547	ENSMUSG00000004056	Akt2
ENSMUSP00000053842	0.0719261	4.01009e-05	0.0170283	ENSMUSG00000004069	Dnaja3
ENSMUSP00000113110	0.0398218	0.0314368	0.0184845	ENSMUSG00000004070	Hmox2
ENSMUSP00000088334	-0.0600344	0.00238033	0.0195376	ENSMUSG00000004085	Map3k20
ENSMUSP00000118983	-0.0506645	0.0148725	0.0207168	ENSMUSG00000004085	Map3k20
ENSMUSP00000004200	-0.108808	0.0394126	0.0527902	ENSMUSG00000004096	Cwc15
ENSMUSP00000004201	-0.149267	0.00722902	0.0549437	ENSMUSG00000004098	Col5a3
ENSMUSP00000004202	-0.023274	0.731448	0.0683898	ENSMUSG00000004099	Dnmt1
ENSMUSP00000004208	-0.360694	1.772e-05	0.0814335	ENSMUSG00000004105	Angptl2
ENSMUSP00000137476	-0.0536481	0.0320405	0.0249925	ENSMUSG00000004207	Psap
ENSMUSP00000004330	-0.0237314	0.628607	0.0496103	ENSMUSG00000004221	Ikbkg
ENSMUSP00000004375	0.064235	0.00275838	0.0212292	ENSMUSG00000004264	Phb2
ENSMUSP00000129124	-0.0363489	0.652532	0.0814005	ENSMUSG00000004266	Ptpn6
ENSMUSP00000004378	-0.0850834	0.0374666	0.0408657	ENSMUSG00000004267	Eno2
ENSMUSP00000004379	0.00525616	0.922153	0.0544216	ENSMUSG00000004268	Emg1
ENSMUSP00000004381	0.0749227	0.0660067	0.0408205	ENSMUSG00000004270	Lpcat3
ENSMUSP00000004396	-0.0573666	0.0178594	0.0241372	ENSMUSG00000004285	Atp6v1f
ENSMUSP00000004430	0.00653429	0.8682	0.039839	ENSMUSG00000004319	Clcn3
ENSMUSP00000046601	0.0652495	0.0663518	0.0355884	ENSMUSG00000004347	Pde1c
ENSMUSP00000004470	-0.0145251	0.822858	0.0658036	ENSMUSG00000004356	Utp20
ENSMUSP00000130738	-0.00230368	0.868007	0.0139818	ENSMUSG00000004364	Cul3
ENSMUSP00000148336	0.0128025	0.781274	0.0467594	ENSMUSG00000004383	Large1
ENSMUSP00000004507	-0.0649475	0.0798889	0.0371733	ENSMUSG00000004393	Ddx56
ENSMUSP00000004508	-0.0292287	0.491857	0.0428509	ENSMUSG00000004394	Tmed4
ENSMUSP00000004565	0.00998963	0.371524	0.011257	ENSMUSG00000004451	Ralb
ENSMUSP00000083474	-0.0125645	0.417518	0.0156109	ENSMUSG00000004455	Ppp1cc
ENSMUSP00000004574	-0.0193748	0.480931	0.0277	ENSMUSG00000004460	Dnajb11
ENSMUSP00000004646	0.00941597	0.655231	0.0212631	ENSMUSG00000004530	Coro1c
ENSMUSP00000079548	-0.06625	0.000548882	0.0188432	ENSMUSG00000004535	Tax1bp1
ENSMUSP00000004673	0.0545199	0.0302662	0.0251274	ENSMUSG00000004558	Ndrg2
ENSMUSP00000130200	0.0220292	0.39428	0.0260445	ENSMUSG00000004561	Mettl17
ENSMUSP00000138125	-0.0106343	0.845689	0.0552813	ENSMUSG00000004562	Arhgef40
ENSMUSP00000146680	-0.0712335	0.124679	0.0466209	ENSMUSG00000004565	Pnpla6
ENSMUSP00000004684	-0.0141872	0.635066	0.0302986	ENSMUSG00000004568	Arhgef18
ENSMUSP00000039566	-0.0509252	0.0135684	0.0205376	ENSMUSG00000004591	Pkn2
ENSMUSP00000004729	0.0754645	0.00461341	0.0264083	ENSMUSG00000004610	Etfb
ENSMUSP00000004745	0.0644551	0.541173	0.106786	ENSMUSG00000004626	Stxbp2
ENSMUSP00000111240	-0.112603	0.0124648	0.0447728	ENSMUSG00000004631	Sgce
ENSMUSP00000004774	0.0424029	0.461418	0.058073	ENSMUSG00000004655	Aqp1
ENSMUSP00000004784	0.00478796	0.91159	0.0434973	ENSMUSG00000004665	Cnn2
ENSMUSP00000004786	-0.0775088	0.0077884	0.0288667	ENSMUSG00000004667	Polr2e
ENSMUSP00000148316	0.0352001	0.113077	0.022288	ENSMUSG00000004677	Myo9b
ENSMUSP00000004868	0.0690492	0.00673034	0.0252972	ENSMUSG00000004748	Mtfp1
ENSMUSP00000085625	-0.14692	1.51167e-07	0.0265634	ENSMUSG00000004768	Rab23
ENSMUSP00000004910	0.0325711	0.0962266	0.0196341	ENSMUSG00000004788	Eif2b2
ENSMUSP00000060346	0.114247	2.08385e-06	0.0231185	ENSMUSG00000004789	Dlst
ENSMUSP00000004965	-0.00560544	0.808381	0.0233126	ENSMUSG00000004843	Chmp2b
ENSMUSP00000004968	-0.0791993	0.0690687	0.043643	ENSMUSG00000004846	Plod3
ENSMUSP00000106709	-0.0818262	0.140396	0.0558693	ENSMUSG00000004849	Ap1s1
ENSMUSP00000115941	0.0110654	0.763829	0.0371906	ENSMUSG00000004849	Ap1s1
ENSMUSP00000005003	-0.0910316	0.0445745	0.0453187	ENSMUSG00000004880	Lbr
ENSMUSP00000088493	-0.0198332	0.669409	0.0468395	ENSMUSG00000004891	Nes
ENSMUSP00000005017	-0.122006	1.21712e-06	0.024085	ENSMUSG00000004897	Hdgf
ENSMUSP00000005057	0.000749206	0.952895	0.0127938	ENSMUSG00000004929	Thop1
ENSMUSP00000050995	-0.0198988	0.704018	0.0529763	ENSMUSG00000004931	Apba3
ENSMUSP00000005066	-0.0147135	0.358963	0.01615	ENSMUSG00000004936	Map2k1
ENSMUSP00000005067	0.00069659	0.966029	0.0164987	ENSMUSG00000004937	Sgta
ENSMUSP00000005069	0.0264102	0.854785	0.146752	ENSMUSG00000004939	Nmrk2
ENSMUSP00000005053	-0.0270541	0.589805	0.050852	ENSMUSG00000004945	Tmem242
ENSMUSP00000106775	-0.0144801	0.790582	0.0554436	ENSMUSG00000004947	Dtx2
ENSMUSP00000005077	-0.0140106	0.649562	0.0310907	ENSMUSG00000004951	Hspb1
ENSMUSP00000145028	-0.131469	0.00191999	0.041864	ENSMUSG00000004980	Hnrnpa2b1
ENSMUSP00000122623	0.0199841	0.371135	0.0225011	ENSMUSG00000004996	Mri1
ENSMUSP00000005164	0.00414455	0.861105	0.0238928	ENSMUSG00000005034	Prkacb
ENSMUSP00000030775	-0.0822535	0.0113614	0.0323009	ENSMUSG00000005045	Chd5
ENSMUSP00000005185	-0.0252683	0.696302	0.0653638	ENSMUSG00000005054	Cstb
ENSMUSP00000108151	-0.0227309	0.298509	0.0220039	ENSMUSG00000005069	Pex5
ENSMUSP00000005218	0.0957053	0.598537	0.18421	ENSMUSG00000005087	Cd44
ENSMUSP00000005233	-0.0725908	0.104901	0.0449908	ENSMUSG00000005102	Eif2ak4
ENSMUSP00000005234	0.0630755	5.538e-05	0.0152321	ENSMUSG00000005103	Wdr1
ENSMUSP00000005256	-0.0636762	0.15186	0.0446936	ENSMUSG00000005125	Ndrg1
ENSMUSP00000034121	-0.0198925	0.425607	0.0251513	ENSMUSG00000005142	Man2b1
ENSMUSP00000105356	0.0429089	0.459603	0.058528	ENSMUSG00000005161	Prdx2
ENSMUSP00000050771	-0.0850993	0.00358751	0.0289385	ENSMUSG00000005198	Polr2a
ENSMUSP00000066581	-0.077471	0.183637	0.0588247	ENSMUSG00000005204	Senp3
ENSMUSP00000005352	-0.0672162	0.132838	0.0449184	ENSMUSG00000005220	Corin
ENSMUSP00000104299	0.220747	0.175105	0.164311	ENSMUSG00000005237	Dnah2
ENSMUSP00000111241	0.0282515	0.0421838	0.0139022	ENSMUSG00000005262	Ufd1
ENSMUSP00000005431	0.0238009	0.0740747	0.0133493	ENSMUSG00000005299	Letm1
ENSMUSP00000050191	-0.0634051	0.0318833	0.0295103	ENSMUSG00000005312	Ubqln1
ENSMUSP00000005487	0.10614	0.00143669	0.0327947	ENSMUSG00000005354	Txn2
ENSMUSP00000108865	0.00619951	0.806179	0.0254845	ENSMUSG00000005362	Crbn
ENSMUSP00000005503	-0.115856	0.154977	0.0818177	ENSMUSG00000005370	Msh6
ENSMUSP00000115011	-0.0133692	0.385099	0.015502	ENSMUSG00000005374	Tbl2
ENSMUSP00000005532	0.048571	0.00467486	0.0170234	ENSMUSG00000005397	Nid1
ENSMUSP00000148525	-0.0252816	0.881453	0.171824	ENSMUSG00000005410	Mcm5
ENSMUSP00000005548	-0.102351	0.152229	0.071995	ENSMUSG00000005413	Hmox1
ENSMUSP00000071081	-0.00459221	0.884363	0.0318901	ENSMUSG00000005417	Mprip
ENSMUSP00000132351	-0.0131108	0.766429	0.0447242	ENSMUSG00000005442	Cic
ENSMUSP00000005606	0.00774546	0.744397	0.0239584	ENSMUSG00000005469	Prkaca
ENSMUSP00000132222	-0.0261386	0.472442	0.0366557	ENSMUSG00000005481	Ddx39
ENSMUSP00000005620	0.0500383	0.331984	0.0519242	ENSMUSG00000005483	Dnajb1
ENSMUSP00000140107	0.0366128	0.483461	0.0530327	ENSMUSG00000005501	Usp40
ENSMUSP00000005651	-0.049324	0.023019	0.0216451	ENSMUSG00000005514	Por
ENSMUSP00000088837	-0.0224789	0.232313	0.018926	ENSMUSG00000005534	Insr
ENSMUSP00000005705	-0.077995	0.0882848	0.0458688	ENSMUSG00000005566	Trim28
ENSMUSP00000005714	0.0275702	0.147912	0.0191338	ENSMUSG00000005575	Ube2m
ENSMUSP00000005719	0.0434115	0.0957731	0.0261326	ENSMUSG00000005580	Adcy9
ENSMUSP00000005749	-0.0701312	0.0235062	0.0308873	ENSMUSG00000005609	Ctr9
ENSMUSP00000124551	-0.0115412	0.425455	0.0145874	ENSMUSG00000005610	Eif4g2
ENSMUSP00000114578	0.0323496	0.527885	0.0516511	ENSMUSG00000005611	Mrvi1
ENSMUSP00000078721	-0.0361341	0.161997	0.0259734	ENSMUSG00000005615	Pcyt1a
ENSMUSP00000102976	-0.0879554	0.0421283	0.0432644	ENSMUSG00000005621	Zfp592
ENSMUSP00000071589	-0.0138962	0.36592	0.0154764	ENSMUSG00000005625	Psmd4
ENSMUSP00000102857	-0.0199539	0.616029	0.0401644	ENSMUSG00000005625	Psmd4
ENSMUSP00000005769	0.232813	0.000285668	0.062905	ENSMUSG00000005628	Tmod4
ENSMUSP00000005798	-0.0280541	0.0717099	0.0156037	ENSMUSG00000005656	Snx6
ENSMUSP00000106959	0.0371967	0.15831	0.0264824	ENSMUSG00000005674	Tomm40l
ENSMUSP00000005826	0.0395915	0.0336113	0.018614	ENSMUSG00000005683	Cs
ENSMUSP00000149655	0.0184327	0.367217	0.0205846	ENSMUSG00000005686	Ampd3
ENSMUSP00000005830	-0.0758067	0.00437291	0.0263635	ENSMUSG00000005687	Bcas2
ENSMUSP00000005841	-0.016477	0.762863	0.0553778	ENSMUSG00000005698	Ctcf
ENSMUSP00000005923	-0.0217705	0.188617	0.016642	ENSMUSG00000005779	Psmb4
ENSMUSP00000106133	0.010779	0.704575	0.0286687	ENSMUSG00000005803	Sqor
ENSMUSP00000029804	0.0216122	0.272417	0.0198124	ENSMUSG00000005813	Metap1
ENSMUSP00000113431	-0.0512649	0.33917	0.0540519	ENSMUSG00000005846	Rsl1d1
ENSMUSP00000006027	0.0746755	0.00929552	0.02854	ENSMUSG00000005873	Reep5
ENSMUSP00000086025	0.00361181	0.937632	0.0469474	ENSMUSG00000005881	Ergic3
ENSMUSP00000105264	0.0525934	0.0384484	0.0253925	ENSMUSG00000005882	Uqcc1
ENSMUSP00000006037	-0.0628784	0.180484	0.047244	ENSMUSG00000005886	Ncoa2
ENSMUSP00000006053	-0.0299994	0.368801	0.033613	ENSMUSG00000005899	Smpd4
ENSMUSP00000113304	0.0158251	0.450169	0.0211304	ENSMUSG00000005907	Pex1
ENSMUSP00000006128	-0.13887	3.55442e-05	0.0326396	ENSMUSG00000005973	Rcn1
ENSMUSP00000006137	-0.0221896	0.106469	0.0137882	ENSMUSG00000005981	Trap1
ENSMUSP00000117616	-0.0671833	0.00108626	0.0202674	ENSMUSG00000006005	Tpr
ENSMUSP00000107544	0.0208433	0.420356	0.0260845	ENSMUSG00000006010	BC003331
ENSMUSP00000128943	-0.158561	0.195716	0.123524	ENSMUSG00000006014	Prg4
ENSMUSP00000006178	0.0416806	0.111499	0.0262743	ENSMUSG00000006021	Kptn
ENSMUSP00000006181	-0.012994	0.343365	0.0138064	ENSMUSG00000006024	Napa
ENSMUSP00000133360	0.00535663	0.942807	0.0757375	ENSMUSG00000006050	Sra1
ENSMUSP00000006217	-0.0699275	3.38315e-05	0.0163162	ENSMUSG00000006058	Snf8
ENSMUSP00000006254	-0.0330338	0.0711967	0.0183397	ENSMUSG00000006095	Tbcb
ENSMUSP00000006286	0.0204298	0.369427	0.0229773	ENSMUSG00000006127	Inpp5k
ENSMUSP00000006293	-0.0249539	0.0648347	0.0135329	ENSMUSG00000006134	Crkl
ENSMUSP00000133206	-0.012472	0.720331	0.0351755	ENSMUSG00000006154	Eps8l1
ENSMUSP00000104884	-0.0045681	0.778257	0.0163613	ENSMUSG00000006169	Clint1
ENSMUSP00000006353	-0.0285055	0.496928	0.0425964	ENSMUSG00000006191	Cdkal1
ENSMUSP00000006367	-0.0513981	0.168929	0.0375354	ENSMUSG00000006205	Htra1
ENSMUSP00000006381	0.00139735	0.946435	0.0209804	ENSMUSG00000006219	Fblim1
ENSMUSP00000099544	0.0274682	0.261197	0.0245938	ENSMUSG00000006221	Hspb7
ENSMUSP00000108855	-0.0101869	0.680211	0.0249824	ENSMUSG00000006262	Mob1b
ENSMUSP00000006431	-0.032237	0.123536	0.0210068	ENSMUSG00000006269	Atp6v1b1
ENSMUSP00000006435	-0.00307996	0.821201	0.0137457	ENSMUSG00000006273	Atp6v1b2
ENSMUSP00000129739	-0.0385799	0.00439339	0.0134243	ENSMUSG00000006276	Eps15l1
ENSMUSP00000006444	0.0531657	0.230919	0.0446657	ENSMUSG00000006281	Tep1
ENSMUSP00000125155	-0.0476841	0.00493894	0.0168211	ENSMUSG00000006289	Osgep
ENSMUSP00000136644	-0.0261017	0.387151	0.0304294	ENSMUSG00000006299	Aamp
ENSMUSP00000006467	-0.0101412	0.450219	0.0135319	ENSMUSG00000006304	Arpc2
ENSMUSP00000104265	0.0138252	0.623936	0.0284302	ENSMUSG00000006333	Rps9
ENSMUSP00000093197	-0.162152	0.000175603	0.0421429	ENSMUSG00000006342	Susd2
ENSMUSP00000072074	-0.0317646	0.382853	0.0366577	ENSMUSG00000006344	Ggt5
ENSMUSP00000081943	0.0124729	0.471036	0.0174359	ENSMUSG00000006356	Crip2
ENSMUSP00000142803	-0.0731055	0.00863044	0.0276621	ENSMUSG00000006360	Crip1
ENSMUSP00000054583	-0.129815	0.000652208	0.0374557	ENSMUSG00000006369	Fbln1
ENSMUSP00000073061	-0.00912842	0.827771	0.0424485	ENSMUSG00000006373	Pgrmc1
ENSMUSP00000006544	-0.0468915	0.258344	0.0417699	ENSMUSG00000006378	Gcat
ENSMUSP00000126685	-0.0458411	0.481537	0.065908	ENSMUSG00000006390	Elovl1
ENSMUSP00000006562	-0.177596	0.356561	0.19396	ENSMUSG00000006395	Hyi
ENSMUSP00000120106	0.00909817	0.630143	0.01905	ENSMUSG00000006412	Pfdn2
ENSMUSP00000077197	0.023238	0.287608	0.0219901	ENSMUSG00000006418	Rnf114
ENSMUSP00000110903	-0.0777905	0.120938	0.0504514	ENSMUSG00000006423	C330007P06Rik
ENSMUSP00000006611	-0.00686722	0.81967	0.0303832	ENSMUSG00000006442	Srm
ENSMUSP00000006614	0.150855	0.241899	0.130066	ENSMUSG00000006445	Epha2
ENSMUSP00000006625	-0.0822744	0.0184107	0.0347867	ENSMUSG00000006456	Rbm14
ENSMUSP00000006626	0.0312205	0.613978	0.0624787	ENSMUSG00000006457	Actn3
ENSMUSP00000006669	-0.0490382	0.0816857	0.0282275	ENSMUSG00000006494	Pdk1
ENSMUSP00000127783	-0.0602964	0.104992	0.0373069	ENSMUSG00000006498	Ptbp1
ENSMUSP00000006697	0.0656817	0.32977	0.0678446	ENSMUSG00000006522	Itih3
ENSMUSP00000006704	0.055525	0.212421	0.0447676	ENSMUSG00000006529	Itih1
ENSMUSP00000080342	0.0216958	0.502062	0.0326613	ENSMUSG00000006542	Prkag3
ENSMUSP00000006749	0.0379183	0.683568	0.0938071	ENSMUSG00000006574	Slc4a1
ENSMUSP00000116747	0.0188286	0.448173	0.0250104	ENSMUSG00000006576	Slc4a3
ENSMUSP00000006764	-0.117337	4.75342e-05	0.0279532	ENSMUSG00000006589	Aprt
ENSMUSP00000089298	0.0375306	0.478039	0.053448	ENSMUSG00000006611	Hfe
ENSMUSP00000143938	-0.034361	0.46965	0.0481175	ENSMUSG00000006641	Slc5a6
ENSMUSP00000107782	-0.0618352	0.0210385	0.0267244	ENSMUSG00000006673	Qrich1
ENSMUSP00000135930	-0.0445792	0.00297747	0.0148537	ENSMUSG00000006676	Usp19
ENSMUSP00000030417	-0.0307083	0.0738896	0.0172123	ENSMUSG00000006699	Cdc42
ENSMUSP00000054634	0.00227824	0.949144	0.0361417	ENSMUSG00000006699	Cdc42
ENSMUSP00000006900	0.0406784	0.0629577	0.0219029	ENSMUSG00000006717	Acot13
ENSMUSP00000025083	-0.0045802	0.686148	0.0114296	ENSMUSG00000006740	Kif5b
ENSMUSP00000120658	0.0429823	0.414102	0.0533805	ENSMUSG00000006763	Saal1
ENSMUSP00000099409	-0.00653423	0.855259	0.0361315	ENSMUSG00000006782	Cnp
ENSMUSP00000104872	-0.0820405	0.0434753	0.0406272	ENSMUSG00000006800	Sulf2
ENSMUSP00000007012	0.0144599	0.582696	0.0265297	ENSMUSG00000006818	Sod2
ENSMUSP00000070876	-0.0301259	0.170099	0.0220615	ENSMUSG00000006906	Stambp
ENSMUSP00000007130	-0.0300494	0.199349	0.0235344	ENSMUSG00000006932	Ctnnb1
ENSMUSP00000007212	0.000110868	0.992814	0.0124175	ENSMUSG00000006998	Psmd2
ENSMUSP00000007236	-0.0480013	0.368273	0.0539319	ENSMUSG00000007021	Syngr3
ENSMUSP00000084572	-0.0186576	0.272039	0.0170903	ENSMUSG00000007029	Vars
ENSMUSP00000007245	0.140364	0.0630227	0.0756602	ENSMUSG00000007030	Vwa7
ENSMUSP00000007251	0.0255873	0.0934556	0.0152937	ENSMUSG00000007036	Abhd16a
ENSMUSP00000007253	0.0327055	0.49018	0.0478176	ENSMUSG00000007038	Neu1
ENSMUSP00000007255	-0.0825436	0.000249143	0.0220763	ENSMUSG00000007039	Ddah2
ENSMUSP00000007257	-0.0463102	0.133614	0.0309922	ENSMUSG00000007041	Clic1
ENSMUSP00000109644	-0.088571	0.000525184	0.025101	ENSMUSG00000007050	Lsm2
ENSMUSP00000083077	0.161536	4.95282e-06	0.0340898	ENSMUSG00000007097	Atp1a2
ENSMUSP00000106874	0.0452973	0.285783	0.0427964	ENSMUSG00000007107	Atp1a4
ENSMUSP00000003554	0.22242	0.2099	0.17867	ENSMUSG00000007122	Casq1
ENSMUSP00000007482	0.0809209	0.117779	0.0519747	ENSMUSG00000007338	Mrpl49
ENSMUSP00000152727	-0.00105066	0.955074	0.0188126	ENSMUSG00000007411	Mark3
ENSMUSP00000007602	-0.0891164	0.0368654	0.0426473	ENSMUSG00000007458	M6pr
ENSMUSP00000092690	-0.0208954	0.561709	0.0362957	ENSMUSG00000007476	Lrrc8a
ENSMUSP00000007708	0.0264507	0.0277381	0.0119964	ENSMUSG00000007564	Ppp2r1a
ENSMUSP00000007747	-0.0272535	0.22892	0.0227785	ENSMUSG00000007603	Dus3l
ENSMUSP00000126761	0.0544617	0.303439	0.0535897	ENSMUSG00000007610	Gtpbp3
ENSMUSP00000078093	0.0137087	0.529049	0.02195	ENSMUSG00000007617	Homer1
ENSMUSP00000111116	0.0104079	0.541566	0.0171847	ENSMUSG00000007655	Cav1
ENSMUSP00000128921	0.225564	0.00810868	0.0845662	ENSMUSG00000007656	Arpp19
ENSMUSP00000007803	0.0658107	0.00903602	0.0250557	ENSMUSG00000007659	Bcl2l1
ENSMUSP00000007814	-0.0783202	0.00310164	0.0262114	ENSMUSG00000007670	Khsrp
ENSMUSP00000007865	0.00432518	0.837467	0.0212668	ENSMUSG00000007721	Ccdc124
ENSMUSP00000133523	0.00352535	0.802715	0.0142321	ENSMUSG00000007739	Cct4
ENSMUSP00000148069	0.00954394	0.783194	0.0349824	ENSMUSG00000007833	Aldh16a1
ENSMUSP00000007980	-0.0495406	0.197984	0.0387023	ENSMUSG00000007836	Hnrnpa0
ENSMUSP00000076989	-0.0753275	0.00449371	0.0262797	ENSMUSG00000007850	Hnrnph1
ENSMUSP00000008021	-0.00280724	0.928204	0.0314267	ENSMUSG00000007877	Tcap
ENSMUSP00000122354	-0.0613406	0.17324	0.0452534	ENSMUSG00000007880	Arid1a
ENSMUSP00000121203	0.0149633	0.536892	0.0244229	ENSMUSG00000007891	Ctsd
ENSMUSP00000008052	-0.00439066	0.832752	0.021035	ENSMUSG00000007908	Hmgcll1
ENSMUSP00000083281	-0.0171523	0.244108	0.014811	ENSMUSG00000008036	Ap2s1
ENSMUSP00000141170	-0.0389678	0.266863	0.0353087	ENSMUSG00000008136	Fhl2
ENSMUSP00000113509	-0.0736432	0.0286103	0.0335704	ENSMUSG00000008140	Emc10
ENSMUSP00000013759	-0.100362	0.10445	0.0620655	ENSMUSG00000008200	Fnbp4
ENSMUSP00000008350	-0.0934027	0.0584795	0.0494618	ENSMUSG00000008206	Cers4
ENSMUSP00000088320	0.0415516	0.128814	0.0274602	ENSMUSG00000008226	Scrn3
ENSMUSP00000008445	-0.0641106	0.143249	0.0441491	ENSMUSG00000008301	Phax
ENSMUSP00000030095	-0.0328767	0.412068	0.0404162	ENSMUSG00000008305	Tle1
ENSMUSP00000008477	-0.0287058	0.338556	0.0302277	ENSMUSG00000008333	Snrpb2
ENSMUSP00000114180	-0.00237321	0.866695	0.0142608	ENSMUSG00000008348	Ubc
ENSMUSP00000008517	-0.092247	0.00017438	0.0240421	ENSMUSG00000008373	Prpf31
ENSMUSP00000008537	0.143198	0.107165	0.0892009	ENSMUSG00000008393	Carhsp1
ENSMUSP00000008542	-0.00797104	0.841581	0.040348	ENSMUSG00000008398	Elk3
ENSMUSP00000008579	0.0662575	0.00154236	0.0206522	ENSMUSG00000008435	Rdh13
ENSMUSP00000008594	0.0396436	0.0894663	0.0234019	ENSMUSG00000008450	Nutf2
ENSMUSP00000076933	-0.0414488	0.0926534	0.0247129	ENSMUSG00000008475	Arpc5
ENSMUSP00000112923	-0.129547	0.315749	0.130103	ENSMUSG00000008540	Mgst1
ENSMUSP00000052863	-0.13687	0.000610915	0.0391766	ENSMUSG00000008575	Nfib
ENSMUSP00000008748	0.0191521	0.443224	0.0251641	ENSMUSG00000008604	Ubqln4
ENSMUSP00000008826	-0.00500889	0.902343	0.0411766	ENSMUSG00000008682	Rpl10
ENSMUSP00000127791	0.00302231	0.859413	0.0172113	ENSMUSG00000008683	Rps15a
ENSMUSP00000112609	0.0550968	0.0456118	0.0275643	ENSMUSG00000008822	Acyp1
ENSMUSP00000108160	0.0642319	0.0715388	0.0357039	ENSMUSG00000008845	Cd163
ENSMUSP00000008999	-0.02538	0.394681	0.0300638	ENSMUSG00000008855	Hdac5
ENSMUSP00000009003	0.0685739	0.000572177	0.019571	ENSMUSG00000008859	Rala
ENSMUSP00000009036	-0.00909383	0.69378	0.0232905	ENSMUSG00000008892	Vdac3
ENSMUSP00000109822	-0.0882003	0.0287438	0.0402537	ENSMUSG00000008976	Gabpa
ENSMUSP00000009157	-0.068697	0.0160282	0.0284157	ENSMUSG00000009013	Dynll1
ENSMUSP00000009174	-0.0631685	0.0424009	0.031117	ENSMUSG00000009030	Pdcl
ENSMUSP00000105536	-0.0338971	0.271084	0.0310075	ENSMUSG00000009073	Nf2
ENSMUSP00000099994	-0.0417449	0.236173	0.0354701	ENSMUSG00000009079	Ewsr1
ENSMUSP00000009234	0.00996303	0.346111	0.0106466	ENSMUSG00000009090	Ap1b1
ENSMUSP00000009256	0.0519617	0.048403	0.0263341	ENSMUSG00000009112	Bcl2l13
ENSMUSP00000133515	-0.00973232	0.77311	0.0342322	ENSMUSG00000009293	Ube2g2
ENSMUSP00000079324	-0.0780931	0.210267	0.0628811	ENSMUSG00000009376	Met
ENSMUSP00000009538	-0.0412157	0.129053	0.0272553	ENSMUSG00000009394	Syn2
ENSMUSP00000043803	-0.0397727	0.305444	0.0390973	ENSMUSG00000009418	Nav1
ENSMUSP00000105028	-0.0241111	0.240649	0.0206667	ENSMUSG00000009470	Tnpo1
ENSMUSP00000009679	-0.0678057	0.0115498	0.0267103	ENSMUSG00000009535	Rnmt
ENSMUSP00000009689	0.00513436	0.891542	0.0380983	ENSMUSG00000009545	Kcnq1
ENSMUSP00000009693	-0.0552756	0.08564	0.0322443	ENSMUSG00000009549	Srp14
ENSMUSP00000009699	-0.070229	0.00995532	0.0270937	ENSMUSG00000009555	Cdk9
ENSMUSP00000009713	-0.0320566	0.324565	0.0327889	ENSMUSG00000009569	Mkl2
ENSMUSP00000113157	-0.13329	0.00157393	0.041627	ENSMUSG00000009575	Cbx5
ENSMUSP00000099950	-0.0473396	0.506092	0.0718312	ENSMUSG00000009614	Sardh
ENSMUSP00000099748	-0.0422928	0.291476	0.0403454	ENSMUSG00000009640	Dmap1
ENSMUSP00000020312	0.0638461	0.00123452	0.0194877	ENSMUSG00000009647	Mcu
ENSMUSP00000126377	-0.0638969	0.0145497	0.0260406	ENSMUSG00000009681	Bcr
ENSMUSP00000150023	-0.0209014	0.630755	0.0439695	ENSMUSG00000009741	Ubp1
ENSMUSP00000010007	0.0565817	0.00180081	0.0179036	ENSMUSG00000009863	Sdhb
ENSMUSP00000105446	-0.0607106	0.137778	0.0411594	ENSMUSG00000009876	Cox4i2
ENSMUSP00000010038	-0.0417736	0.505498	0.0632233	ENSMUSG00000009894	Snap47
ENSMUSP00000010049	-0.00709549	0.854446	0.0390639	ENSMUSG00000009905	Kdsr
ENSMUSP00000092230	-0.00422297	0.716223	0.0117153	ENSMUSG00000009907	Vps4b
ENSMUSP00000149401	-0.0502442	0.240847	0.0430847	ENSMUSG00000009927	Rps25
ENSMUSP00000109818	0.121265	0.0278763	0.0550478	ENSMUSG00000009995	Taz
ENSMUSP00000067767	-0.0266207	0.180296	0.0199646	ENSMUSG00000010025	Aldh3a2
ENSMUSP00000010189	0.00628298	0.912955	0.0584571	ENSMUSG00000010045	Tmem115
ENSMUSP00000010192	0.0569475	0.25888	0.0509351	ENSMUSG00000010048	Ifrd2
ENSMUSP00000126029	-0.0669479	0.28664	0.063365	ENSMUSG00000010066	Cacna2d2
ENSMUSP00000121390	0.0312554	0.684374	0.0781493	ENSMUSG00000010080	Epn3
ENSMUSP00000130194	-0.053108	0.069921	0.0293491	ENSMUSG00000010095	Slc3a2
ENSMUSP00000010241	-0.0539898	0.180993	0.0405556	ENSMUSG00000010097	Nxf1
ENSMUSP00000134854	-0.0414843	0.0387957	0.0200654	ENSMUSG00000010110	Stx5a
ENSMUSP00000135703	-0.00605386	0.869594	0.0374018	ENSMUSG00000010175	Prox1
ENSMUSP00000010421	0.0422936	0.102704	0.0259935	ENSMUSG00000010277	2610507B11Rik
ENSMUSP00000010434	0.0157187	0.742406	0.0486211	ENSMUSG00000010290	AI597479
ENSMUSP00000054444	0.0306333	0.626562	0.0638102	ENSMUSG00000010342	Tex14
ENSMUSP00000010502	-0.054198	0.114601	0.0344636	ENSMUSG00000010358	Ifi35
ENSMUSP00000130492	0.0381461	0.256488	0.0338164	ENSMUSG00000010376	Nedd8
ENSMUSP00000010536	0.00109319	0.984888	0.0582956	ENSMUSG00000010392	Gosr1
ENSMUSP00000099785	-0.0116851	0.584852	0.021562	ENSMUSG00000010517	Faf1
ENSMUSP00000010698	-0.0747047	0.00535279	0.0266072	ENSMUSG00000010554	Mettl16
ENSMUSP00000048470	-0.0319553	0.221032	0.0262549	ENSMUSG00000010608	Rbm25
ENSMUSP00000010795	0.00228473	0.924394	0.0243165	ENSMUSG00000010651	Acaa1b
ENSMUSP00000010804	-0.0142115	0.562779	0.0247534	ENSMUSG00000010660	Plcd1
ENSMUSP00000010899	0.0281181	0.246491	0.0244035	ENSMUSG00000010755	Cars
ENSMUSP00000011055	-0.00895784	0.656184	0.0202886	ENSMUSG00000010911	Apip
ENSMUSP00000011058	0.0934782	8.8016e-07	0.0181884	ENSMUSG00000010914	Pdhx
ENSMUSP00000034190	0.00783501	0.695434	0.0201813	ENSMUSG00000010936	Vac14
ENSMUSP00000021726	-0.0649304	0.00384349	0.022251	ENSMUSG00000011148	Adssl1
ENSMUSP00000011398	0.0191308	0.451162	0.025609	ENSMUSG00000011254	Thg1l
ENSMUSP00000079070	0.00185232	0.936375	0.0234066	ENSMUSG00000011257	Pabpc4
ENSMUSP00000019808	0.163609	0.00124365	0.0499723	ENSMUSG00000011305	Plin5
ENSMUSP00000011526	-0.155878	1.48891e-06	0.0310549	ENSMUSG00000011382	Dhdh
ENSMUSP00000011895	-0.0521783	0.0325053	0.0243746	ENSMUSG00000011751	Sptbn4
ENSMUSP00000011896	0.0554634	0.140629	0.037793	ENSMUSG00000011752	Pgam1
ENSMUSP00000135479	-0.0137409	0.918413	0.135657	ENSMUSG00000011832	Evi5l
ENSMUSP00000098375	-0.0318521	0.105787	0.0197532	ENSMUSG00000011877	Git1
ENSMUSP00000012028	-0.032004	0.408042	0.0390054	ENSMUSG00000011884	Gltp
ENSMUSP00000113466	0.0664637	0.111933	0.0420804	ENSMUSG00000011958	Bnip2
ENSMUSP00000012259	-0.0726139	0.118894	0.0468305	ENSMUSG00000012114	Med15
ENSMUSP00000153632	0.00478883	0.896022	0.03701	ENSMUSG00000012296	Tjap1
ENSMUSP00000125314	-0.0912765	0.0640596	0.0493651	ENSMUSG00000012422	Tmem167
ENSMUSP00000111081	0.047697	0.0809008	0.0273838	ENSMUSG00000012428	Steap4
ENSMUSP00000012627	0.0951598	0.371582	0.107359	ENSMUSG00000012483	Rpa3
ENSMUSP00000012679	-0.036985	0.122703	0.0240596	ENSMUSG00000012535	Tnpo3
ENSMUSP00000012849	-0.408313	7.90011e-06	0.0879225	ENSMUSG00000012705	Retn
ENSMUSP00000104179	-0.0210086	0.458999	0.028585	ENSMUSG00000012848	Rps5
ENSMUSP00000013304	-0.0608288	0.000975582	0.0181739	ENSMUSG00000013160	Atp6v0d1
ENSMUSP00000057731	-0.0115966	0.531421	0.0186757	ENSMUSG00000013465	Nelfb
ENSMUSP00000034723	-0.111338	0.0591261	0.0590535	ENSMUSG00000013584	Aldh1a2
ENSMUSP00000013737	0.0223431	0.26171	0.0200267	ENSMUSG00000013593	Ndufs2
ENSMUSP00000013773	-0.0260681	0.435416	0.0336701	ENSMUSG00000013629	Cad
ENSMUSP00000069962	0.0119792	0.470747	0.0167349	ENSMUSG00000013662	Atad1
ENSMUSP00000013807	0.0202309	0.247837	0.0176086	ENSMUSG00000013663	Pten
ENSMUSP00000013842	0.0744892	0.49881	0.111537	ENSMUSG00000013698	Pea15a
ENSMUSP00000013845	-0.029506	0.504473	0.0446712	ENSMUSG00000013701	Timm23
ENSMUSP00000060900	0.00180991	0.895891	0.0139519	ENSMUSG00000013736	Trnt1
ENSMUSP00000129375	-0.0439988	0.279037	0.0410383	ENSMUSG00000013833	Med16
ENSMUSP00000056792	0.014975	0.717956	0.0418631	ENSMUSG00000013858	Tmem259
ENSMUSP00000107380	0.0333067	0.13172	0.0221801	ENSMUSG00000013936	Myl2
ENSMUSP00000106926	0.0202603	0.18738	0.0154438	ENSMUSG00000013997	Nit1
ENSMUSP00000014221	-0.0462786	0.128699	0.0305747	ENSMUSG00000014077	Chp1
ENSMUSP00000014339	0.0489789	0.0487012	0.0248547	ENSMUSG00000014195	Dnajc7
ENSMUSP00000014370	-0.0428995	0.107018	0.0266991	ENSMUSG00000014226	Cacybp
ENSMUSP00000014438	0.0269604	0.199038	0.0211005	ENSMUSG00000014294	Ndufa2
ENSMUSP00000014445	0.0261579	0.238085	0.0223174	ENSMUSG00000014301	Pam16
ENSMUSP00000123609	0.00434965	0.846194	0.0226176	ENSMUSG00000014313	Cox6c
ENSMUSP00000098097	-0.00730441	0.758852	0.0240563	ENSMUSG00000014349	Ube2z
ENSMUSP00000105954	-0.100232	0.023398	0.0440725	ENSMUSG00000014353	Tmem87b
ENSMUSP00000014499	-0.0244293	0.350778	0.0263604	ENSMUSG00000014355	Anapc1
ENSMUSP00000014546	-0.0173601	0.232746	0.0146298	ENSMUSG00000014402	Tsg101
ENSMUSP00000103281	-0.0450021	0.269311	0.0410596	ENSMUSG00000014418	Hps5
ENSMUSP00000086459	-0.0370417	0.273289	0.0340191	ENSMUSG00000014426	Map3k4
ENSMUSP00000114584	0.102067	0.102026	0.0626709	ENSMUSG00000014444	Piezo1
ENSMUSP00000014614	0.0329587	0.341839	0.034992	ENSMUSG00000014470	Rnf166
ENSMUSP00000014640	-0.00107254	0.957179	0.0201493	ENSMUSG00000014496	Ankrd28
ENSMUSP00000014642	0.0139954	0.755527	0.0454449	ENSMUSG00000014498	Ankrd52
ENSMUSP00000072386	-0.0793175	0.114224	0.050409	ENSMUSG00000014504	Srp19
ENSMUSP00000014694	-0.0359053	0.0806359	0.0206024	ENSMUSG00000014550	Rbsn
ENSMUSP00000014698	-0.094909	0.00344778	0.0321326	ENSMUSG00000014554	Dguok
ENSMUSP00000068587	-0.0216248	0.461862	0.0296458	ENSMUSG00000014601	Strip1
ENSMUSP00000014750	0.0578018	0.0240797	0.0255638	ENSMUSG00000014606	Slc25a11
ENSMUSP00000120966	0.0454016	0.0889607	0.0267776	ENSMUSG00000014633	Cmc2
ENSMUSP00000054420	0.0646333	0.00640682	0.0235073	ENSMUSG00000014763	Fam120b
ENSMUSP00000014913	0.00718345	0.682624	0.0177155	ENSMUSG00000014769	Psmb1
ENSMUSP00000014920	-0.0038784	0.877596	0.0254002	ENSMUSG00000014776	Nol3
ENSMUSP00000014922	0.0461954	0.354837	0.0503225	ENSMUSG00000014778	Fhod1
ENSMUSP00000134807	-0.179664	7.57619e-06	0.0387471	ENSMUSG00000014846	Tppp3
ENSMUSP00000015003	-0.0493364	0.0976196	0.0298958	ENSMUSG00000014859	E2f4
ENSMUSP00000015011	-0.0290129	0.341299	0.0306947	ENSMUSG00000014867	Surf4
ENSMUSP00000132161	0.0467451	0.142029	0.0319794	ENSMUSG00000014932	Yes1
ENSMUSP00000144047	0.00274145	0.882699	0.0187414	ENSMUSG00000014956	Ppp1cb
ENSMUSP00000028509	-0.0529179	0.000873715	0.0156568	ENSMUSG00000014959	Gorasp2
ENSMUSP00000148418	-0.00499517	0.73824	0.0150742	ENSMUSG00000015002	Efr3a
ENSMUSP00000015157	-0.0166739	0.455443	0.0225334	ENSMUSG00000015013	Trappc2l
ENSMUSP00000015160	0.0340621	0.101877	0.0208835	ENSMUSG00000015016	Acsf3
ENSMUSP00000047898	0.069734	0.0704751	0.0386145	ENSMUSG00000015023	Ddx19a
ENSMUSP00000015171	0.0558737	0.0325991	0.026105	ENSMUSG00000015027	Galns
ENSMUSP00000041855	1.49574	5.71872e-16	0.157301	ENSMUSG00000015083	C8g
ENSMUSP00000028328	-0.209636	0.000195105	0.0548986	ENSMUSG00000015085	Entpd2
ENSMUSP00000058746	0.0499257	0.112781	0.0316163	ENSMUSG00000015087	Rabl6
ENSMUSP00000015236	0.00595652	0.772813	0.0208354	ENSMUSG00000015092	Edf1
ENSMUSP00000015239	0.0338911	0.206545	0.0269876	ENSMUSG00000015095	Fbxw5
ENSMUSP00000139571	0.04759	0.0257596	0.0212987	ENSMUSG00000015112	Slc25a13
ENSMUSP00000134491	-0.0655488	0.0594999	0.0348191	ENSMUSG00000015120	Ube2i
ENSMUSP00000015278	-0.00525332	0.972371	0.153471	ENSMUSG00000015134	Aldh1a3
ENSMUSP00000021554	-0.0343115	0.126903	0.0225609	ENSMUSG00000015143	Actn1
ENSMUSP00000127176	-0.0725998	0.25468	0.0643588	ENSMUSG00000015143	Actn1
ENSMUSP00000072732	0.00369342	0.834801	0.0178631	ENSMUSG00000015149	Sirt2
ENSMUSP00000134734	-0.079685	0.000696475	0.0231195	ENSMUSG00000015165	Hnrnpl
ENSMUSP00000128331	-0.133995	0.0774377	0.0760888	ENSMUSG00000015176	Nolc1
ENSMUSP00000110248	0.0203322	0.508952	0.0310602	ENSMUSG00000015214	Mtmr1
ENSMUSP00000109646	-0.0425264	0.337418	0.0447363	ENSMUSG00000015222	Map2
ENSMUSP00000030010	-0.0127593	0.810551	0.0536854	ENSMUSG00000015243	Abca1
ENSMUSP00000015391	-0.0489383	0.083603	0.0283487	ENSMUSG00000015247	Nipsnap3b
ENSMUSP00000120461	0.0851297	4.07358e-05	0.0200883	ENSMUSG00000015290	Ubl4a
ENSMUSP00000015435	0.00521154	0.614364	0.010428	ENSMUSG00000015291	Gdi1
ENSMUSP00000015449	-0.0627244	0.0194323	0.0267423	ENSMUSG00000015305	Sash1
ENSMUSP00000015481	0.0874949	0.000158606	0.0226516	ENSMUSG00000015337	Endog
ENSMUSP00000015484	0.045694	0.516872	0.071131	ENSMUSG00000015340	Cybb
ENSMUSP00000015501	0.0190006	0.200521	0.0149202	ENSMUSG00000015357	Clpx
ENSMUSP00000080403	0.0080482	0.7704	0.027812	ENSMUSG00000015363	Trabd
ENSMUSP00000131243	0.00522355	0.868558	0.031935	ENSMUSG00000015474	Ppt2
ENSMUSP00000099810	-0.0253036	0.53898	0.0416289	ENSMUSG00000015522	Arnt
ENSMUSP00000053891	0.176039	0.0543184	0.0915567	ENSMUSG00000015533	Itga2
ENSMUSP00000099329	0.00496763	0.940518	0.0674785	ENSMUSG00000015542	Nat9
ENSMUSP00000015712	-0.0928221	0.0147799	0.037919	ENSMUSG00000015568	Lpl
ENSMUSP00000015791	0.0554707	0.0420925	0.0272841	ENSMUSG00000015647	Lama5
ENSMUSP00000015800	0.00761778	0.633563	0.0161113	ENSMUSG00000015656	Hspa8
ENSMUSP00000095043	-0.00812444	0.7106	0.0220804	ENSMUSG00000015659	Serac1
ENSMUSP00000129767	-0.000144066	0.99329	0.0172796	ENSMUSG00000015671	Psma2
ENSMUSP00000152345	0.124468	0.106863	0.0775156	ENSMUSG00000015672	Mrpl32
ENSMUSP00000015855	0.0188084	0.255565	0.0166411	ENSMUSG00000015711	Prune1
ENSMUSP00000015858	-0.0067436	0.854934	0.0374115	ENSMUSG00000015714	Cers2
ENSMUSP00000015877	-0.00715503	0.531761	0.0115324	ENSMUSG00000015733	Capza2
ENSMUSP00000015891	-0.0237834	0.0807924	0.0136496	ENSMUSG00000015747	Vps45
ENSMUSP00000015892	-0.0769751	0.0300577	0.0354309	ENSMUSG00000015748	Prpf3
ENSMUSP00000128483	-0.0543237	0.49282	0.0800366	ENSMUSG00000015749	Anp32e
ENSMUSP00000121266	-0.0676715	0.195734	0.052666	ENSMUSG00000015755	Tab2
ENSMUSP00000015901	-0.0908171	0.0245395	0.0402983	ENSMUSG00000015757	Ppil4
ENSMUSP00000107509	-0.0671439	0.00631136	0.0244016	ENSMUSG00000015766	Eps8
ENSMUSP00000015934	0.0269361	0.380175	0.0309432	ENSMUSG00000015790	Surf1
ENSMUSP00000015950	0.0543717	8.78839e-06	0.0118174	ENSMUSG00000015806	Qdpr
ENSMUSP00000141553	-0.0575345	0.13833	0.0389984	ENSMUSG00000015829	Tnr
ENSMUSP00000099835	-0.0584819	0.300549	0.0569807	ENSMUSG00000015837	Sqstm1
ENSMUSP00000015994	0.042619	0.281124	0.0398756	ENSMUSG00000015850	Adamtsl4
ENSMUSP00000015998	-0.0233931	0.723257	0.0666209	ENSMUSG00000015854	Cd5l
ENSMUSP00000101999	-0.0272283	0.412699	0.033518	ENSMUSG00000015869	Prpsap1
ENSMUSP00000112871	-0.0503665	0.671172	0.120268	ENSMUSG00000015880	Ncapg
ENSMUSP00000016033	-0.0197068	0.195315	0.0152949	ENSMUSG00000015889	Lta4h
ENSMUSP00000099461	-0.0202692	0.396999	0.0241024	ENSMUSG00000015932	Dstn
ENSMUSP00000016081	-0.0513957	0.0208983	0.0221878	ENSMUSG00000015937	H2afy
ENSMUSP00000102716	0.0243138	0.176795	0.0180869	ENSMUSG00000015943	Bola1
ENSMUSP00000016094	-0.00634211	0.909712	0.0564865	ENSMUSG00000015950	Ncf1
ENSMUSP00000016105	-0.0470165	0.367076	0.0524899	ENSMUSG00000015961	Adss
ENSMUSP00000016115	-0.0192943	0.720895	0.0545967	ENSMUSG00000015971	Actr8
ENSMUSP00000016138	0.0118772	0.530995	0.0191078	ENSMUSG00000015994	Fnta
ENSMUSP00000022281	-0.0828403	0.0171208	0.0346219	ENSMUSG00000016018	Skiv2l2
ENSMUSP00000016168	-0.116688	0.0914319	0.0693083	ENSMUSG00000016024	Lbp
ENSMUSP00000016231	0.00752176	0.871817	0.0472838	ENSMUSG00000016087	Fli1
ENSMUSP00000053232	0.0492787	0.109115	0.0308543	ENSMUSG00000016128	Stard13
ENSMUSP00000125620	0.573333	9.85117e-10	0.0871192	ENSMUSG00000016194	Hsd11b1
ENSMUSP00000016396	0.0085105	0.74845	0.0267645	ENSMUSG00000016252	Atp5e
ENSMUSP00000016399	0.170131	0.0680511	0.0933795	ENSMUSG00000016255	Tubb1
ENSMUSP00000016400	-0.0933188	0.0462361	0.0468241	ENSMUSG00000016256	Ctsz
ENSMUSP00000054556	-0.0152851	0.189915	0.0117189	ENSMUSG00000016349	Eef1a2
ENSMUSP00000109692	-0.0835345	0.00350021	0.0283288	ENSMUSG00000016382	Pls3
ENSMUSP00000016530	-0.067374	0.40662	0.0823386	ENSMUSG00000016386	Mpped2
ENSMUSP00000016553	-0.0444822	0.459888	0.0610796	ENSMUSG00000016409	Nkap
ENSMUSP00000016571	0.141831	0.00875522	0.0537207	ENSMUSG00000016427	Ndufa1
ENSMUSP00000074902	0.00860506	0.741552	0.0263136	ENSMUSG00000016481	Cr1l
ENSMUSP00000107250	-0.085547	0.000239827	0.0228153	ENSMUSG00000016487	Ppfibp1
ENSMUSP00000016638	-0.163956	5.64065e-08	0.0285455	ENSMUSG00000016494	Cd34
ENSMUSP00000016639	-0.0289598	0.631571	0.0609658	ENSMUSG00000016495	Plgrkt
ENSMUSP00000106195	0.0498544	0.130098	0.0330955	ENSMUSG00000016510	Mtif3
ENSMUSP00000016664	0.0311099	0.295586	0.0301141	ENSMUSG00000016520	Lnx2
ENSMUSP00000016672	0.054937	0.000177609	0.0143367	ENSMUSG00000016528	Mapkapk2
ENSMUSP00000052283	-0.0178662	0.384071	0.0206714	ENSMUSG00000016534	Lamp2
ENSMUSP00000132450	-0.0699844	0.000499076	0.0197515	ENSMUSG00000016541	Atxn10
ENSMUSP00000098053	0.0024174	0.932668	0.0288616	ENSMUSG00000016554	Eif3d
ENSMUSP00000131457	-0.0439427	0.319832	0.0445665	ENSMUSG00000016619	Nup50
ENSMUSP00000016781	0.0450609	0.408537	0.0551381	ENSMUSG00000016637	Ift27
ENSMUSP00000058320	0.0364807	0.00343857	0.0123473	ENSMUSG00000016664	Pacsin2
ENSMUSP00000016901	0.0402818	0.316294	0.0404606	ENSMUSG00000016757	Ttll12
ENSMUSP00000016977	0.0512622	0.450863	0.0689875	ENSMUSG00000016833	Mrps18c
ENSMUSP00000119065	-0.0533507	0.123565	0.0347867	ENSMUSG00000016921	Srsf6
ENSMUSP00000099404	0.0171225	0.513332	0.0263994	ENSMUSG00000016933	Plcg1
ENSMUSP00000017153	-0.00092882	0.990071	0.0759123	ENSMUSG00000017009	Sdc4
ENSMUSP00000099388	0.00100024	0.977783	0.0364344	ENSMUSG00000017119	Nbr1
ENSMUSP00000101909	0.08519	0.00260091	0.0278733	ENSMUSG00000017132	Cyth1
ENSMUSP00000090360	-0.0388722	0.0325884	0.0181676	ENSMUSG00000017176	Nt5c3b
ENSMUSP00000017332	0.0191356	0.478383	0.0271995	ENSMUSG00000017188	Coa3
ENSMUSP00000098069	-0.0338007	0.403498	0.0409424	ENSMUSG00000017210	Med24
ENSMUSP00000017365	-0.0186033	0.228787	0.0155441	ENSMUSG00000017221	Psmd3
ENSMUSP00000017408	-0.0458762	0.133129	0.030663	ENSMUSG00000017264	Exosc10
ENSMUSP00000017430	0.00433851	0.701447	0.011412	ENSMUSG00000017286	Glod4
ENSMUSP00000061317	-0.0327198	0.374135	0.0371127	ENSMUSG00000017288	Vps53
ENSMUSP00000017435	0.0343849	0.123304	0.0223924	ENSMUSG00000017291	Taok1
ENSMUSP00000099383	0.126987	0.00777781	0.0473483	ENSMUSG00000017307	Acot8
ENSMUSP00000102782	0.047604	0.297748	0.0461124	ENSMUSG00000017309	Cd300lg
ENSMUSP00000097967	-0.00738369	0.815926	0.032033	ENSMUSG00000017314	Mpp2
ENSMUSP00000017488	0.181116	0.00481389	0.0636972	ENSMUSG00000017344	Vtn
ENSMUSP00000099536	-0.128097	0.210904	0.103461	ENSMUSG00000017390	Aldoc
ENSMUSP00000017548	-0.00325863	0.964085	0.0734093	ENSMUSG00000017404	Rpl19
ENSMUSP00000054168	-0.0575163	0.214791	0.0466892	ENSMUSG00000017421	Zfp207
ENSMUSP00000133571	0.0154874	0.121531	0.0100376	ENSMUSG00000017428	Psmd11
ENSMUSP00000017610	-0.0673844	0.301114	0.0659847	ENSMUSG00000017466	Timp2
ENSMUSP00000017622	-0.0182723	0.676885	0.0442697	ENSMUSG00000017478	Zc3h18
ENSMUSP00000017629	-0.0880211	0.00647065	0.0320886	ENSMUSG00000017485	Top2b
ENSMUSP00000017692	-0.0273752	0.684788	0.0683676	ENSMUSG00000017548	Suz12
ENSMUSP00000060028	0.0868618	0.114895	0.0552793	ENSMUSG00000017561	Crlf3
ENSMUSP00000091551	-0.0736574	0.000172171	0.0191798	ENSMUSG00000017631	Abr
ENSMUSP00000099380	0.00547496	0.846965	0.0286143	ENSMUSG00000017670	Elmo2
ENSMUSP00000076664	0.000176961	0.992425	0.0188024	ENSMUSG00000017686	Rhot1
ENSMUSP00000017841	0.0320961	0.764622	0.108249	ENSMUSG00000017697	Ada
ENSMUSP00000017851	0.120034	0.19035	0.0922838	ENSMUSG00000017707	Serinc3
ENSMUSP00000033230	0.0259396	0.608664	0.0510788	ENSMUSG00000017713	Tha1
ENSMUSP00000121973	0.0297088	0.0740162	0.0166595	ENSMUSG00000017715	Pgs1
ENSMUSP00000073102	-0.0521481	0.589548	0.0979522	ENSMUSG00000017718	Afmid
ENSMUSP00000099390	-0.0102866	0.699379	0.0269418	ENSMUSG00000017721	Pigt
ENSMUSP00000144623	0.00689295	0.837413	0.0339248	ENSMUSG00000017740	Slc12a5
ENSMUSP00000104939	-0.0345667	0.600423	0.0665301	ENSMUSG00000017754	Pltp
ENSMUSP00000017900	0.0506008	0.0762166	0.0285929	ENSMUSG00000017756	Slc12a7
ENSMUSP00000017904	-0.077608	0.0042464	0.0268988	ENSMUSG00000017760	Ctsa
ENSMUSP00000034370	-0.0492264	0.0122886	0.0195655	ENSMUSG00000017765	Slc12a4
ENSMUSP00000099563	-0.0106564	0.526648	0.0169636	ENSMUSG00000017774	Myo1c
ENSMUSP00000017920	-0.0503579	0.00605394	0.0182069	ENSMUSG00000017776	Crk
ENSMUSP00000115419	-0.0121153	0.62384	0.0249071	ENSMUSG00000017778	Cox7c
ENSMUSP00000115723	-0.00390102	0.756045	0.0126635	ENSMUSG00000017781	Pitpna
ENSMUSP00000105052	0.074149	0.00243199	0.0241846	ENSMUSG00000017817	Jph2
ENSMUSP00000017975	0.022995	0.26323	0.0206771	ENSMUSG00000017831	Rab5a
ENSMUSP00000102999	-0.0241646	0.624143	0.0501096	ENSMUSG00000017837	Nkiras2
ENSMUSP00000105048	-0.0518953	0.494458	0.0771035	ENSMUSG00000017943	Gdap1l1
ENSMUSP00000018113	-0.158009	2.69463e-05	0.0365367	ENSMUSG00000017969	Ptgis
ENSMUSP00000018143	-0.0065943	0.921635	0.0677884	ENSMUSG00000017999	Ddx27
ENSMUSP00000018186	-0.0184779	0.1654	0.0133815	ENSMUSG00000018042	Cyb5r3
ENSMUSP00000018315	0.0178571	0.633471	0.0378033	ENSMUSG00000018171	Vmp1
ENSMUSP00000125623	-0.0362839	0.256353	0.032185	ENSMUSG00000018199	Trove2
ENSMUSP00000018353	0.0644079	0.327332	0.066259	ENSMUSG00000018209	Stk4
ENSMUSP00000018430	0.00853063	0.610123	0.0168667	ENSMUSG00000018286	Psmb6
ENSMUSP00000018431	-0.0826546	0.00140427	0.0255342	ENSMUSG00000018287	Spag7
ENSMUSP00000018437	0.0161281	0.561595	0.0280066	ENSMUSG00000018293	Pfn1
ENSMUSP00000105010	-0.0433708	0.0792513	0.0247626	ENSMUSG00000018322	Tomm34
ENSMUSP00000018470	-0.0795396	4.11241e-05	0.0188595	ENSMUSG00000018326	Ywhab
ENSMUSP00000018478	0.0384467	0.581012	0.0707625	ENSMUSG00000018334	Ksr1
ENSMUSP00000081011	-0.147988	0.000100838	0.0371454	ENSMUSG00000018339	Gpx3
ENSMUSP00000104511	-0.00790897	0.562741	0.0137744	ENSMUSG00000018340	Anxa6
ENSMUSP00000129269	0.0362329	0.554909	0.0623265	ENSMUSG00000018363	Smurf2
ENSMUSP00000113848	0.0528301	0.0882545	0.0310778	ENSMUSG00000018395	Kif3a
ENSMUSP00000113038	-0.0798291	2.73384e-05	0.0184745	ENSMUSG00000018398	2022-09-08
ENSMUSP00000018549	0.0144436	0.61467	0.0289259	ENSMUSG00000018405	Mrm1
ENSMUSP00000102602	0.0361976	0.161227	0.0259533	ENSMUSG00000018411	Mapt
ENSMUSP00000064926	0.0368735	0.220619	0.0303608	ENSMUSG00000018415	Gid4
ENSMUSP00000018561	0.0285298	0.447632	0.0378515	ENSMUSG00000018417	Myo1b
ENSMUSP00000103537	0.0279126	0.115997	0.0178182	ENSMUSG00000018428	Akap1
ENSMUSP00000018577	-0.0945756	0.040991	0.0462558	ENSMUSG00000018433	Nol11
ENSMUSP00000077612	0.0577642	0.0009281	0.0171819	ENSMUSG00000018446	C1qbp
ENSMUSP00000104301	-0.0375108	0.263983	0.0337832	ENSMUSG00000018474	Chd3
ENSMUSP00000018645	-0.00874799	0.861176	0.0506112	ENSMUSG00000018501	Ncor1
ENSMUSP00000038900	-0.151239	0.090354	0.089655	ENSMUSG00000018501	Ncor1
ENSMUSP00000018651	0.0673823	0.253037	0.059494	ENSMUSG00000018507	Trpv2
ENSMUSP00000018653	-0.0883641	0.0142118	0.0358615	ENSMUSG00000018509	Cenpv
ENSMUSP00000137517	-0.0947718	0.0164726	0.0392762	ENSMUSG00000018537	Pcgf2
ENSMUSP00000018691	0.0602482	0.0332804	0.0282718	ENSMUSG00000018547	Pip4k2b
ENSMUSP00000018710	-0.0590454	0.0266084	0.0265789	ENSMUSG00000018566	Slc2a4
ENSMUSP00000099640	-0.103346	0.0332655	0.0484454	ENSMUSG00000018570	2810408A11Rik
ENSMUSP00000099634	0.0382673	0.0886933	0.0225342	ENSMUSG00000018574	Acadvl
ENSMUSP00000104485	-0.0330332	0.529898	0.0530012	ENSMUSG00000018585	Atox1
ENSMUSP00000149604	-0.0896267	0.0316492	0.0416561	ENSMUSG00000018593	Sparc
ENSMUSP00000018743	-0.0795346	0.192819	0.0614914	ENSMUSG00000018599	Mief2
ENSMUSP00000018803	0.0329037	0.674161	0.0789128	ENSMUSG00000018659	Pnpo
ENSMUSP00000018805	-0.00566868	0.822933	0.0255835	ENSMUSG00000018661	Cog1
ENSMUSP00000091475	-0.0999223	0.00692899	0.0367432	ENSMUSG00000018666	Cbx1
ENSMUSP00000099441	-0.0440503	0.0903932	0.0260793	ENSMUSG00000018669	Cdk5rap3
ENSMUSP00000018816	-0.0215701	0.623944	0.0444124	ENSMUSG00000018672	Copz2
ENSMUSP00000103250	-0.0545236	0.225245	0.0454493	ENSMUSG00000018678	Sp2
ENSMUSP00000018841	-0.0149208	0.804061	0.0609937	ENSMUSG00000018697	Aatf
ENSMUSP00000018851	0.00258226	0.835331	0.0125299	ENSMUSG00000018707	Dync1h1
ENSMUSP00000099666	0.00406001	0.9234	0.0426486	ENSMUSG00000018740	Slc25a35
ENSMUSP00000018905	-0.130015	0.0257886	0.0581259	ENSMUSG00000018761	Mpdu1
ENSMUSP00000018909	-0.0243507	0.172269	0.0179236	ENSMUSG00000018765	Fxr2
ENSMUSP00000104294	0.163331	0.0951482	0.0983069	ENSMUSG00000018774	Cd68
ENSMUSP00000034046	0.0765087	0.000296597	0.020731	ENSMUSG00000018796	Acsl1
ENSMUSP00000018963	-0.208419	0.0602369	0.111054	ENSMUSG00000018819	Lsp1
ENSMUSP00000087756	-0.104895	0.0364832	0.0501147	ENSMUSG00000018830	Myh11
ENSMUSP00000103795	-0.035128	0.0739483	0.0196937	ENSMUSG00000018845	Unc45b
ENSMUSP00000018992	-0.00509222	0.700087	0.0133308	ENSMUSG00000018848	Rars
ENSMUSP00000116746	0.0649122	0.00195761	0.0207101	ENSMUSG00000018858	Mrpl58
ENSMUSP00000021078	-0.00331689	0.874234	0.0211373	ENSMUSG00000018861	Fdxr
ENSMUSP00000019026	0.0471384	0.0229667	0.0206778	ENSMUSG00000018882	Mrpl45
ENSMUSP00000128399	-0.040803	0.150409	0.0284934	ENSMUSG00000018893	Mb
ENSMUSP00000019050	-0.0465364	0.182315	0.0350637	ENSMUSG00000018906	P4ha2
ENSMUSP00000136963	-0.0856631	0.00889813	0.0325466	ENSMUSG00000018909	Arrb1
ENSMUSP00000019065	-0.00699714	0.853199	0.0381914	ENSMUSG00000018921	Pelp1
ENSMUSP00000019068	-0.143102	0.499216	0.213897	ENSMUSG00000018924	Alox15
ENSMUSP00000019076	0.0501622	0.00687131	0.0184259	ENSMUSG00000018932	Map2k3
ENSMUSP00000019118	-0.0292058	0.150193	0.020384	ENSMUSG00000018974	Sart3
ENSMUSP00000044937	-0.0106786	0.672865	0.0255028	ENSMUSG00000018995	Nars2
ENSMUSP00000019198	0.0127624	0.424726	0.0161054	ENSMUSG00000019054	Fis1
ENSMUSP00000019199	-0.0448769	0.193583	0.0346941	ENSMUSG00000019055	Plod1
ENSMUSP00000144231	0.0149011	0.409082	0.0181817	ENSMUSG00000019082	Slc25a22
ENSMUSP00000019231	-0.00165928	0.952563	0.0281724	ENSMUSG00000019087	Atp6ap1
ENSMUSP00000019246	-0.210333	0.014102	0.0852773	ENSMUSG00000019102	Aldh3a1
ENSMUSP00000019268	-0.155011	2.85511e-05	0.0359646	ENSMUSG00000019124	Scrn1
ENSMUSP00000019283	-0.0974685	0.0792961	0.0556581	ENSMUSG00000019139	Isyna1
ENSMUSP00000117231	0.0253406	0.100446	0.0154705	ENSMUSG00000019143	Hars2
ENSMUSP00000019302	-0.0439186	0.115033	0.0279942	ENSMUSG00000019158	Tmem160
ENSMUSP00000102987	-0.0291525	0.0681913	0.0160092	ENSMUSG00000019173	Rab5c
ENSMUSP00000019323	0.0725795	0.00059924	0.0207937	ENSMUSG00000019179	Mdh2
ENSMUSP00000086460	-0.159132	0.000645588	0.0457611	ENSMUSG00000019188	H13
ENSMUSP00000019354	-0.0263147	0.101682	0.0161243	ENSMUSG00000019210	Atp6v1e1
ENSMUSP00000013886	-0.0336743	0.103068	0.0207182	ENSMUSG00000019254	Ppp1r12c
ENSMUSP00000019405	0.00397136	0.786315	0.0147748	ENSMUSG00000019261	Map1s
ENSMUSP00000019422	0.449198	9.30271e-12	0.0599352	ENSMUSG00000019278	Dpep1
ENSMUSP00000019439	0.0724385	0.194738	0.0563072	ENSMUSG00000019295	Tmem129
ENSMUSP00000019441	-0.0477118	0.594701	0.0911033	ENSMUSG00000019297	Nop9
ENSMUSP00000099399	-0.0600471	1.3818e-05	0.0133715	ENSMUSG00000019302	Atp6v0a1
ENSMUSP00000099394	-0.241774	4.5518e-05	0.0576824	ENSMUSG00000019326	Aoc3
ENSMUSP00000019517	-0.0274401	0.116809	0.017556	ENSMUSG00000019373	Cops3
ENSMUSP00000114069	-0.0314431	0.0649071	0.0170568	ENSMUSG00000019428	Fkbp8
ENSMUSP00000134178	-0.0574198	0.00238894	0.0186936	ENSMUSG00000019432	Ddx39b
ENSMUSP00000019577	0.0573361	0.0347125	0.027126	ENSMUSG00000019433	Gipc1
ENSMUSP00000104272	-0.0127908	0.533241	0.0208459	ENSMUSG00000019461	Plscr3
ENSMUSP00000019614	-0.0933634	0.0329994	0.04374	ENSMUSG00000019470	Xab2
ENSMUSP00000019615	-0.0239225	0.0458513	0.0119816	ENSMUSG00000019471	Cdc37
ENSMUSP00000113886	0.00127275	0.971374	0.0357764	ENSMUSG00000019478	Rab4a
ENSMUSP00000153081	0.0448489	0.00285659	0.0148775	ENSMUSG00000019487	Trip10
ENSMUSP00000019638	-0.0259666	0.137651	0.0175597	ENSMUSG00000019494	Cops6
ENSMUSP00000114019	0.015544	0.494447	0.0229256	ENSMUSG00000019528	Gyg
ENSMUSP00000148227	-0.0938086	0.190331	0.0722238	ENSMUSG00000019539	Rcn3
ENSMUSP00000019721	-0.0764476	0.363878	0.0847777	ENSMUSG00000019577	Pdk4
ENSMUSP00000019722	0.0174123	0.287295	0.0164664	ENSMUSG00000019578	Ubxn6
ENSMUSP00000019723	-0.026411	0.265863	0.0238807	ENSMUSG00000019579	Mydgf
ENSMUSP00000019803	-0.0653916	0.186663	0.049852	ENSMUSG00000019659	Ccdc12
ENSMUSP00000019854	0.0585222	0.0190718	0.0248632	ENSMUSG00000019710	Mrpl24
ENSMUSP00000019862	-0.0401001	0.176333	0.0297981	ENSMUSG00000019718	L3hypdh
ENSMUSP00000115754	-0.0437397	0.240038	0.0375182	ENSMUSG00000019731	Slc35e1
ENSMUSP00000019882	0.0295277	0.831459	0.141083	ENSMUSG00000019738	Polr2i
ENSMUSP00000043355	0.0904599	0.0127939	0.0361661	ENSMUSG00000019763	Rmnd1
ENSMUSP00000019908	0.0970241	0.0014401	0.0300449	ENSMUSG00000019774	Mtrf1l
ENSMUSP00000019911	-0.0911048	0.0101306	0.0352323	ENSMUSG00000019777	Hdac2
ENSMUSP00000093436	0.0092549	0.733843	0.0274497	ENSMUSG00000019787	Trdn
ENSMUSP00000044535	-0.00405466	0.908112	0.0354814	ENSMUSG00000019790	Stxbp5
ENSMUSP00000125552	0.0426374	0.450597	0.0569405	ENSMUSG00000019791	Hint3
ENSMUSP00000019927	0.0486219	0.0591479	0.0257954	ENSMUSG00000019792	Trmt11
ENSMUSP00000132514	0.00307254	0.954483	0.0547501	ENSMUSG00000019794	Katna1
ENSMUSP00000123866	0.0188551	0.0566225	0.00989972	ENSMUSG00000019795	Pcmt1
ENSMUSP00000119053	0.0361193	0.107238	0.0224936	ENSMUSG00000019797	1700021F05Rik
ENSMUSP00000019937	-0.00564629	0.72427	0.0161416	ENSMUSG00000019802	Sec63
ENSMUSP00000019939	-0.0293455	0.349316	0.0315689	ENSMUSG00000019804	Snx3
ENSMUSP00000019945	0.026036	0.294993	0.0250197	ENSMUSG00000019809	Pex3
ENSMUSP00000055519	-0.0158497	0.697051	0.041055	ENSMUSG00000019810	Fuca2
ENSMUSP00000019950	-0.0602382	0.209465	0.048418	ENSMUSG00000019814	Ltv1
ENSMUSP00000076093	-0.0659961	0.0528945	0.0341132	ENSMUSG00000019820	Utrn
ENSMUSP00000019965	0.0708608	0.00294566	0.0235835	ENSMUSG00000019822	Smpd2
ENSMUSP00000019967	-0.0248349	0.37288	0.0280949	ENSMUSG00000019823	Mical1
ENSMUSP00000090227	0.0564176	0.447679	0.074859	ENSMUSG00000019838	Slc16a10
ENSMUSP00000097547	-0.0429559	0.276784	0.0397772	ENSMUSG00000019843	Fyn
ENSMUSP00000019992	0.0398935	0.0202088	0.0171263	ENSMUSG00000019846	Lama4
ENSMUSP00000097444	0.0521266	7.6758e-05	0.0128519	ENSMUSG00000019849	Prep
ENSMUSP00000123238	-0.0515846	0.170414	0.0378665	ENSMUSG00000019854	Reps1
ENSMUSP00000020004	0.0495564	0.387464	0.0579775	ENSMUSG00000019857	Asf1a
ENSMUSP00000101115	-0.00217235	0.953857	0.0378698	ENSMUSG00000019861	Gopc
ENSMUSP00000020012	0.0268846	0.166015	0.0194982	ENSMUSG00000019863	Qrsl1
ENSMUSP00000060940	0.0985518	2.46027e-05	0.0226685	ENSMUSG00000019864	Rtn4ip1
ENSMUSP00000119829	-0.0196959	0.324112	0.0201069	ENSMUSG00000019868	Vta1
ENSMUSP00000020022	-0.017962	0.601368	0.0348427	ENSMUSG00000019872	Smpdl3a
ENSMUSP00000151994	-0.0213152	0.754002	0.0688053	ENSMUSG00000019873	Reep3
ENSMUSP00000131415	-0.240437	0.0422537	0.118346	ENSMUSG00000019874	Fabp7
ENSMUSP00000020034	-0.128507	0.00744426	0.0476905	ENSMUSG00000019883	Echdc1
ENSMUSP00000020045	0.100453	0.0392068	0.0486793	ENSMUSG00000019893	Ros1
ENSMUSP00000090304	0.0114848	0.586051	0.0212605	ENSMUSG00000019899	Lama2
ENSMUSP00000151842	-0.0470329	0.00327479	0.0158338	ENSMUSG00000019907	Ppp1r12a
ENSMUSP00000009789	-0.12709	0.000817758	0.0373855	ENSMUSG00000019916	P4ha1
ENSMUSP00000151293	0.034893	0.0471918	0.0175853	ENSMUSG00000019917	2022-09-10
ENSMUSP00000020077	0.00577377	0.6914	0.0146672	ENSMUSG00000019920	Lims1
ENSMUSP00000101108	0.00662816	0.739442	0.020098	ENSMUSG00000019920	Lims1
ENSMUSP00000020085	0.0100693	0.726658	0.0291349	ENSMUSG00000019927	Ube2d1
ENSMUSP00000131431	-0.0659154	0.0661371	0.0359228	ENSMUSG00000019929	Dcn
ENSMUSP00000020107	-0.03207	0.0577683	0.0169171	ENSMUSG00000019943	Atp2b1
ENSMUSP00000020112	0.00184736	0.939628	0.0246366	ENSMUSG00000019951	Uhrf1bp1l
ENSMUSP00000020123	-0.0796735	0.0440946	0.0395732	ENSMUSG00000019961	Tmpo
ENSMUSP00000072092	-0.109949	0.00769793	0.0409405	ENSMUSG00000019961	Tmpo
ENSMUSP00000020149	0.0155081	0.870547	0.0962311	ENSMUSG00000019975	Ikbip
ENSMUSP00000055122	-0.117615	2.28703e-05	0.0269401	ENSMUSG00000019978	Epb41l2
ENSMUSP00000020157	0.0299482	0.475137	0.0423037	ENSMUSG00000019979	Apaf1
ENSMUSP00000090316	-0.035514	0.385999	0.0415367	ENSMUSG00000019984	Med23
ENSMUSP00000020161	-0.482685	0.0409331	0.235991	ENSMUSG00000019987	Arg1
ENSMUSP00000020163	-0.0101345	0.874636	0.0647921	ENSMUSG00000019988	Nedd1
ENSMUSP00000020169	-0.169255	0.00131942	0.0515902	ENSMUSG00000019989	Enpp3
ENSMUSP00000020173	-0.0704974	0.2961	0.0681804	ENSMUSG00000019996	Map7
ENSMUSP00000020171	-0.104376	0.206439	0.0830489	ENSMUSG00000019997	Ctgf
ENSMUSP00000020174	0.000457444	0.974574	0.014478	ENSMUSG00000019998	Stx7
ENSMUSP00000020182	0.0200011	0.527617	0.0320026	ENSMUSG00000020003	Pex7
ENSMUSP00000020188	-0.0391927	0.12909	0.0259347	ENSMUSG00000020009	Ifngr1
ENSMUSP00000070355	0.042462	0.266507	0.0384809	ENSMUSG00000020015	Cdk17
ENSMUSP00000136313	0.0404495	0.0599878	0.0215282	ENSMUSG00000020022	Ndufa12
ENSMUSP00000063264	-0.0274024	0.469123	0.0381843	ENSMUSG00000020023	Tmcc3
ENSMUSP00000020217	-0.0518376	0.117566	0.0332346	ENSMUSG00000020029	Nudt4
ENSMUSP00000020223	-0.115157	0.00477927	0.0404655	ENSMUSG00000020034	Tcp11l2
ENSMUSP00000020234	0.0695206	0.247648	0.0604852	ENSMUSG00000020044	Timp3
ENSMUSP00000020238	-0.0677716	0.00196028	0.0216253	ENSMUSG00000020048	Hsp90b1
ENSMUSP00000020241	0.00947126	0.946037	0.142323	ENSMUSG00000020051	Pah
ENSMUSP00000020248	-0.00581037	0.813846	0.0249206	ENSMUSG00000020056	Washc3
ENSMUSP00000151886	0.0166532	0.272143	0.0152576	ENSMUSG00000020064	Herc4
ENSMUSP00000093240	0.00341383	0.866468	0.0204788	ENSMUSG00000020067	Mypn
ENSMUSP00000020263	-0.0393992	0.0925762	0.0234852	ENSMUSG00000020069	Hnrnph3
ENSMUSP00000113429	-0.0155677	0.824889	0.0711816	ENSMUSG00000020070	Rufy2
ENSMUSP00000151895	-0.067931	0.0154104	0.0279121	ENSMUSG00000020074	Ccar1
ENSMUSP00000020270	-0.0337714	0.511442	0.0518353	ENSMUSG00000020076	Ddx50
ENSMUSP00000090130	-0.021399	0.281758	0.0200041	ENSMUSG00000020078	Vps26a
ENSMUSP00000020273	0.0593909	0.00151319	0.0184781	ENSMUSG00000020079	Supv3l1
ENSMUSP00000097297	0.0311034	0.238881	0.0265822	ENSMUSG00000020085	Aifm2
ENSMUSP00000020283	-0.159495	2.37623e-07	0.0293628	ENSMUSG00000020086	H2afy2
ENSMUSP00000020285	-0.00043995	0.986593	0.0264102	ENSMUSG00000020088	Sar1a
ENSMUSP00000020286	-0.0277661	0.149095	0.0193265	ENSMUSG00000020089	Ppa1
ENSMUSP00000131952	-0.0189515	0.852149	0.102823	ENSMUSG00000020091	Eif4ebp2
ENSMUSP00000020289	0.029573	0.194823	0.0229268	ENSMUSG00000020092	Pald1
ENSMUSP00000090155	0.00123524	0.976554	0.0423972	ENSMUSG00000020097	Sgpl1
ENSMUSP00000020298	-0.0570127	0.495294	0.0844822	ENSMUSG00000020098	Pcbd1
ENSMUSP00000020301	0.00420447	0.931467	0.049724	ENSMUSG00000020101	Vsir
ENSMUSP00000118088	-0.0180763	0.402768	0.021777	ENSMUSG00000020109	Dnajb12
ENSMUSP00000020311	0.0157819	0.553858	0.0269471	ENSMUSG00000020111	Micu1
ENSMUSP00000020315	-0.0270168	0.212166	0.0217704	ENSMUSG00000020114	Cand1
ENSMUSP00000020316	-0.0440472	0.0702697	0.0243726	ENSMUSG00000020115	Tbk1
ENSMUSP00000020317	-0.0133724	0.838041	0.0665299	ENSMUSG00000020116	Pno1
ENSMUSP00000099945	0.176882	0.0907588	0.10484	ENSMUSG00000020120	Plek
ENSMUSP00000020329	1.04827	6.41072e-15	0.118316	ENSMUSG00000020122	Egfr
ENSMUSP00000151244	0.0230923	0.288682	0.0219012	ENSMUSG00000020124	Usp15
ENSMUSP00000020339	-0.0168257	0.507766	0.0256018	ENSMUSG00000020130	Tbc1d15
ENSMUSP00000020343	-0.00549049	0.828067	0.0255318	ENSMUSG00000020132	Rab21
ENSMUSP00000090884	-0.115843	0.257195	0.103188	ENSMUSG00000020143	Dock2
ENSMUSP00000127330	0.00480988	0.693873	0.0123227	ENSMUSG00000020149	Rab1a
ENSMUSP00000020359	0.140727	0.00198724	0.0448852	ENSMUSG00000020150	Gamt
ENSMUSP00000000137	0.00471178	0.740059	0.0143224	ENSMUSG00000020152	Actr2
ENSMUSP00000101003	0.0453304	0.0527512	0.0234167	ENSMUSG00000020153	Ndufs7
ENSMUSP00000151821	-0.0574946	0.0245548	0.0255149	ENSMUSG00000020154	Ptprb
ENSMUSP00000100902	-0.0507417	0.283137	0.0477357	ENSMUSG00000020166	Cnot2
ENSMUSP00000045693	0.0108934	0.814342	0.0469303	ENSMUSG00000020173	Cobl
ENSMUSP00000091011	-0.0238939	0.306212	0.0235028	ENSMUSG00000020176	Grb10
ENSMUSP00000020397	-0.0504566	0.0499311	0.0257459	ENSMUSG00000020180	Snrpd3
ENSMUSP00000105286	0.0275317	0.562116	0.0479303	ENSMUSG00000020182	Ddc
ENSMUSP00000020399	-0.0727875	0.11848	0.0467836	ENSMUSG00000020183	Cpm
ENSMUSP00000020403	-0.116361	0.01535	0.0478109	ENSMUSG00000020186	Csrp2
ENSMUSP00000100911	0.0286137	0.107007	0.0178076	ENSMUSG00000020189	Osbpl8
ENSMUSP00000143508	0.0205709	0.662416	0.0478856	ENSMUSG00000020190	Mknk2
ENSMUSP00000020420	-0.0358513	0.017275	0.0150049	ENSMUSG00000020198	Ap3d1
ENSMUSP00000117160	-0.0799686	0.0144866	0.0325486	ENSMUSG00000020211	Sf3a2
ENSMUSP00000020440	0.0747722	0.00431307	0.0259625	ENSMUSG00000020219	Timm13
ENSMUSP00000020441	0.0229906	0.268043	0.0208834	ENSMUSG00000020220	Vps13d
ENSMUSP00000020449	-0.00270173	0.952235	0.0457525	ENSMUSG00000020228	Helb
ENSMUSP00000101057	-0.0131748	0.622267	0.0269627	ENSMUSG00000020231	Dip2a
ENSMUSP00000020463	0.00092204	0.955935	0.0168325	ENSMUSG00000020238	Ncln
ENSMUSP00000001181	-0.12095	0.000148206	0.031165	ENSMUSG00000020241	Col6a2
ENSMUSP00000020478	-0.0365982	0.367291	0.0410607	ENSMUSG00000020246	Hcfc2
ENSMUSP00000151629	-0.0315666	0.0548762	0.0164542	ENSMUSG00000020250	Txnrd1
ENSMUSP00000020497	0.0129824	0.789882	0.0491392	ENSMUSG00000020256	Aldh1l2
ENSMUSP00000020490	-0.0295425	0.298866	0.0286464	ENSMUSG00000020257	Wdr82
ENSMUSP00000020493	-0.0718539	0.00926269	0.0274484	ENSMUSG00000020260	Pofut2
ENSMUSP00000020500	-0.0183968	0.384171	0.0212898	ENSMUSG00000020263	Appl2
ENSMUSP00000134416	-0.0690656	0.10344	0.0425585	ENSMUSG00000020265	Sumo3
ENSMUSP00000020504	-0.0369387	0.0373091	0.0177268	ENSMUSG00000020267	Hint1
ENSMUSP00000120778	-0.0157743	0.624716	0.0325114	ENSMUSG00000020268	Lyrm7
ENSMUSP00000099885	-0.0274366	0.41917	0.0342368	ENSMUSG00000020272	Stk10
ENSMUSP00000020513	-0.17989	0.00100664	0.0533879	ENSMUSG00000020273	Papolg
ENSMUSP00000099928	-0.0290091	0.121156	0.018782	ENSMUSG00000020275	Rel
ENSMUSP00000020522	-0.0313442	0.414621	0.0387442	ENSMUSG00000020277	Pfkl
ENSMUSP00000020524	0.00610851	0.896667	0.0475891	ENSMUSG00000020282	Rhbdf1
ENSMUSP00000020523	0.0296459	0.430428	0.0379069	ENSMUSG00000020283	Pex13
ENSMUSP00000020529	0.0155624	0.518909	0.0243441	ENSMUSG00000020288	Ahsa2
ENSMUSP00000020538	-0.0667373	6.46168e-05	0.0162737	ENSMUSG00000020290	Xpo1
ENSMUSP00000020550	0.0476647	0.129538	0.0316025	ENSMUSG00000020307	Cdc34
ENSMUSP00000072929	-0.0547455	0.136157	0.0368793	ENSMUSG00000020311	Erlec1
ENSMUSP00000006629	-0.00555178	0.636987	0.0118614	ENSMUSG00000020315	Sptbn1
ENSMUSP00000099938	0.00398172	0.808637	0.0165823	ENSMUSG00000020321	Mdh1
ENSMUSP00000020578	0.00669223	0.858014	0.0380416	ENSMUSG00000020328	Nudcd2
ENSMUSP00000020580	0.132738	0.0289341	0.0606683	ENSMUSG00000020329	Polrmt
ENSMUSP00000104532	0.129483	0.0978797	0.0784448	ENSMUSG00000020333	Acsl6
ENSMUSP00000090853	-0.0993682	0.416594	0.123795	ENSMUSG00000020340	Cyfip2
ENSMUSP00000126303	0.023045	0.530759	0.0370967	ENSMUSG00000020346	Mgat1
ENSMUSP00000020608	-0.00497549	0.721073	0.0140538	ENSMUSG00000020349	Ppp2ca
ENSMUSP00000076459	-0.0236544	0.176752	0.0175946	ENSMUSG00000020354	Sgcd
ENSMUSP00000020617	0.218859	0.00803479	0.0815349	ENSMUSG00000020357	Flt4
ENSMUSP00000074238	-0.0754841	0.0145526	0.0307637	ENSMUSG00000020358	Hnrnpab
ENSMUSP00000020625	0.26036	0.00546465	0.0928518	ENSMUSG00000020359	Phykpl
ENSMUSP00000020630	0.00538854	0.613681	0.0107614	ENSMUSG00000020361	Hspa4
ENSMUSP00000020629	-0.0084209	0.894241	0.0640898	ENSMUSG00000020363	Gfpt2
ENSMUSP00000020634	-0.00453788	0.80252	0.0183012	ENSMUSG00000020366	Mapk9
ENSMUSP00000137440	-0.0495722	0.000453046	0.0138821	ENSMUSG00000020368	Canx
ENSMUSP00000020640	-0.0276341	0.0775361	0.0156861	ENSMUSG00000020372	Rack1
ENSMUSP00000020643	0.0122315	0.480671	0.0174769	ENSMUSG00000020375	Rufy1
ENSMUSP00000020649	-0.0102718	0.802604	0.0414439	ENSMUSG00000020380	Rad50
ENSMUSP00000020653	0.0523891	0.00494766	0.0184847	ENSMUSG00000020386	Sar1b
ENSMUSP00000018755	0.0274596	0.426172	0.0347614	ENSMUSG00000020388	Pdlim4
ENSMUSP00000020657	0.0654867	0.0324678	0.0305795	ENSMUSG00000020390	Ube2b
ENSMUSP00000020662	-0.164379	0.0111751	0.0641363	ENSMUSG00000020393	Kremen1
ENSMUSP00000091061	-0.0115591	0.662584	0.0267109	ENSMUSG00000020396	Nefh
ENSMUSP00000104517	0.0184313	0.734898	0.0553351	ENSMUSG00000020400	Tnip1
ENSMUSP00000020673	0.00847157	0.633333	0.0179049	ENSMUSG00000020402	Vdac1
ENSMUSP00000137281	-0.0817872	0.153482	0.0576202	ENSMUSG00000020409	Slu7
ENSMUSP00000020695	-0.115465	0.00176641	0.0364663	ENSMUSG00000020422	Tns3
ENSMUSP00000131670	-0.177234	0.0458227	0.0887635	ENSMUSG00000020427	Igfbp3
ENSMUSP00000105612	-0.0537939	0.216605	0.0437722	ENSMUSG00000020430	Pes1
ENSMUSP00000020710	0.0326993	0.636229	0.0700232	ENSMUSG00000020432	Tcn2
ENSMUSP00000003459	-0.12486	0.401234	0.150845	ENSMUSG00000020437	Myo1g
ENSMUSP00000105638	0.0126363	0.753664	0.0406102	ENSMUSG00000020439	Smtn
ENSMUSP00000133155	-0.0475636	0.566149	0.0839377	ENSMUSG00000020439	Smtn
ENSMUSP00000127281	0.0265099	0.260846	0.0237182	ENSMUSG00000020440	Arf5
ENSMUSP00000020719	-0.0352931	0.628134	0.0740395	ENSMUSG00000020441	2310033P09Rik
ENSMUSP00000127566	0.0468036	0.16088	0.0335296	ENSMUSG00000020444	Guk1
ENSMUSP00000105676	-0.0428331	0.269467	0.0391772	ENSMUSG00000020454	Eif4enif1
ENSMUSP00000003461	0.0620192	0.00352894	0.0210515	ENSMUSG00000020456	Ogdh
ENSMUSP00000020741	0.00466057	0.778762	0.0167317	ENSMUSG00000020457	Drg1
ENSMUSP00000099907	-0.0277703	0.0945572	0.016655	ENSMUSG00000020458	Rtn4
ENSMUSP00000020749	0.0974652	9.37252e-05	0.0243458	ENSMUSG00000020459	Mtif2
ENSMUSP00000020754	-0.0741113	0.0449091	0.0369544	ENSMUSG00000020462	Cfap36
ENSMUSP00000020756	0.0493242	0.0187421	0.0209152	ENSMUSG00000020464	Pnpt1
ENSMUSP00000020759	-0.00209573	0.950708	0.0341976	ENSMUSG00000020467	Efemp1
ENSMUSP00000099985	-0.0952712	0.220281	0.0781479	ENSMUSG00000020469	Myl7
ENSMUSP00000099987	-0.060285	0.299999	0.0586704	ENSMUSG00000020473	Aebp1
ENSMUSP00000020768	0.0344125	0.439886	0.0448848	ENSMUSG00000020475	Pgam2
ENSMUSP00000020769	-0.0418142	0.0870504	0.0244941	ENSMUSG00000020476	Dbnl
ENSMUSP00000119535	0.0655612	0.0251287	0.029204	ENSMUSG00000020477	Mrps24
ENSMUSP00000103556	-0.0209876	0.34373	0.0223168	ENSMUSG00000020483	Dynll2
ENSMUSP00000091487	0.0109188	0.744128	0.0337803	ENSMUSG00000020485	Supt4a
ENSMUSP00000018544	-0.0212918	0.24031	0.0182369	ENSMUSG00000020486	2022-09-04
ENSMUSP00000124234	-0.00424078	0.967676	0.10566	ENSMUSG00000020490	Btnl10
ENSMUSP00000020801	-0.0197806	0.579962	0.036073	ENSMUSG00000020495	Smg8
ENSMUSP00000150777	0.0191101	0.749896	0.0607432	ENSMUSG00000020496	Rnf187
ENSMUSP00000020820	0.0480027	0.263609	0.0432375	ENSMUSG00000020514	Mrpl22
ENSMUSP00000119715	0.0145361	0.686767	0.0363953	ENSMUSG00000020516	Rps6kb1
ENSMUSP00000020826	-0.0745762	0.312343	0.0747574	ENSMUSG00000020519	Sap30l
ENSMUSP00000020831	0.0184701	0.461713	0.0253125	ENSMUSG00000020523	Fam114a2
ENSMUSP00000004955	-0.101137	0.00550926	0.0361471	ENSMUSG00000020528	Prpsap2
ENSMUSP00000020843	-0.514324	0.00223699	0.166318	ENSMUSG00000020532	Acaca
ENSMUSP00000018744	-0.00236143	0.971212	0.0660052	ENSMUSG00000020534	Shmt1
ENSMUSP00000060749	-0.0563553	0.0279933	0.0256018	ENSMUSG00000020536	Llgl1
ENSMUSP00000018568	0.00923873	0.586205	0.0171095	ENSMUSG00000020537	Drg2
ENSMUSP00000020849	0.137649	0.00801678	0.0514609	ENSMUSG00000020541	Tom1l1
ENSMUSP00000020851	0.162239	0.00241257	0.0526636	ENSMUSG00000020544	Cox11
ENSMUSP00000020856	0.0506611	0.00976685	0.0194932	ENSMUSG00000020547	Bzw2
ENSMUSP00000071788	-0.0254458	0.310026	0.025253	ENSMUSG00000020549	Elac2
ENSMUSP00000052912	-0.11982	0.00534611	0.0426693	ENSMUSG00000020571	Pdia6
ENSMUSP00000020886	0.0316846	0.216807	0.0257933	ENSMUSG00000020572	Nampt
ENSMUSP00000036082	0.0338897	0.0368269	0.0162214	ENSMUSG00000020576	Nbas
ENSMUSP00000020904	0.0190609	0.202564	0.015036	ENSMUSG00000020580	Rock2
ENSMUSP00000065613	-0.0635681	0.0915785	0.0377891	ENSMUSG00000020589	Fam49a
ENSMUSP00000038430	-0.0340125	0.405764	0.0412518	ENSMUSG00000020590	Snx13
ENSMUSP00000070583	-0.0333134	0.441762	0.0436306	ENSMUSG00000020593	Lpin1
ENSMUSP00000106751	-0.0889641	0.00110869	0.02683	ENSMUSG00000020594	Pum2
ENSMUSP00000020927	-0.0190945	0.406699	0.023205	ENSMUSG00000020605	Hs1bp3
ENSMUSP00000036044	-0.0653104	0.34001	0.0689115	ENSMUSG00000020609	Apob
ENSMUSP00000020930	-0.00654018	0.677422	0.0158536	ENSMUSG00000020611	Gna13
ENSMUSP00000056500	0.0746199	0.00467738	0.0261548	ENSMUSG00000020612	Prkar1a
ENSMUSP00000020948	-0.00596337	0.926476	0.0652713	ENSMUSG00000020620	Abca8b
ENSMUSP00000020947	0.00481252	0.771108	0.0166835	ENSMUSG00000020621	Rdh14
ENSMUSP00000020949	0.016455	0.556184	0.0282168	ENSMUSG00000020623	Map2k6
ENSMUSP00000020954	0.00474746	0.801232	0.0190197	ENSMUSG00000020628	Trappc12
ENSMUSP00000020957	0.1247	0.122833	0.0811485	ENSMUSG00000020629	Adi1
ENSMUSP00000020962	-0.0656317	0.219693	0.0540477	ENSMUSG00000020634	Ubxn2a
ENSMUSP00000020969	-0.0653927	0.120774	0.0422949	ENSMUSG00000020638	Cmpk2
ENSMUSP00000151896	-0.0146695	0.426229	0.0185725	ENSMUSG00000020640	Itsn2
ENSMUSP00000106567	0.0275809	0.614049	0.0552061	ENSMUSG00000020646	Mboat2
ENSMUSP00000020980	0.0360825	0.561898	0.0628832	ENSMUSG00000020649	Rrm2
ENSMUSP00000106481	0.0386814	0.00982154	0.0148951	ENSMUSG00000020664	Dld
ENSMUSP00000021001	0.00750903	0.575436	0.0135154	ENSMUSG00000020671	Rab10
ENSMUSP00000113703	0.752532	2.62768e-21	0.0651925	ENSMUSG00000020674	Pxdn
ENSMUSP00000021018	-0.0799754	0.0456082	0.0400107	ENSMUSG00000020680	Taf15
ENSMUSP00000001963	0.455408	4.01764e-13	0.0562882	ENSMUSG00000020681	Ace
ENSMUSP00000102575	-0.0148879	0.685003	0.0370091	ENSMUSG00000020687	Cdc27
ENSMUSP00000021028	0.166145	0.123855	0.108359	ENSMUSG00000020689	Itgb3
ENSMUSP00000021030	-0.0231021	0.706816	0.0622723	ENSMUSG00000020691	Mettl2
ENSMUSP00000099502	0.0177121	0.657125	0.0402689	ENSMUSG00000020692	Nle1
ENSMUSP00000097909	-0.142976	1.69841e-05	0.0322031	ENSMUSG00000020695	Mrc2
ENSMUSP00000090525	0.00437188	0.839738	0.0218053	ENSMUSG00000020697	Lig3
ENSMUSP00000021040	-0.0154615	0.403813	0.0186542	ENSMUSG00000020698	Cct6b
ENSMUSP00000002044	-0.114737	0.000143471	0.0294264	ENSMUSG00000020700	Map3k3
ENSMUSP00000021046	-0.0523436	0.0396652	0.0254323	ENSMUSG00000020705	Ddx42
ENSMUSP00000021048	-0.0869992	0.248439	0.0761059	ENSMUSG00000020706	Ftsj3
ENSMUSP00000021049	0.0283613	0.00276781	0.0093766	ENSMUSG00000020708	Psmc5
ENSMUSP00000071289	0.0190451	0.506845	0.0289953	ENSMUSG00000020716	Nf1
ENSMUSP00000067111	-0.0552272	0.0276624	0.0250351	ENSMUSG00000020717	Pecam1
ENSMUSP00000021060	-0.0189014	0.671172	0.0451341	ENSMUSG00000020718	Polg2
ENSMUSP00000021062	-0.0368073	0.255818	0.0325833	ENSMUSG00000020719	Ddx5
ENSMUSP00000021063	0.0229781	0.255641	0.0203336	ENSMUSG00000020720	Psmd12
ENSMUSP00000021077	-0.0698006	0.24013	0.0598142	ENSMUSG00000020733	Slc9a3r1
ENSMUSP00000021082	-0.00644531	0.840945	0.0323942	ENSMUSG00000020736	Nt5c
ENSMUSP00000021083	0.0149274	0.847525	0.0784076	ENSMUSG00000020737	Jpt1
ENSMUSP00000115044	-0.0937188	0.0187386	0.039669	ENSMUSG00000020738	Sumo2
ENSMUSP00000021085	-0.0857112	0.00155374	0.0267347	ENSMUSG00000020739	Nup85
ENSMUSP00000019135	-0.0278215	0.19546	0.0216	ENSMUSG00000020740	Gga3
ENSMUSP00000090593	0.0113846	0.570039	0.0202044	ENSMUSG00000020741	Cluh
ENSMUSP00000102116	0.0523617	0.255796	0.0465034	ENSMUSG00000020743	Mif4gd
ENSMUSP00000021089	0.0421941	0.155857	0.0298617	ENSMUSG00000020744	Slc25a19
ENSMUSP00000021091	-0.014658	0.102249	0.0089967	ENSMUSG00000020745	Pafah1b1
ENSMUSP00000114844	-0.0466842	0.283654	0.0439109	ENSMUSG00000020755	Sap30bp
ENSMUSP00000102066	-0.0229138	0.840315	0.114705	ENSMUSG00000020758	Itgb4
ENSMUSP00000021114	-0.0707539	1.71358e-06	0.0141875	ENSMUSG00000020766	Galk1
ENSMUSP00000021120	-0.0773132	0.0303406	0.0356487	ENSMUSG00000020773	Trim47
ENSMUSP00000021119	-0.0902227	0.143641	0.0620389	ENSMUSG00000020774	Aspa
ENSMUSP00000102047	0.0711182	0.0101151	0.0274972	ENSMUSG00000020775	Mrpl38
ENSMUSP00000072717	0.0655101	0.0707015	0.0363052	ENSMUSG00000020777	Acox1
ENSMUSP00000021133	-0.0177245	0.321683	0.0180034	ENSMUSG00000020780	Srp68
ENSMUSP00000099321	-0.035028	0.227099	0.0291857	ENSMUSG00000020782	Llgl2
ENSMUSP00000021135	-0.0996214	0.0954442	0.0600157	ENSMUSG00000020783	Ncbp3
ENSMUSP00000021142	0.248005	0.0750466	0.139612	ENSMUSG00000020788	Atp2a3
ENSMUSP00000118751	-0.00173701	0.921012	0.0176701	ENSMUSG00000020790	Ankfy1
ENSMUSP00000021147	-0.0244961	0.137592	0.0165628	ENSMUSG00000020792	Exoc7
ENSMUSP00000021148	-0.051487	0.167128	0.0376052	ENSMUSG00000020794	Ube2g1
ENSMUSP00000080791	0.0572838	0.318679	0.0578236	ENSMUSG00000020802	Ube2o
ENSMUSP00000021158	0.0551084	0.199552	0.0431801	ENSMUSG00000020803	Txndc17
ENSMUSP00000099318	0.000194145	0.996711	0.0476502	ENSMUSG00000020806	Rhbdf2
ENSMUSP00000021166	-0.168652	3.75858e-08	0.0289276	ENSMUSG00000020810	Cygb
ENSMUSP00000021170	-0.0465366	0.294987	0.044762	ENSMUSG00000020814	Mxra7
ENSMUSP00000104173	-0.0182177	0.284138	0.017115	ENSMUSG00000020817	Rabep1
ENSMUSP00000123242	-0.023124	0.133804	0.0154829	ENSMUSG00000020821	Kif1c
ENSMUSP00000072091	0.0259494	0.425591	0.0329635	ENSMUSG00000020827	Mink1
ENSMUSP00000104216	-0.14426	0.00408227	0.0493479	ENSMUSG00000020831	0610010K14Rik
ENSMUSP00000021183	0.0261734	0.481524	0.0374705	ENSMUSG00000020832	Eral1
ENSMUSP00000021187	0.0187391	0.547917	0.0315219	ENSMUSG00000020834	Dhrs13
ENSMUSP00000104028	0.115308	0.00042756	0.032142	ENSMUSG00000020836	Coro6
ENSMUSP00000021197	-0.00987929	0.695227	0.0254288	ENSMUSG00000020840	Blmh
ENSMUSP00000021201	-0.0482246	0.231244	0.0405089	ENSMUSG00000020841	Cpd
ENSMUSP00000021203	-0.0144154	0.65837	0.0329136	ENSMUSG00000020843	Timm22
ENSMUSP00000021204	-0.0257243	0.382013	0.0296658	ENSMUSG00000020844	Nxn
ENSMUSP00000021207	-0.0121195	0.628856	0.0252809	ENSMUSG00000020846	Rflnb
ENSMUSP00000070993	-0.0187986	0.140464	0.012804	ENSMUSG00000020849	Ywhae
ENSMUSP00000099568	-0.0704631	0.00437107	0.024504	ENSMUSG00000020850	Prpf8
ENSMUSP00000042271	-0.0194961	0.203778	0.015421	ENSMUSG00000020859	Spag9
ENSMUSP00000021226	-0.0767169	0.0126432	0.0306185	ENSMUSG00000020863	Luc7l3
ENSMUSP00000021239	-0.00314545	0.929882	0.0360581	ENSMUSG00000020869	Lrrc59
ENSMUSP00000021249	0.0260264	0.197136	0.0202826	ENSMUSG00000020877	Scrn2
ENSMUSP00000099433	-0.0235758	0.274331	0.0216994	ENSMUSG00000020882	Cacnb1
ENSMUSP00000099432	-0.359023	0.116132	0.229387	ENSMUSG00000020883	Fbxl20
ENSMUSP00000019362	0.0120876	0.776324	0.0431448	ENSMUSG00000020888	Dvl2
ENSMUSP00000069505	-0.01358	0.845017	0.0706465	ENSMUSG00000020889	Nr1d1
ENSMUSP00000112611	0.0182358	0.397428	0.0217043	ENSMUSG00000020894	Vamp2
ENSMUSP00000112063	-0.0355313	0.258813	0.0316818	ENSMUSG00000020898	Ctc1
ENSMUSP00000021282	0.0217183	0.633929	0.045983	ENSMUSG00000020899	Pfas
ENSMUSP00000090661	-0.127014	1.62676e-05	0.0285396	ENSMUSG00000020900	Myh10
ENSMUSP00000104314	-0.0814013	0.169003	0.0594983	ENSMUSG00000020902	Ntn1
ENSMUSP00000021285	0.0171005	0.25982	0.0152666	ENSMUSG00000020903	Stx8
ENSMUSP00000131883	0.115088	0.576672	0.208894	ENSMUSG00000020908	Myh3
ENSMUSP00000007317	-0.154718	0.0410162	0.0756921	ENSMUSG00000020911	Krt19
ENSMUSP00000103012	-0.598692	0.000538107	0.170007	ENSMUSG00000020917	Acly
ENSMUSP00000021297	0.0470209	0.373079	0.0535148	ENSMUSG00000020922	Lsm12
ENSMUSP00000102740	-0.0699557	0.0405698	0.0341471	ENSMUSG00000020923	Ubtf
ENSMUSP00000090230	-0.0102322	0.778438	0.0367896	ENSMUSG00000020925	Ccdc43
ENSMUSP00000102675	-0.0608825	0.0134763	0.0245284	ENSMUSG00000020929	Eftud2
ENSMUSP00000021313	0.0277622	0.134711	0.0186322	ENSMUSG00000020935	Dcakd
ENSMUSP00000021314	-0.0337619	0.0425031	0.0166396	ENSMUSG00000020936	Nmt1
ENSMUSP00000099366	-0.0926894	0.0275634	0.0419899	ENSMUSG00000020937	Plcd3
ENSMUSP00000021329	-0.01086	0.714755	0.0302057	ENSMUSG00000020946	Gosr2
ENSMUSP00000021332	-0.0100983	0.618647	0.0204534	ENSMUSG00000020949	Fkbp3
ENSMUSP00000021335	0.0157888	0.213155	0.0127505	ENSMUSG00000020952	Scfd1
ENSMUSP00000082533	0.0658577	0.0851486	0.0383425	ENSMUSG00000020953	Coch
ENSMUSP00000013130	-0.0199297	0.0957402	0.0119959	ENSMUSG00000020954	Strn3
ENSMUSP00000021338	0.0359173	0.481196	0.0515203	ENSMUSG00000020955	Ap4s1
ENSMUSP00000021339	-0.0595452	0.513283	0.0917956	ENSMUSG00000020956	Dtd2
ENSMUSP00000021345	-0.0579662	0.0905473	0.0343835	ENSMUSG00000020962	Gtf2a1
ENSMUSP00000021347	0.0536468	0.19374	0.0416249	ENSMUSG00000020964	Sel1l
ENSMUSP00000021368	-0.00131358	0.968982	0.0340764	ENSMUSG00000020982	Nemf
ENSMUSP00000021375	-0.00935156	0.375598	0.0106285	ENSMUSG00000020986	Sec23a
ENSMUSP00000021370	0.0186328	0.334565	0.019439	ENSMUSG00000020988	L2hgdh
ENSMUSP00000021380	0.0934096	0.0505842	0.0478045	ENSMUSG00000020993	Trappc6b
ENSMUSP00000021381	-0.0653443	0.177602	0.0487357	ENSMUSG00000020994	Pnn
ENSMUSP00000151482	-0.0349028	0.0124695	0.013902	ENSMUSG00000021000	Ctage5
ENSMUSP00000126975	-0.0449594	0.0622348	0.0241449	ENSMUSG00000021009	Ptpn21
ENSMUSP00000105732	-0.048781	0.36506	0.0543405	ENSMUSG00000021012	Zc3h14
ENSMUSP00000021405	-0.0993769	0.0062155	0.0360068	ENSMUSG00000021018	Polr2h
ENSMUSP00000021411	-0.00122452	0.976791	0.0425144	ENSMUSG00000021023	1110008L16Rik
ENSMUSP00000021412	-0.0107831	0.400795	0.0129263	ENSMUSG00000021024	Psma6
ENSMUSP00000151498	-0.0191514	0.300098	0.0186002	ENSMUSG00000021027	Ralgapa1
ENSMUSP00000053540	0.00485247	0.843625	0.0248122	ENSMUSG00000021033	Gstz1
ENSMUSP00000021424	-0.104707	0.0193146	0.044569	ENSMUSG00000021036	Sptlc2
ENSMUSP00000021425	-0.0658309	0.0057938	0.023673	ENSMUSG00000021037	Ahsa1
ENSMUSP00000072527	-0.00985258	0.795354	0.0383136	ENSMUSG00000021038	Vipas39
ENSMUSP00000021428	-0.0923086	0.00131061	0.0283324	ENSMUSG00000021039	Snw1
ENSMUSP00000125341	0.0391477	0.108403	0.024473	ENSMUSG00000021040	Slirp
ENSMUSP00000098724	0.0802193	0.000238671	0.0213867	ENSMUSG00000021044	Adck1
ENSMUSP00000021443	0.07341	0.0105975	0.028568	ENSMUSG00000021048	Mthfd1
ENSMUSP00000021447	-0.0154201	0.537527	0.0252078	ENSMUSG00000021051	Ppp2r5e
ENSMUSP00000021450	-0.123439	0.108233	0.0771792	ENSMUSG00000021054	Sgpp1
ENSMUSP00000021458	0.0506397	0.450559	0.0676216	ENSMUSG00000021061	Sptb
ENSMUSP00000021466	-0.0411762	0.408802	0.0502659	ENSMUSG00000021066	Atl1
ENSMUSP00000071231	-0.0890086	0.284219	0.0836352	ENSMUSG00000021069	Pygl
ENSMUSP00000021471	0.0433563	0.0224706	0.0189478	ENSMUSG00000021072	Tmx1
ENSMUSP00000021479	-0.0123679	0.326521	0.0126893	ENSMUSG00000021076	Actr10
ENSMUSP00000021486	0.0526975	0.173477	0.0389638	ENSMUSG00000021079	Timm9
ENSMUSP00000077594	-0.136285	0.0150187	0.0558105	ENSMUSG00000021087	Rtn1
ENSMUSP00000120033	-0.105668	0.248992	0.0927135	ENSMUSG00000021087	Rtn1
ENSMUSP00000021506	0.173489	0.0262148	0.0778867	ENSMUSG00000021091	Serpina3n
ENSMUSP00000152198	-0.120712	0.00177586	0.0381434	ENSMUSG00000021094	Dhrs7
ENSMUSP00000021514	0.0154907	0.180699	0.0116283	ENSMUSG00000021096	Ppm1a
ENSMUSP00000021522	0.064828	0.243162	0.055866	ENSMUSG00000021102	Glrx5
ENSMUSP00000105527	-0.0855213	0.00391724	0.0293702	ENSMUSG00000021111	Papola
ENSMUSP00000080683	-0.0543495	0.0562345	0.0284929	ENSMUSG00000021112	Mpp5
ENSMUSP00000021536	-0.0056124	0.783142	0.0205667	ENSMUSG00000021114	Atp6v1d
ENSMUSP00000021539	-0.0507853	0.299364	0.0493598	ENSMUSG00000021115	Vrk1
ENSMUSP00000071214	-0.00199165	0.8658	0.0118874	ENSMUSG00000021116	Eif2s1
ENSMUSP00000057462	0.0138099	0.595178	0.0262333	ENSMUSG00000021124	Vti1b
ENSMUSP00000105976	-0.159245	0.0780886	0.0906836	ENSMUSG00000021136	Smoc1
ENSMUSP00000131728	0.0271941	0.324851	0.0278042	ENSMUSG00000021139	Gm20498
ENSMUSP00000081953	0.034381	0.114433	0.0218781	ENSMUSG00000021143	Pacs2
ENSMUSP00000009099	-0.0693575	0.0108908	0.0270947	ENSMUSG00000021144	Mta1
ENSMUSP00000021572	0.0225598	0.104114	0.0139226	ENSMUSG00000021147	Wdr37
ENSMUSP00000152412	-0.0789288	0.102758	0.048517	ENSMUSG00000021149	Gtpbp4
ENSMUSP00000152444	-0.0353262	0.0221183	0.015397	ENSMUSG00000021171	Esyt2
ENSMUSP00000021595	0.0157362	0.110735	0.00989825	ENSMUSG00000021178	Psmc1
ENSMUSP00000042987	-0.0744991	0.0731201	0.0416445	ENSMUSG00000021180	Rps6ka5
ENSMUSP00000082177	-0.115635	0.222831	0.095883	ENSMUSG00000021182	Ccdc88c
ENSMUSP00000105700	-0.013917	0.661076	0.0320069	ENSMUSG00000021185	Dglucy
ENSMUSP00000152680	-0.151597	0.00304889	0.0506411	ENSMUSG00000021186	Fbln5
ENSMUSP00000105647	-0.00829391	0.744031	0.0256495	ENSMUSG00000021190	Lgmn
ENSMUSP00000137305	0.000823938	0.970981	0.0228468	ENSMUSG00000021192	Golga5
ENSMUSP00000152229	-0.0142193	0.420023	0.0177626	ENSMUSG00000021193	Pitrm1
ENSMUSP00000117030	-0.0289236	0.214965	0.0234508	ENSMUSG00000021196	Pfkp
ENSMUSP00000021617	0.0324667	0.10863	0.0202999	ENSMUSG00000021200	Asb2
ENSMUSP00000137162	0.0796373	0.328254	0.0823532	ENSMUSG00000021203	Otub2
ENSMUSP00000152454	0.0327393	0.0160747	0.0135483	ENSMUSG00000021218	Gdi2
ENSMUSP00000139725	-0.068854	0.0438057	0.0341517	ENSMUSG00000021219	Rgs6
ENSMUSP00000136280	0.0857577	0.0429244	0.0423517	ENSMUSG00000021221	Dpf3
ENSMUSP00000113806	0.0401911	0.260171	0.0359075	ENSMUSG00000021223	Papln
ENSMUSP00000119303	-0.0675814	0.0452827	0.0337577	ENSMUSG00000021224	Numb
ENSMUSP00000021649	0.0712818	0.0258733	0.0319268	ENSMUSG00000021226	Acot2
ENSMUSP00000021661	0.0868038	0.000691305	0.025169	ENSMUSG00000021235	Coq6
ENSMUSP00000071939	-0.0609856	0.081604	0.0350952	ENSMUSG00000021236	Entpd5
ENSMUSP00000082288	0.00459716	0.777954	0.0164424	ENSMUSG00000021238	Aldh6a1
ENSMUSP00000021667	0.0247254	0.454606	0.0333146	ENSMUSG00000021241	Isca2
ENSMUSP00000021668	-0.0848045	0.0660337	0.0461991	ENSMUSG00000021242	Npc2
ENSMUSP00000021670	-0.0797701	0.116429	0.0510443	ENSMUSG00000021244	Ylpm1
ENSMUSP00000152784	-0.0976159	0.00670181	0.0357054	ENSMUSG00000021258	Ccnk
ENSMUSP00000021689	-0.102888	0.0254519	0.045949	ENSMUSG00000021262	Evl
ENSMUSP00000021692	-0.0779608	0.0994241	0.047499	ENSMUSG00000021264	Yy1
ENSMUSP00000021693	-0.0235341	0.653232	0.0528166	ENSMUSG00000021265	Slc25a29
ENSMUSP00000124625	-0.00673648	0.776235	0.0239037	ENSMUSG00000021266	Wars
ENSMUSP00000091921	-0.067897	0.000455163	0.0190208	ENSMUSG00000021270	Hsp90aa1
ENSMUSP00000042565	-0.0107135	0.350436	0.0115522	ENSMUSG00000021279	Cdc42bpb
ENSMUSP00000152337	-0.0199724	0.799788	0.0796243	ENSMUSG00000021280	Exoc3l4
ENSMUSP00000105415	0.0596864	0.384246	0.0693552	ENSMUSG00000021281	Tnfaip2
ENSMUSP00000126825	-0.0202017	0.451533	0.0270345	ENSMUSG00000021282	Eif5
ENSMUSP00000062464	0.00475192	0.854988	0.0262603	ENSMUSG00000021285	Ppp1r13b
ENSMUSP00000152558	-0.0517115	0.0293619	0.0236936	ENSMUSG00000021286	Zfyve21
ENSMUSP00000082004	-0.0567162	0.00228546	0.0183807	ENSMUSG00000021288	Klc1
ENSMUSP00000021719	-0.0232072	0.390741	0.0272322	ENSMUSG00000021290	2010107E04Rik
ENSMUSP00000097442	-0.00973192	0.638864	0.0209088	ENSMUSG00000021311	Mtr
ENSMUSP00000021750	0.0313389	0.139024	0.0212673	ENSMUSG00000021313	Ryr2
ENSMUSP00000021772	0.0852304	0.0111715	0.0334155	ENSMUSG00000021339	Mrs2
ENSMUSP00000021773	0.0925439	0.247814	0.0805447	ENSMUSG00000021340	Gpld1
ENSMUSP00000021785	-0.00166803	0.962652	0.0359328	ENSMUSG00000021357	Exoc2
ENSMUSP00000021790	0.101837	0.440095	0.133525	ENSMUSG00000021361	Tmem14c
ENSMUSP00000021800	0.0477214	0.0336216	0.0224377	ENSMUSG00000021371	Mcur1
ENSMUSP00000021802	-0.0320004	0.0452395	0.0159813	ENSMUSG00000021373	Cap2
ENSMUSP00000021803	-0.0408416	0.197829	0.0318779	ENSMUSG00000021374	Nup153
ENSMUSP00000055304	-0.0647029	0.000714261	0.018813	ENSMUSG00000021375	Kif13a
ENSMUSP00000021806	0.105907	0.000222916	0.0280058	ENSMUSG00000021376	Tpmt
ENSMUSP00000021807	-0.119017	0.00105469	0.0358084	ENSMUSG00000021377	Dek
ENSMUSP00000136728	-0.123631	0.00103582	0.0371362	ENSMUSG00000021388	Aspn
ENSMUSP00000021822	-0.154917	0.000426604	0.0431753	ENSMUSG00000021390	Ogn
ENSMUSP00000093473	-0.0950956	0.0143987	0.0386942	ENSMUSG00000021395	Spin1
ENSMUSP00000021832	-0.153035	0.00280248	0.0504727	ENSMUSG00000021400	Wrnip1
ENSMUSP00000006392	-0.0923063	0.0914798	0.0549141	ENSMUSG00000021403	Serpinb9b
ENSMUSP00000129831	-0.0564599	0.0827806	0.0326285	ENSMUSG00000021408	Ripk1
ENSMUSP00000152654	-0.0714283	0.0214904	0.0309808	ENSMUSG00000021413	Prpf4b
ENSMUSP00000131735	0.0872673	0.00175792	0.0275479	ENSMUSG00000021417	Eci2
ENSMUSP00000153658	0.0841605	4.30292e-05	0.0200101	ENSMUSG00000021420	Fars2
ENSMUSP00000153120	-0.0481676	0.0157736	0.0198745	ENSMUSG00000021427	Ssr1
ENSMUSP00000021866	0.0709817	0.0598205	0.0377679	ENSMUSG00000021428	Riok1
ENSMUSP00000021907	0.0239772	0.628859	0.0500161	ENSMUSG00000021456	Fbp2
ENSMUSP00000060828	0.0178518	0.447692	0.0236878	ENSMUSG00000021457	Syk
ENSMUSP00000021913	0.0380974	0.0520125	0.0196177	ENSMUSG00000021460	Auh
ENSMUSP00000021920	-0.00850763	0.849967	0.0455032	ENSMUSG00000021468	Sptlc1
ENSMUSP00000021930	-0.159499	0.00894567	0.0606431	ENSMUSG00000021474	Sfxn1
ENSMUSP00000021929	-0.0476911	0.211349	0.0384749	ENSMUSG00000021476	Habp4
ENSMUSP00000021933	-0.0762048	0.0294846	0.0349511	ENSMUSG00000021477	Ctsl
ENSMUSP00000021940	-0.0292336	0.0370197	0.0140073	ENSMUSG00000021484	Lman2
ENSMUSP00000021948	0.0355936	0.540951	0.0586801	ENSMUSG00000021492	F12
ENSMUSP00000120465	-0.0451928	0.13373	0.0302535	ENSMUSG00000021493	Pdlim7
ENSMUSP00000153348	-0.0645632	0.0696118	0.0356396	ENSMUSG00000021494	Ddx41
ENSMUSP00000021958	-0.0425724	0.0733811	0.0238196	ENSMUSG00000021496	Pcbd2
ENSMUSP00000021959	-0.0255857	0.556619	0.0442029	ENSMUSG00000021497	Txndc15
ENSMUSP00000133245	-0.0668499	0.00310888	0.0223783	ENSMUSG00000021500	Ddx46
ENSMUSP00000021963	0.021246	0.61793	0.0432786	ENSMUSG00000021501	Caml
ENSMUSP00000021991	0.0301377	0.535629	0.0492869	ENSMUSG00000021519	Mterf3
ENSMUSP00000021993	0.0522573	0.0023363	0.0169739	ENSMUSG00000021520	Uqcrb
ENSMUSP00000022009	-0.106889	0.0300182	0.0491437	ENSMUSG00000021537	Cetn3
ENSMUSP00000112104	-0.0802901	0.000253184	0.0214992	ENSMUSG00000021546	Hnrnpk
ENSMUSP00000135342	-0.0977327	0.0160694	0.040299	ENSMUSG00000021546	Hnrnpk
ENSMUSP00000022032	0.0356277	0.0201676	0.0152899	ENSMUSG00000021550	2210016F16Rik
ENSMUSP00000022038	-0.00201696	0.932368	0.0239736	ENSMUSG00000021555	Naa35
ENSMUSP00000022040	-0.0269423	0.358688	0.0295557	ENSMUSG00000021557	Agtpbp1
ENSMUSP00000153607	0.0151767	0.8283	0.0707953	ENSMUSG00000021559	Dapk1
ENSMUSP00000022057	-0.0397281	0.267028	0.0360428	ENSMUSG00000021573	Tppp
ENSMUSP00000022060	0.030322	0.131875	0.0202007	ENSMUSG00000021576	Pdcd6
ENSMUSP00000022062	0.032545	0.0821368	0.0187616	ENSMUSG00000021577	Sdha
ENSMUSP00000022063	-0.0349368	0.116106	0.0223089	ENSMUSG00000021578	Ccdc127
ENSMUSP00000022064	0.0396031	0.182299	0.0298385	ENSMUSG00000021579	Lrrc14b
ENSMUSP00000133166	-0.014508	0.397439	0.0172678	ENSMUSG00000021583	Erap1
ENSMUSP00000152174	-0.0194208	0.298781	0.0188103	ENSMUSG00000021585	Cast
ENSMUSP00000022082	0.0402805	0.36764	0.0450229	ENSMUSG00000021591	Glrx
ENSMUSP00000105321	0.00603409	0.84848	0.0318557	ENSMUSG00000021595	Nsun2
ENSMUSP00000152495	0.0198512	0.472572	0.0278467	ENSMUSG00000021606	Ndufs6
ENSMUSP00000022102	0.104872	0.0742295	0.058923	ENSMUSG00000021610	Clptm1l
ENSMUSP00000022108	-0.103072	0.100103	0.0629266	ENSMUSG00000021613	Hapln1
ENSMUSP00000105173	-0.156406	1.01164e-05	0.034248	ENSMUSG00000021614	Vcan
ENSMUSP00000022115	-0.0383676	0.333618	0.0402043	ENSMUSG00000021615	Xrcc4
ENSMUSP00000022122	0.120413	2.32229e-05	0.0276051	ENSMUSG00000021622	Ckmt2
ENSMUSP00000065764	-0.0695902	0.123179	0.0453947	ENSMUSG00000021629	Slc30a5
ENSMUSP00000022148	-0.008094	0.693721	0.0207256	ENSMUSG00000021646	Mccc2
ENSMUSP00000022153	0.0423753	0.0396566	0.0205881	ENSMUSG00000021650	Ptcd2
ENSMUSP00000022163	-0.00901033	0.669235	0.0212675	ENSMUSG00000021660	Btf3
ENSMUSP00000022169	-0.0460664	0.0845561	0.0267683	ENSMUSG00000021665	Hexb
ENSMUSP00000125656	0.0643984	0.00504963	0.022777	ENSMUSG00000021666	Gfm2
ENSMUSP00000076856	0.00535567	0.790046	0.0202877	ENSMUSG00000021669	Col4a3bp
ENSMUSP00000067685	-0.0126465	0.819498	0.0558984	ENSMUSG00000021676	Iqgap2
ENSMUSP00000022196	-0.0101557	0.504387	0.0153302	ENSMUSG00000021686	Ap3b1
ENSMUSP00000022197	-0.0259626	0.482413	0.037428	ENSMUSG00000021687	Scamp1
ENSMUSP00000070339	0.0062361	0.851914	0.0336952	ENSMUSG00000021690	Jmy
ENSMUSP00000022203	-0.0351771	0.286429	0.0332062	ENSMUSG00000021692	Dimt1
ENSMUSP00000125644	-0.0121968	0.681306	0.0299474	ENSMUSG00000021693	Kif2a
ENSMUSP00000136485	-0.0411472	0.177034	0.0306482	ENSMUSG00000021699	Pde4d
ENSMUSP00000132945	-0.0610473	0.236265	0.0519414	ENSMUSG00000021700	Rab3c
ENSMUSP00000022213	-0.142716	0.0134851	0.0574647	ENSMUSG00000021702	Thbs4
ENSMUSP00000075526	-0.0895005	0.0185279	0.0378624	ENSMUSG00000021704	Mtx3
ENSMUSP00000022217	-0.00214139	0.938992	0.0282228	ENSMUSG00000021706	Zfyve16
ENSMUSP00000140536	0.029156	0.319139	0.0294588	ENSMUSG00000021709	Erbin
ENSMUSP00000104938	0.0796628	0.000657644	0.0230012	ENSMUSG00000021710	Nln
ENSMUSP00000022224	0.00915954	0.725136	0.0263046	ENSMUSG00000021711	Trappc13
ENSMUSP00000022225	-0.0534799	0.0953183	0.03218	ENSMUSG00000021712	Trim23
ENSMUSP00000022226	-0.0406728	0.206393	0.0323589	ENSMUSG00000021713	Ppwd1
ENSMUSP00000022242	0.0273675	0.888347	0.197226	ENSMUSG00000021728	Emb
ENSMUSP00000022245	0.0678112	0.00242313	0.0221091	ENSMUSG00000021731	Mrps30
ENSMUSP00000058313	0.0772532	0.358938	0.0847912	ENSMUSG00000021733	Slc4a7
ENSMUSP00000022256	0.0213624	0.0630912	0.0115083	ENSMUSG00000021737	Psmd6
ENSMUSP00000022264	0.0463328	0.22249	0.0382631	ENSMUSG00000021745	Ptprg
ENSMUSP00000022268	0.0744856	0.000545799	0.0211758	ENSMUSG00000021748	Pdhb
ENSMUSP00000064205	-0.0272689	0.219081	0.0223093	ENSMUSG00000021756	Il6st
ENSMUSP00000096769	0.0271889	0.400371	0.0325634	ENSMUSG00000021758	Ddx4
ENSMUSP00000064423	0.0321317	0.51766	0.0501688	ENSMUSG00000021759	Plpp1
ENSMUSP00000022282	-0.0587842	0.124527	0.0384574	ENSMUSG00000021760	Gpx8
ENSMUSP00000022286	0.056931	0.0146263	0.0232202	ENSMUSG00000021764	Ndufs4
ENSMUSP00000022293	0.0139863	0.413491	0.0172276	ENSMUSG00000021771	Vdac2
ENSMUSP00000119330	0.100487	0.00264098	0.0330043	ENSMUSG00000021773	Comtd1
ENSMUSP00000022310	0.0330834	0.179245	0.0247511	ENSMUSG00000021785	Ngly1
ENSMUSP00000108243	0.0285843	0.102191	0.0175413	ENSMUSG00000021786	Oxsm
ENSMUSP00000117278	-0.0404262	0.223102	0.0333647	ENSMUSG00000021792	Fam213a
ENSMUSP00000022322	0.026454	0.0797113	0.0151274	ENSMUSG00000021794	Glud1
ENSMUSP00000022330	0.0497646	0.0912033	0.0295372	ENSMUSG00000021798	Ldb3
ENSMUSP00000087494	0.0499933	0.0227682	0.0218976	ENSMUSG00000021798	Ldb3
ENSMUSP00000022340	-0.00155169	0.938342	0.0202347	ENSMUSG00000021806	Nid2
ENSMUSP00000022341	-0.0324165	0.0385882	0.0156624	ENSMUSG00000021807	Rtraf
ENSMUSP00000153558	0.0843629	0.0169854	0.0352141	ENSMUSG00000021809	Nudt13
ENSMUSP00000022345	-0.142249	0.0563673	0.074652	ENSMUSG00000021811	Dnajc9
ENSMUSP00000098405	0.0382817	0.0102134	0.0148211	ENSMUSG00000021814	Anxa7
ENSMUSP00000125722	0.0343827	0.0783962	0.0195741	ENSMUSG00000021816	Ppp3cb
ENSMUSP00000022358	-0.0148608	0.543797	0.0247304	ENSMUSG00000021819	Zswim8
ENSMUSP00000071720	0.0697962	0.00451603	0.0243322	ENSMUSG00000021820	Camk2g
ENSMUSP00000022369	-0.00833004	0.610145	0.0164712	ENSMUSG00000021823	Vcl
ENSMUSP00000117346	-0.0351276	0.313963	0.0351133	ENSMUSG00000021824	Ap3m1
ENSMUSP00000022378	0.00529123	0.890001	0.0385908	ENSMUSG00000021831	Ero1l
ENSMUSP00000022380	0.0205452	0.0398987	0.00999432	ENSMUSG00000021832	Psmc6
ENSMUSP00000022386	0.0310449	0.20893	0.0248382	ENSMUSG00000021838	Samd4
ENSMUSP00000022391	-0.0264425	0.129626	0.0175124	ENSMUSG00000021843	Ktn1
ENSMUSP00000022416	-0.0341156	0.0115453	0.0134382	ENSMUSG00000021866	Anxa11
ENSMUSP00000022419	-0.00309677	0.910828	0.027892	ENSMUSG00000021868	Ppif
ENSMUSP00000117816	0.0350333	0.0933184	0.0209308	ENSMUSG00000021870	Slmap
ENSMUSP00000022428	0.0255036	0.752943	0.0823764	ENSMUSG00000021876	Rnase4
ENSMUSP00000022429	-0.0631768	0.0296468	0.0289904	ENSMUSG00000021877	Arf4
ENSMUSP00000114922	0.0123753	0.687271	0.0309991	ENSMUSG00000021884	Hacl1
ENSMUSP00000022451	0.0271349	0.240691	0.0232606	ENSMUSG00000021893	Capn7
ENSMUSP00000087608	-0.183677	4.30425e-05	0.0435434	ENSMUSG00000021900	Btd
ENSMUSP00000022458	0.214216	0.00175983	0.0670892	ENSMUSG00000021901	Bap1
ENSMUSP00000022462	0.0759301	0.000361598	0.020889	ENSMUSG00000021906	Oxnad1
ENSMUSP00000022469	0.0397201	0.0971367	0.0240097	ENSMUSG00000021910	Nisch
ENSMUSP00000022470	0.00925941	0.85666	0.0518371	ENSMUSG00000021911	Parg
ENSMUSP00000022480	0.138142	0.0216715	0.0600016	ENSMUSG00000021913	Ogdhl
ENSMUSP00000006703	-0.159966	0.0347308	0.0756886	ENSMUSG00000021922	Itih4
ENSMUSP00000077580	-0.00769238	0.92254	0.0798006	ENSMUSG00000021922	Itih4
ENSMUSP00000022496	-0.0336448	0.106758	0.0209335	ENSMUSG00000021929	Kpna3
ENSMUSP00000022497	-0.00370726	0.906525	0.0319999	ENSMUSG00000021930	Spryd7
ENSMUSP00000022499	-0.0835078	0.115689	0.053363	ENSMUSG00000021932	Rnaseh2b
ENSMUSP00000107576	-0.0134934	0.65885	0.0310597	ENSMUSG00000021936	Mapk8
ENSMUSP00000022507	-0.061408	0.0727392	0.0342804	ENSMUSG00000021938	Pspc1
ENSMUSP00000006235	-0.0301234	0.114093	0.0191278	ENSMUSG00000021939	Ctsb
ENSMUSP00000113891	-0.0444659	0.406632	0.0542234	ENSMUSG00000021944	Gata4
ENSMUSP00000022511	-0.0847875	0.160728	0.0608701	ENSMUSG00000021945	Zmym2
ENSMUSP00000022517	-0.0863557	0.00468288	0.0302725	ENSMUSG00000021947	Cryl1
ENSMUSP00000107829	-0.00201247	0.954518	0.035593	ENSMUSG00000021948	Prkcd
ENSMUSP00000022519	-0.138057	0.487921	0.201112	ENSMUSG00000021950	Anxa8
ENSMUSP00000022518	-0.0199572	0.634925	0.0423789	ENSMUSG00000021951	Eef1akmt1
ENSMUSP00000133280	-0.00266253	0.934603	0.0327313	ENSMUSG00000021952	Xpo4
ENSMUSP00000022529	-0.191643	0.0404028	0.0934663	ENSMUSG00000021957	Tkt
ENSMUSP00000022535	-0.0309326	0.546791	0.0520061	ENSMUSG00000021962	Dcp1a
ENSMUSP00000120071	-0.0201566	0.564398	0.0352549	ENSMUSG00000021963	Sap18
ENSMUSP00000022538	0.0994051	0.0499513	0.05074	ENSMUSG00000021967	Mrpl57
ENSMUSP00000135372	-0.0879773	0.111673	0.0556601	ENSMUSG00000021972	Hmbox1
ENSMUSP00000045552	-0.022333	0.710105	0.0610728	ENSMUSG00000021975	Ints9
ENSMUSP00000153547	0.0802406	0.0430765	0.0396583	ENSMUSG00000021978	Extl3
ENSMUSP00000022553	0.0310362	0.479722	0.0442498	ENSMUSG00000021981	Cab39l
ENSMUSP00000079238	-0.0539335	0.431029	0.069484	ENSMUSG00000021983	Atp8a2
ENSMUSP00000153403	0.015649	0.635279	0.0333063	ENSMUSG00000021987	Mtmr6
ENSMUSP00000069840	0.064375	0.000169942	0.0167473	ENSMUSG00000021993	Mipep
ENSMUSP00000135394	-0.00799419	0.533399	0.0129366	ENSMUSG00000021996	Esd
ENSMUSP00000117137	-0.0345906	0.63215	0.0728541	ENSMUSG00000021998	Lcp1
ENSMUSP00000022576	0.246213	0.229235	0.206098	ENSMUSG00000021999	Cpb2
ENSMUSP00000022585	-0.126512	0.00570362	0.0452824	ENSMUSG00000022008	Gpalpp1
ENSMUSP00000044517	-0.0139912	0.615694	0.0281011	ENSMUSG00000022010	Tsc22d1
ENSMUSP00000022590	0.178968	0.000368585	0.0489809	ENSMUSG00000022013	Dnajc15
ENSMUSP00000116015	-0.0648919	0.173586	0.0480587	ENSMUSG00000022016	Akap11
ENSMUSP00000022595	-0.0150936	0.709747	0.0409953	ENSMUSG00000022018	Rgcc
ENSMUSP00000129019	-0.0544406	0.0506604	0.0278685	ENSMUSG00000022019	Tdrd3
ENSMUSP00000022597	-0.0647435	0.119437	0.0417654	ENSMUSG00000022020	Naa16
ENSMUSP00000052942	-0.041058	0.00087345	0.0121475	ENSMUSG00000022024	Sugt1
ENSMUSP00000022609	-0.022245	0.552229	0.0377209	ENSMUSG00000022031	Elp3
ENSMUSP00000022614	0.0308932	0.0761661	0.0174537	ENSMUSG00000022035	Ccdc25
ENSMUSP00000022616	0.382769	4.17829e-08	0.0659076	ENSMUSG00000022037	Clu
ENSMUSP00000069209	0.0742074	0.00790299	0.0277542	ENSMUSG00000022040	Ephx2
ENSMUSP00000022629	-0.0836033	3.55982e-07	0.0156486	ENSMUSG00000022048	Dpysl2
ENSMUSP00000086640	0.013165	0.43163	0.0168644	ENSMUSG00000022052	Ppp2r2a
ENSMUSP00000022638	-0.318822	0.00564379	0.114283	ENSMUSG00000022054	Nefm
ENSMUSP00000022639	-0.395873	0.00486094	0.139386	ENSMUSG00000022055	Nefl
ENSMUSP00000022680	0.0636933	0.28322	0.0599638	ENSMUSG00000022089	Bin3
ENSMUSP00000116200	-0.149238	0.142386	0.102545	ENSMUSG00000022090	Pdlim2
ENSMUSP00000022682	-0.0119265	0.693341	0.0304992	ENSMUSG00000022091	Sorbs3
ENSMUSP00000077532	0.0817881	0.0323898	0.0381569	ENSMUSG00000022092	Ppp3cc
ENSMUSP00000106612	0.0255872	0.792023	0.0978701	ENSMUSG00000022099	Dmtn
ENSMUSP00000022696	0.00689419	0.797287	0.0270709	ENSMUSG00000022100	Xpo7
ENSMUSP00000022704	-0.0203005	0.444581	0.0267528	ENSMUSG00000022108	Itm2b
ENSMUSP00000123765	0.0559106	0.00155714	0.0174431	ENSMUSG00000022110	Sucla2
ENSMUSP00000126414	-0.0925825	0.00155166	0.0288345	ENSMUSG00000022119	Rbm26
ENSMUSP00000022721	0.0303302	0.681757	0.0748029	ENSMUSG00000022125	Cln5
ENSMUSP00000022734	-0.0512907	0.00148197	0.0159262	ENSMUSG00000022136	Dnajc3
ENSMUSP00000059385	-0.0432443	0.21544	0.0351268	ENSMUSG00000022141	Nipbl
ENSMUSP00000128819	-0.0720846	0.000504764	0.020363	ENSMUSG00000022142	Nup155
ENSMUSP00000022746	0.0404706	0.304658	0.0397184	ENSMUSG00000022146	Osmr
ENSMUSP00000022749	1.66736	3.55778e-20	0.150646	ENSMUSG00000022149	C9
ENSMUSP00000079689	0.0583429	0.192635	0.0450079	ENSMUSG00000022150	Dab2
ENSMUSP00000036148	0.101187	0.0054565	0.0359386	ENSMUSG00000022155	Mroh2b
ENSMUSP00000022765	-0.0191022	0.2013	0.0150262	ENSMUSG00000022159	Rab2b
ENSMUSP00000022767	-0.0510869	0.290049	0.0487875	ENSMUSG00000022160	Mettl3
ENSMUSP00000022781	-0.072768	0.00544513	0.0259709	ENSMUSG00000022174	Dad1
ENSMUSP00000124417	1.92351	1.66294e-12	0.245885	ENSMUSG00000022181	C6
ENSMUSP00000022791	-0.070496	0.0951771	0.0423769	ENSMUSG00000022184	Fbxo4
ENSMUSP00000107109	-0.0836773	0.00056954	0.0238724	ENSMUSG00000022185	Acin1
ENSMUSP00000106318	0.0939013	2.13463e-05	0.0214239	ENSMUSG00000022186	Oxct1
ENSMUSP00000022803	-0.0183417	0.425296	0.0231749	ENSMUSG00000022193	Psmb5
ENSMUSP00000055656	0.00993323	0.893971	0.0755961	ENSMUSG00000022195	6030458C11Rik
ENSMUSP00000074788	-0.105671	0.00882955	0.0400702	ENSMUSG00000022197	Pdzd2
ENSMUSP00000057375	0.0229856	0.311375	0.0228754	ENSMUSG00000022200	Golph3
ENSMUSP00000118911	-0.0684699	0.0136806	0.0276471	ENSMUSG00000022201	Zfr
ENSMUSP00000106130	-0.103858	0.01189	0.0410829	ENSMUSG00000022205	Sub1
ENSMUSP00000066737	-0.12128	0.0131433	0.0486807	ENSMUSG00000022206	Npr3
ENSMUSP00000022821	0.0550834	0.0173099	0.0230614	ENSMUSG00000022210	Dhrs4
ENSMUSP00000072344	0.00154461	0.928114	0.0172702	ENSMUSG00000022214	Dcaf11
ENSMUSP00000022826	1.43374e-05	0.999738	0.0440698	ENSMUSG00000022215	Fitm1
ENSMUSP00000134735	-0.0324842	0.272392	0.0297774	ENSMUSG00000022216	Psme1
ENSMUSP00000130530	-0.110461	0.0701029	0.0611831	ENSMUSG00000022220	Adcy4
ENSMUSP00000106957	0.0786281	0.00355831	0.0267137	ENSMUSG00000022223	Sdr39u1
ENSMUSP00000022842	-0.0235136	0.0624772	0.0126372	ENSMUSG00000022234	Cct5
ENSMUSP00000070314	0.0814307	0.000562751	0.0232085	ENSMUSG00000022235	Cmbl
ENSMUSP00000022849	-0.0142237	0.338724	0.0149679	ENSMUSG00000022241	Tars
ENSMUSP00000066915	0.0572662	0.00835819	0.0215765	ENSMUSG00000022244	Amacr
ENSMUSP00000087815	-0.076365	0.0106815	0.029727	ENSMUSG00000022246	Rai14
ENSMUSP00000022855	-0.0560205	0.445603	0.0741538	ENSMUSG00000022247	Brix1
ENSMUSP00000022865	-0.0459493	0.00535358	0.0163658	ENSMUSG00000022255	Mtdh
ENSMUSP00000022881	0.0119535	0.658652	0.0272827	ENSMUSG00000022270	Retreg1
ENSMUSP00000001809	-0.0337928	0.311099	0.0335788	ENSMUSG00000022283	Pabpc1
ENSMUSP00000105990	-0.0231034	0.262653	0.0207493	ENSMUSG00000022285	Ywhaz
ENSMUSP00000022904	0.0334446	0.0150445	0.0136996	ENSMUSG00000022295	Atp6v1c1
ENSMUSP00000105926	-0.0442442	0.00565057	0.0158619	ENSMUSG00000022307	Oxr1
ENSMUSP00000022921	0.152049	0.0632546	0.0819787	ENSMUSG00000022309	Angpt1
ENSMUSP00000022925	-0.0120885	0.273535	0.0111078	ENSMUSG00000022312	Eif3h
ENSMUSP00000022927	-0.0877779	0.0128339	0.0351099	ENSMUSG00000022314	Rad21
ENSMUSP00000022946	0.00587123	0.915778	0.0560018	ENSMUSG00000022323	Rida
ENSMUSP00000018476	-0.0234049	0.552082	0.0397204	ENSMUSG00000022329	Stk3
ENSMUSP00000022954	0.0212602	0.580035	0.038732	ENSMUSG00000022332	Khdrbs3
ENSMUSP00000022960	-0.011838	0.335443	0.0123727	ENSMUSG00000022336	Eif3e
ENSMUSP00000022962	0.0159898	0.281992	0.0149548	ENSMUSG00000022337	Emc2
ENSMUSP00000052905	-0.0124236	0.708705	0.033716	ENSMUSG00000022338	Eny2
ENSMUSP00000094151	-3.71663	2.79119e-19	0.347569	ENSMUSG00000022347	A1bg
ENSMUSP00000022976	-0.0280315	0.119106	0.018048	ENSMUSG00000022350	Washc5
ENSMUSP00000079239	0.0838236	0.137562	0.0568178	ENSMUSG00000022353	Mtss1
ENSMUSP00000022980	0.0447005	0.0967471	0.026989	ENSMUSG00000022354	Ndufb9
ENSMUSP00000022986	-0.0149894	0.84746	0.0789741	ENSMUSG00000022358	Fbxo32
ENSMUSP00000064622	-0.0105119	0.751767	0.0336163	ENSMUSG00000022359	Wdyhv1
ENSMUSP00000130722	0.0458021	0.0289078	0.0209305	ENSMUSG00000022370	Mrpl13
ENSMUSP00000105850	-0.431822	1.25461e-08	0.0712482	ENSMUSG00000022371	Col14a1
ENSMUSP00000134825	-0.0117971	0.721715	0.0334026	ENSMUSG00000022377	Asap1
ENSMUSP00000066359	0.0197303	0.513874	0.0304593	ENSMUSG00000022378	Fam49b
ENSMUSP00000023019	0.102338	6.56081e-05	0.0249789	ENSMUSG00000022386	Trmu
ENSMUSP00000105181	-0.00149344	0.939208	0.019753	ENSMUSG00000022390	Zc3h7b
ENSMUSP00000057771	-0.042893	0.0665222	0.0234096	ENSMUSG00000022391	Rangap1
ENSMUSP00000132822	0.0101185	0.610925	0.0200514	ENSMUSG00000022401	Xpnpep3
ENSMUSP00000130195	-0.0401486	0.000576583	0.0114657	ENSMUSG00000022403	St13
ENSMUSP00000023043	0.0525716	0.000998168	0.015739	ENSMUSG00000022407	Adsl
ENSMUSP00000129209	0.0422951	0.104641	0.0261543	ENSMUSG00000022412	Mief1
ENSMUSP00000023050	-0.0383877	0.156862	0.0272344	ENSMUSG00000022414	Tab1
ENSMUSP00000009727	0.0048574	0.920668	0.0494731	ENSMUSG00000022415	Syngr1
ENSMUSP00000094167	-0.0573976	0.0831022	0.0332023	ENSMUSG00000022419	Deptor
ENSMUSP00000070325	0.032454	0.68303	0.080782	ENSMUSG00000022420	Dnal4
ENSMUSP00000128941	-0.0113833	0.809752	0.0480803	ENSMUSG00000022425	Enpp2
ENSMUSP00000023062	0.0701989	0.00958059	0.0269397	ENSMUSG00000022427	Tomm22
ENSMUSP00000113975	-0.0154443	0.460141	0.0210677	ENSMUSG00000022433	Csnk1e
ENSMUSP00000086796	-0.426762	2.84004e-05	0.0971076	ENSMUSG00000022436	Sh3bp1
ENSMUSP00000023071	-0.00107722	0.959528	0.0214131	ENSMUSG00000022437	Samm50
ENSMUSP00000023072	0.0350175	0.0249656	0.0155854	ENSMUSG00000022438	Parvb
ENSMUSP00000016771	0.0288806	0.437454	0.0374694	ENSMUSG00000022443	Myh9
ENSMUSP00000023085	0.0192023	0.400694	0.0230139	ENSMUSG00000022450	Ndufa6
ENSMUSP00000023087	-0.0304878	0.231619	0.0256307	ENSMUSG00000022451	Twf1
ENSMUSP00000023088	-0.0249204	0.179164	0.0186405	ENSMUSG00000022453	Naga
ENSMUSP00000023095	-0.0105578	0.869262	0.0652329	ENSMUSG00000022456	2022-09-03
ENSMUSP00000023099	0.0160492	0.68225	0.0395304	ENSMUSG00000022462	Slc38a2
ENSMUSP00000023104	-0.0472874	0.0227343	0.0206892	ENSMUSG00000022466	Rpap3
ENSMUSP00000116426	0.176707	0.00616483	0.0635807	ENSMUSG00000022469	Rapgef3
ENSMUSP00000097968	-0.085259	0.102684	0.0523968	ENSMUSG00000022471	Xrcc6
ENSMUSP00000023112	-0.00782338	0.840847	0.0393316	ENSMUSG00000022474	Pmm1
ENSMUSP00000112110	0.00575243	0.887309	0.040999	ENSMUSG00000022475	Hdac7
ENSMUSP00000023116	0.036576	0.0649735	0.0198462	ENSMUSG00000022477	Aco2
ENSMUSP00000035400	0.117926	0.0849622	0.0687193	ENSMUSG00000022488	Nckap1l
ENSMUSP00000023146	0.0246524	0.506822	0.03753	ENSMUSG00000022503	Nubp1
ENSMUSP00000023151	-0.00955004	0.730189	0.0281508	ENSMUSG00000022508	Bcl6
ENSMUSP00000093843	0.655502	1.87363e-08	0.109671	ENSMUSG00000022514	Il1rap
ENSMUSP00000054201	0.0776197	0.267879	0.0707575	ENSMUSG00000022516	Nudt16l1
ENSMUSP00000023159	0.0121826	0.794492	0.0474311	ENSMUSG00000022517	Mgrn1
ENSMUSP00000023161	0.0471906	0.0113445	0.018542	ENSMUSG00000022519	Srl
ENSMUSP00000023165	-0.118689	0.00641595	0.0432227	ENSMUSG00000022521	Crebbp
ENSMUSP00000111510	-0.0788727	0.00466619	0.0276377	ENSMUSG00000022536	Glyr1
ENSMUSP00000112860	0.0631508	0.0896516	0.0373002	ENSMUSG00000022538	Lsg1
ENSMUSP00000144481	-0.0359459	0.545669	0.0602656	ENSMUSG00000022540	Rogdi
ENSMUSP00000023206	-0.0917762	0.119396	0.0592099	ENSMUSG00000022545	Ercc4
ENSMUSP00000023203	0.105619	0.000531736	0.0299628	ENSMUSG00000022546	Gpt
ENSMUSP00000110885	0.0654005	0.345691	0.0698269	ENSMUSG00000022548	Apod
ENSMUSP00000125055	0.0190091	0.623658	0.0390589	ENSMUSG00000022550	Adck5
ENSMUSP00000023210	0.0989665	4.48698e-05	0.0235906	ENSMUSG00000022551	Cyc1
ENSMUSP00000023213	0.0413614	0.256979	0.0367376	ENSMUSG00000022554	Hgh1
ENSMUSP00000072617	-0.0297641	0.335204	0.0311245	ENSMUSG00000022556	Hsf1
ENSMUSP00000023217	-0.0266274	0.576898	0.0481687	ENSMUSG00000022557	Bop1
ENSMUSP00000094115	0.101013	0.00426474	0.0350284	ENSMUSG00000022558	Mroh1
ENSMUSP00000023221	-0.0477658	0.18993	0.0366878	ENSMUSG00000022561	Gpaa1
ENSMUSP00000129100	0.0538201	0.013616	0.0217164	ENSMUSG00000022562	Oplah
ENSMUSP00000073124	0.033283	0.101699	0.0203951	ENSMUSG00000022565	Plec
ENSMUSP00000002603	-0.0657132	0.00378309	0.0224791	ENSMUSG00000022568	Scrib
ENSMUSP00000023231	0.0306375	0.411145	0.0375891	ENSMUSG00000022570	Tsta3
ENSMUSP00000049605	-0.0444368	0.0578341	0.0234469	ENSMUSG00000022571	Pycrl
ENSMUSP00000023237	0.0923071	8.03017e-05	0.0228251	ENSMUSG00000022574	Naprt
ENSMUSP00000023238	-0.0736164	0.0312767	0.0341385	ENSMUSG00000022575	Gsdmd
ENSMUSP00000086207	-0.0253139	0.320591	0.025654	ENSMUSG00000022610	Mapk12
ENSMUSP00000023283	-0.102995	0.170752	0.075737	ENSMUSG00000022614	Lmf2
ENSMUSP00000023289	0.0163358	0.697988	0.0425781	ENSMUSG00000022617	Chkb
ENSMUSP00000104932	0.0393125	0.181068	0.0295356	ENSMUSG00000022623	Shank3
ENSMUSP00000085985	-0.0332984	0.0530377	0.0172224	ENSMUSG00000022629	Kif21a
ENSMUSP00000023312	-0.0124443	0.862242	0.0725586	ENSMUSG00000022636	Alcam
ENSMUSP00000110115	-0.092511	0.0182682	0.0390208	ENSMUSG00000022637	Cblb
ENSMUSP00000130518	-0.0194004	0.398424	0.0231393	ENSMUSG00000022661	Cd200
ENSMUSP00000023343	-0.0414843	0.0783322	0.0236119	ENSMUSG00000022663	Atg3
ENSMUSP00000125352	0.125022	0.000546862	0.0354566	ENSMUSG00000022668	Gtpbp8
ENSMUSP00000023352	0.0278198	0.795468	0.108515	ENSMUSG00000022672	Prkdc
ENSMUSP00000023353	-0.0816197	0.539633	0.134496	ENSMUSG00000022673	Mcm4
ENSMUSP00000023359	-0.0529413	0.04198	0.0260254	ENSMUSG00000022678	Nde1
ENSMUSP00000023361	-0.0757465	0.00018191	0.019801	ENSMUSG00000022680	Pdxdc1
ENSMUSP00000023362	0.0792025	0.000728385	0.0230674	ENSMUSG00000022681	Ntan1
ENSMUSP00000023363	0.00635279	0.873487	0.0405745	ENSMUSG00000022682	Rrn3
ENSMUSP00000023365	0.0684804	0.185384	0.0521057	ENSMUSG00000022684	Bfar
ENSMUSP00000055969	-0.0375867	0.155243	0.0265611	ENSMUSG00000022685	Parn
ENSMUSP00000125517	-0.0215613	0.266509	0.0195398	ENSMUSG00000022698	Naa50
ENSMUSP00000023387	-0.0372149	0.361962	0.0413765	ENSMUSG00000022704	Qtrt2
ENSMUSP00000023391	0.0627221	0.0555107	0.0327808	ENSMUSG00000022706	Mrpl40
ENSMUSP00000023393	0.00277439	0.862023	0.0161015	ENSMUSG00000022707	Gbe1
ENSMUSP00000110342	-0.0721178	0.00790374	0.026973	ENSMUSG00000022708	Zbtb20
ENSMUSP00000124093	-0.0272125	0.143846	0.0186943	ENSMUSG00000022710	Usp7
ENSMUSP00000023396	0.049715	0.00773314	0.0185412	ENSMUSG00000022711	Pmm2
ENSMUSP00000023405	-0.0650753	0.202579	0.0514306	ENSMUSG00000022722	Arl6
ENSMUSP00000037682	0.0269894	0.132281	0.0179995	ENSMUSG00000022723	Crybg3
ENSMUSP00000023407	-0.043441	0.0736926	0.0243322	ENSMUSG00000022724	Riox2
ENSMUSP00000055455	-0.0150613	0.469524	0.0209825	ENSMUSG00000022742	Cpox
ENSMUSP00000115756	-0.0687216	0.224151	0.0571476	ENSMUSG00000022747	St3gal6
ENSMUSP00000110011	-0.12921	0.00643878	0.0469537	ENSMUSG00000022748	Cmss1
ENSMUSP00000023431	-0.0188948	0.52008	0.0296054	ENSMUSG00000022749	Tbc1d23
ENSMUSP00000114115	-0.0627071	0.201493	0.0494386	ENSMUSG00000022750	Klhl22
ENSMUSP00000023432	0.0371788	0.0223472	0.0162328	ENSMUSG00000022751	Nit2
ENSMUSP00000129186	0.0481879	0.00107387	0.0145219	ENSMUSG00000022752	Tomm70a
ENSMUSP00000067867	-0.0264635	0.0758219	0.0149333	ENSMUSG00000022757	Tfg
ENSMUSP00000023449	-0.032862	0.20828	0.0262752	ENSMUSG00000022765	Snap29
ENSMUSP00000125507	0.0909557	0.0686979	0.0500415	ENSMUSG00000022766	Serpind1
ENSMUSP00000023453	-0.164482	0.000474979	0.0459956	ENSMUSG00000022769	Sdf2l1
ENSMUSP00000064280	-0.028384	0.0498812	0.01448	ENSMUSG00000022770	Dlg1
ENSMUSP00000023455	-0.0829964	0.133426	0.0556363	ENSMUSG00000022771	Ppil2
ENSMUSP00000023460	-0.0725953	0.0668737	0.0397108	ENSMUSG00000022774	Ncbp2
ENSMUSP00000023465	-0.0308568	0.0893374	0.0182076	ENSMUSG00000022779	Top3b
ENSMUSP00000023467	-0.0243881	0.202844	0.0192504	ENSMUSG00000022781	Pak2
ENSMUSP00000125736	-0.0130741	0.46579	0.0180616	ENSMUSG00000022788	Fgd4
ENSMUSP00000093945	0.091618	0.0663269	0.050037	ENSMUSG00000022789	Dnm1l
ENSMUSP00000111415	0.00232979	0.872633	0.0146587	ENSMUSG00000022789	Dnm1l
ENSMUSP00000110776	-0.137291	0.0229338	0.0601167	ENSMUSG00000022791	Tnk2
ENSMUSP00000055277	0.0307862	0.248507	0.026834	ENSMUSG00000022792	Yars2
ENSMUSP00000023486	0.122023	0.0073744	0.0452292	ENSMUSG00000022797	Tfrc
ENSMUSP00000023487	-0.0112922	0.58515	0.0208535	ENSMUSG00000022799	Arhgap31
ENSMUSP00000023489	-0.11539	0.204167	0.0914222	ENSMUSG00000022800	Fyttd1
ENSMUSP00000023491	-0.0569126	0.0452612	0.028426	ENSMUSG00000022801	Lrch3
ENSMUSP00000023494	-0.037856	0.179432	0.0283339	ENSMUSG00000022803	Popdc2
ENSMUSP00000039632	0.0427019	0.0985285	0.0259318	ENSMUSG00000022807	Osbpl11
ENSMUSP00000023502	-0.013927	0.519758	0.0218047	ENSMUSG00000022808	Snx4
ENSMUSP00000087106	-0.118003	0.0562284	0.061887	ENSMUSG00000022811	Zfp148
ENSMUSP00000110398	-0.0339382	0.0494156	0.0172775	ENSMUSG00000022812	Gsk3b
ENSMUSP00000023510	-0.0562738	0.120703	0.0363899	ENSMUSG00000022814	Umps
ENSMUSP00000110411	-0.178964	0.00723619	0.0658835	ENSMUSG00000022816	Fstl1
ENSMUSP00000110680	-0.0591187	0.0056814	0.0211837	ENSMUSG00000022817	Itgb5
ENSMUSP00000023514	0.0226988	0.422549	0.0285102	ENSMUSG00000022820	Ndufb4
ENSMUSP00000023525	-0.0861719	0.0726549	0.0481207	ENSMUSG00000022828	Gtf2e1
ENSMUSP00000023531	-0.013	0.856495	0.0725105	ENSMUSG00000022831	Hcls1
ENSMUSP00000023538	-0.0937221	0.000296308	0.0253933	ENSMUSG00000022836	Mylk
ENSMUSP00000110563	-0.0267393	0.431393	0.0342735	ENSMUSG00000022840	Adcy5
ENSMUSP00000007216	-0.0406499	0.0184071	0.0171868	ENSMUSG00000022841	Ap2m1
ENSMUSP00000023550	-0.0895931	0.000572127	0.0255697	ENSMUSG00000022844	Pdia5
ENSMUSP00000023559	0.0994645	0.00404371	0.034282	ENSMUSG00000022853	Ehhadh
ENSMUSP00000124846	-0.093127	0.00606069	0.0336747	ENSMUSG00000022858	Tra2b
ENSMUSP00000023572	0.0140149	0.727404	0.0405462	ENSMUSG00000022865	Cxadr
ENSMUSP00000023580	0.0239434	0.341155	0.0253238	ENSMUSG00000022867	Usp25
ENSMUSP00000023583	-0.246505	0.000292409	0.0667219	ENSMUSG00000022868	Ahsg
ENSMUSP00000023587	-0.0235283	0.778194	0.0842453	ENSMUSG00000022871	Fetub
ENSMUSP00000023590	0.0504654	0.369802	0.0566631	ENSMUSG00000022877	Hrg
ENSMUSP00000023593	-0.235195	4.7402e-08	0.0406856	ENSMUSG00000022878	Adipoq
ENSMUSP00000110995	-0.0716635	0.147912	0.0497347	ENSMUSG00000022881	Rfc4
ENSMUSP00000110998	-0.00528708	0.745983	0.01646	ENSMUSG00000022884	Eif4a2
ENSMUSP00000087327	0.131662	0.0140496	0.0533754	ENSMUSG00000022887	Masp1
ENSMUSP00000112283	0.0397518	0.0376086	0.0191073	ENSMUSG00000022889	Mrpl39
ENSMUSP00000109831	0.0521618	0.372807	0.0589381	ENSMUSG00000022890	Atp5j
ENSMUSP00000005406	-0.0422283	0.292882	0.0404924	ENSMUSG00000022892	App
ENSMUSP00000023614	-0.0331972	0.0448672	0.0165498	ENSMUSG00000022897	Dyrk1a
ENSMUSP00000023615	0.0318673	0.496942	0.0474029	ENSMUSG00000022898	Dscr3
ENSMUSP00000004054	-0.0292292	0.0625183	0.0157115	ENSMUSG00000022905	Kpna1
ENSMUSP00000110528	-0.0649036	0.130117	0.0430403	ENSMUSG00000022906	Parp9
ENSMUSP00000023629	0.0500152	0.366637	0.0557864	ENSMUSG00000022912	Pros1
ENSMUSP00000023630	0.00579947	0.777454	0.0206947	ENSMUSG00000022913	Psmg1
ENSMUSP00000117066	-0.0766546	0.386575	0.0893842	ENSMUSG00000022914	Brwd1
ENSMUSP00000044437	0.0226617	0.597877	0.043366	ENSMUSG00000022946	Dopey2
ENSMUSP00000047712	-0.122629	0.000310525	0.0333437	ENSMUSG00000022947	Cbr3
ENSMUSP00000023670	-0.100631	0.0271682	0.0454238	ENSMUSG00000022949	Clic6
ENSMUSP00000060394	0.0150299	0.703394	0.0399052	ENSMUSG00000022951	Rcan1
ENSMUSP00000023677	0.0553726	0.00845162	0.0208939	ENSMUSG00000022956	Atp5o
ENSMUSP00000109632	-0.0668075	0.138162	0.0453539	ENSMUSG00000022957	Itsn1
ENSMUSP00000109635	-0.0537743	0.00206129	0.0172455	ENSMUSG00000022957	Itsn1
ENSMUSP00000112453	-0.0792295	0.00414777	0.027387	ENSMUSG00000022961	Son
ENSMUSP00000023684	-0.0240951	0.126334	0.0158193	ENSMUSG00000022962	Gart
ENSMUSP00000023691	0.0104627	0.748796	0.0331307	ENSMUSG00000022969	Il10rb
ENSMUSP00000023693	0.0514014	0.271977	0.0472632	ENSMUSG00000022971	Ifnar2
ENSMUSP00000113358	0.245408	0.0418898	0.120568	ENSMUSG00000022971	Ifnar2
ENSMUSP00000113308	0.00877732	0.527806	0.0140116	ENSMUSG00000022973	Synj1
ENSMUSP00000113835	-0.0576599	0.056801	0.0302961	ENSMUSG00000022974	Paxbp1
ENSMUSP00000023707	-0.0485018	0.325511	0.049658	ENSMUSG00000022982	Sod1
ENSMUSP00000044472	-0.0214418	0.75987	0.0711371	ENSMUSG00000022983	Scaf4
ENSMUSP00000093939	-0.0512246	0.10827	0.0319952	ENSMUSG00000022994	Adcy6
ENSMUSP00000077781	-0.0610687	0.0166548	0.0254121	ENSMUSG00000022995	Enah
ENSMUSP00000115869	-0.0321648	0.355694	0.0351502	ENSMUSG00000023007	Prpf40b
ENSMUSP00000085566	0.0243753	0.478469	0.0346936	ENSMUSG00000023008	Fmnl3
ENSMUSP00000023759	-0.0560005	0.115216	0.035689	ENSMUSG00000023018	Smarcd1
ENSMUSP00000023760	-0.1277	0.256603	0.113233	ENSMUSG00000023019	Gpd1
ENSMUSP00000023761	-0.0355637	0.427316	0.0453461	ENSMUSG00000023020	Cox14
ENSMUSP00000073371	-0.0666581	0.0649126	0.0361605	ENSMUSG00000023022	Lima1
ENSMUSP00000097777	0.0348471	0.0707335	0.0193142	ENSMUSG00000023026	Dip2b
ENSMUSP00000069900	-0.0843309	0.346644	0.0902171	ENSMUSG00000023039	Krt7
ENSMUSP00000023803	-0.19285	0.503096	0.290469	ENSMUSG00000023043	Krt18
ENSMUSP00000023805	-0.203267	0.000252004	0.0544098	ENSMUSG00000023044	Csad
ENSMUSP00000023807	-0.170158	0.165797	0.123885	ENSMUSG00000023046	Igfbp6
ENSMUSP00000023813	0.0654967	0.00689145	0.0240079	ENSMUSG00000023051	Tarbp2
ENSMUSP00000023818	-0.0263663	0.511777	0.0405936	ENSMUSG00000023055	Calcoco1
ENSMUSP00000023826	-0.0413871	0.351424	0.0447189	ENSMUSG00000023064	Sncg
ENSMUSP00000097743	-0.00365534	0.826509	0.0168212	ENSMUSG00000023088	Abcc1
ENSMUSP00000023851	0.0217643	0.338802	0.0229068	ENSMUSG00000023089	Ndufa5
ENSMUSP00000110417	-0.0623079	0.0375742	0.0299438	ENSMUSG00000023092	Fhl1
ENSMUSP00000110421	-0.137563	0.000434705	0.038396	ENSMUSG00000023092	Fhl1
ENSMUSP00000023856	0.0736406	0.126736	0.0483995	ENSMUSG00000023094	Msrb2
ENSMUSP00000023867	-0.0311061	0.460738	0.0424886	ENSMUSG00000023104	Rfc2
ENSMUSP00000023869	0.0377409	0.031686	0.0175448	ENSMUSG00000023106	Denr
ENSMUSP00000023873	0.0545568	0.0112576	0.0214129	ENSMUSG00000023110	Prmt5
ENSMUSP00000023882	-0.0755555	0.00593313	0.0272493	ENSMUSG00000023118	Sympk
ENSMUSP00000023913	-0.0959125	0.131535	0.0640745	ENSMUSG00000023147	Wrb
ENSMUSP00000023918	-0.011097	0.689845	0.0280406	ENSMUSG00000023150	Ivns1abp
ENSMUSP00000070751	-0.0265924	0.0255507	0.0118841	ENSMUSG00000023175	Bsg
ENSMUSP00000069318	0.0211206	0.747	0.0660274	ENSMUSG00000023176	Cpn2
ENSMUSP00000113596	-0.0305694	0.0310418	0.014156	ENSMUSG00000023186	Vwa5a
ENSMUSP00000099548	0.0706219	0.430143	0.0901747	ENSMUSG00000023216	Epb42
ENSMUSP00000023994	0.0865306	0.106173	0.0537224	ENSMUSG00000023224	Serping1
ENSMUSP00000108098	-0.041345	0.068982	0.0227706	ENSMUSG00000023249	Parp3
ENSMUSP00000024031	0.0304266	0.128507	0.0200916	ENSMUSG00000023262	Acy1
ENSMUSP00000024042	-0.102778	0.00941182	0.0393469	ENSMUSG00000023272	Creld2
ENSMUSP00000024047	0.00634914	0.740874	0.0193624	ENSMUSG00000023277	Twf2
ENSMUSP00000024078	0.00224741	0.946453	0.0337545	ENSMUSG00000023307	2022-03-05
ENSMUSP00000024119	-0.0334476	0.250882	0.0293012	ENSMUSG00000023348	Trip6
ENSMUSP00000024123	-0.0180575	0.470435	0.0252372	ENSMUSG00000023353	Agap3
ENSMUSP00000024206	0.0067409	0.899245	0.0537023	ENSMUSG00000023439	Gnb3
ENSMUSP00000130858	0.0422393	0.128925	0.0279228	ENSMUSG00000023456	Tpi1
ENSMUSP00000070134	0.0433436	0.00801819	0.0162416	ENSMUSG00000023460	Rab12
ENSMUSP00000024249	-0.151647	0.000236768	0.0404059	ENSMUSG00000023484	Prph
ENSMUSP00000024260	-0.0761274	0.211946	0.0614306	ENSMUSG00000023495	Pcbp4
ENSMUSP00000111457	0.0953105	0.0588849	0.0505384	ENSMUSG00000023805	Synj2
ENSMUSP00000140587	0.0840861	0.47853	0.120148	ENSMUSG00000023826	Park2
ENSMUSP00000024594	-0.126805	0.00286176	0.0419163	ENSMUSG00000023827	Agpat4
ENSMUSP00000024599	-0.0363428	0.0125244	0.0144848	ENSMUSG00000023830	Igf2r
ENSMUSP00000036998	-0.0406166	0.0495243	0.0206875	ENSMUSG00000023845	Lnpep
ENSMUSP00000128308	0.241713	0.0462312	0.121292	ENSMUSG00000023885	Thbs2
ENSMUSP00000130941	0.00608562	0.762078	0.0202724	ENSMUSG00000023921	Mut
ENSMUSP00000153172	-0.0427316	0.109872	0.0268129	ENSMUSG00000023923	Tbc1d5
ENSMUSP00000024721	-0.0261023	0.800061	0.104262	ENSMUSG00000023926	Rhag
ENSMUSP00000118839	0.0309196	0.920468	0.314125	ENSMUSG00000023927	Satb1
ENSMUSP00000024727	-0.0877058	0.0162338	0.0363505	ENSMUSG00000023932	Cdc5l
ENSMUSP00000024733	0.0694715	0.00275547	0.0229573	ENSMUSG00000023938	Aars2
ENSMUSP00000094923	-0.0727332	0.108911	0.0455349	ENSMUSG00000023942	Slc29a1
ENSMUSP00000024739	-0.0576418	0.000299864	0.0156317	ENSMUSG00000023944	Hsp90ab1
ENSMUSP00000128517	0.0618418	0.139819	0.0420525	ENSMUSG00000023952	Gtpbp2
ENSMUSP00000024755	-0.0274838	0.415982	0.0340348	ENSMUSG00000023959	Clic5
ENSMUSP00000122767	-0.0711043	0.0603048	0.0379328	ENSMUSG00000023960	Enpp5
ENSMUSP00000024757	-0.0182869	0.377277	0.0208575	ENSMUSG00000023961	Enpp4
ENSMUSP00000024763	0.0691784	0.0122944	0.0274975	ENSMUSG00000023967	Mrps18a
ENSMUSP00000043703	-0.151561	0.00574563	0.0542974	ENSMUSG00000023972	Ptk7
ENSMUSP00000108961	0.00384695	0.85667	0.0214837	ENSMUSG00000023977	Ubr2
ENSMUSP00000024783	0.11936	0.0291248	0.0546074	ENSMUSG00000023988	Bysl
ENSMUSP00000024786	-0.0120088	0.825815	0.0553431	ENSMUSG00000023990	Tfeb
ENSMUSP00000153300	0.0758162	0.51223	0.116587	ENSMUSG00000023993	Treml1
ENSMUSP00000043909	-0.185041	0.0104707	0.0715226	ENSMUSG00000023994	Nfya
ENSMUSP00000003726	-0.124862	0.00301392	0.0416582	ENSMUSG00000024002	Brd4
ENSMUSP00000009138	0.0155345	0.417194	0.0192876	ENSMUSG00000024006	Stk38
ENSMUSP00000024802	0.00599856	0.731214	0.0176105	ENSMUSG00000024007	Ppil1
ENSMUSP00000024805	-0.124155	0.0137015	0.0501432	ENSMUSG00000024008	Cpne5
ENSMUSP00000110349	-0.235931	0.0013601	0.072519	ENSMUSG00000024011	Pi16
ENSMUSP00000093077	-0.024702	0.208818	0.0197585	ENSMUSG00000024012	Mtch1
ENSMUSP00000024816	-0.0666181	0.000233092	0.0177298	ENSMUSG00000024019	Cmtr1
ENSMUSP00000126586	0.0227811	0.441815	0.0298399	ENSMUSG00000024026	Glo1
ENSMUSP00000049000	-0.0476758	0.180696	0.0357882	ENSMUSG00000024038	Ndufv3
ENSMUSP00000108300	-0.0234719	0.499555	0.0350326	ENSMUSG00000024044	Epb41l3
ENSMUSP00000002699	-0.0875847	0.00218696	0.0282572	ENSMUSG00000024045	Akap8
ENSMUSP00000123412	0.0220288	0.390157	0.0258175	ENSMUSG00000024048	Myl12a
ENSMUSP00000072945	0.047173	0.0134178	0.0189928	ENSMUSG00000024049	Myom1
ENSMUSP00000126253	-0.0561028	0.340718	0.059425	ENSMUSG00000024050	Wiz
ENSMUSP00000024849	-0.0597493	0.202212	0.0470958	ENSMUSG00000024053	Emilin2
ENSMUSP00000121835	-0.08317	0.00133107	0.0255644	ENSMUSG00000024054	Smchd1
ENSMUSP00000024854	-0.0213826	0.686289	0.0535418	ENSMUSG00000024059	Clip4
ENSMUSP00000024860	-0.007502	0.872199	0.0470398	ENSMUSG00000024065	Ehd3
ENSMUSP00000024866	-0.0434546	0.196757	0.0338358	ENSMUSG00000024066	Xdh
ENSMUSP00000024869	0.0966888	0.0111951	0.0379192	ENSMUSG00000024068	Spast
ENSMUSP00000138333	-0.0195628	0.163211	0.0140933	ENSMUSG00000024073	Birc6
ENSMUSP00000120830	-0.0245784	0.181117	0.0184679	ENSMUSG00000024077	Strn
ENSMUSP00000024882	-0.00962111	0.820584	0.0428432	ENSMUSG00000024078	Ttc27
ENSMUSP00000024884	-0.0349347	0.51545	0.0541978	ENSMUSG00000024079	Eif2ak2
ENSMUSP00000024885	-0.115702	0.0578498	0.0610625	ENSMUSG00000024081	Cebpz
ENSMUSP00000024887	0.0704397	0.0252993	0.0314244	ENSMUSG00000024082	Ndufaf7
ENSMUSP00000083928	-0.0770317	0.113549	0.0488639	ENSMUSG00000024085	Man2a1
ENSMUSP00000024897	0.0347417	0.0208262	0.0149895	ENSMUSG00000024091	Vapa
ENSMUSP00000058308	-0.0795755	0.00528171	0.0282965	ENSMUSG00000024095	Hnrnpll
ENSMUSP00000129448	0.0165353	0.796812	0.0651297	ENSMUSG00000024096	Ralbp1
ENSMUSP00000070983	-0.0809551	0.0126329	0.0323061	ENSMUSG00000024097	Srsf7
ENSMUSP00000024906	-0.119383	0.00357143	0.040518	ENSMUSG00000024098	Twsg1
ENSMUSP00000121557	0.0204899	0.252876	0.0180258	ENSMUSG00000024099	Ndufv2
ENSMUSP00000112255	-0.0180308	0.437276	0.0234099	ENSMUSG00000024101	Washc1
ENSMUSP00000038983	-0.0519407	0.00215148	0.0167297	ENSMUSG00000024104	Washc2
ENSMUSP00000107927	0.0654552	0.000746267	0.0191031	ENSMUSG00000024120	Lrpprc
ENSMUSP00000099991	0.0134197	0.606896	0.0262952	ENSMUSG00000024122	Pdpk1
ENSMUSP00000130967	-0.00463683	0.901668	0.0378549	ENSMUSG00000024127	Prepl
ENSMUSP00000024946	0.0532937	0.00905502	0.020296	ENSMUSG00000024132	Eci1
ENSMUSP00000092810	-0.113751	0.068966	0.0627097	ENSMUSG00000024135	Srbd1
ENSMUSP00000065004	-0.0788345	0.0165713	0.0327609	ENSMUSG00000024142	Mlst8
ENSMUSP00000024967	-0.00670338	0.944166	0.0970898	ENSMUSG00000024151	Msh2
ENSMUSP00000113051	0.0574081	0.0354306	0.0272693	ENSMUSG00000024158	Hagh
ENSMUSP00000110884	0.0111637	0.643133	0.0242941	ENSMUSG00000024163	Mapk8ip3
ENSMUSP00000024988	-0.149761	0.0256657	0.0669815	ENSMUSG00000024164	C3
ENSMUSP00000024983	-0.0668371	0.485411	0.0972468	ENSMUSG00000024169	Ift140
ENSMUSP00000110835	-0.0593609	0.249856	0.0519965	ENSMUSG00000024170	Telo2
ENSMUSP00000025014	0.0319713	0.240151	0.0273748	ENSMUSG00000024181	Mrpl28
ENSMUSP00000113418	0.0837283	0.000645462	0.0241371	ENSMUSG00000024187	Fam234a
ENSMUSP00000110627	-0.149929	0.0224868	0.065531	ENSMUSG00000024188	Luc7l
ENSMUSP00000015725	0.0502768	0.00594304	0.0181155	ENSMUSG00000024191	Bnip1
ENSMUSP00000025027	-0.0402885	0.428265	0.0513438	ENSMUSG00000024194	Cuta
ENSMUSP00000019726	0.126207	2.79661e-05	0.0292463	ENSMUSG00000024197	Plin3
ENSMUSP00000025045	0.0563412	0.0293788	0.0258235	ENSMUSG00000024208	Uqcc2
ENSMUSP00000025050	0.0193969	0.309877	0.0192252	ENSMUSG00000024213	Nudt3
ENSMUSP00000063976	-0.0454661	0.246459	0.0395383	ENSMUSG00000024217	Snrpc
ENSMUSP00000085344	-0.0220996	0.251549	0.0193873	ENSMUSG00000024219	Anks1
ENSMUSP00000136245	0.00261759	0.96196	0.0553619	ENSMUSG00000024222	Fkbp5
ENSMUSP00000025065	0.0430283	0.121944	0.0279334	ENSMUSG00000024228	Nudt12
ENSMUSP00000125403	0.0304109	0.0808058	0.017454	ENSMUSG00000024231	Cul2
ENSMUSP00000025077	0.0427728	0.264974	0.0386027	ENSMUSG00000024234	Mtpap
ENSMUSP00000115223	0.0425157	0.127588	0.0280062	ENSMUSG00000024236	Svil
ENSMUSP00000147843	-0.0317517	0.0279563	0.0144211	ENSMUSG00000024236	Svil
ENSMUSP00000067786	-0.116533	0.176087	0.0866917	ENSMUSG00000024241	Sos1
ENSMUSP00000108008	-0.0612378	0.139828	0.041668	ENSMUSG00000024242	Map4k3
ENSMUSP00000131584	0.0307767	0.316979	0.0309573	ENSMUSG00000024248	Cox7a2l
ENSMUSP00000041701	0.0616221	0.112404	0.0390273	ENSMUSG00000024251	Thada
ENSMUSP00000025106	0.0386079	0.377914	0.0442038	ENSMUSG00000024258	Polr2d
ENSMUSP00000053325	-0.0511474	0.265009	0.0463441	ENSMUSG00000024259	Slc25a46
ENSMUSP00000025120	-0.0583562	0.266766	0.0529137	ENSMUSG00000024271	Elp2
ENSMUSP00000025127	0.0262754	0.191002	0.0201949	ENSMUSG00000024277	Mapre2
ENSMUSP00000132117	0.0592815	0.360504	0.06557	ENSMUSG00000024283	Wac
ENSMUSP00000050001	-0.0105553	0.649688	0.0234321	ENSMUSG00000024286	Ccny
ENSMUSP00000025137	-0.0306565	0.172277	0.0225655	ENSMUSG00000024287	Thoc1
ENSMUSP00000069549	-0.0330282	0.00691014	0.0121408	ENSMUSG00000024290	Rock1
ENSMUSP00000131712	-0.0248186	0.168983	0.0181359	ENSMUSG00000024294	Mib1
ENSMUSP00000084887	0.00998763	0.869643	0.0614663	ENSMUSG00000024300	Myo1f
ENSMUSP00000152288	-0.00603196	0.750016	0.0190928	ENSMUSG00000024302	Dtna
ENSMUSP00000025166	0.00766689	0.729713	0.0223783	ENSMUSG00000024304	Cdh2
ENSMUSP00000025161	-0.199127	0.0249184	0.0885966	ENSMUSG00000024308	Tapbp
ENSMUSP00000025163	0.0123789	0.40469	0.014963	ENSMUSG00000024309	Pfdn6
ENSMUSP00000025170	-0.0725265	0.114678	0.0462287	ENSMUSG00000024312	Wdr46
ENSMUSP00000025183	-0.0799856	0.0237202	0.035259	ENSMUSG00000024325	Ring1
ENSMUSP00000074702	-0.0206069	0.390277	0.0241572	ENSMUSG00000024331	Dsc2
ENSMUSP00000025196	-0.156274	0.0238825	0.069016	ENSMUSG00000024338	Psmb8
ENSMUSP00000025197	-0.117514	0.368849	0.132007	ENSMUSG00000024339	Tap2
ENSMUSP00000025204	-0.0230764	0.424453	0.029104	ENSMUSG00000024346	Pfdn1
ENSMUSP00000025215	-0.030714	0.655107	0.06965	ENSMUSG00000024357	Sil1
ENSMUSP00000025217	0.0185475	0.171138	0.0136159	ENSMUSG00000024359	Hspa9
ENSMUSP00000025218	0.00958944	0.414778	0.0118445	ENSMUSG00000024360	Etf1
ENSMUSP00000094956	-0.0694871	0.0606247	0.0370911	ENSMUSG00000024369	Nelfe
ENSMUSP00000122420	-0.0652729	0.0364787	0.0311841	ENSMUSG00000024370	Cdc23
ENSMUSP00000025230	0.494652	0.000158199	0.126455	ENSMUSG00000024371	C2
ENSMUSP00000025239	-0.0610527	0.143779	0.0419345	ENSMUSG00000024381	Bin1
ENSMUSP00000025241	-0.053034	0.287391	0.0502745	ENSMUSG00000024382	Ercc3
ENSMUSP00000025243	-0.0500146	0.111028	0.0314858	ENSMUSG00000024384	Iws1
ENSMUSP00000132226	0.339808	5.32862e-08	0.0590372	ENSMUSG00000024386	Proc
ENSMUSP00000025246	-0.027464	0.0958005	0.016534	ENSMUSG00000024387	Csnk2b
ENSMUSP00000025249	0.0705982	0.341344	0.0747736	ENSMUSG00000024391	Apom
ENSMUSP00000025250	0.0458911	0.0681903	0.0252011	ENSMUSG00000024392	Bag6
ENSMUSP00000025253	-0.0495273	0.01837	0.0209333	ENSMUSG00000024393	Prrc2a
ENSMUSP00000025254	-0.0150809	0.424745	0.0190321	ENSMUSG00000024395	Lims2
ENSMUSP00000025264	-0.0691317	0.0385779	0.0333975	ENSMUSG00000024400	Wdr33
ENSMUSP00000025270	0.0376652	0.237953	0.0321524	ENSMUSG00000024404	Riok3
ENSMUSP00000025276	-0.00854971	0.83134	0.0406123	ENSMUSG00000024410	3110002H16Rik
ENSMUSP00000025279	0.0338755	0.127779	0.022326	ENSMUSG00000024413	Npc1
ENSMUSP00000025278	0.0793243	0.0116149	0.0312729	ENSMUSG00000024414	Mrpl27
ENSMUSP00000025292	-0.0915639	0.0254788	0.0408869	ENSMUSG00000024422	Dhx16
ENSMUSP00000025290	-0.0302828	0.398049	0.0361817	ENSMUSG00000024423	Impact
ENSMUSP00000056383	-0.0523145	0.0952199	0.0314867	ENSMUSG00000024426	Atat1
ENSMUSP00000084450	0.0248952	0.254491	0.0219764	ENSMUSG00000024429	Gnl1
ENSMUSP00000111233	-0.0507862	0.0380674	0.0244708	ENSMUSG00000024431	Nr3c1
ENSMUSP00000025305	0.0614157	0.223233	0.0507842	ENSMUSG00000024436	Mrps18b
ENSMUSP00000035662	-0.0105442	0.729663	0.0308098	ENSMUSG00000024451	Arap3
ENSMUSP00000037981	-0.0137594	0.707485	0.0370874	ENSMUSG00000024454	Hdac3
ENSMUSP00000025337	0.0360632	0.220136	0.0295721	ENSMUSG00000024456	Diaph1
ENSMUSP00000025349	0.163262	0.0385892	0.0788824	ENSMUSG00000024471	Myot
ENSMUSP00000007042	-0.0677527	0.00884972	0.0257229	ENSMUSG00000024474	Ik
ENSMUSP00000025354	4.45389e-05	0.998275	0.0207767	ENSMUSG00000024477	Pggt1b
ENSMUSP00000123270	-0.0308187	0.103107	0.0189635	ENSMUSG00000024483	Ankhd1
ENSMUSP00000025364	-0.00390061	0.931635	0.0462439	ENSMUSG00000024487	Yipf5
ENSMUSP00000089540	0.00529076	0.927549	0.0588728	ENSMUSG00000024491	Rbm27
ENSMUSP00000095197	-0.000968445	0.942513	0.0135469	ENSMUSG00000024493	Lars
ENSMUSP00000025375	-0.0775869	0.00101441	0.0232618	ENSMUSG00000024498	Tcerg1
ENSMUSP00000112928	-0.117427	1.25727e-06	0.0232152	ENSMUSG00000024501	Dpysl3
ENSMUSP00000025385	0.0619669	0.0200315	0.0265638	ENSMUSG00000024507	Hsd17b4
ENSMUSP00000068349	0.0923026	0.281368	0.0862158	ENSMUSG00000024511	Rab27b
ENSMUSP00000073701	-0.073807	0.00616354	0.0267142	ENSMUSG00000024513	Mbd2
ENSMUSP00000025393	-0.0791963	0.0032648	0.026575	ENSMUSG00000024515	Smad4
ENSMUSP00000025403	0.0834837	0.00199258	0.0266825	ENSMUSG00000024525	Impa2
ENSMUSP00000025408	0.0685902	0.00074183	0.0200079	ENSMUSG00000024527	Afg3l2
ENSMUSP00000025418	0.00138567	0.942472	0.0193693	ENSMUSG00000024537	Psmg2
ENSMUSP00000025419	-0.0656673	0.101989	0.0402919	ENSMUSG00000024538	Ppic
ENSMUSP00000112675	0.00170594	0.977223	0.0607736	ENSMUSG00000024539	Ptpn2
ENSMUSP00000025439	-0.0975049	0.0735828	0.0545936	ENSMUSG00000024556	Me2
ENSMUSP00000130115	-0.0469469	0.195979	0.0366117	ENSMUSG00000024563	Smad2
ENSMUSP00000089394	-0.0442386	0.216773	0.0360103	ENSMUSG00000024566	Atp9b
ENSMUSP00000121883	0.0551392	0.322943	0.0563597	ENSMUSG00000024571	Gm16286
ENSMUSP00000131687	-0.00813861	0.653495	0.0182801	ENSMUSG00000024576	Csnk1a1
ENSMUSP00000122681	0.0291018	0.0276595	0.0131919	ENSMUSG00000024581	Napg
ENSMUSP00000025476	0.00549044	0.690881	0.0139227	ENSMUSG00000024583	Txnl1
ENSMUSP00000025483	0.00443483	0.86649	0.026608	ENSMUSG00000024587	Nars
ENSMUSP00000025484	-0.0198802	0.432339	0.025506	ENSMUSG00000024588	Fech
ENSMUSP00000132838	-0.0282802	0.189766	0.0216748	ENSMUSG00000024589	Nedd4l
ENSMUSP00000025486	-0.108703	2.75553e-05	0.0251683	ENSMUSG00000024590	Lmnb1
ENSMUSP00000116181	0.0807787	0.0866898	0.0473045	ENSMUSG00000024592	C330018D20Rik
ENSMUSP00000025490	-0.00803291	0.652955	0.0180126	ENSMUSG00000024594	Prrc1
ENSMUSP00000111023	-0.0279137	0.300984	0.0271603	ENSMUSG00000024597	Slc12a2
ENSMUSP00000025497	0.00728552	0.801655	0.0292516	ENSMUSG00000024598	Fbn2
ENSMUSP00000025503	0.00967904	0.54346	0.0160566	ENSMUSG00000024601	Isoc1
ENSMUSP00000025505	0.0160744	0.200526	0.0126225	ENSMUSG00000024603	Dctn4
ENSMUSP00000025506	-0.0460653	0.128178	0.0303919	ENSMUSG00000024604	Rbm22
ENSMUSP00000113504	0.0424031	0.445926	0.0560463	ENSMUSG00000024608	Rps14
ENSMUSP00000057836	0.135639	0.38047	0.156458	ENSMUSG00000024610	Cd74
ENSMUSP00000135639	-0.142912	0.00206481	0.0457586	ENSMUSG00000024613	Tcof1
ENSMUSP00000025519	0.0829415	0.00973355	0.0318716	ENSMUSG00000024617	Camk2a
ENSMUSP00000110929	-0.121799	8.66836e-05	0.030155	ENSMUSG00000024620	Pdgfrb
ENSMUSP00000025523	0.033794	0.780443	0.122433	ENSMUSG00000024621	Csf1r
ENSMUSP00000025541	-0.0570053	0.0154767	0.0234198	ENSMUSG00000024639	Gnaq
ENSMUSP00000025542	0.0707031	0.343797	0.0751913	ENSMUSG00000024640	Psat1
ENSMUSP00000128696	0.0129405	0.18771	0.0098716	ENSMUSG00000024644	Cndp2
ENSMUSP00000025547	0.0535572	0.0514972	0.0275169	ENSMUSG00000024645	Timm21
ENSMUSP00000124480	0.00942219	0.751419	0.029998	ENSMUSG00000024646	Cyb5a
ENSMUSP00000025554	-0.336496	0.313565	0.336857	ENSMUSG00000024653	Scgb1a1
ENSMUSP00000051709	0.00563855	0.750077	0.017852	ENSMUSG00000024654	Asrgl1
ENSMUSP00000025561	-0.107105	0.0232571	0.0470846	ENSMUSG00000024659	Anxa1
ENSMUSP00000025563	-0.0465021	0.391053	0.0546035	ENSMUSG00000024661	Fth1
ENSMUSP00000108786	-0.0596542	0.216694	0.0486435	ENSMUSG00000024663	Rab3il1
ENSMUSP00000111659	-0.0534569	0.320137	0.054354	ENSMUSG00000024664	Fads3
ENSMUSP00000025570	-0.02003	0.686347	0.05008	ENSMUSG00000024668	Sdhaf2
ENSMUSP00000128915	0.0895949	0.00195534	0.0285301	ENSMUSG00000024683	Mrpl16
ENSMUSP00000025601	0.0262986	0.814684	0.113793	ENSMUSG00000024696	Lpxn
ENSMUSP00000025617	-0.0374254	0.29142	0.0356979	ENSMUSG00000024712	Rfk
ENSMUSP00000025631	-0.00605242	0.836979	0.0297077	ENSMUSG00000024725	Ostf1
ENSMUSP00000025632	0.0244606	0.484839	0.0352854	ENSMUSG00000024726	Carnmt1
ENSMUSP00000025639	-0.0569324	0.383067	0.0659904	ENSMUSG00000024732	Ccdc86
ENSMUSP00000025642	-0.0701839	0.00188354	0.0223063	ENSMUSG00000024735	Prpf19
ENSMUSP00000025649	0.00513301	0.608857	0.0101131	ENSMUSG00000024740	Ddb1
ENSMUSP00000119221	-0.0459249	0.502873	0.069079	ENSMUSG00000024742	Fen1
ENSMUSP00000025656	-0.415579	0.00841882	0.156583	ENSMUSG00000024747	Aldh1a7
ENSMUSP00000025663	-0.0214738	0.541048	0.0354401	ENSMUSG00000024754	Tmem2
ENSMUSP00000065810	0.00095171	0.980611	0.039553	ENSMUSG00000024758	Rtn3
ENSMUSP00000025668	-0.0787039	0.0446527	0.0391962	ENSMUSG00000024759	Atl3
ENSMUSP00000025675	0.0354254	0.653827	0.0802779	ENSMUSG00000024764	Naa40
ENSMUSP00000025679	0.0513878	0.000262876	0.0137985	ENSMUSG00000024767	Otub1
ENSMUSP00000025681	0.0236256	0.684827	0.0590109	ENSMUSG00000024769	Cdc42bpg
ENSMUSP00000025684	0.042825	0.00910683	0.0163217	ENSMUSG00000024772	Ehd1
ENSMUSP00000046412	0.0806147	0.488199	0.117771	ENSMUSG00000024773	Atg2a
ENSMUSP00000025691	-0.0245019	0.622003	0.0501675	ENSMUSG00000024778	Fas
ENSMUSP00000060421	-0.0011343	0.953709	0.0197107	ENSMUSG00000024780	Cdc37l1
ENSMUSP00000136967	-0.203906	0.00344216	0.0689209	ENSMUSG00000024781	Lipa
ENSMUSP00000025696	0.0927025	4.23101e-05	0.0220185	ENSMUSG00000024782	Ak3
ENSMUSP00000025702	0.0233977	0.722167	0.0664451	ENSMUSG00000024787	Snx15
ENSMUSP00000025705	0.0162374	0.684783	0.0403845	ENSMUSG00000024789	Jak2
ENSMUSP00000025707	-0.0355064	0.403014	0.042964	ENSMUSG00000024792	Zfpl1
[truncated: 4,173 more rows]

## Sheet: S2
protein.id	protein_effect	protein_pval	protein_se	gene.id	symbol
ENSMUSP00000000001	0.0221012	0.478946	0.031455	ENSMUSG00000000001	Gnai3
ENSMUSP00000000049	0.0336924	0.31863	0.0340064	ENSMUSG00000000049	Apoh
ENSMUSP00000000058	-0.232885	0.00721251	0.0856972	ENSMUSG00000000058	Cav2
ENSMUSP00000069813	-0.0545084	0.317759	0.055261	ENSMUSG00000000085	Scmh1
ENSMUSP00000000090	0.197945	0.00270623	0.0652877	ENSMUSG00000000088	Cox5a
ENSMUSP00000000129	-0.155611	6.50338e-08	0.0272371	ENSMUSG00000000127	Fer
ENSMUSP00000076864	0.148298	0.100706	0.0907006	ENSMUSG00000000134	Tfe3
ENSMUSP00000098074	0.0356801	0.230567	0.0299277	ENSMUSG00000000148	Brat1
ENSMUSP00000000153	-0.0457846	0.0945549	0.0274586	ENSMUSG00000000149	Gna12
ENSMUSP00000101537	0.668431	8.45133e-10	0.101097	ENSMUSG00000000154	Slc22a18
ENSMUSP00000000163	0.0748253	0.243172	0.0647233	ENSMUSG00000000159	Igsf5
ENSMUSP00000034567	0.12275	2.79072e-07	0.0227465	ENSMUSG00000000168	Dlat
ENSMUSP00000000175	-0.0194785	0.685199	0.0484526	ENSMUSG00000000171	Sdhd
ENSMUSP00000056739	0.0644286	0.158792	0.0459239	ENSMUSG00000000194	Gpr107
ENSMUSP00000000219	-0.517309	0.0313533	0.240005	ENSMUSG00000000214	Th
ENSMUSP00000000260	0.0519655	0.428423	0.0661056	ENSMUSG00000000253	Gmpr
ENSMUSP00000103528	0.192643	9.5763e-12	0.025723	ENSMUSG00000000275	Trim25
ENSMUSP00000103526	-0.0775595	0.248432	0.0677318	ENSMUSG00000000276	Dgke
ENSMUSP00000000287	-0.0522236	0.135689	0.0351379	ENSMUSG00000000278	Scpep1
ENSMUSP00000000299	-0.097663	0.370759	0.110372	ENSMUSG00000000290	Itgb2
ENSMUSP00000000304	-0.254902	1.18703e-07	0.045653	ENSMUSG00000000295	Hddc2
ENSMUSP00000149177	-0.00144916	0.971953	0.0416319	ENSMUSG00000000296	Tpd52l1
ENSMUSP00000000312	0.0440717	0.112463	0.0278572	ENSMUSG00000000303	Cdh1
ENSMUSP00000000317	-0.317312	1.16458e-09	0.0484642	ENSMUSG00000000308	Ckmt1
ENSMUSP00000000329	-0.0336935	0.413679	0.0415639	ENSMUSG00000000320	Alox12
ENSMUSP00000000335	0.186259	7.95502e-08	0.0328503	ENSMUSG00000000326	Comt
ENSMUSP00000000348	0.0828665	0.000341149	0.0226949	ENSMUSG00000000339	Rtca
ENSMUSP00000000349	0.0831164	7.02935e-05	0.0203768	ENSMUSG00000000340	Dbt
ENSMUSP00000000365	0.134138	1.7319e-05	0.0302456	ENSMUSG00000000355	Mcts1
ENSMUSP00000000369	-0.17666	0.00189767	0.0560864	ENSMUSG00000000359	Rem1
ENSMUSP00000000384	-0.0514598	0.0927952	0.0306952	ENSMUSG00000000374	Trappc10
ENSMUSP00000000388	-0.048619	0.150154	0.0339313	ENSMUSG00000000378	Ccm2
ENSMUSP00000114256	0.0860737	5.8072e-05	0.0208478	ENSMUSG00000000384	Tbrg4
ENSMUSP00000144904	-0.0511851	0.108504	0.0319921	ENSMUSG00000000399	Ndufa9
ENSMUSP00000088089	-0.434936	3.13674e-05	0.0986799	ENSMUSG00000000416	Cttnbp2
ENSMUSP00000000430	0.811415	6.68018e-26	0.0601137	ENSMUSG00000000420	Galnt1
ENSMUSP00000000449	-0.0897262	0.000127511	0.022881	ENSMUSG00000000439	Mkrn2
ENSMUSP00000108571	0.0671548	0.0152564	0.0275669	ENSMUSG00000000441	Raf1
ENSMUSP00000000544	-0.0227338	0.489578	0.0332439	ENSMUSG00000000532	Acvr1b
ENSMUSP00000099744	-0.181812	9.5821e-12	0.024277	ENSMUSG00000000538	Tom1l2
ENSMUSP00000130176	-0.264702	6.50112e-07	0.0504764	ENSMUSG00000000552	Zfp385a
ENSMUSP00000023128	-0.185307	9.85314e-07	0.0362366	ENSMUSG00000000555	Itga5
ENSMUSP00000010278	0.0835099	0.000273754	0.0224919	ENSMUSG00000000561	Wdr77
ENSMUSP00000113022	-0.0674556	0.0115984	0.0265883	ENSMUSG00000000563	Atp5f1
ENSMUSP00000019128	-0.163878	3.28024e-09	0.0258588	ENSMUSG00000000568	Hnrnpd
ENSMUSP00000000608	0.235596	8.8398e-05	0.0586229	ENSMUSG00000000594	Gm2a
ENSMUSP00000000619	-0.171991	0.000578697	0.0488378	ENSMUSG00000000605	Clcn4
ENSMUSP00000000642	-0.1217	0.276344	0.112487	ENSMUSG00000000628	Hk2
ENSMUSP00000130696	-0.0994538	5.76082e-10	0.0148694	ENSMUSG00000000631	Myo18a
ENSMUSP00000000687	0.293113	1.421e-12	0.0373271	ENSMUSG00000000673	Haao
ENSMUSP00000000724	-0.13935	0.0287683	0.0635879	ENSMUSG00000000708	Kat2b
ENSMUSP00000000727	-0.0968997	3.33237e-05	0.0226877	ENSMUSG00000000711	Rab5b
ENSMUSP00000119552	0.205183	8.82825e-11	0.0290667	ENSMUSG00000000738	Spg7
ENSMUSP00000000759	0.136864	8.47661e-08	0.024197	ENSMUSG00000000743	Chmp1a
ENSMUSP00000000767	-0.0352272	0.0934632	0.0210561	ENSMUSG00000000751	Rpa1
ENSMUSP00000000769	-0.0836963	0.00350041	0.0283839	ENSMUSG00000000753	Serpinf1
ENSMUSP00000000776	-0.000423247	0.985719	0.0238526	ENSMUSG00000000759	Tubgcp3
ENSMUSP00000137614	0.143826	3.53798e-05	0.0337952	ENSMUSG00000000776	Polr3d
ENSMUSP00000000804	0.0869005	1.38924e-05	0.019357	ENSMUSG00000000787	Ddx3x
ENSMUSP00000103710	0.171559	0.00267744	0.0563429	ENSMUSG00000000804	Usp32
ENSMUSP00000099483	0.299689	2.62129e-07	0.0553929	ENSMUSG00000000805	Car4
ENSMUSP00000000828	0.0250675	0.188709	0.0191663	ENSMUSG00000000811	Txnrd3
ENSMUSP00000104425	-0.0360478	0.233671	0.0304649	ENSMUSG00000000826	Dnajc5
ENSMUSP00000104427	-0.195172	3.55724e-11	0.026972	ENSMUSG00000000827	Tpd52l2
ENSMUSP00000110301	-0.123414	4.08906e-07	0.0232344	ENSMUSG00000000838	Fmr1
ENSMUSP00000000896	0.906836	6.49263e-21	0.0797001	ENSMUSG00000000876	Pxmp4
ENSMUSP00000109364	-0.309323	1.35002e-16	0.0323294	ENSMUSG00000000881	Dlg3
ENSMUSP00000000925	-0.141055	2.55656e-09	0.0220805	ENSMUSG00000000902	Smarcb1
ENSMUSP00000000939	-0.278342	5.82018e-19	0.0263592	ENSMUSG00000000915	Hip1r
ENSMUSP00000000940	-0.0369404	0.617452	0.0749041	ENSMUSG00000000916	Nsun5
ENSMUSP00000000958	0.110573	0.0339596	0.0520626	ENSMUSG00000000934	Top1mt
ENSMUSP00000143091	-0.409634	1.06661e-05	0.0899505	ENSMUSG00000000958	Slc7a7
ENSMUSP00000000985	0.270213	9.60623e-10	0.041028	ENSMUSG00000000959	Oxa1l
ENSMUSP00000001002	0.100973	0.089332	0.0596022	ENSMUSG00000000976	Heatr6
ENSMUSP00000001042	-0.00146254	0.917661	0.0142704	ENSMUSG00000001016	Ilf2
ENSMUSP00000122090	-0.170294	1.24987e-08	0.0278259	ENSMUSG00000001018	Snapin
ENSMUSP00000143522	-0.169926	0.0395069	0.0824833	ENSMUSG00000001020	S100a4
ENSMUSP00000143111	-0.26837	5.62547e-09	0.0430989	ENSMUSG00000001025	S100a6
ENSMUSP00000001055	-0.0566557	0.0992621	0.0344815	ENSMUSG00000001029	Icam2
ENSMUSP00000136950	-0.20615	9.85247e-09	0.0334066	ENSMUSG00000001036	Epn2
ENSMUSP00000001079	-0.135361	2.71965e-11	0.0185729	ENSMUSG00000001052	Sec24b
ENSMUSP00000001080	-0.0614718	0.260007	0.0549358	ENSMUSG00000001053	N4bp3
ENSMUSP00000120014	-0.0978642	0.00109915	0.0294908	ENSMUSG00000001056	Nhp2
ENSMUSP00000130758	-0.272703	2.29766e-16	0.0287943	ENSMUSG00000001089	Luzp1
ENSMUSP00000001122	-0.386491	9.65125e-12	0.051617	ENSMUSG00000001095	Slc13a2
ENSMUSP00000099641	-0.0571986	0.0561428	0.0299817	ENSMUSG00000001098	Kctd10
ENSMUSP00000001127	0.0566867	9.7914e-05	0.0142008	ENSMUSG00000001100	Poldip2
ENSMUSP00000118015	0.161393	2.43915e-05	0.0360471	ENSMUSG00000001105	Ift20
ENSMUSP00000001147	-0.355703	8.22014e-09	0.0578512	ENSMUSG00000001119	Col6a1
ENSMUSP00000129465	0.0994891	2.74675e-09	0.0156096	ENSMUSG00000001120	Pcbp3
ENSMUSP00000103904	-0.247963	1.60742e-05	0.0554904	ENSMUSG00000001123	Lgals9
ENSMUSP00000001155	0.0587388	0.0178171	0.0247052	ENSMUSG00000001127	Araf
ENSMUSP00000001156	-0.385925	2.21059e-05	0.0874356	ENSMUSG00000001128	Cfp
ENSMUSP00000001166	-0.104884	0.0010649	0.0315839	ENSMUSG00000001138	Cnnm3
ENSMUSP00000110663	0.0598486	0.0748104	0.033654	ENSMUSG00000001143	Lman2l
ENSMUSP00000125960	-0.0441541	0.040469	0.0215417	ENSMUSG00000001150	Mcm3ap
ENSMUSP00000001179	-0.152989	4.27205e-13	0.0189364	ENSMUSG00000001151	Pcnt
ENSMUSP00000001183	1.33723	4.25359e-11	0.185692	ENSMUSG00000001155	Ftcd
ENSMUSP00000109313	-0.113819	0.0196037	0.0486184	ENSMUSG00000001158	Snrnp27
ENSMUSP00000001202	-0.0691497	0.00242819	0.0225504	ENSMUSG00000001173	Ocrl
ENSMUSP00000001204	-0.095107	0.424314	0.119913	ENSMUSG00000001175	Calm1
ENSMUSP00000001240	-0.00684857	0.834908	0.0331447	ENSMUSG00000001211	Agpat3
ENSMUSP00000046604	-0.0881769	0.0296738	0.04049	ENSMUSG00000001229	Dpp9
ENSMUSP00000146120	-0.0748464	0.00433376	0.0260026	ENSMUSG00000001247	Lsr
ENSMUSP00000038149	0.411437	2.64484e-14	0.0478526	ENSMUSG00000001249	Hpn
ENSMUSP00000001304	-0.326477	9.01868e-11	0.0462769	ENSMUSG00000001270	Ckb
ENSMUSP00000132401	-0.177626	0.000133337	0.0452778	ENSMUSG00000001280	Sp1
ENSMUSP00000109312	0.0176208	0.554765	0.0300716	ENSMUSG00000001285	Myg1
ENSMUSP00000129178	0.0117215	0.801032	0.0469114	ENSMUSG00000001289	Pfdn5
ENSMUSP00000001319	-0.209145	1.31465e-05	0.0462173	ENSMUSG00000001300	Efnb2
ENSMUSP00000113372	0.0804633	0.0170933	0.03362	ENSMUSG00000001323	Srr
ENSMUSP00000150903	-0.185573	2.27648e-06	0.0377082	ENSMUSG00000001348	Acp5
ENSMUSP00000001384	-0.532016	2.93256e-12	0.0689573	ENSMUSG00000001349	Cnn1
ENSMUSP00000001412	0.104236	7.47352e-10	0.0157067	ENSMUSG00000001376	Vps50
ENSMUSP00000001416	0.0944299	1.17331e-07	0.0169048	ENSMUSG00000001380	Hars
ENSMUSP00000001419	-0.0633245	0.0278182	0.0287277	ENSMUSG00000001383	Zmat2
ENSMUSP00000001451	-0.0350652	0.392491	0.0414038	ENSMUSG00000001415	Smg5
ENSMUSP00000001452	0.0443687	0.000238561	0.0118284	ENSMUSG00000001416	Cct3
ENSMUSP00000135398	0.0546222	0.280198	0.0508955	ENSMUSG00000001418	Glmp
ENSMUSP00000103184	-0.288361	0.00126565	0.0874394	ENSMUSG00000001419	Mef2d
ENSMUSP00000001460	0.260909	4.19819e-25	0.0198344	ENSMUSG00000001424	Snd1
ENSMUSP00000072538	-0.211581	6.18194e-07	0.0405388	ENSMUSG00000001435	Col18a1
ENSMUSP00000116784	-0.409213	3.32759e-10	0.0585029	ENSMUSG00000001436	Slc19a1
ENSMUSP00000001479	-0.144239	2.26433e-12	0.0185773	ENSMUSG00000001440	Kpnb1
ENSMUSP00000001480	-0.0536755	1.18345e-07	0.00961215	ENSMUSG00000001441	Npepps
ENSMUSP00000001485	0.202513	3.52913e-14	0.0237009	ENSMUSG00000001445	Mrpl10
ENSMUSP00000056485	0.278323	1.26821e-09	0.042621	ENSMUSG00000001472	Tcf25
ENSMUSP00000001513	-0.17269	0.00189739	0.0549256	ENSMUSG00000001473	Tubb6
ENSMUSP00000104460	0.247557	1.63328e-09	0.0382085	ENSMUSG00000001482	Def8
ENSMUSP00000001547	-0.207028	0.137588	0.139978	ENSMUSG00000001506	Col1a1
ENSMUSP00000113556	-0.182774	2.27015e-10	0.0265916	ENSMUSG00000001507	Itga3
ENSMUSP00000001559	-0.0275526	0.595268	0.0524117	ENSMUSG00000001518	Itfg2
ENSMUSP00000113317	-0.290473	3.92305e-05	0.0683863	ENSMUSG00000001520	Nrip2
ENSMUSP00000001566	-0.265539	2.3797e-11	0.036306	ENSMUSG00000001525	Tubb5
ENSMUSP00000001592	-0.229749	1.97901e-05	0.0519493	ENSMUSG00000001552	Jup
ENSMUSP00000001595	-0.109405	0.12258	0.0712733	ENSMUSG00000001555	Fkbp10
ENSMUSP00000132922	0.68269	7.537e-27	0.0490838	ENSMUSG00000001576	Ergic1
ENSMUSP00000099592	-0.32292	1.21931e-06	0.0627822	ENSMUSG00000001604	Tcea3
ENSMUSP00000001675	-0.0770543	0.00670272	0.0282153	ENSMUSG00000001630	Stk38l
ENSMUSP00000108744	-0.111621	0.0110435	0.0435451	ENSMUSG00000001632	Brpf1
ENSMUSP00000100045	0.149771	0.00399371	0.0515479	ENSMUSG00000001642	Akr1b3
ENSMUSP00000001713	-0.710914	1.13026e-15	0.0774497	ENSMUSG00000001663	Gstt1
ENSMUSP00000001715	-0.262147	5.10622e-07	0.0498178	ENSMUSG00000001665	Gstt3
ENSMUSP00000001716	0.0600967	0.0389571	0.0290925	ENSMUSG00000001666	Ddt
ENSMUSP00000001722	-0.464305	7.16661e-08	0.0799659	ENSMUSG00000001672	Marveld3
ENSMUSP00000001724	0.165295	0.000218939	0.0437907	ENSMUSG00000001674	Ddx18
ENSMUSP00000131049	-0.161084	2.74698e-06	0.0330259	ENSMUSG00000001687	Ubl3
ENSMUSP00000068453	0.156704	0.0135431	0.0630808	ENSMUSG00000001700	Gramd3
ENSMUSP00000001780	-0.213463	1.03793e-15	0.023216	ENSMUSG00000001729	Akt1
ENSMUSP00000001792	-0.136897	0.00035776	0.0376301	ENSMUSG00000001741	Il16
ENSMUSP00000122474	0.0621189	0.202637	0.0490483	ENSMUSG00000001750	Tcirg1
ENSMUSP00000001802	0.0534648	0.0938903	0.0319992	ENSMUSG00000001751	Naglu
ENSMUSP00000001806	0.837141	4.538e-36	0.0462109	ENSMUSG00000001755	Coasy
ENSMUSP00000045282	0.0255265	0.732373	0.0756882	ENSMUSG00000001763	Tspan33
ENSMUSP00000001818	-0.0955098	0.00155164	0.0297872	ENSMUSG00000001767	Crnkl1
ENSMUSP00000001824	-0.543618	4.48583e-11	0.0755965	ENSMUSG00000001773	Folh1
ENSMUSP00000001825	0.177787	5.18327e-11	0.0248203	ENSMUSG00000001774	Chordc1
ENSMUSP00000001834	0.134143	1.96483e-13	0.0163097	ENSMUSG00000001783	Rtcb
ENSMUSP00000120840	0.484269	4.30588e-21	0.042283	ENSMUSG00000001786	Fbxo7
ENSMUSP00000001845	-0.179601	6.39713e-14	0.0212948	ENSMUSG00000001794	Capns1
ENSMUSP00000102599	-0.352734	1.7464e-08	0.0588703	ENSMUSG00000001827	Folr1
ENSMUSP00000148062	0.0636468	0.000604167	0.0182469	ENSMUSG00000001829	Clpb
ENSMUSP00000127641	-0.263203	5.96554e-23	0.021509	ENSMUSG00000001833	2022-09-07
ENSMUSP00000098058	-0.0564239	0.0870134	0.0330483	ENSMUSG00000001847	Rac1
ENSMUSP00000066492	-0.111957	6.81343e-09	0.0180944	ENSMUSG00000001855	Nup214
ENSMUSP00000001920	-0.361193	1.66618e-19	0.0334839	ENSMUSG00000001864	Aif1l
ENSMUSP00000001927	-0.173732	1.15715e-05	0.0383165	ENSMUSG00000001870	Ltbp1
ENSMUSP00000099939	0.0423951	0.182324	0.0319439	ENSMUSG00000001891	Ugp2
ENSMUSP00000105389	0.09913	0.000588182	0.0283564	ENSMUSG00000001909	Trmt1
ENSMUSP00000096669	-0.186589	3.75178e-10	0.0275455	ENSMUSG00000001911	Nfix
ENSMUSP00000104136	-0.379902	4.10686e-12	0.0496537	ENSMUSG00000001918	Slc1a5
ENSMUSP00000086626	-0.111706	3.26902e-12	0.0145176	ENSMUSG00000001924	Uba1
ENSMUSP00000107873	-0.132588	0.0009117	0.0393761	ENSMUSG00000001930	Vwf
ENSMUSP00000149505	-0.394993	0.00066896	0.113011	ENSMUSG00000001942	Siae
ENSMUSP00000002011	-0.167727	0.00429788	0.0582145	ENSMUSG00000001946	Esam
ENSMUSP00000109797	-0.0123722	0.876465	0.0803837	ENSMUSG00000001962	Fam50a
ENSMUSP00000002029	-0.128712	1.05745e-05	0.0282505	ENSMUSG00000001964	Emd
ENSMUSP00000002048	0.146789	6.2287e-10	0.0219978	ENSMUSG00000001983	Taco1
ENSMUSP00000002063	0.351301	2.13781e-14	0.0406719	ENSMUSG00000001998	Ap4e1
ENSMUSP00000002064	-0.0291294	0.0855147	0.0169793	ENSMUSG00000001999	Blvra
ENSMUSP00000056502	-0.0374845	0.0174703	0.0157164	ENSMUSG00000002010	Idh3g
ENSMUSP00000131386	0.206377	0.00128364	0.0632208	ENSMUSG00000002014	Ssr4
ENSMUSP00000002091	0.307951	1.02616e-21	0.0262867	ENSMUSG00000002015	Bcap31
ENSMUSP00000108126	0.28119	1.50847e-21	0.0241476	ENSMUSG00000002017	Fam98a
ENSMUSP00000110337	-0.219636	0.00028912	0.058286	ENSMUSG00000002028	Kmt2a
ENSMUSP00000104095	0.508617	1.56015e-08	0.0837596	ENSMUSG00000002043	Trappc6a
ENSMUSP00000002121	-0.0744455	2.32564e-08	0.0125507	ENSMUSG00000002052	Supt6
ENSMUSP00000103958	0.138361	6.34497e-06	0.0295678	ENSMUSG00000002059	Rab34
ENSMUSP00000002133	0.385255	3.17275e-19	0.0361067	ENSMUSG00000002064	Sdf2
ENSMUSP00000071054	0.10605	2.88937e-05	0.0246223	ENSMUSG00000002102	Psmc3
ENSMUSP00000002172	0.148346	5.78085e-07	0.0283411	ENSMUSG00000002103	Acp2
ENSMUSP00000110574	-0.0955302	0.000276286	0.0257471	ENSMUSG00000002107	Celf2
ENSMUSP00000002198	-0.0268314	0.110372	0.0168599	ENSMUSG00000002129	Sf3a1
ENSMUSP00000089708	0.0511497	0.0397492	0.024863	ENSMUSG00000002147	Stat6
ENSMUSP00000002274	-0.716635	9.16044e-12	0.0955809	ENSMUSG00000002204	Napsa
ENSMUSP00000002275	-0.0581614	0.243607	0.0501686	ENSMUSG00000002205	Vrk3
ENSMUSP00000002280	0.00537302	0.942719	0.0758528	ENSMUSG00000002210	Smg9
ENSMUSP00000002291	-0.0605249	0.267202	0.0549305	ENSMUSG00000002221	Paxip1
ENSMUSP00000002292	0.023438	0.342237	0.0248703	ENSMUSG00000002222	Rmnd5a
ENSMUSP00000102387	0.168849	1.58935e-08	0.0280879	ENSMUSG00000002227	Mov10
ENSMUSP00000102399	0.0101586	0.791485	0.0387534	ENSMUSG00000002233	Rhoc
ENSMUSP00000110447	-0.214328	4.57024e-13	0.0261274	ENSMUSG00000002249	Tead3
ENSMUSP00000066682	-0.103874	0.00279931	0.0343835	ENSMUSG00000002279	Lmf1
ENSMUSP00000002350	0.0885698	5.26506e-05	0.0213215	ENSMUSG00000002280	Narfl
ENSMUSP00000036555	0.0926023	1.70276e-05	0.0208603	ENSMUSG00000002319	Ipo4
ENSMUSP00000002391	0.235603	2.98057e-06	0.048494	ENSMUSG00000002320	Tm9sf1
ENSMUSP00000002397	-0.0784269	0.0400601	0.0381828	ENSMUSG00000002326	Gmpr2
ENSMUSP00000002400	0.182808	7.24077e-11	0.0257556	ENSMUSG00000002329	Mdp1
ENSMUSP00000002403	0.494286	8.25257e-21	0.0436096	ENSMUSG00000002332	Dhrs1
ENSMUSP00000019679	-0.129409	5.97338e-05	0.0313995	ENSMUSG00000002343	Armc6
ENSMUSP00000105754	0.26878	2.00316e-08	0.0450749	ENSMUSG00000002346	Slc25a42
ENSMUSP00000002436	-0.126648	1.76254e-08	0.021144	ENSMUSG00000002365	Snx9
ENSMUSP00000002445	-0.102534	0.0148831	0.0419308	ENSMUSG00000002372	Ranbp3
ENSMUSP00000002452	0.00309206	0.905678	0.0263222	ENSMUSG00000002379	Ndufa11
ENSMUSP00000002466	0.222236	1.89011e-07	0.0393898	ENSMUSG00000002393	Nr2f6
ENSMUSP00000105680	0.150344	3.87718e-06	0.0313441	ENSMUSG00000002395	Use1
ENSMUSP00000133431	-0.178116	0.000299056	0.0479571	ENSMUSG00000002409	Dyrk1b
ENSMUSP00000002487	0.133439	1.58974e-10	0.0192175	ENSMUSG00000002413	Braf
ENSMUSP00000118918	-0.0267203	0.400344	0.0320247	ENSMUSG00000002416	Ndufb2
ENSMUSP00000002502	0.190365	0.000258952	0.0509036	ENSMUSG00000002428	Hltf
ENSMUSP00000121340	-0.0881769	4.91613e-07	0.0167299	ENSMUSG00000002455	Prpf6
ENSMUSP00000002549	0.584438	7.35491e-11	0.0823765	ENSMUSG00000002475	Abhd3
ENSMUSP00000094986	-0.108927	1.66317e-06	0.0218118	ENSMUSG00000002496	Tsc2
ENSMUSP00000129325	0.407824	1.17873e-08	0.0665016	ENSMUSG00000002500	Rpl3l
ENSMUSP00000002572	-0.249932	1.31019e-16	0.0261071	ENSMUSG00000002504	Slc9a3r2
ENSMUSP00000002599	-0.0189866	0.0911881	0.0112688	ENSMUSG00000002524	Puf60
ENSMUSP00000097768	0.0313251	0.0353693	0.0148746	ENSMUSG00000002546	Golga2
ENSMUSP00000002625	-0.0206118	0.637257	0.0440727	ENSMUSG00000002550	Uck1
ENSMUSP00000002640	-0.341875	1.14287e-11	0.0458572	ENSMUSG00000002565	Scin
ENSMUSP00000002655	0.243282	7.31288e-12	0.032262	ENSMUSG00000002580	Mien1
ENSMUSP00000002663	-0.320863	5.90649e-06	0.0683185	ENSMUSG00000002588	Pon1
ENSMUSP00000051389	-0.253654	1.82177e-07	0.0462016	ENSMUSG00000002625	Akap8l
ENSMUSP00000002733	-0.121541	3.34666e-05	0.0284643	ENSMUSG00000002658	Gtf2f1
ENSMUSP00000002735	0.100672	2.61836e-08	0.017044	ENSMUSG00000002660	Clpp
ENSMUSP00000002737	0.161542	3.67326e-06	0.0335894	ENSMUSG00000002661	Alkbh7
ENSMUSP00000002765	-0.114786	0.00400555	0.0395202	ENSMUSG00000002688	Prkd1
ENSMUSP00000002790	-0.107887	2.13852e-10	0.0156695	ENSMUSG00000002718	Cse1l
ENSMUSP00000002805	0.172873	5.38004e-06	0.0366345	ENSMUSG00000002728	Naa20
ENSMUSP00000002808	-0.0904448	7.86979e-05	0.0223353	ENSMUSG00000002731	Prkra
ENSMUSP00000002809	-0.23152	2.2262e-06	0.0467089	ENSMUSG00000002732	Fkbp7
ENSMUSP00000107551	-0.0323757	0.449221	0.0431533	ENSMUSG00000002733	Plekha3
ENSMUSP00000002818	-0.00123219	0.932835	0.0147478	ENSMUSG00000002741	Ykt6
ENSMUSP00000002825	0.0990809	0.233006	0.083545	ENSMUSG00000002748	Baz1b
ENSMUSP00000002840	0.591443	4.14199e-26	0.0435278	ENSMUSG00000002763	Pex6
ENSMUSP00000002844	0.245895	5.65349e-06	0.0519534	ENSMUSG00000002767	Mrpl2
ENSMUSP00000002846	-0.0749416	0.337405	0.0788339	ENSMUSG00000002769	Gnmt
ENSMUSP00000070405	0.284933	7.46732e-06	0.0614036	ENSMUSG00000002781	Tmem143
ENSMUSP00000120154	0.656408	2.66905e-14	0.0763592	ENSMUSG00000002797	Ggct
ENSMUSP00000152599	-0.162865	0.044571	0.081079	ENSMUSG00000002804	Nudt14
ENSMUSP00000002885	-0.153247	0.0470611	0.0771933	ENSMUSG00000002808	Epdr1
ENSMUSP00000002889	-0.188445	2.34634e-17	0.0190599	ENSMUSG00000002812	Flii
ENSMUSP00000002902	-0.198343	0.00459411	0.0691997	ENSMUSG00000002825	Qtrt1
ENSMUSP00000153249	-0.085168	9.91561e-07	0.0166592	ENSMUSG00000002833	Hdgfl2
ENSMUSP00000002923	-0.17774	1.58741e-06	0.0355147	ENSMUSG00000002844	Adprh
ENSMUSP00000002925	0.0859648	0.0300572	0.0395602	ENSMUSG00000002846	Timmdc1
ENSMUSP00000061923	-0.037942	0.570472	0.0674935	ENSMUSG00000002870	Mcm2
ENSMUSP00000075240	0.0631091	0.231064	0.0529913	ENSMUSG00000002885	Adgre5
ENSMUSP00000002979	-0.286601	1.07941e-09	0.0436716	ENSMUSG00000002900	Lamb1
ENSMUSP00000133008	1.03859	4.71993e-29	0.0698133	ENSMUSG00000002944	Cd36
ENSMUSP00000003029	0.149654	1.89251e-12	0.0191906	ENSMUSG00000002949	Timm44
ENSMUSP00000003038	-0.0739382	7.67914e-07	0.0143005	ENSMUSG00000002957	Ap2a2
ENSMUSP00000103508	-0.00295081	0.845307	0.0152547	ENSMUSG00000002963	Pnkp
ENSMUSP00000003061	-0.294274	1.67621e-11	0.0398662	ENSMUSG00000002980	Bcam
ENSMUSP00000051293	0.497874	5.50226e-13	0.0619898	ENSMUSG00000002981	Clptm1
ENSMUSP00000032555	0.17349	3.09147e-07	0.0322845	ENSMUSG00000002984	Tomm40
ENSMUSP00000133302	-0.258243	1.72646e-09	0.0399271	ENSMUSG00000002985	Apoe
ENSMUSP00000115173	0.168132	0.0333859	0.0789365	ENSMUSG00000002992	Apoc2
ENSMUSP00000131158	-0.147522	0.000118905	0.0373086	ENSMUSG00000002996	Hbp1
ENSMUSP00000039797	-0.166574	0.00224707	0.0538901	ENSMUSG00000002997	Prkar2b
ENSMUSP00000065832	-0.110048	0.391345	0.129812	ENSMUSG00000003031	Cdkn1b
ENSMUSP00000003117	0.0167133	0.144357	0.0114964	ENSMUSG00000003033	Ap1m1
ENSMUSP00000003121	-0.022219	0.466222	0.0307249	ENSMUSG00000003037	Rab8a
ENSMUSP00000120795	-0.00873526	0.949632	0.140271	ENSMUSG00000003038	Hmgn2
ENSMUSP00000003123	-0.11917	0.000500013	0.0335493	ENSMUSG00000003039	Fam32a
ENSMUSP00000152371	0.11305	0.0600302	0.0602017	ENSMUSG00000003062	Stard3nl
ENSMUSP00000003152	-0.0753306	0.029958	0.034645	ENSMUSG00000003068	Stk11
ENSMUSP00000101006	-0.0407679	0.0253552	0.0181944	ENSMUSG00000003072	Atp5d
ENSMUSP00000003183	0.021283	0.214741	0.0172474	ENSMUSG00000003099	Ppp5c
ENSMUSP00000103162	0.0272939	0.456095	0.0368974	ENSMUSG00000003119	Cdk12
ENSMUSP00000123485	-0.10377	0.155745	0.0734204	ENSMUSG00000003123	Lipe
ENSMUSP00000149819	-0.186043	3.00136e-10	0.0270535	ENSMUSG00000003131	Pafah1b2
ENSMUSP00000049967	-0.22722	3.89794e-07	0.0423827	ENSMUSG00000003134	Tbc1d8
ENSMUSP00000003219	0.0134555	0.581003	0.0245762	ENSMUSG00000003135	Cnot11
ENSMUSP00000118221	-0.299744	8.8058e-16	0.0324932	ENSMUSG00000003161	Sri
ENSMUSP00000146773	0.113461	0.000182989	0.0296724	ENSMUSG00000003184	Irf3
ENSMUSP00000003268	-0.24083	7.08925e-14	0.0286195	ENSMUSG00000003200	Sh3gl1
ENSMUSP00000084082	-0.0924069	0.00447423	0.032222	ENSMUSG00000003208	Ccdc94
ENSMUSP00000003310	-0.0420215	0.000462627	0.0117873	ENSMUSG00000003226	Ranbp2
ENSMUSP00000003313	-0.100167	0.287761	0.0948179	ENSMUSG00000003228	Grk5
ENSMUSP00000130925	-0.183042	5.57959e-09	0.0283005	ENSMUSG00000003233	Dvl3
ENSMUSP00000003319	0.0582367	0.0264681	0.02619	ENSMUSG00000003234	Abcf3
ENSMUSP00000003320	0.183346	6.27323e-05	0.0446246	ENSMUSG00000003235	Eif2b5
ENSMUSP00000051423	-0.134859	0.000675411	0.0390258	ENSMUSG00000003269	Cyth2
ENSMUSP00000003386	0.211259	6.86246e-07	0.0401178	ENSMUSG00000003299	Mrpl4
ENSMUSP00000062467	-0.0754646	0.0152215	0.0309672	ENSMUSG00000003308	Keap1
ENSMUSP00000111093	-0.489215	5.7767e-28	0.0339818	ENSMUSG00000003309	Ap1m2
ENSMUSP00000131355	0.367074	8.08038e-19	0.0349598	ENSMUSG00000003316	Glg1
ENSMUSP00000020383	-0.267855	0.0419218	0.131623	ENSMUSG00000003341	Atp8b3
ENSMUSP00000003434	0.0720012	0.121865	0.0468151	ENSMUSG00000003344	Btbd2
ENSMUSP00000003436	-0.0605706	0.225479	0.0504042	ENSMUSG00000003346	Abhd17a
ENSMUSP00000003445	-0.0546436	0.547718	0.0916158	ENSMUSG00000003355	Fkbp11
ENSMUSP00000003450	-0.0914766	1.91415e-06	0.0184373	ENSMUSG00000003360	Ddx23
ENSMUSP00000113820	-0.0421302	0.0705027	0.0233315	ENSMUSG00000003363	Pld3
ENSMUSP00000110987	0.229012	2.42541e-15	0.0253365	ENSMUSG00000003402	Prkcsh
ENSMUSP00000003509	-0.0298645	0.729992	0.0875233	ENSMUSG00000003418	St8sia6
ENSMUSP00000147496	-0.346692	9.47188e-06	0.0756498	ENSMUSG00000003420	Fcgrt
ENSMUSP00000003513	0.0228128	0.506119	0.0345772	ENSMUSG00000003421	Nosip
ENSMUSP00000082490	-0.0145466	0.646415	0.0320114	ENSMUSG00000003423	Pih1d1
ENSMUSP00000003521	0.360469	1.67866e-15	0.0395839	ENSMUSG00000003429	Rps11
ENSMUSP00000147164	-0.111517	4.36995e-11	0.0154967	ENSMUSG00000003435	Supt5
ENSMUSP00000003529	-0.141232	1.2851e-08	0.0233218	ENSMUSG00000003437	Paf1
ENSMUSP00000080614	0.418184	5.0733e-15	0.0469709	ENSMUSG00000003438	Timm50
ENSMUSP00000003544	-0.180256	3.6995e-09	0.0285539	ENSMUSG00000003452	Bicd1
ENSMUSP00000003550	-0.085775	1.3413e-05	0.0190697	ENSMUSG00000003458	Ncstn
ENSMUSP00000075289	0.334337	8.83704e-08	0.0592032	ENSMUSG00000003464	Pex19
ENSMUSP00000003561	-0.173876	0.0382189	0.08382	ENSMUSG00000003469	Phyhip
ENSMUSP00000003569	2.61021	5.15615e-32	0.161007	ENSMUSG00000003477	Inmt
ENSMUSP00000125077	-0.0409684	0.155472	0.028967	ENSMUSG00000003500	Impdh1
ENSMUSP00000102791	-0.178493	1.17201e-06	0.034947	ENSMUSG00000003518	Dusp3
ENSMUSP00000003622	0.0149918	0.795091	0.0582218	ENSMUSG00000003528	Slc25a1
ENSMUSP00000133047	-0.205027	2.652e-09	0.0321322	ENSMUSG00000003534	Ddr1
ENSMUSP00000003642	0.188318	4.83244e-13	0.0233762	ENSMUSG00000003546	Klc4
ENSMUSP00000003645	-0.112944	0.00479106	0.039649	ENSMUSG00000003549	Ercc1
ENSMUSP00000003655	-0.107074	0.000315749	0.0291512	ENSMUSG00000003559	As3mt
ENSMUSP00000003669	-0.141917	1.2121e-07	0.0252341	ENSMUSG00000003573	Homer3
ENSMUSP00000003681	-0.135303	0.000480096	0.0380667	ENSMUSG00000003585	Sec14l2
ENSMUSP00000003705	0.107274	0.0342212	0.0505949	ENSMUSG00000003604	Aven
ENSMUSP00000103964	-0.0429837	0.326208	0.044072	ENSMUSG00000003617	Cp
ENSMUSP00000003720	1.56942	1.1637e-27	0.110035	ENSMUSG00000003623	Crot
ENSMUSP00000101514	-0.045281	0.113327	0.0286911	ENSMUSG00000003644	Rps6ka1
ENSMUSP00000003754	-0.382933	0.00155516	0.118461	ENSMUSG00000003657	Calb2
ENSMUSP00000099509	-0.0653901	7.51694e-06	0.0140965	ENSMUSG00000003660	Snrnp200
ENSMUSP00000003759	0.0620411	0.268386	0.0563955	ENSMUSG00000003662	Ciao1
ENSMUSP00000135220	-0.0952851	0.0384187	0.0459767	ENSMUSG00000003680	Taf6l
ENSMUSP00000099650	0.0083244	0.588072	0.0154935	ENSMUSG00000003731	Kpna6
ENSMUSP00000151568	0.251195	1.90439e-13	0.0305199	ENSMUSG00000003746	Man1a
ENSMUSP00000104015	0.132639	1.01071e-08	0.0217236	ENSMUSG00000003762	Coq8b
ENSMUSP00000111431	-0.0914493	6.1519e-05	0.0222304	ENSMUSG00000003778	Brd8
ENSMUSP00000003906	0.302786	3.51815e-24	0.0237305	ENSMUSG00000003808	Farsa
ENSMUSP00000003907	0.224366	7.34284e-13	0.0281259	ENSMUSG00000003809	Gcdh
ENSMUSP00000102095	-0.139248	0.00029232	0.0376895	ENSMUSG00000003810	Mast2
ENSMUSP00000003910	-0.188543	1.58578e-05	0.0423049	ENSMUSG00000003812	Dnase2a
ENSMUSP00000105383	-0.0336771	0.223599	0.0278245	ENSMUSG00000003813	Rad23a
ENSMUSP00000003912	0.0829406	0.000107349	0.0209056	ENSMUSG00000003814	Calr
ENSMUSP00000127784	-0.187203	5.34771e-06	0.0396592	ENSMUSG00000003847	Nfat5
ENSMUSP00000003946	0.123795	0.000542541	0.0350857	ENSMUSG00000003848	Nob1
ENSMUSP00000003947	-0.150641	0.0072025	0.0556678	ENSMUSG00000003849	Nqo1
ENSMUSP00000003964	-0.386653	2.52995e-23	0.0311947	ENSMUSG00000003865	Gys1
ENSMUSP00000103400	-0.0939025	2.02263e-09	0.0145907	ENSMUSG00000003868	Ruvbl2
ENSMUSP00000033093	-0.0344654	0.325233	0.0352666	ENSMUSG00000003873	Bax
ENSMUSP00000090086	0.0622095	0.000329734	0.016993	ENSMUSG00000003923	Tfam
ENSMUSP00000004057	-0.301224	3.0327e-11	0.041451	ENSMUSG00000003955	Fam162a
ENSMUSP00000004072	0.394012	4.10176e-08	0.0677977	ENSMUSG00000003970	Rpl8
ENSMUSP00000004134	-0.159751	0.00255772	0.0523788	ENSMUSG00000004032	Gstm5
ENSMUSP00000004137	-0.46393	5.26641e-07	0.0882801	ENSMUSG00000004035	Gstm7
ENSMUSP00000120152	-0.178519	4.07825e-08	0.0307113	ENSMUSG00000004040	Stat3
ENSMUSP00000102979	-0.149066	2.05215e-08	0.0250199	ENSMUSG00000004043	Stat5a
ENSMUSP00000058321	-0.254081	1.29012e-05	0.0563683	ENSMUSG00000004044	Cavin1
ENSMUSP00000004156	-0.0544077	0.0858201	0.0317565	ENSMUSG00000004054	Map3k11
ENSMUSP00000103981	-0.0828346	0.000866921	0.0244915	ENSMUSG00000004056	Akt2
ENSMUSP00000053842	0.158609	9.79132e-12	0.0211905	ENSMUSG00000004069	Dnaja3
ENSMUSP00000113110	-0.00336994	0.884571	0.0234143	ENSMUSG00000004070	Hmox2
ENSMUSP00000088334	-0.30765	1.34832e-20	0.0273592	ENSMUSG00000004085	Map3k20
ENSMUSP00000004200	-0.0566189	0.159726	0.0404485	ENSMUSG00000004096	Cwc15
ENSMUSP00000004202	-0.067156	0.00205053	0.0215257	ENSMUSG00000004099	Dnmt1
ENSMUSP00000004208	-0.471263	4.2978e-12	0.0594892	ENSMUSG00000004105	Angptl2
ENSMUSP00000125749	0.0331271	0.557952	0.0574262	ENSMUSG00000004127	Trmt10a
ENSMUSP00000137476	0.362484	5.07164e-07	0.0688656	ENSMUSG00000004207	Psap
ENSMUSP00000004330	-0.201357	3.65097e-10	0.0297018	ENSMUSG00000004221	Ikbkg
ENSMUSP00000004340	-0.290666	7.61727e-05	0.0709862	ENSMUSG00000004231	Pax2
ENSMUSP00000004343	0.00391357	0.837909	0.0192961	ENSMUSG00000004233	Wars2
ENSMUSP00000004375	0.0681582	7.82517e-06	0.014724	ENSMUSG00000004264	Phb2
ENSMUSP00000129124	0.0582395	0.00090869	0.0172909	ENSMUSG00000004266	Ptpn6
ENSMUSP00000004378	-0.344353	7.19125e-06	0.0736694	ENSMUSG00000004267	Eno2
ENSMUSP00000004379	0.00948465	0.6922	0.02416	ENSMUSG00000004268	Emg1
ENSMUSP00000004381	0.120989	0.0378365	0.0582259	ENSMUSG00000004270	Lpcat3
ENSMUSP00000004396	-0.0305201	0.0957671	0.018372	ENSMUSG00000004285	Atp6v1f
ENSMUSP00000111412	0.0822553	0.0054651	0.02937	ENSMUSG00000004317	Clcn5
ENSMUSP00000004430	0.164294	9.2508e-05	0.0410034	ENSMUSG00000004319	Clcn3
ENSMUSP00000004470	0.0563103	0.0410535	0.0275537	ENSMUSG00000004356	Utp20
ENSMUSP00000130738	0.0828849	3.20397e-09	0.0130688	ENSMUSG00000004364	Cul3
ENSMUSP00000004507	-0.0306731	0.075047	0.0172672	ENSMUSG00000004393	Ddx56
ENSMUSP00000004508	0.105368	9.57622e-05	0.0263572	ENSMUSG00000004394	Tmed4
ENSMUSP00000125731	0.0982725	0.000364593	0.0270529	ENSMUSG00000004446	Bid
ENSMUSP00000004565	-0.00109409	0.961194	0.022683	ENSMUSG00000004451	Ralb
ENSMUSP00000083474	-0.104373	3.11462e-07	0.0194285	ENSMUSG00000004455	Ppp1cc
ENSMUSP00000004574	0.0683188	0.00455224	0.0238705	ENSMUSG00000004460	Dnajb11
ENSMUSP00000004622	-0.0158343	0.802232	0.0639573	ENSMUSG00000004508	Gab2
ENSMUSP00000004646	0.121592	2.34755e-07	0.022374	ENSMUSG00000004530	Coro1c
ENSMUSP00000079548	-0.070349	9.70716e-05	0.0176133	ENSMUSG00000004535	Tax1bp1
ENSMUSP00000004673	0.0257942	0.593504	0.0487171	ENSMUSG00000004558	Ndrg2
ENSMUSP00000130200	0.0741027	0.0208327	0.0319736	ENSMUSG00000004561	Mettl17
ENSMUSP00000138125	-0.0177773	0.535046	0.0288846	ENSMUSG00000004562	Arhgef40
ENSMUSP00000146680	-0.014793	0.561106	0.0256562	ENSMUSG00000004565	Pnpla6
ENSMUSP00000004684	-0.283047	7.81605e-21	0.0249507	ENSMUSG00000004568	Arhgef18
ENSMUSP00000039566	-0.11562	6.39968e-09	0.0186474	ENSMUSG00000004591	Pkn2
ENSMUSP00000004729	0.0738451	0.0001715	0.0192234	ENSMUSG00000004610	Etfb
ENSMUSP00000004745	0.0193209	0.322738	0.0196679	ENSMUSG00000004626	Stxbp2
ENSMUSP00000125405	0.0457609	0.297143	0.0441716	ENSMUSG00000004626	Stxbp2
ENSMUSP00000035908	0.22264	0.000117862	0.0560021	ENSMUSG00000004633	Chn2
ENSMUSP00000004756	0.042605	0.183673	0.0322019	ENSMUSG00000004637	Wwox
ENSMUSP00000004774	-0.460839	4.25893e-13	0.0570367	ENSMUSG00000004655	Aqp1
ENSMUSP00000004784	-0.226394	4.14645e-10	0.0335201	ENSMUSG00000004665	Cnn2
ENSMUSP00000004786	0.0806799	0.0008829	0.0236589	ENSMUSG00000004667	Polr2e
ENSMUSP00000040465	-0.159633	0.0159515	0.0659432	ENSMUSG00000004668	Abca13
ENSMUSP00000148316	-0.0728996	0.00481467	0.0256388	ENSMUSG00000004677	Myo9b
ENSMUSP00000004868	-0.103208	0.000365119	0.0284147	ENSMUSG00000004748	Mtfp1
ENSMUSP00000085625	-0.0936198	0.00519676	0.0331853	ENSMUSG00000004768	Rab23
ENSMUSP00000129163	-0.0261106	0.586378	0.0483776	ENSMUSG00000004771	Rab11a
ENSMUSP00000004910	0.202821	3.48199e-16	0.0215888	ENSMUSG00000004788	Eif2b2
ENSMUSP00000060346	0.0944968	1.0192e-06	0.0185066	ENSMUSG00000004789	Dlst
ENSMUSP00000057859	0.317483	4.68306e-08	0.0544208	ENSMUSG00000004815	Dgkq
ENSMUSP00000004965	-0.0962913	0.00669091	0.0352516	ENSMUSG00000004843	Chmp2b
ENSMUSP00000004968	-0.0914493	0.000190596	0.0239857	ENSMUSG00000004846	Plod3
ENSMUSP00000106709	-0.142152	3.74565e-06	0.029586	ENSMUSG00000004849	Ap1s1
ENSMUSP00000115941	-0.0947155	0.00419181	0.0327796	ENSMUSG00000004849	Ap1s1
ENSMUSP00000004986	0.0972467	0.259077	0.0868332	ENSMUSG00000004864	Mapk13
ENSMUSP00000116259	0.425271	1.50454e-20	0.0378866	ENSMUSG00000004865	Srpk1
ENSMUSP00000005003	0.213544	6.29256e-06	0.045615	ENSMUSG00000004880	Lbr
ENSMUSP00000088493	-0.376105	1.01178e-11	0.0502908	ENSMUSG00000004891	Nes
ENSMUSP00000005015	-0.00781655	0.850915	0.0420025	ENSMUSG00000004895	Prcc
ENSMUSP00000005017	-0.055894	0.0270446	0.025234	ENSMUSG00000004897	Hdgf
ENSMUSP00000005057	-0.10842	1.21812e-08	0.0178706	ENSMUSG00000004929	Thop1
ENSMUSP00000113221	-0.0793124	0.230298	0.0666946	ENSMUSG00000004933	Matk
ENSMUSP00000005064	0.127375	0.00642764	0.0460767	ENSMUSG00000004934	Pias4
ENSMUSP00000005066	-0.291024	4.9109e-08	0.050409	ENSMUSG00000004936	Map2k1
ENSMUSP00000005067	-0.0595258	0.00942803	0.0227938	ENSMUSG00000004937	Sgta
ENSMUSP00000005077	-0.286909	7.6467e-10	0.0432624	ENSMUSG00000004951	Hspb1
ENSMUSP00000145028	-0.0252787	0.420254	0.0315936	ENSMUSG00000004980	Hnrnpa2b1
ENSMUSP00000145182	-0.316095	5.03776e-05	0.0751588	ENSMUSG00000004988	Fxyd4
ENSMUSP00000122623	-0.0348459	0.141882	0.0238198	ENSMUSG00000004996	Mri1
ENSMUSP00000005164	-0.149985	6.32638e-13	0.0187357	ENSMUSG00000005034	Prkacb
ENSMUSP00000030775	1.19117	5.08221e-22	0.100574	ENSMUSG00000005045	Chd5
ENSMUSP00000005185	-0.104598	0.00317183	0.0350909	ENSMUSG00000005054	Cstb
ENSMUSP00000108151	-0.0107442	0.601766	0.0207558	ENSMUSG00000005069	Pex5
ENSMUSP00000005233	-0.383792	9.41151e-12	0.0512236	ENSMUSG00000005102	Eif2ak4
ENSMUSP00000005234	-0.0376943	0.00134269	0.0115958	ENSMUSG00000005103	Wdr1
ENSMUSP00000005256	-0.292788	4.98659e-08	0.0507431	ENSMUSG00000005125	Ndrg1
ENSMUSP00000034121	0.148085	6.5627e-06	0.0317006	ENSMUSG00000005142	Man2b1
ENSMUSP00000105356	-0.0940224	0.000219942	0.0249171	ENSMUSG00000005161	Prdx2
ENSMUSP00000050771	-0.0780844	2.88777e-07	0.0144899	ENSMUSG00000005198	Polr2a
ENSMUSP00000066581	-0.0136481	0.734346	0.0406109	ENSMUSG00000005204	Senp3
ENSMUSP00000111241	0.0612968	0.000412041	0.0170365	ENSMUSG00000005262	Ufd1
ENSMUSP00000122219	-3.06789	1.28204e-27	0.194195	ENSMUSG00000005268	Prlr
ENSMUSP00000005431	0.218072	1.8378e-12	0.0279442	ENSMUSG00000005299	Letm1
ENSMUSP00000050191	-0.0172705	0.753471	0.0554588	ENSMUSG00000005312	Ubqln1
ENSMUSP00000075782	0.0369211	0.6745	0.089349	ENSMUSG00000005312	Ubqln1
ENSMUSP00000005487	0.182859	3.91018e-10	0.0270276	ENSMUSG00000005354	Txn2
ENSMUSP00000108865	0.0307306	0.245511	0.0266153	ENSMUSG00000005362	Crbn
ENSMUSP00000005503	-0.204913	7.0013e-11	0.0288433	ENSMUSG00000005370	Msh6
ENSMUSP00000005504	-0.0482767	0.333893	0.0503457	ENSMUSG00000005371	Fbxo11
ENSMUSP00000005507	0.610998	6.24148e-23	0.04604	ENSMUSG00000005373	Mlxipl
ENSMUSP00000115011	0.15334	4.80678e-07	0.0290658	ENSMUSG00000005374	Tbl2
ENSMUSP00000083146	0.0559	0.215187	0.0455791	ENSMUSG00000005378	Bud23
ENSMUSP00000005532	-0.264756	1.39354e-11	0.0356954	ENSMUSG00000005397	Nid1
ENSMUSP00000148525	-0.132907	0.087623	0.0779978	ENSMUSG00000005410	Mcm5
ENSMUSP00000005548	0.0959104	0.270385	0.0875494	ENSMUSG00000005413	Hmox1
ENSMUSP00000071081	-0.185339	9.09972e-14	0.0221475	ENSMUSG00000005417	Mprip
ENSMUSP00000119562	-0.184711	4.57951e-09	0.0287575	ENSMUSG00000005417	Mprip
ENSMUSP00000132351	0.0185756	0.659875	0.0426845	ENSMUSG00000005442	Cic
ENSMUSP00000005583	-0.365207	5.51056e-11	0.0510707	ENSMUSG00000005447	Pafah1b3
ENSMUSP00000005606	-0.133228	6.05361e-07	0.0255033	ENSMUSG00000005469	Prkaca
ENSMUSP00000132222	0.131399	4.69599e-06	0.027501	ENSMUSG00000005481	Ddx39
ENSMUSP00000005620	0.133789	1.65936e-06	0.0267873	ENSMUSG00000005483	Dnajb1
ENSMUSP00000140107	-0.183471	1.25641e-11	0.02467	ENSMUSG00000005501	Usp40
ENSMUSP00000005651	0.0734727	0.054221	0.0381926	ENSMUSG00000005514	Por
ENSMUSP00000005671	0.0856255	0.00156889	0.0267329	ENSMUSG00000005533	Igf1r
ENSMUSP00000088837	-0.163624	4.79172e-08	0.028316	ENSMUSG00000005534	Insr
ENSMUSP00000005705	-0.234337	9.6397e-15	0.0266756	ENSMUSG00000005566	Trim28
ENSMUSP00000005714	0.00134774	0.931869	0.0159016	ENSMUSG00000005575	Ube2m
ENSMUSP00000005719	-0.0466622	0.205108	0.0370182	ENSMUSG00000005580	Adcy9
ENSMUSP00000005749	-0.0718809	0.000571026	0.0205114	ENSMUSG00000005609	Ctr9
ENSMUSP00000124551	0.171782	1.52048e-15	0.0188262	ENSMUSG00000005610	Eif4g2
ENSMUSP00000114578	-0.303798	0.000949124	0.0905441	ENSMUSG00000005611	Mrvi1
ENSMUSP00000078721	0.101104	0.000455632	0.028326	ENSMUSG00000005615	Pcyt1a
ENSMUSP00000102976	0.0304129	0.455688	0.0411229	ENSMUSG00000005621	Zfp592
ENSMUSP00000071589	0.122739	8.61474e-12	0.0163447	ENSMUSG00000005625	Psmd4
ENSMUSP00000102857	0.0403752	0.384904	0.0470106	ENSMUSG00000005625	Psmd4
ENSMUSP00000005798	-0.0142907	0.503722	0.0215385	ENSMUSG00000005656	Snx6
ENSMUSP00000106959	-0.137078	0.00180681	0.0433883	ENSMUSG00000005674	Tomm40l
ENSMUSP00000151216	-0.0616751	0.202481	0.0487327	ENSMUSG00000005682	Pan2
ENSMUSP00000005826	0.0281976	0.178901	0.021079	ENSMUSG00000005683	Cs
ENSMUSP00000149655	-0.368853	2.31483e-14	0.042777	ENSMUSG00000005686	Ampd3
ENSMUSP00000005830	-0.0468168	0.087704	0.027482	ENSMUSG00000005687	Bcas2
ENSMUSP00000005841	-0.0411534	0.420861	0.0515013	ENSMUSG00000005698	Ctcf
ENSMUSP00000005860	-0.737637	0.000218251	0.195373	ENSMUSG00000005716	Pvalb
ENSMUSP00000102881	-0.0514898	0.288435	0.0490067	ENSMUSG00000005774	Rfx5
ENSMUSP00000005923	0.0131969	0.380959	0.0151691	ENSMUSG00000005779	Psmb4
ENSMUSP00000106133	0.15492	1.96221e-05	0.0351772	ENSMUSG00000005803	Sqor
ENSMUSP00000005954	-0.148292	2.00367e-08	0.024869	ENSMUSG00000005804	Bloc1s6
ENSMUSP00000029804	0.257576	3.79971e-20	0.0232972	ENSMUSG00000005813	Metap1
ENSMUSP00000113431	0.320982	1.6534e-06	0.0638528	ENSMUSG00000005846	Rsl1d1
ENSMUSP00000006027	0.549578	5.98334e-07	0.105151	ENSMUSG00000005873	Reep5
ENSMUSP00000086025	0.417738	1.09554e-14	0.0467575	ENSMUSG00000005881	Ergic3
ENSMUSP00000105264	-0.105641	0.000485747	0.0297496	ENSMUSG00000005882	Uqcc1
ENSMUSP00000006037	0.130933	0.0140684	0.0530903	ENSMUSG00000005886	Ncoa2
ENSMUSP00000109090	-0.17666	5.76923e-06	0.0375697	ENSMUSG00000005893	Nr2c2
ENSMUSP00000006053	0.0660855	0.0532148	0.0342062	ENSMUSG00000005899	Smpd4
ENSMUSP00000113304	0.560445	3.2512e-25	0.0424513	ENSMUSG00000005907	Pex1
ENSMUSP00000006105	-0.191011	3.47538e-10	0.0281351	ENSMUSG00000005951	Shpk
ENSMUSP00000006123	0.292032	4.40052e-06	0.0604542	ENSMUSG00000005968	Tuft1
ENSMUSP00000006128	-0.421554	1.69002e-13	0.0510797	ENSMUSG00000005973	Rcn1
ENSMUSP00000006136	0.271795	0.000983912	0.081085	ENSMUSG00000005980	Dnase1
ENSMUSP00000006137	0.267554	6.49785e-14	0.0317342	ENSMUSG00000005981	Trap1
ENSMUSP00000117616	-0.0907943	2.03445e-07	0.0166108	ENSMUSG00000006005	Tpr
ENSMUSP00000107544	0.244825	1.05714e-12	0.0309573	ENSMUSG00000006010	BC003331
ENSMUSP00000006178	0.146898	0.0107907	0.0572044	ENSMUSG00000006021	Kptn
ENSMUSP00000006181	0.023858	0.242974	0.0205515	ENSMUSG00000006024	Napa
ENSMUSP00000133360	0.0919111	0.053257	0.047587	ENSMUSG00000006050	Sra1
ENSMUSP00000006217	-0.122111	3.0254e-09	0.0192183	ENSMUSG00000006058	Snf8
ENSMUSP00000006254	-0.0193407	0.32107	0.0196201	ENSMUSG00000006095	Tbcb
ENSMUSP00000006286	0.0210449	0.464986	0.0290207	ENSMUSG00000006127	Inpp5k
ENSMUSP00000006293	-0.0191865	0.362102	0.0211983	ENSMUSG00000006134	Crkl
ENSMUSP00000133206	-0.271373	3.23693e-05	0.0634289	ENSMUSG00000006154	Eps8l1
ENSMUSP00000104884	-0.0177503	0.521984	0.0279397	ENSMUSG00000006169	Clint1
ENSMUSP00000006353	0.102618	0.000698805	0.0296113	ENSMUSG00000006191	Cdkal1
ENSMUSP00000006367	0.228186	1.02864e-05	0.0500099	ENSMUSG00000006205	Htra1
ENSMUSP00000006378	-0.354602	5.63659e-11	0.0496182	ENSMUSG00000006216	Clcnkb
ENSMUSP00000006381	-0.144282	0.000422021	0.040177	ENSMUSG00000006219	Fblim1
ENSMUSP00000108855	-0.0812109	0.000527042	0.0229617	ENSMUSG00000006262	Mob1b
ENSMUSP00000006431	-0.275256	2.03319e-12	0.0353587	ENSMUSG00000006269	Atp6v1b1
ENSMUSP00000006435	0.0739878	0.00150565	0.0230086	ENSMUSG00000006273	Atp6v1b2
ENSMUSP00000129739	-0.129599	1.55792e-11	0.0175237	ENSMUSG00000006276	Eps15l1
ENSMUSP00000006444	-0.341547	1.23664e-09	0.0522622	ENSMUSG00000006281	Tep1
ENSMUSP00000125155	-0.0932855	0.000258802	0.0250197	ENSMUSG00000006289	Osgep
ENSMUSP00000136644	0.159422	3.47344e-10	0.0234818	ENSMUSG00000006299	Aamp
ENSMUSP00000006467	-0.0578798	1.77328e-05	0.013068	ENSMUSG00000006304	Arpc2
ENSMUSP00000104265	0.385673	1.13776e-13	0.0463173	ENSMUSG00000006333	Rps9
ENSMUSP00000093197	-0.391009	1.59402e-10	0.0563161	ENSMUSG00000006342	Susd2
ENSMUSP00000072074	-0.0957125	0.0751887	0.0539073	ENSMUSG00000006344	Ggt5
ENSMUSP00000006508	0.596877	6.41642e-26	0.0441949	ENSMUSG00000006345	Ggt1
ENSMUSP00000118825	0.303381	0.0511717	0.155736	ENSMUSG00000006345	Ggt1
ENSMUSP00000081943	-0.307874	4.21348e-17	0.031479	ENSMUSG00000006356	Crip2
ENSMUSP00000142803	-0.27614	8.25565e-07	0.0532172	ENSMUSG00000006360	Crip1
ENSMUSP00000054583	-0.394159	2.93377e-13	0.0483653	ENSMUSG00000006369	Fbln1
ENSMUSP00000073061	-0.329683	9.28928e-17	0.0342133	ENSMUSG00000006373	Pgrmc1
ENSMUSP00000006544	-0.660051	2.13051e-15	0.0728317	ENSMUSG00000006378	Gcat
ENSMUSP00000099862	-0.0745435	0.0493753	0.0379423	ENSMUSG00000006386	Tek
ENSMUSP00000126685	0.431448	2.63433e-06	0.0882801	ENSMUSG00000006390	Elovl1
ENSMUSP00000006562	0.0786982	0.320985	0.0798208	ENSMUSG00000006395	Hyi
ENSMUSP00000120106	0.0371979	0.189656	0.0285025	ENSMUSG00000006412	Pfdn2
ENSMUSP00000077197	-0.0800121	1.18e-05	0.0176653	ENSMUSG00000006418	Rnf114
ENSMUSP00000110903	-0.124105	0.00077824	0.036351	ENSMUSG00000006423	C330007P06Rik
ENSMUSP00000006611	0.0708591	0.0423135	0.0348911	ENSMUSG00000006442	Srm
ENSMUSP00000006614	-0.264871	4.25848e-06	0.0541377	ENSMUSG00000006445	Epha2
ENSMUSP00000006625	-0.108286	7.75406e-08	0.0190798	ENSMUSG00000006456	Rbm14
ENSMUSP00000055321	-0.0809473	0.158365	0.0577289	ENSMUSG00000006464	Bbs1
ENSMUSP00000006638	-0.206096	0.0282655	0.0937394	ENSMUSG00000006469	Slc34a3
ENSMUSP00000006669	-0.396049	3.21615e-10	0.0582045	ENSMUSG00000006494	Pdk1
ENSMUSP00000127783	-0.00833951	0.612308	0.0165903	ENSMUSG00000006498	Ptbp1
ENSMUSP00000006692	0.316365	1.20329e-10	0.0452056	ENSMUSG00000006517	Mvd
ENSMUSP00000017604	-0.0129311	0.809439	0.0543831	ENSMUSG00000006519	Cyba
ENSMUSP00000006697	0.0315073	0.707432	0.0846581	ENSMUSG00000006522	Itih3
ENSMUSP00000006704	0.138755	0.00100763	0.0415761	ENSMUSG00000006529	Itih1
ENSMUSP00000080342	-0.130671	0.000127841	0.0332119	ENSMUSG00000006542	Prkag3
ENSMUSP00000006749	-0.0274833	0.645174	0.0601784	ENSMUSG00000006574	Slc4a1
ENSMUSP00000006764	0.128181	1.05001e-05	0.0281234	ENSMUSG00000006589	Aprt
ENSMUSP00000103271	-0.0501603	0.363799	0.0556748	ENSMUSG00000006599	Gtf2h1
ENSMUSP00000089298	-0.254025	0.000103673	0.0630274	ENSMUSG00000006611	Hfe
ENSMUSP00000143938	-1.19764	2.44875e-20	0.107546	ENSMUSG00000006641	Slc5a6
ENSMUSP00000006825	-0.414162	4.15093e-16	0.044236	ENSMUSG00000006649	Nphs1
ENSMUSP00000107782	-0.184307	4.78106e-09	0.0294407	ENSMUSG00000006673	Qrich1
ENSMUSP00000135930	0.0529423	0.0029021	0.0175919	ENSMUSG00000006676	Usp19
ENSMUSP00000030417	0.01558	0.622677	0.0319227	ENSMUSG00000006699	Cdc42
ENSMUSP00000054634	-0.0322672	0.453557	0.0433752	ENSMUSG00000006699	Cdc42
ENSMUSP00000006900	0.135225	0.000144411	0.0347804	ENSMUSG00000006717	Acot13
ENSMUSP00000006915	0.117238	0.0107385	0.0455531	ENSMUSG00000006732	Mettl1
ENSMUSP00000025083	0.048593	0.000223633	0.0128934	ENSMUSG00000006740	Kif5b
ENSMUSP00000120658	-0.0421774	0.0956852	0.0253829	ENSMUSG00000006763	Saal1
ENSMUSP00000006969	-0.296979	1.49843e-08	0.0493014	ENSMUSG00000006777	Krt23
ENSMUSP00000099409	-0.262162	5.02713e-10	0.0390375	ENSMUSG00000006782	Cnp
ENSMUSP00000007012	0.000824521	0.959047	0.0161972	ENSMUSG00000006818	Sod2
ENSMUSP00000070876	-0.0340211	0.0934509	0.0203344	ENSMUSG00000006906	Stambp
ENSMUSP00000007130	-0.137188	1.4506e-08	0.0227489	ENSMUSG00000006932	Ctnnb1
ENSMUSP00000007212	0.0902525	8.3683e-08	0.0159484	ENSMUSG00000006998	Psmd2
ENSMUSP00000084572	0.0897215	3.29529e-06	0.0185573	ENSMUSG00000007029	Vars
ENSMUSP00000007249	0.115715	0.00935416	0.0442237	ENSMUSG00000007034	Slc44a4
ENSMUSP00000007251	-0.178748	5.68718e-07	0.0341255	ENSMUSG00000007036	Abhd16a
ENSMUSP00000007253	0.748745	8.55992e-20	0.0686402	ENSMUSG00000007038	Neu1
ENSMUSP00000007255	-0.286542	8.61023e-15	0.0325411	ENSMUSG00000007039	Ddah2
ENSMUSP00000007257	-0.00377124	0.858478	0.0213329	ENSMUSG00000007041	Clic1
ENSMUSP00000109644	-0.139941	0.000440928	0.0391039	ENSMUSG00000007050	Lsm2
ENSMUSP00000083077	-0.306021	6.44398e-06	0.0654488	ENSMUSG00000007097	Atp1a2
ENSMUSP00000106874	-0.173735	0.00326959	0.0584163	ENSMUSG00000007107	Atp1a4
ENSMUSP00000007482	0.110874	0.0479389	0.0560724	ENSMUSG00000007338	Mrpl49
ENSMUSP00000152727	-0.0335294	0.0894294	0.0197903	ENSMUSG00000007411	Mark3
ENSMUSP00000007602	-0.20281	1.63615e-06	0.0405805	ENSMUSG00000007458	M6pr
ENSMUSP00000092690	0.0814124	0.00330969	0.0274395	ENSMUSG00000007476	Lrrc8a
ENSMUSP00000007708	-0.0515962	0.000889348	0.0152896	ENSMUSG00000007564	Ppp2r1a
ENSMUSP00000007747	-0.0894219	0.00948265	0.0342686	ENSMUSG00000007603	Dus3l
ENSMUSP00000126761	-0.258904	4.1956e-11	0.0359387	ENSMUSG00000007610	Gtpbp3
ENSMUSP00000078093	-0.0200651	0.527316	0.0319927	ENSMUSG00000007617	Homer1
ENSMUSP00000111116	-0.245624	1.3001e-05	0.0545149	ENSMUSG00000007655	Cav1
ENSMUSP00000128921	0.478385	8.2122e-07	0.0927975	ENSMUSG00000007656	Arpp19
ENSMUSP00000007803	0.0722705	0.191069	0.0555545	ENSMUSG00000007659	Bcl2l1
ENSMUSP00000007814	-0.0845866	0.000146635	0.0217791	ENSMUSG00000007670	Khsrp
ENSMUSP00000007865	0.267151	2.50065e-05	0.0612285	ENSMUSG00000007721	Ccdc124
ENSMUSP00000133523	0.050021	0.00243392	0.0163163	ENSMUSG00000007739	Cct4
ENSMUSP00000104726	0.000340522	0.988712	0.02431	ENSMUSG00000007777	0610009B22Rik
ENSMUSP00000124863	-0.0870657	1.16004e-05	0.0192049	ENSMUSG00000007817	Zmiz1
ENSMUSP00000148069	-0.0994127	1.12413e-05	0.0218913	ENSMUSG00000007833	Aldh16a1
ENSMUSP00000007980	-0.205487	4.87162e-12	0.0269722	ENSMUSG00000007836	Hnrnpa0
ENSMUSP00000076989	-0.10468	3.38036e-05	0.0245303	ENSMUSG00000007850	Hnrnph1
ENSMUSP00000122354	-0.121192	3.66174e-07	0.022711	ENSMUSG00000007880	Arid1a
ENSMUSP00000121203	-0.153643	4.75279e-07	0.0291093	ENSMUSG00000007891	Ctsd
ENSMUSP00000008052	0.141255	0.00164762	0.0441106	ENSMUSG00000007908	Hmgcll1
ENSMUSP00000143488	-0.103983	0.0224053	0.0453803	ENSMUSG00000007987	Ift22
ENSMUSP00000083281	-0.0261837	0.122528	0.0170159	ENSMUSG00000008036	Ap2s1
ENSMUSP00000141170	-0.287926	2.56604e-16	0.0304666	ENSMUSG00000008136	Fhl2
ENSMUSP00000113509	0.162349	2.96114e-07	0.029934	ENSMUSG00000008140	Emc10
ENSMUSP00000013759	-0.0278376	0.70805	0.0749641	ENSMUSG00000008200	Fnbp4
ENSMUSP00000088320	0.244666	8.39305e-12	0.0325594	ENSMUSG00000008226	Scrn3
ENSMUSP00000008445	-0.0286884	0.334447	0.0299223	ENSMUSG00000008301	Phax
ENSMUSP00000030095	-0.310368	6.43258e-13	0.0387856	ENSMUSG00000008305	Tle1
ENSMUSP00000008477	-0.0891728	0.00668435	0.0326415	ENSMUSG00000008333	Snrpb2
ENSMUSP00000114180	0.00517725	0.791234	0.0197261	ENSMUSG00000008348	Ubc
ENSMUSP00000008517	-0.145729	1.89472e-08	0.0243912	ENSMUSG00000008373	Prpf31
ENSMUSP00000008537	-0.239193	4.46246e-10	0.0354918	ENSMUSG00000008393	Carhsp1
ENSMUSP00000008579	-0.0981586	2.32673e-05	0.0225057	ENSMUSG00000008435	Rdh13
ENSMUSP00000008594	-0.0191157	0.634466	0.0405369	ENSMUSG00000008450	Nutf2
ENSMUSP00000076933	-0.047645	0.0202132	0.0204548	ENSMUSG00000008475	Arpc5
ENSMUSP00000112923	-0.749198	7.92874e-14	0.0876528	ENSMUSG00000008540	Mgst1
ENSMUSP00000052863	-0.0144254	0.723312	0.0411424	ENSMUSG00000008575	Nfib
ENSMUSP00000008745	-0.184531	1.4005e-07	0.0332635	ENSMUSG00000008601	Rab25
ENSMUSP00000008748	-0.14971	6.73451e-05	0.0366026	ENSMUSG00000008604	Ubqln4
ENSMUSP00000008826	0.371724	2.35394e-12	0.0479218	ENSMUSG00000008682	Rpl10
ENSMUSP00000127791	0.163171	2.53096e-16	0.0172612	ENSMUSG00000008683	Rps15a
ENSMUSP00000008907	-0.302336	1.9533e-17	0.0304763	ENSMUSG00000008763	Man1a2
ENSMUSP00000112609	-0.140431	1.44059e-10	0.0201681	ENSMUSG00000008822	Acyp1
ENSMUSP00000008999	-0.120176	0.00629835	0.0436149	ENSMUSG00000008855	Hdac5
ENSMUSP00000009003	-0.00566861	0.872348	0.0355857	ENSMUSG00000008859	Rala
ENSMUSP00000009036	-0.0100393	0.816883	0.0437293	ENSMUSG00000008892	Vdac3
ENSMUSP00000009102	-0.0761175	0.23771	0.065188	ENSMUSG00000008958	Vps72
ENSMUSP00000109822	-0.149776	9.97968e-07	0.0293052	ENSMUSG00000008976	Gabpa
ENSMUSP00000009157	-0.0492251	0.0328329	0.0230392	ENSMUSG00000009013	Dynll1
ENSMUSP00000009174	-0.0699548	0.240435	0.0600557	ENSMUSG00000009030	Pdcl
ENSMUSP00000105536	-0.0823081	0.000266872	0.0221261	ENSMUSG00000009073	Nf2
ENSMUSP00000099994	-0.0338744	0.20785	0.0270373	ENSMUSG00000009079	Ewsr1
ENSMUSP00000009234	-0.0635464	2.725e-07	0.0117642	ENSMUSG00000009090	Ap1b1
ENSMUSP00000009256	0.0508221	0.0890008	0.0299564	ENSMUSG00000009112	Bcl2l13
ENSMUSP00000009329	0.184294	0.0729406	0.103057	ENSMUSG00000009185	Ccl8
ENSMUSP00000145257	0.0652239	0.0759515	0.0368222	ENSMUSG00000009281	Rarres2
ENSMUSP00000009435	-2.67865e-05	0.999578	0.0512933	ENSMUSG00000009291	Pttg1ip
ENSMUSP00000133515	0.097266	0.00210043	0.031123	ENSMUSG00000009293	Ube2g2
ENSMUSP00000079324	0.241546	1.98075e-10	0.0350051	ENSMUSG00000009376	Met
ENSMUSP00000009522	-0.186581	2.83705e-05	0.0430808	ENSMUSG00000009378	Slc16a12
ENSMUSP00000009538	-0.353643	9.09408e-09	0.0571494	ENSMUSG00000009394	Syn2
ENSMUSP00000043803	-0.379514	1.01435e-08	0.0584098	ENSMUSG00000009418	Nav1
ENSMUSP00000105028	0.0865473	7.23336e-07	0.0166956	ENSMUSG00000009470	Tnpo1
ENSMUSP00000009679	0.219289	8.99303e-15	0.0249263	ENSMUSG00000009535	Rnmt
ENSMUSP00000009689	-0.203016	0.000319491	0.0546323	ENSMUSG00000009545	Kcnq1
ENSMUSP00000009693	0.249655	1.09101e-17	0.0248997	ENSMUSG00000009549	Srp14
ENSMUSP00000009699	0.0113561	0.69331	0.0290375	ENSMUSG00000009555	Cdk9
ENSMUSP00000009707	-0.0106053	0.884459	0.0738004	ENSMUSG00000009563	Tor2a
ENSMUSP00000028148	-0.0912656	0.00131598	0.0279655	ENSMUSG00000009566	Fpgs
ENSMUSP00000009713	-0.00945388	0.729581	0.0275802	ENSMUSG00000009569	Mkl2
ENSMUSP00000113157	-0.287355	1.01448e-14	0.0327461	ENSMUSG00000009575	Cbx5
ENSMUSP00000099950	-0.0504673	0.10619	0.0313341	ENSMUSG00000009614	Sardh
ENSMUSP00000062782	-0.195354	2.79025e-12	0.0252899	ENSMUSG00000009621	Vav2
ENSMUSP00000020312	-0.151604	0.000136848	0.0388485	ENSMUSG00000009647	Mcu
ENSMUSP00000126377	-0.0494112	0.000237314	0.0131677	ENSMUSG00000009681	Bcr
ENSMUSP00000009877	0.0606028	0.149808	0.0423733	ENSMUSG00000009733	Tfcp2
ENSMUSP00000150023	0.0217676	0.330122	0.0225008	ENSMUSG00000009741	Ubp1
ENSMUSP00000010007	0.0431143	0.0905263	0.0255358	ENSMUSG00000009863	Sdhb
ENSMUSP00000010038	0.0398441	0.21787	0.0325112	ENSMUSG00000009894	Snap47
ENSMUSP00000010049	0.233778	0.000132689	0.0597783	ENSMUSG00000009905	Kdsr
ENSMUSP00000092230	-0.0121024	0.183819	0.00915035	ENSMUSG00000009907	Vps4b
ENSMUSP00000149401	0.310467	9.87935e-22	0.0264857	ENSMUSG00000009927	Rps25
ENSMUSP00000067767	0.747254	2.74033e-29	0.049878	ENSMUSG00000010025	Aldh3a2
ENSMUSP00000010189	0.0547308	0.157181	0.0388592	ENSMUSG00000010045	Tmem115
ENSMUSP00000141280	-0.0505156	0.275859	0.046687	ENSMUSG00000010047	Hyal2
ENSMUSP00000010198	0.22562	7.92508e-09	0.035116	ENSMUSG00000010054	Tusc2
ENSMUSP00000010201	0.00169293	0.956849	0.0317375	ENSMUSG00000010057	Nprl2
ENSMUSP00000137561	-0.119209	0.372848	0.134983	ENSMUSG00000010064	Slc38a3
ENSMUSP00000126029	-0.214998	0.3357	0.225668	ENSMUSG00000010066	Cacna2d2
ENSMUSP00000121390	-0.247816	6.6742e-08	0.0411363	ENSMUSG00000010080	Epn3
ENSMUSP00000130194	-0.611145	6.66456e-16	0.0658854	ENSMUSG00000010095	Slc3a2
ENSMUSP00000010241	-0.091004	5.37544e-07	0.0173321	ENSMUSG00000010097	Nxf1
ENSMUSP00000134854	0.213637	8.06077e-11	0.0301883	ENSMUSG00000010110	Stx5a
ENSMUSP00000010267	0.538101	8.662e-19	0.05131	ENSMUSG00000010122	Slc47a1
ENSMUSP00000010421	-0.0552114	0.0450078	0.0275429	ENSMUSG00000010277	2610507B11Rik
ENSMUSP00000010502	0.0956516	0.000194603	0.0251253	ENSMUSG00000010358	Ifi35
ENSMUSP00000130492	0.154342	1.65679e-06	0.0304446	ENSMUSG00000010376	Nedd8
ENSMUSP00000010536	0.0213204	0.462249	0.0292206	ENSMUSG00000010392	Gosr1
ENSMUSP00000010550	0.110404	0.0223356	0.0481814	ENSMUSG00000010406	Mrpl52
ENSMUSP00000140597	-0.128903	8.55693e-07	0.0248817	ENSMUSG00000010453	Kansl3
ENSMUSP00000099785	-0.0527476	0.343136	0.0560191	ENSMUSG00000010517	Faf1
ENSMUSP00000010698	0.0248854	0.450941	0.0332588	ENSMUSG00000010554	Mettl16
ENSMUSP00000048470	-0.0388911	0.0108679	0.0151884	ENSMUSG00000010608	Rbm25
ENSMUSP00000010795	0.117881	0.0762057	0.0666276	ENSMUSG00000010651	Acaa1b
ENSMUSP00000010804	-0.277649	5.60758e-14	0.0328248	ENSMUSG00000010660	Plcd1
ENSMUSP00000010807	-0.141766	0.0169793	0.0591717	ENSMUSG00000010663	Fads1
ENSMUSP00000010899	0.170652	1.75226e-10	0.0246449	ENSMUSG00000010755	Cars
ENSMUSP00000010904	0.16064	0.0471643	0.0809559	ENSMUSG00000010760	Phlda2
ENSMUSP00000011055	-0.203217	5.35123e-14	0.0240005	ENSMUSG00000010911	Apip
ENSMUSP00000011058	0.115384	2.71412e-08	0.0195598	ENSMUSG00000010914	Pdhx
ENSMUSP00000034190	0.00497675	0.745884	0.0154875	ENSMUSG00000010936	Vac14
ENSMUSP00000011178	-0.38666	2.30121e-07	0.0710913	ENSMUSG00000011034	Slc5a1
ENSMUSP00000021726	-0.261963	1.54941e-07	0.0474095	ENSMUSG00000011148	Adssl1
ENSMUSP00000011398	-0.0372795	0.362531	0.0414977	ENSMUSG00000011254	Thg1l
ENSMUSP00000079070	0.229152	1.61144e-13	0.0277364	ENSMUSG00000011257	Pabpc4
ENSMUSP00000123025	-0.0908394	0.0686894	0.0499879	ENSMUSG00000011263	Exoc3l2
ENSMUSP00000011450	0.155375	1.71336e-07	0.0280119	ENSMUSG00000011306	Sugp1
ENSMUSP00000011526	-0.293294	1.84833e-06	0.0590178	ENSMUSG00000011382	Dhdh
ENSMUSP00000011895	-0.130187	2.45873e-05	0.0299439	ENSMUSG00000011751	Sptbn4
ENSMUSP00000011896	-0.232139	1.05112e-06	0.0455256	ENSMUSG00000011752	Pgam1
ENSMUSP00000108261	-0.0935455	6.65206e-05	0.0228529	ENSMUSG00000011831	Evi5
ENSMUSP00000135479	-0.228441	3.88535e-08	0.0392302	ENSMUSG00000011832	Evi5l
ENSMUSP00000098375	-0.128356	1.60062e-09	0.0197983	ENSMUSG00000011877	Git1
ENSMUSP00000012028	0.192519	4.99685e-05	0.0460622	ENSMUSG00000011884	Gltp
ENSMUSP00000012161	-0.284654	4.00334e-06	0.0590999	ENSMUSG00000012017	Scarf2
ENSMUSP00000082500	-0.175999	0.0018564	0.0554184	ENSMUSG00000012076	Brms1l
ENSMUSP00000012259	-0.0204159	0.552006	0.034697	ENSMUSG00000012114	Med15
ENSMUSP00000101511	0.56674	1.41234e-18	0.0545028	ENSMUSG00000012117	Dhdds
ENSMUSP00000012331	1.65789	9.57015e-16	0.176209	ENSMUSG00000012187	Mogat1
ENSMUSP00000153632	0.0952857	0.0117671	0.0375811	ENSMUSG00000012296	Tjap1
ENSMUSP00000108217	0.300725	4.88364e-05	0.0718491	ENSMUSG00000012405	Rpl15
ENSMUSP00000125314	0.417637	0.00112464	0.125391	ENSMUSG00000012422	Tmem167
ENSMUSP00000111081	-0.053093	0.510403	0.0815145	ENSMUSG00000012428	Steap4
ENSMUSP00000012627	-0.0480508	0.526873	0.0767444	ENSMUSG00000012483	Rpa3
ENSMUSP00000055521	-0.102684	0.058684	0.0543871	ENSMUSG00000012519	Mlkl
ENSMUSP00000012679	-0.101375	0.00147802	0.0314698	ENSMUSG00000012535	Tnpo3
ENSMUSP00000012849	-1.12531	1.37494e-06	0.223377	ENSMUSG00000012705	Retn
ENSMUSP00000104179	0.31582	7.23558e-08	0.0555014	ENSMUSG00000012848	Rps5
ENSMUSP00000013294	-0.0902045	0.303302	0.088735	ENSMUSG00000013150	Gfod2
ENSMUSP00000013304	-0.0610801	0.000170494	0.0158938	ENSMUSG00000013160	Atp6v0d1
ENSMUSP00000064048	-0.21258	6.66042e-11	0.0298816	ENSMUSG00000013236	Ptprs
ENSMUSP00000057731	0.0284924	0.117344	0.0182561	ENSMUSG00000013465	Nelfb
ENSMUSP00000034723	-0.532763	1.88393e-10	0.0770983	ENSMUSG00000013584	Aldh1a2
ENSMUSP00000013737	-0.00252748	0.908546	0.0221939	ENSMUSG00000013593	Ndufs2
ENSMUSP00000013766	-0.183128	0.0366581	0.087554	ENSMUSG00000013622	Atraid
ENSMUSP00000013773	-0.291021	5.2462e-13	0.0361944	ENSMUSG00000013629	Cad
ENSMUSP00000069962	0.119654	4.90152e-05	0.028677	ENSMUSG00000013662	Atad1
ENSMUSP00000013807	-0.00701009	0.685363	0.0174471	ENSMUSG00000013663	Pten
ENSMUSP00000013842	-0.0556489	0.617263	0.112407	ENSMUSG00000013698	Pea15a
ENSMUSP00000013845	0.377526	4.64817e-15	0.0423274	ENSMUSG00000013701	Timm23
ENSMUSP00000060900	0.132713	8.42085e-10	0.0200699	ENSMUSG00000013736	Trnt1
ENSMUSP00000013931	-0.0513745	0.201156	0.0404306	ENSMUSG00000013787	Ehmt2
ENSMUSP00000129375	0.0435677	0.00331189	0.0146853	ENSMUSG00000013833	Med16
ENSMUSP00000056792	0.350613	9.9204e-10	0.0532878	ENSMUSG00000013858	Tmem259
ENSMUSP00000106926	0.40882	2.38442e-24	0.0318608	ENSMUSG00000013997	Nit1
ENSMUSP00000014221	-0.00840437	0.88571	0.0589792	ENSMUSG00000014077	Chp1
ENSMUSP00000107844	0.283762	1.19949e-10	0.0405433	ENSMUSG00000014158	Trpv4
ENSMUSP00000014321	-0.233234	0.001499	0.0716031	ENSMUSG00000014177	Tvp23b
ENSMUSP00000014339	-0.0536393	0.00309348	0.0179463	ENSMUSG00000014195	Dnajc7
ENSMUSP00000014370	0.110795	9.8479e-06	0.024226	ENSMUSG00000014226	Cacybp
ENSMUSP00000014438	-0.0536278	0.00385164	0.0183821	ENSMUSG00000014294	Ndufa2
ENSMUSP00000014445	0.123565	0.108282	0.077182	ENSMUSG00000014301	Pam16
ENSMUSP00000123609	-0.0541728	0.0514481	0.0278273	ENSMUSG00000014313	Cox6c
ENSMUSP00000123201	-0.141714	0.000683092	0.0410489	ENSMUSG00000014329	Bicc1
ENSMUSP00000098097	-0.0270161	0.115687	0.0172311	ENSMUSG00000014349	Ube2z
ENSMUSP00000014499	-0.148659	2.40986e-11	0.0203322	ENSMUSG00000014355	Anapc1
ENSMUSP00000014505	-0.204991	7.57792e-09	0.0332486	ENSMUSG00000014361	Mertk
ENSMUSP00000014546	-0.0777823	0.000144265	0.0200045	ENSMUSG00000014402	Tsg101
ENSMUSP00000103281	0.140614	4.01919e-06	0.0293677	ENSMUSG00000014418	Hps5
ENSMUSP00000086459	0.0613172	0.0271425	0.0277005	ENSMUSG00000014426	Map3k4
ENSMUSP00000114584	-0.266697	0.000121085	0.0677709	ENSMUSG00000014444	Piezo1
ENSMUSP00000014640	-0.173693	8.66874e-16	0.018823	ENSMUSG00000014496	Ankrd28
ENSMUSP00000014642	-0.0785363	0.342872	0.0836751	ENSMUSG00000014498	Ankrd52
ENSMUSP00000072386	0.441657	5.28721e-12	0.058091	ENSMUSG00000014504	Srp19
ENSMUSP00000014691	-0.00504442	0.822977	0.0228117	ENSMUSG00000014547	Wdfy2
ENSMUSP00000014694	-0.189489	1.75297e-10	0.0273654	ENSMUSG00000014550	Rbsn
ENSMUSP00000114402	0.131168	0.00770341	0.0486875	ENSMUSG00000014551	Mrps25
ENSMUSP00000014698	-0.159352	8.77122e-05	0.0396311	ENSMUSG00000014554	Dguok
ENSMUSP00000068587	-0.0342341	0.0682758	0.0188056	ENSMUSG00000014601	Strip1
ENSMUSP00000014750	-0.0608445	0.0183644	0.0257154	ENSMUSG00000014606	Slc25a11
ENSMUSP00000120966	-0.19621	4.47645e-06	0.0406535	ENSMUSG00000014633	Cmc2
ENSMUSP00000054420	-0.0951187	0.0896828	0.0562795	ENSMUSG00000014763	Fam120b
ENSMUSP00000014913	0.0141228	0.316834	0.0142014	ENSMUSG00000014769	Psmb1
ENSMUSP00000052523	0.249138	1.60536e-09	0.0384319	ENSMUSG00000014771	Pdcd2
ENSMUSP00000014920	-0.357116	4.4442e-13	0.044243	ENSMUSG00000014776	Nol3
ENSMUSP00000014922	-0.143737	3.4222e-06	0.0297841	ENSMUSG00000014778	Fhod1
ENSMUSP00000105000	0.082353	3.01998e-05	0.01917	ENSMUSG00000014791	Elmo3
ENSMUSP00000134807	-0.418427	8.91067e-12	0.0557681	ENSMUSG00000014846	Tppp3
ENSMUSP00000140002	-0.271819	0.0065052	0.0984802	ENSMUSG00000014850	Msh3
ENSMUSP00000015003	-0.201711	4.89454e-07	0.0379927	ENSMUSG00000014859	E2f4
ENSMUSP00000015011	0.20683	0.00439615	0.0717889	ENSMUSG00000014867	Surf4
ENSMUSP00000015017	-0.230244	5.17125e-06	0.0475451	ENSMUSG00000014873	Surf2
ENSMUSP00000132161	-0.0362017	0.23023	0.0303687	ENSMUSG00000014932	Yes1
ENSMUSP00000144047	-0.164614	1.37685e-12	0.0209472	ENSMUSG00000014956	Ppp1cb
ENSMUSP00000028509	0.165263	1.82456e-10	0.023894	ENSMUSG00000014959	Gorasp2
ENSMUSP00000015124	-0.141246	0.00235233	0.0457279	ENSMUSG00000014980	Tsen15
ENSMUSP00000148418	0.0296771	0.148997	0.0206517	ENSMUSG00000015002	Efr3a
ENSMUSP00000015157	0.0255737	0.166624	0.0185743	ENSMUSG00000015013	Trappc2l
ENSMUSP00000015160	0.194998	3.32827e-12	0.0253538	ENSMUSG00000015016	Acsf3
ENSMUSP00000047898	-0.0406537	0.164173	0.0293549	ENSMUSG00000015023	Ddx19a
ENSMUSP00000015171	1.14461	3.66826e-27	0.0814963	ENSMUSG00000015027	Galns
ENSMUSP00000041855	0.92919	6.45033e-12	0.115147	ENSMUSG00000015083	C8g
ENSMUSP00000028328	-0.16827	0.0178238	0.0706932	ENSMUSG00000015085	Entpd2
ENSMUSP00000058746	-0.0636104	0.00371255	0.0217139	ENSMUSG00000015087	Rabl6
ENSMUSP00000015236	0.117352	2.74542e-05	0.0271651	ENSMUSG00000015092	Edf1
ENSMUSP00000109904	-0.416799	6.5107e-09	0.0665894	ENSMUSG00000015093	Clic3
ENSMUSP00000139571	0.0679952	0.00964098	0.0261165	ENSMUSG00000015112	Slc25a13
ENSMUSP00000134491	-0.158674	1.22558e-05	0.0351043	ENSMUSG00000015120	Ube2i
ENSMUSP00000039670	-0.0732805	0.437493	0.0954728	ENSMUSG00000015127	Unkl
ENSMUSP00000015277	-0.207676	0.000272688	0.0551974	ENSMUSG00000015133	Lrrk1
ENSMUSP00000015278	-0.356949	2.42609e-07	0.0657693	ENSMUSG00000015134	Aldh1a3
ENSMUSP00000021554	-0.319035	3.58e-19	0.0299621	ENSMUSG00000015143	Actn1
ENSMUSP00000127176	-0.488582	1.26452e-11	0.0647667	ENSMUSG00000015143	Actn1
ENSMUSP00000072732	-0.0212215	0.44032	0.0277059	ENSMUSG00000015149	Sirt2
ENSMUSP00000134734	-0.0714059	1.04265e-05	0.0156608	ENSMUSG00000015165	Hnrnpl
ENSMUSP00000128331	0.127208	0.0298114	0.0584629	ENSMUSG00000015176	Nolc1
ENSMUSP00000015333	-0.0264124	0.78843	0.0998165	ENSMUSG00000015189	Casd1
ENSMUSP00000015346	-0.0824513	0.245735	0.0715062	ENSMUSG00000015202	Cnksr3
ENSMUSP00000110248	-0.118327	5.51902e-10	0.0176686	ENSMUSG00000015214	Mtmr1
ENSMUSP00000109646	-0.503416	0.000682165	0.145445	ENSMUSG00000015222	Map2
ENSMUSP00000030010	-0.152061	0.00352771	0.0516129	ENSMUSG00000015243	Abca1
ENSMUSP00000015391	0.193436	0.000460933	0.0542443	ENSMUSG00000015247	Nipsnap3b
ENSMUSP00000120461	0.0599817	0.000421879	0.0167021	ENSMUSG00000015290	Ubl4a
ENSMUSP00000015435	-0.0925173	1.02285e-08	0.0151586	ENSMUSG00000015291	Gdi1
ENSMUSP00000015449	0.17068	1.46546e-06	0.0339793	ENSMUSG00000015305	Sash1
ENSMUSP00000015481	0.260332	3.58647e-10	0.0383811	ENSMUSG00000015337	Endog
ENSMUSP00000015484	-0.00916644	0.922424	0.0949498	ENSMUSG00000015340	Cybb
ENSMUSP00000015501	0.213537	1.32947e-15	0.0233392	ENSMUSG00000015357	Clpx
ENSMUSP00000080403	-0.0251385	0.583343	0.0462568	ENSMUSG00000015363	Trabd
ENSMUSP00000107899	-0.339562	7.54904e-11	0.0478956	ENSMUSG00000015401	Tmem27
ENSMUSP00000107890	0.541964	3.02387e-11	0.074573	ENSMUSG00000015405	Ace2
ENSMUSP00000131243	0.773274	4.43641e-28	0.0535258	ENSMUSG00000015474	Ppt2
ENSMUSP00000109640	-0.218777	6.84034e-11	0.0307751	ENSMUSG00000015488	Cacfd1
ENSMUSP00000053891	-0.225212	2.88535e-08	0.0382616	ENSMUSG00000015533	Itga2
ENSMUSP00000099329	0.112685	0.126243	0.0741404	ENSMUSG00000015542	Nat9
ENSMUSP00000015712	-0.480002	3.23392e-05	0.112186	ENSMUSG00000015568	Lpl
ENSMUSP00000109109	0.147043	0.000486181	0.0413016	ENSMUSG00000015597	Zfp318
ENSMUSP00000015791	-0.251964	8.46372e-07	0.0489411	ENSMUSG00000015647	Lama5
ENSMUSP00000132501	-0.687753	8.95284e-16	0.0734618	ENSMUSG00000015653	Steap2
ENSMUSP00000015800	0.150389	3.57771e-13	0.0185382	ENSMUSG00000015656	Hspa8
ENSMUSP00000095043	-0.187536	6.2863e-06	0.0395482	ENSMUSG00000015659	Serac1
ENSMUSP00000015812	-0.0892593	2.33856e-05	0.0204713	ENSMUSG00000015668	Pdzd11
ENSMUSP00000129767	0.00672272	0.643286	0.0146365	ENSMUSG00000015671	Psma2
ENSMUSP00000152345	0.141175	1.06114e-05	0.0306223	ENSMUSG00000015672	Mrpl32
ENSMUSP00000102801	-0.301907	1.05673e-05	0.0659255	ENSMUSG00000015702	Anxa9
ENSMUSP00000015855	0.0480099	0.068642	0.0264084	ENSMUSG00000015711	Prune1
ENSMUSP00000015858	0.299009	2.52413e-15	0.0331072	ENSMUSG00000015714	Cers2
ENSMUSP00000015877	-0.12785	2.64487e-12	0.0165292	ENSMUSG00000015733	Capza2
ENSMUSP00000015891	0.100234	6.21469e-07	0.0192092	ENSMUSG00000015747	Vps45
ENSMUSP00000015892	-0.00922747	0.628295	0.0192167	ENSMUSG00000015748	Prpf3
ENSMUSP00000128483	-0.146704	2.83821e-05	0.0338742	ENSMUSG00000015749	Anp32e
ENSMUSP00000121266	-0.0944345	0.0591448	0.0501266	ENSMUSG00000015755	Tab2
ENSMUSP00000015901	-0.197697	1.63255e-07	0.0355727	ENSMUSG00000015757	Ppil4
ENSMUSP00000107509	-0.0645123	0.000689243	0.0187008	ENSMUSG00000015766	Eps8
ENSMUSP00000099963	-0.0133218	0.642126	0.0290561	ENSMUSG00000015776	Med22
ENSMUSP00000015934	0.213948	1.12986e-07	0.0382447	ENSMUSG00000015790	Surf1
ENSMUSP00000015950	0.0018725	0.914647	0.0176229	ENSMUSG00000015806	Qdpr
ENSMUSP00000099835	0.172626	1.28035e-05	0.0382815	ENSMUSG00000015837	Sqstm1
ENSMUSP00000133044	0.082283	0.0002099	0.0217321	ENSMUSG00000015846	Rxra
ENSMUSP00000015994	-0.336186	1.77059e-05	0.0743608	ENSMUSG00000015850	Adamtsl4
ENSMUSP00000015998	-0.280884	0.000320041	0.0763271	ENSMUSG00000015854	Cd5l
ENSMUSP00000101999	-0.109615	4.68955e-08	0.0189544	ENSMUSG00000015869	Prpsap1
ENSMUSP00000016033	-0.292377	1.96564e-10	0.0423623	ENSMUSG00000015889	Lta4h
ENSMUSP00000099461	-0.192403	6.86322e-14	0.0228483	ENSMUSG00000015932	Dstn
ENSMUSP00000016081	0.0352364	0.215806	0.0286218	ENSMUSG00000015937	H2afy
ENSMUSP00000102716	0.0469987	0.0277333	0.021315	ENSMUSG00000015943	Bola1
ENSMUSP00000016088	0.350292	6.09153e-11	0.0463711	ENSMUSG00000015944	Gatsl2
ENSMUSP00000016094	-0.0114199	0.876697	0.0744679	ENSMUSG00000015950	Ncf1
ENSMUSP00000016105	0.0692679	0.00217959	0.0223401	ENSMUSG00000015961	Adss
ENSMUSP00000065542	0.388377	4.01018e-18	0.0380443	ENSMUSG00000015970	Chdh
ENSMUSP00000016115	0.0551559	0.0578398	0.0291035	ENSMUSG00000015971	Actr8
ENSMUSP00000016138	-0.0946616	4.26586e-06	0.0198287	ENSMUSG00000015994	Fnta
ENSMUSP00000022281	0.0736146	1.21458e-05	0.0162782	ENSMUSG00000016018	Skiv2l2
ENSMUSP00000016168	-0.233384	0.0127004	0.0931417	ENSMUSG00000016024	Lbp
ENSMUSP00000125620	0.801222	1.39299e-11	0.108023	ENSMUSG00000016194	Hsd11b1
ENSMUSP00000016396	-0.0614396	0.0176473	0.0258017	ENSMUSG00000016252	Atp5e
ENSMUSP00000016399	0.064383	0.0861952	0.037611	ENSMUSG00000016255	Tubb1
ENSMUSP00000016400	-0.128092	0.00217938	0.0413113	ENSMUSG00000016256	Ctsz
ENSMUSP00000016452	0.107465	0.102604	0.0660858	ENSMUSG00000016308	Ube2a
ENSMUSP00000054556	0.0310363	0.00986798	0.011959	ENSMUSG00000016349	Eef1a2
ENSMUSP00000109692	-0.361388	8.34506e-20	0.0331157	ENSMUSG00000016382	Pls3
ENSMUSP00000016553	-0.0512409	0.257819	0.045728	ENSMUSG00000016409	Nkap
ENSMUSP00000016571	-0.00123143	0.981968	0.0552243	ENSMUSG00000016427	Ndufa1
ENSMUSP00000074902	-0.202319	1.06712e-07	0.0360863	ENSMUSG00000016481	Cr1l
ENSMUSP00000107250	-0.084923	9.36794e-05	0.0212122	ENSMUSG00000016487	Ppfibp1
ENSMUSP00000016638	0.0216413	0.73913	0.0655983	ENSMUSG00000016494	Cd34
ENSMUSP00000016639	0.488956	1.00812e-12	0.0617569	ENSMUSG00000016495	Plgrkt
ENSMUSP00000106195	0.277997	2.26255e-13	0.0339091	ENSMUSG00000016510	Mtif3
ENSMUSP00000016672	-0.0284377	0.287268	0.0268914	ENSMUSG00000016528	Mapkapk2
ENSMUSP00000052283	0.0636675	0.0384399	0.0307378	ENSMUSG00000016534	Lamp2
ENSMUSP00000132450	-0.000903811	0.955239	0.0162431	ENSMUSG00000016541	Atxn10
ENSMUSP00000098053	0.159507	1.7075e-23	0.0127677	ENSMUSG00000016554	Eif3d
ENSMUSP00000016703	-0.134337	0.291458	0.128669	ENSMUSG00000016559	H3f3b
ENSMUSP00000131457	0.0877272	1.51304e-05	0.019633	ENSMUSG00000016619	Nup50
ENSMUSP00000016781	-0.134564	0.00417836	0.0464053	ENSMUSG00000016637	Ift27
ENSMUSP00000058320	-0.242696	1.94486e-17	0.0244625	ENSMUSG00000016664	Pacsin2
ENSMUSP00000129007	-0.260135	1.36212e-06	0.0516156	ENSMUSG00000016756	Cmah
ENSMUSP00000016901	0.0450624	0.0191611	0.0191769	ENSMUSG00000016757	Ttll12
ENSMUSP00000022766	-0.0833888	0.0298458	0.0382816	ENSMUSG00000016831	Tox4
ENSMUSP00000016977	0.316577	4.15882e-05	0.0751141	ENSMUSG00000016833	Mrps18c
ENSMUSP00000085949	0.200326	0.476035	0.283989	ENSMUSG00000016918	Sulf1
ENSMUSP00000119065	-0.0801178	0.00021732	0.0212137	ENSMUSG00000016921	Srsf6
ENSMUSP00000099404	-0.149981	1.33979e-11	0.0202004	ENSMUSG00000016933	Plcg1
ENSMUSP00000017090	-0.253763	0.000365526	0.0690254	ENSMUSG00000016946	Kctd5
ENSMUSP00000017153	-0.133077	0.00222355	0.043007	ENSMUSG00000017009	Sdc4
ENSMUSP00000099388	-0.077798	0.0376625	0.0374024	ENSMUSG00000017119	Nbr1
ENSMUSP00000101909	-0.213663	5.03915e-08	0.0370444	ENSMUSG00000017132	Cyth1
ENSMUSP00000017288	-0.0902862	0.0867142	0.0528763	ENSMUSG00000017144	Rnd3
ENSMUSP00000090360	-0.90202	3.69804e-42	0.0426019	ENSMUSG00000017176	Nt5c3b
ENSMUSP00000017332	0.0368359	0.0926632	0.0219632	ENSMUSG00000017188	Coa3
ENSMUSP00000098069	0.0626026	0.00353377	0.0212527	ENSMUSG00000017210	Med24
ENSMUSP00000017365	0.110898	4.98886e-10	0.0165096	ENSMUSG00000017221	Psmd3
ENSMUSP00000017408	-0.044465	0.0858499	0.0259465	ENSMUSG00000017264	Exosc10
ENSMUSP00000017430	-0.0161896	0.403382	0.0195147	ENSMUSG00000017286	Glod4
ENSMUSP00000061317	0.142169	1.59451e-07	0.0257586	ENSMUSG00000017288	Vps53
ENSMUSP00000017435	-0.0778601	0.333131	0.0809873	ENSMUSG00000017291	Taok1
ENSMUSP00000099383	0.253554	5.54247e-06	0.0538129	ENSMUSG00000017307	Acot8
ENSMUSP00000102782	-0.16656	0.00882887	0.0631581	ENSMUSG00000017309	Cd300lg
ENSMUSP00000097967	-0.0799055	0.0112774	0.0313698	ENSMUSG00000017314	Mpp2
ENSMUSP00000017488	0.162986	0.126123	0.106946	ENSMUSG00000017344	Vtn
ENSMUSP00000017530	-0.0294508	0.301989	0.0287159	ENSMUSG00000017386	Traf4
ENSMUSP00000099536	-0.521367	5.10617e-14	0.0615115	ENSMUSG00000017390	Aldoc
ENSMUSP00000017548	0.299703	4.11939e-06	0.0626701	ENSMUSG00000017404	Rpl19
ENSMUSP00000017549	-0.062574	0.0182887	0.0264288	ENSMUSG00000017405	Nek8
ENSMUSP00000054168	-0.0328311	0.493163	0.0482781	ENSMUSG00000017421	Zfp207
ENSMUSP00000133571	0.100899	1.25703e-07	0.0181113	ENSMUSG00000017428	Psmd11
ENSMUSP00000017597	0.95526	2.03105e-12	0.122707	ENSMUSG00000017453	Pipox
ENSMUSP00000017610	-0.242533	1.33581e-07	0.0428244	ENSMUSG00000017466	Timp2
ENSMUSP00000017622	-0.0613693	0.0352647	0.029124	ENSMUSG00000017478	Zc3h18
ENSMUSP00000017629	-0.151231	2.34566e-12	0.0194947	ENSMUSG00000017485	Top2b
ENSMUSP00000017637	-0.0859942	0.0958729	0.051782	ENSMUSG00000017493	Igfbp4
ENSMUSP00000017692	0.0778824	0.0614459	0.0417043	ENSMUSG00000017548	Suz12
ENSMUSP00000060028	-0.0510357	0.112156	0.0322622	ENSMUSG00000017561	Crlf3
ENSMUSP00000103912	0.11634	0.075857	0.0657294	ENSMUSG00000017615	Tnfaip1
ENSMUSP00000091551	-0.0716039	0.000270232	0.0192666	ENSMUSG00000017631	Abr
ENSMUSP00000017783	-0.370288	8.37947e-14	0.0441673	ENSMUSG00000017639	Rab11fip4
ENSMUSP00000099380	-0.0830207	0.000644334	0.0239296	ENSMUSG00000017670	Elmo2
ENSMUSP00000076664	0.104066	0.000157987	0.0269343	ENSMUSG00000017686	Rhot1
ENSMUSP00000017841	-0.161809	3.10791e-08	0.0275635	ENSMUSG00000017697	Ada
ENSMUSP00000017851	0.0114722	0.913736	0.107709	ENSMUSG00000017707	Serinc3
ENSMUSP00000033230	0.184755	2.62398e-07	0.0341506	ENSMUSG00000017713	Tha1
ENSMUSP00000121973	0.121619	8.71299e-05	0.0302338	ENSMUSG00000017715	Pgs1
ENSMUSP00000073102	0.330873	2.18527e-09	0.0515371	ENSMUSG00000017718	Afmid
ENSMUSP00000099390	0.138081	0.000707361	0.0401152	ENSMUSG00000017721	Pigt
ENSMUSP00000017867	-1.47895	4.92997e-17	0.1448	ENSMUSG00000017723	Wfdc2
ENSMUSP00000144623	0.770301	1.37133e-31	0.0480907	ENSMUSG00000017740	Slc12a5
ENSMUSP00000017891	0.339198	4.60989e-10	0.0503792	ENSMUSG00000017747	Ghdc
ENSMUSP00000104939	-0.113708	0.192054	0.0878893	ENSMUSG00000017754	Pltp
ENSMUSP00000017900	0.371616	1.21634e-11	0.0499267	ENSMUSG00000017756	Slc12a7
ENSMUSP00000017904	0.313067	4.74097e-10	0.0465366	ENSMUSG00000017760	Ctsa
ENSMUSP00000034370	-0.277529	3.9695e-07	0.0521837	ENSMUSG00000017765	Slc12a4
ENSMUSP00000099563	-0.133458	2.7867e-08	0.022645	ENSMUSG00000017774	Myo1c
ENSMUSP00000104069	-0.378115	3.94243e-14	0.0427734	ENSMUSG00000017774	Myo1c
ENSMUSP00000017920	-0.111968	1.60582e-07	0.0202924	ENSMUSG00000017776	Crk
ENSMUSP00000104063	0.130296	0.586608	0.243417	ENSMUSG00000017776	Crk
ENSMUSP00000115419	-0.167692	1.17598e-06	0.0330527	ENSMUSG00000017778	Cox7c
ENSMUSP00000115723	-0.128234	2.53342e-10	0.0187156	ENSMUSG00000017781	Pitpna
ENSMUSP00000017945	0.459745	1.95035e-17	0.0452271	ENSMUSG00000017801	Mlx
ENSMUSP00000017946	0.201085	0.00607896	0.0723885	ENSMUSG00000017802	Retreg3
ENSMUSP00000017974	0.0675935	0.721178	0.192038	ENSMUSG00000017830	Dhx58
ENSMUSP00000017975	0.0253585	0.41423	0.0312848	ENSMUSG00000017831	Rab5a
ENSMUSP00000102999	-0.136312	3.78394e-07	0.0255794	ENSMUSG00000017837	Nkiras2
ENSMUSP00000018002	0.00776286	0.784071	0.0286092	ENSMUSG00000017858	Ift52
ENSMUSP00000018012	-0.0380053	0.0171479	0.0158878	ENSMUSG00000017868	Sgk2
ENSMUSP00000018094	0.182135	2.17367e-11	0.0248431	ENSMUSG00000017950	Hnf4a
ENSMUSP00000018113	-0.344327	1.41764e-09	0.0529107	ENSMUSG00000017969	Ptgis
ENSMUSP00000018143	0.0998117	9.05679e-05	0.0248756	ENSMUSG00000017999	Ddx27
ENSMUSP00000112157	-0.31809	6.68259e-07	0.05936	ENSMUSG00000018001	Cyth3
ENSMUSP00000018184	0.10401	0.000140148	0.0266047	ENSMUSG00000018040	Rrp7a
ENSMUSP00000018186	0.517894	6.366e-15	0.058445	ENSMUSG00000018042	Cyb5r3
ENSMUSP00000018212	0.0569978	0.0197075	0.0243681	ENSMUSG00000018068	Ints2
ENSMUSP00000127816	0.0786579	0.0390224	0.0380908	ENSMUSG00000018126	Baiap2l2
ENSMUSP00000103169	-0.105387	0.00580075	0.0378592	ENSMUSG00000018160	Med1
ENSMUSP00000080716	0.064516	0.0446733	0.0321337	ENSMUSG00000018166	Erbb3
ENSMUSP00000018311	-0.20698	0.000848163	0.0607476	ENSMUSG00000018167	Stard3
ENSMUSP00000018315	0.049306	0.556175	0.084684	ENSMUSG00000018171	Vmp1
ENSMUSP00000141022	0.138075	0.00846903	0.0521142	ENSMUSG00000018196	Glrx2
ENSMUSP00000125623	-0.258084	5.58001e-15	0.0290455	ENSMUSG00000018199	Trove2
ENSMUSP00000018353	-0.191114	4.92957e-06	0.0400975	ENSMUSG00000018209	Stk4
ENSMUSP00000018430	0.0269567	0.0427216	0.0133002	ENSMUSG00000018286	Psmb6
ENSMUSP00000018431	-0.192315	0.000774022	0.0563038	ENSMUSG00000018287	Spag7
ENSMUSP00000018437	-0.069247	2.40645e-06	0.014108	ENSMUSG00000018293	Pfn1
ENSMUSP00000105010	-0.0820695	0.00015265	0.0211902	ENSMUSG00000018322	Tomm34
ENSMUSP00000018470	-0.188269	5.00496e-15	0.0211406	ENSMUSG00000018326	Ywhab
ENSMUSP00000018478	-0.271802	1.06304e-09	0.0409326	ENSMUSG00000018334	Ksr1
ENSMUSP00000081011	-0.257396	1.64746e-08	0.0428713	ENSMUSG00000018339	Gpx3
ENSMUSP00000099788	-0.497678	0.0981221	0.302551	ENSMUSG00000018340	Anxa6
ENSMUSP00000104511	-0.519793	1.04169e-24	0.0400296	ENSMUSG00000018340	Anxa6
ENSMUSP00000129269	-0.0307055	0.459816	0.0419474	ENSMUSG00000018363	Smurf2
ENSMUSP00000061893	-0.0922815	0.104325	0.0570119	ENSMUSG00000018381	Abi3
ENSMUSP00000113848	-0.0784599	0.0582913	0.0414758	ENSMUSG00000018395	Kif3a
ENSMUSP00000113038	-0.241467	2.24685e-23	0.0194469	ENSMUSG00000018398	2022-09-08
ENSMUSP00000018549	-0.0766928	0.0026101	0.0251993	ENSMUSG00000018405	Mrm1
ENSMUSP00000102602	0.23783	0.00176536	0.0751075	ENSMUSG00000018411	Mapt
ENSMUSP00000064926	-0.0442289	0.366947	0.049416	ENSMUSG00000018415	Gid4
ENSMUSP00000018561	-0.135453	2.29756e-08	0.0228261	ENSMUSG00000018417	Myo1b
ENSMUSP00000103537	0.321588	4.88717e-14	0.037905	ENSMUSG00000018428	Akap1
ENSMUSP00000018577	0.139912	4.96795e-07	0.0265575	ENSMUSG00000018433	Nol11
ENSMUSP00000117052	0.350597	1.67327e-07	0.0631474	ENSMUSG00000018442	Derl2
ENSMUSP00000077612	0.00231396	0.883719	0.0159587	ENSMUSG00000018446	C1qbp
ENSMUSP00000029208	-0.501452	1.42805e-11	0.0666883	ENSMUSG00000018459	Slc13a3
ENSMUSP00000104301	0.173249	9.86145e-10	0.0263265	ENSMUSG00000018474	Chd3
ENSMUSP00000018625	0.148516	0.000113715	0.0374457	ENSMUSG00000018481	Appbp2
ENSMUSP00000018645	0.0471603	0.0962943	0.0284343	ENSMUSG00000018501	Ncor1
ENSMUSP00000018653	0.221857	9.84407e-08	0.0394483	ENSMUSG00000018509	Cenpv
ENSMUSP00000137517	-0.0633638	0.520413	0.0994778	ENSMUSG00000018537	Pcgf2
ENSMUSP00000018685	-0.150016	0.00722458	0.0552151	ENSMUSG00000018541	Cwc25
ENSMUSP00000018691	-0.182713	6.6824e-11	0.0256856	ENSMUSG00000018547	Pip4k2b
ENSMUSP00000018698	-0.318737	3.36493e-10	0.0469044	ENSMUSG00000018554	Ybx2
ENSMUSP00000104235	-0.0224911	0.605923	0.0440048	ENSMUSG00000018565	Elp5
ENSMUSP00000018710	-0.346202	6.2507e-10	0.0512861	ENSMUSG00000018566	Slc2a4
ENSMUSP00000099634	-0.139501	1.06679e-08	0.0228896	ENSMUSG00000018574	Acadvl
ENSMUSP00000104485	-0.151799	0.00142495	0.0469596	ENSMUSG00000018585	Atox1
ENSMUSP00000149604	-0.301488	2.39512e-07	0.0555215	ENSMUSG00000018593	Sparc
ENSMUSP00000034487	0.0887919	0.611099	0.176965	ENSMUSG00000018620	Mmp20
ENSMUSP00000018803	0.241574	1.8626e-09	0.0374388	ENSMUSG00000018659	Pnpo
ENSMUSP00000018805	0.0956389	5.56635e-06	0.0203023	ENSMUSG00000018661	Cog1
ENSMUSP00000091475	-0.295898	2.70396e-19	0.0276566	ENSMUSG00000018666	Cbx1
ENSMUSP00000099441	0.0181063	0.407036	0.0219961	ENSMUSG00000018669	Cdk5rap3
ENSMUSP00000018816	-0.49463	2.28185e-11	0.065356	ENSMUSG00000018672	Copz2
ENSMUSP00000018841	-0.0840588	0.132128	0.0561765	ENSMUSG00000018697	Aatf
ENSMUSP00000018851	-0.0151642	0.225741	0.0125873	ENSMUSG00000018707	Dync1h1
ENSMUSP00000135632	0.589402	3.04017e-15	0.0655086	ENSMUSG00000018733	Pex12
ENSMUSP00000018880	0.163161	7.21015e-13	0.0204445	ENSMUSG00000018736	Ndel1
ENSMUSP00000099666	-0.0371344	0.276172	0.0343108	ENSMUSG00000018740	Slc25a35
ENSMUSP00000018905	0.276849	0.00310355	0.0926592	ENSMUSG00000018761	Mpdu1
ENSMUSP00000018909	0.0279892	0.201229	0.0220305	ENSMUSG00000018765	Fxr2
ENSMUSP00000104294	-0.0535862	0.491056	0.0786281	ENSMUSG00000018774	Cd68
ENSMUSP00000034046	-0.869354	1.71224e-40	0.0428032	ENSMUSG00000018796	Acsl1
ENSMUSP00000018963	-0.130788	0.0397733	0.0635819	ENSMUSG00000018819	Lsp1
ENSMUSP00000087756	-0.390757	6.69983e-12	0.051704	ENSMUSG00000018830	Myh11
ENSMUSP00000018990	0.702108	2.28863e-27	0.0496738	ENSMUSG00000018846	Pank3
ENSMUSP00000018992	0.0707859	0.00817521	0.0265925	ENSMUSG00000018848	Rars
ENSMUSP00000018993	-0.27594	1.98449e-10	0.0388316	ENSMUSG00000018849	Wwc1
ENSMUSP00000116746	0.121021	2.08349e-05	0.0275734	ENSMUSG00000018858	Mrpl58
ENSMUSP00000021078	-0.353271	0.0134864	0.142342	ENSMUSG00000018861	Fdxr
ENSMUSP00000019026	0.140233	7.27663e-10	0.0211139	ENSMUSG00000018882	Mrpl45
ENSMUSP00000019050	0.251155	2.9723e-09	0.0395052	ENSMUSG00000018906	P4ha2
ENSMUSP00000136963	-0.157654	4.05942e-07	0.0296714	ENSMUSG00000018909	Arrb1
ENSMUSP00000019065	-0.0287536	0.151868	0.0201646	ENSMUSG00000018921	Pelp1
ENSMUSP00000019076	-0.231079	7.48323e-23	0.0189484	ENSMUSG00000018932	Map2k3
ENSMUSP00000019118	-0.146585	1.25764e-10	0.0209717	ENSMUSG00000018974	Sart3
ENSMUSP00000044937	-0.156277	1.85762e-08	0.0261386	ENSMUSG00000018995	Nars2
ENSMUSP00000019143	0.183305	0.0923566	0.109351	ENSMUSG00000018999	Slc35b4
ENSMUSP00000019198	0.115191	1.6243e-06	0.0230411	ENSMUSG00000019054	Fis1
ENSMUSP00000019199	-0.0431825	0.171704	0.0317428	ENSMUSG00000019055	Plod1
ENSMUSP00000111008	-0.0125025	0.778043	0.0449472	ENSMUSG00000019066	Rab3d
ENSMUSP00000144231	0.5394	7.91306e-12	0.0716741	ENSMUSG00000019082	Slc25a22
ENSMUSP00000019231	-0.0514586	0.0129895	0.0206192	ENSMUSG00000019087	Atp6ap1
ENSMUSP00000019246	0.072213	0.392834	0.0852052	ENSMUSG00000019102	Aldh3a1
ENSMUSP00000019268	-0.304854	2.67772e-06	0.0615512	ENSMUSG00000019124	Scrn1
ENSMUSP00000019283	-0.311486	1.16039e-11	0.0411967	ENSMUSG00000019139	Isyna1
ENSMUSP00000117231	0.0130434	0.333984	0.0135913	ENSMUSG00000019143	Hars2
ENSMUSP00000019302	0.0811514	0.0557907	0.0424673	ENSMUSG00000019158	Tmem160
ENSMUSP00000102987	0.142069	2.11091e-07	0.02603	ENSMUSG00000019173	Rab5c
ENSMUSP00000019323	-0.00571406	0.752569	0.0182797	ENSMUSG00000019179	Mdh2
ENSMUSP00000086460	0.110675	0.0032368	0.0372116	ENSMUSG00000019188	H13
ENSMUSP00000120068	0.0363558	0.462054	0.0499386	ENSMUSG00000019188	H13
ENSMUSP00000019354	-0.0734675	0.000741612	0.02143	ENSMUSG00000019210	Atp6v1e1
ENSMUSP00000013886	-0.11261	0.000583248	0.0321898	ENSMUSG00000019254	Ppp1r12c
ENSMUSP00000019405	-0.026039	0.163082	0.018753	ENSMUSG00000019261	Map1s
ENSMUSP00000019422	-0.181616	1.13575e-08	0.0298636	ENSMUSG00000019278	Dpep1
ENSMUSP00000019439	0.216205	0.0248853	0.096101	ENSMUSG00000019295	Tmem129
ENSMUSP00000019441	0.0875683	9.6614e-06	0.0191279	ENSMUSG00000019297	Nop9
ENSMUSP00000099399	0.030241	0.303567	0.0295831	ENSMUSG00000019302	Atp6v0a1
ENSMUSP00000019456	-0.108255	0.00295721	0.0360441	ENSMUSG00000019312	Grb7
ENSMUSP00000099394	-0.28499	9.43235e-05	0.0712173	ENSMUSG00000019326	Aoc3
ENSMUSP00000019517	0.00287103	0.872677	0.0180704	ENSMUSG00000019373	Cops3
ENSMUSP00000114069	0.119107	0.000975626	0.035586	ENSMUSG00000019428	Fkbp8
ENSMUSP00000134178	-0.040301	0.0345732	0.0190517	ENSMUSG00000019432	Ddx39b
ENSMUSP00000019577	-0.0585343	0.0248624	0.0260248	ENSMUSG00000019433	Gipc1
ENSMUSP00000104272	-0.0856458	0.0119178	0.0338902	ENSMUSG00000019461	Plscr3
ENSMUSP00000019614	-0.118012	2.92854e-05	0.0274211	ENSMUSG00000019470	Xab2
ENSMUSP00000019615	-0.0327957	0.324142	0.0334822	ENSMUSG00000019471	Cdc37
ENSMUSP00000113886	-0.0537719	0.247308	0.0467496	ENSMUSG00000019478	Rab4a
ENSMUSP00000153081	-0.221337	1.24084e-11	0.0297519	ENSMUSG00000019487	Trip10
ENSMUSP00000019638	-0.035697	0.0541896	0.0185535	ENSMUSG00000019494	Cops6
ENSMUSP00000019662	0.362887	7.48104e-17	0.0375053	ENSMUSG00000019518	Ap4m1
ENSMUSP00000114019	-0.0967794	0.00249536	0.0316502	ENSMUSG00000019528	Gyg
ENSMUSP00000148227	-0.16553	0.00265628	0.0544006	ENSMUSG00000019539	Rcn3
ENSMUSP00000033752	-0.202196	0.00174047	0.0637656	ENSMUSG00000019558	Slc6a8
ENSMUSP00000019721	-0.381182	1.64292e-05	0.085697	ENSMUSG00000019577	Pdk4
ENSMUSP00000019722	-0.106126	1.84204e-07	0.0193387	ENSMUSG00000019578	Ubxn6
ENSMUSP00000019723	0.239143	6.63595e-11	0.033612	ENSMUSG00000019579	Mydgf
ENSMUSP00000019803	-0.180608	9.18231e-06	0.0391413	ENSMUSG00000019659	Ccdc12
ENSMUSP00000019833	0.126641	0.59236	0.240283	ENSMUSG00000019689	Fmc1
ENSMUSP00000019854	0.144162	2.94406e-10	0.021132	ENSMUSG00000019710	Mrpl24
ENSMUSP00000019859	0.0350314	0.438733	0.0456962	ENSMUSG00000019715	Gle1
ENSMUSP00000019862	-0.516261	9.93762e-14	0.0618131	ENSMUSG00000019718	L3hypdh
ENSMUSP00000106188	0.00316769	0.956653	0.0591169	ENSMUSG00000019726	Lyst
ENSMUSP00000019882	0.0676708	0.473068	0.0952447	ENSMUSG00000019738	Polr2i
ENSMUSP00000099420	0.570426	0.0016971	0.178199	ENSMUSG00000019761	Krt10
ENSMUSP00000019896	-0.0553948	0.1601	0.0396097	ENSMUSG00000019762	Iyd
ENSMUSP00000043355	0.0561189	0.0626468	0.0301805	ENSMUSG00000019763	Rmnd1
ENSMUSP00000019908	0.0778722	0.0104487	0.0302446	ENSMUSG00000019774	Mtrf1l
ENSMUSP00000019911	-0.0222901	0.329459	0.0230093	ENSMUSG00000019777	Hdac2
ENSMUSP00000019913	-0.279584	8.88085e-13	0.035206	ENSMUSG00000019779	Frk
ENSMUSP00000044535	0.0870338	0.0242376	0.0385232	ENSMUSG00000019790	Stxbp5
ENSMUSP00000125552	0.0134071	0.705816	0.0358481	ENSMUSG00000019791	Hint3
ENSMUSP00000019927	0.189427	4.0125e-05	0.0444029	ENSMUSG00000019792	Trmt11
ENSMUSP00000132514	-0.0828515	0.0920022	0.0492983	ENSMUSG00000019794	Katna1
ENSMUSP00000123866	-0.130392	8.0997e-12	0.0173364	ENSMUSG00000019795	Pcmt1
ENSMUSP00000119053	0.324456	1.78375e-12	0.0408941	ENSMUSG00000019797	1700021F05Rik
ENSMUSP00000019937	0.259385	6.56646e-18	0.025634	ENSMUSG00000019802	Sec63
ENSMUSP00000019939	0.0114818	0.469126	0.0159814	ENSMUSG00000019804	Snx3
ENSMUSP00000019945	0.528787	1.16105e-16	0.0551084	ENSMUSG00000019809	Pex3
ENSMUSP00000055519	0.752585	4.36166e-17	0.0769987	ENSMUSG00000019810	Fuca2
ENSMUSP00000019950	0.0364351	0.420247	0.0457508	ENSMUSG00000019814	Ltv1
ENSMUSP00000076093	-0.370078	4.79249e-13	0.0459295	ENSMUSG00000019820	Utrn
ENSMUSP00000019965	0.500829	2.09849e-15	0.0552458	ENSMUSG00000019822	Smpd2
ENSMUSP00000019975	-0.0957924	0.168743	0.0701057	ENSMUSG00000019831	Wasf1
ENSMUSP00000019974	0.297099	8.93143e-08	0.0521981	ENSMUSG00000019832	Rab32
ENSMUSP00000019982	-0.165393	0.000338654	0.0447141	ENSMUSG00000019837	Gtf3c6
ENSMUSP00000090227	-0.428158	6.27711e-14	0.0507444	ENSMUSG00000019838	Slc16a10
ENSMUSP00000131519	-0.0240309	0.686114	0.0604381	ENSMUSG00000019841	Rev3l
ENSMUSP00000097547	-0.159805	0.000103401	0.0398368	ENSMUSG00000019843	Fyn
ENSMUSP00000019992	-0.0266714	0.303255	0.0260743	ENSMUSG00000019846	Lama4
ENSMUSP00000097444	-0.0654047	6.55813e-06	0.0140007	ENSMUSG00000019849	Prep
ENSMUSP00000123238	0.0597404	0.0326281	0.0279273	ENSMUSG00000019854	Reps1
ENSMUSP00000020004	-0.110657	0.00527419	0.0390421	ENSMUSG00000019857	Asf1a
ENSMUSP00000101115	0.259566	1.16381e-18	0.024878	ENSMUSG00000019861	Gopc
ENSMUSP00000020012	-0.015873	0.380964	0.0182453	ENSMUSG00000019863	Qrsl1
ENSMUSP00000060940	0.152938	1.17985e-09	0.0233681	ENSMUSG00000019864	Rtn4ip1
ENSMUSP00000143429	0.0735641	0.160517	0.0526545	ENSMUSG00000019866	Crybg1
ENSMUSP00000119829	-0.0715126	0.04379	0.0354677	ENSMUSG00000019868	Vta1
ENSMUSP00000020022	0.843053	7.7571e-22	0.0716499	ENSMUSG00000019872	Smpdl3a
ENSMUSP00000151994	0.0450878	0.267437	0.0409406	ENSMUSG00000019873	Reep3
ENSMUSP00000131415	-0.14705	0.0251707	0.0655427	ENSMUSG00000019874	Fabp7
ENSMUSP00000020034	-0.136523	6.67499e-06	0.029251	ENSMUSG00000019883	Echdc1
ENSMUSP00000151986	-0.0759122	0.00329552	0.0255737	ENSMUSG00000019889	Ptprk
ENSMUSP00000090304	-0.374141	6.39101e-12	0.0494463	ENSMUSG00000019899	Lama2
ENSMUSP00000020057	-0.208939	1.35893e-06	0.0414528	ENSMUSG00000019906	Lin7a
ENSMUSP00000151842	-0.222047	2.34746e-17	0.0224587	ENSMUSG00000019907	Ppp1r12a
ENSMUSP00000009789	-0.144578	2.02766e-05	0.0328898	ENSMUSG00000019916	P4ha1
ENSMUSP00000151293	-0.189786	3.70964e-12	0.0247426	ENSMUSG00000019917	2022-09-10
ENSMUSP00000020077	-0.204919	2.9581e-11	0.0281799	ENSMUSG00000019920	Lims1
ENSMUSP00000101108	0.0560231	0.660212	0.128654	ENSMUSG00000019920	Lims1
ENSMUSP00000020085	0.131798	0.0125924	0.0523385	ENSMUSG00000019927	Ube2d1
ENSMUSP00000131431	-0.319934	3.82569e-07	0.0600643	ENSMUSG00000019929	Dcn
ENSMUSP00000020107	-0.201756	3.01979e-10	0.0295963	ENSMUSG00000019943	Atp2b1
ENSMUSP00000020101	0.151334	0.0992288	0.0923092	ENSMUSG00000019944	Rhobtb1
ENSMUSP00000020109	0.0966044	0.00466075	0.0336859	ENSMUSG00000019948	Actr6
ENSMUSP00000020112	0.0657008	0.000295987	0.0177997	ENSMUSG00000019951	Uhrf1bp1l
ENSMUSP00000020113	-0.175702	0.028268	0.0798408	ENSMUSG00000019952	Poc1b
ENSMUSP00000020123	-0.303243	8.90971e-14	0.0362197	ENSMUSG00000019961	Tmpo
ENSMUSP00000072092	-0.294665	3.28801e-10	0.0433327	ENSMUSG00000019961	Tmpo
ENSMUSP00000020149	-0.285835	0.0169148	0.11896	ENSMUSG00000019975	Ikbip
ENSMUSP00000055122	-0.305656	9.05281e-19	0.0291677	ENSMUSG00000019978	Epb41l2
ENSMUSP00000020157	-0.0945185	0.0591809	0.0501958	ENSMUSG00000019979	Apaf1
ENSMUSP00000090316	0.00553471	0.845327	0.0286534	ENSMUSG00000019984	Med23
ENSMUSP00000020161	-0.492288	0.000131017	0.125463	ENSMUSG00000019987	Arg1
ENSMUSP00000020163	-0.0601932	0.229818	0.0504071	ENSMUSG00000019988	Nedd1
ENSMUSP00000020169	-0.928268	1.15288e-19	0.0855227	ENSMUSG00000019989	Enpp3
ENSMUSP00000020173	0.123161	0.0166693	0.0512572	ENSMUSG00000019996	Map7
ENSMUSP00000020171	-0.0859408	0.120732	0.0555786	ENSMUSG00000019997	Ctgf
ENSMUSP00000020174	-0.0699729	3.34866e-05	0.0163879	ENSMUSG00000019998	Stx7
ENSMUSP00000020182	0.334748	2.65338e-11	0.0459008	ENSMUSG00000020003	Pex7
ENSMUSP00000020188	-0.075818	0.0053309	0.0268512	ENSMUSG00000020009	Ifngr1
ENSMUSP00000070355	-0.0147572	0.660042	0.033928	ENSMUSG00000020015	Cdk17
ENSMUSP00000020204	-0.162124	4.40573e-05	0.0386023	ENSMUSG00000020019	Ntn4
ENSMUSP00000136313	-0.0246629	0.145792	0.0170257	ENSMUSG00000020022	Ndufa12
ENSMUSP00000063264	0.00303973	0.960616	0.0623947	ENSMUSG00000020023	Tmcc3
ENSMUSP00000020217	-0.246599	6.14833e-13	0.0307838	ENSMUSG00000020029	Nudt4
ENSMUSP00000020223	-0.0794942	0.0193738	0.0338752	ENSMUSG00000020034	Tcp11l2
ENSMUSP00000020234	0.442567	5.51388e-10	0.0660823	ENSMUSG00000020044	Timp3
ENSMUSP00000020238	-0.104128	3.28984e-06	0.0215353	ENSMUSG00000020048	Hsp90b1
ENSMUSP00000020241	-0.0874965	0.003075	0.0292551	ENSMUSG00000020051	Pah
ENSMUSP00000056668	-0.082715	0.429316	0.105701	ENSMUSG00000020053	Igf1
ENSMUSP00000020248	0.193142	6.33313e-13	0.0241274	ENSMUSG00000020056	Washc3
ENSMUSP00000020255	1.24716	1.01574e-34	0.0713835	ENSMUSG00000020062	Slc5a8
ENSMUSP00000020257	-0.136878	3.97421e-05	0.0322509	ENSMUSG00000020063	Sirt1
ENSMUSP00000151886	-0.0310964	0.110299	0.0195364	ENSMUSG00000020064	Herc4
ENSMUSP00000020263	-0.294798	4.37092e-13	0.0365084	ENSMUSG00000020069	Hnrnph3
ENSMUSP00000113429	0.0538648	0.0485126	0.0273122	ENSMUSG00000020070	Rufy2
ENSMUSP00000151895	-0.0310406	0.113721	0.0196897	ENSMUSG00000020074	Ccar1
ENSMUSP00000042691	0.187113	0.000366272	0.0515276	ENSMUSG00000020075	Ddx21
ENSMUSP00000020270	-0.0281167	0.39865	0.0335516	ENSMUSG00000020076	Ddx50
ENSMUSP00000090130	-0.0356667	0.358225	0.0390886	ENSMUSG00000020078	Vps26a
ENSMUSP00000020273	0.0308631	0.111359	0.0194476	ENSMUSG00000020079	Supv3l1
ENSMUSP00000020277	-0.259175	6.88642e-07	0.04989	ENSMUSG00000020080	Hkdc1
ENSMUSP00000119343	-0.169558	0.00763204	0.0629803	ENSMUSG00000020083	Fam241b
ENSMUSP00000097297	-0.318504	1.93536e-09	0.0494207	ENSMUSG00000020085	Aifm2
ENSMUSP00000020283	0.0511459	0.184978	0.0387734	ENSMUSG00000020086	H2afy2
ENSMUSP00000020284	0.65053	4.88841e-21	0.0569148	ENSMUSG00000020087	Tysnd1
ENSMUSP00000020285	0.0744597	0.000738922	0.0217127	ENSMUSG00000020088	Sar1a
ENSMUSP00000020286	-0.446477	4.22406e-26	0.0328678	ENSMUSG00000020089	Ppa1
ENSMUSP00000131952	0.0169004	0.897681	0.132691	ENSMUSG00000020091	Eif4ebp2
ENSMUSP00000020289	-0.200327	2.5342e-05	0.0456677	ENSMUSG00000020092	Pald1
ENSMUSP00000090155	-0.0264321	0.258938	0.0235548	ENSMUSG00000020097	Sgpl1
ENSMUSP00000020298	-0.186405	1.0961e-07	0.0332822	ENSMUSG00000020098	Pcbd1
ENSMUSP00000147968	-0.344197	5.31699e-09	0.0551735	ENSMUSG00000020102	Slc16a7
ENSMUSP00000118088	0.366131	4.34467e-22	0.0308388	ENSMUSG00000020109	Dnajb12
ENSMUSP00000020311	-0.0866523	0.0015618	0.0270417	ENSMUSG00000020111	Micu1
ENSMUSP00000020315	-0.0127741	0.247999	0.0111222	ENSMUSG00000020114	Cand1
ENSMUSP00000020316	-0.0377985	0.105564	0.0234258	ENSMUSG00000020115	Tbk1
ENSMUSP00000099945	0.020682	0.775383	0.0733221	ENSMUSG00000020120	Plek
ENSMUSP00000020329	0.42018	3.83678e-13	0.0518786	ENSMUSG00000020122	Egfr
ENSMUSP00000151244	-0.0286737	0.0263803	0.0128874	ENSMUSG00000020124	Usp15
ENSMUSP00000020339	-0.0066465	0.792027	0.0254231	ENSMUSG00000020130	Tbc1d15
ENSMUSP00000020343	0.0486688	0.199973	0.0381704	ENSMUSG00000020132	Rab21
ENSMUSP00000105223	0.674669	1.77906e-11	0.0915419	ENSMUSG00000020142	Slc1a4
ENSMUSP00000090884	-0.178184	0.0144571	0.0725013	ENSMUSG00000020143	Dock2
ENSMUSP00000127330	-0.0265623	0.119863	0.0171374	ENSMUSG00000020149	Rab1a
ENSMUSP00000020359	-0.244804	1.61896e-08	0.0407491	ENSMUSG00000020150	Gamt
ENSMUSP00000000137	-0.0273678	0.0437682	0.013572	ENSMUSG00000020152	Actr2
ENSMUSP00000101003	-0.047784	0.0057657	0.0171731	ENSMUSG00000020153	Ndufs7
ENSMUSP00000151821	-0.103749	4.48046e-05	0.0246257	ENSMUSG00000020154	Ptprb
ENSMUSP00000020372	-0.104415	0.0969656	0.0630833	ENSMUSG00000020163	Uqcr11
ENSMUSP00000100902	-0.0749289	0.00745903	0.027786	ENSMUSG00000020166	Cnot2
ENSMUSP00000020381	-0.139632	0.1019	0.0857787	ENSMUSG00000020170	Frs2
ENSMUSP00000020382	-0.129931	4.38665e-05	0.0303792	ENSMUSG00000020171	Yeats4
ENSMUSP00000045693	-0.240197	1.55095e-14	0.027619	ENSMUSG00000020173	Cobl
ENSMUSP00000091011	-0.119718	0.00100107	0.0357712	ENSMUSG00000020176	Grb10
ENSMUSP00000020397	0.0210462	0.283901	0.0197625	ENSMUSG00000020180	Snrpd3
ENSMUSP00000105286	-1.32277	9.67077e-17	0.137377	ENSMUSG00000020182	Ddc
ENSMUSP00000020399	-0.073815	0.0145512	0.0300831	ENSMUSG00000020183	Cpm
ENSMUSP00000020403	0.0349592	0.180276	0.0262169	ENSMUSG00000020186	Csrp2
ENSMUSP00000100911	0.176815	6.98369e-08	0.0310316	ENSMUSG00000020189	Osbpl8
ENSMUSP00000020420	-0.0310622	0.0283677	0.0141456	ENSMUSG00000020198	Ap3d1
ENSMUSP00000117160	-0.00967425	0.814236	0.0415812	ENSMUSG00000020211	Sf3a2
ENSMUSP00000020440	0.0837255	7.74892e-05	0.0206553	ENSMUSG00000020219	Timm13
ENSMUSP00000020441	0.127796	3.18404e-08	0.0217885	ENSMUSG00000020220	Vps13d
ENSMUSP00000020449	0.150347	1.45609e-05	0.0335761	ENSMUSG00000020228	Helb
ENSMUSP00000101057	-0.266825	9.71275e-12	0.035641	ENSMUSG00000020231	Dip2a
ENSMUSP00000100960	-0.0831581	0.0136297	0.0335072	ENSMUSG00000020232	Hmg20b
ENSMUSP00000020463	0.279353	2.1677e-16	0.0294634	ENSMUSG00000020238	Ncln
ENSMUSP00000001181	-0.389238	2.44947e-09	0.0608478	ENSMUSG00000020241	Col6a2
ENSMUSP00000151629	-0.0621246	0.000146127	0.0159918	ENSMUSG00000020250	Txnrd1
ENSMUSP00000020488	0.213795	0.0120082	0.0845455	ENSMUSG00000020255	D10Wsu102e
ENSMUSP00000020497	-0.102988	0.182977	0.0777165	ENSMUSG00000020256	Aldh1l2
ENSMUSP00000020490	-0.0365029	0.0410304	0.0178595	ENSMUSG00000020257	Wdr82
ENSMUSP00000108162	0.313219	0.0044247	0.108548	ENSMUSG00000020258	Glyctk
ENSMUSP00000020493	-0.134029	1.07587e-05	0.0294446	ENSMUSG00000020260	Pofut2
ENSMUSP00000020500	-0.324553	1.98595e-12	0.0416673	ENSMUSG00000020263	Appl2
ENSMUSP00000134416	-0.0431005	0.307361	0.0424964	ENSMUSG00000020265	Sumo3
ENSMUSP00000020504	-0.0575777	0.000231597	0.0153165	ENSMUSG00000020267	Hint1
ENSMUSP00000120778	0.0576324	0.325968	0.0590622	ENSMUSG00000020268	Lyrm7
ENSMUSP00000075721	0.169412	4.0005e-06	0.0349	ENSMUSG00000020271	Fbxw11
ENSMUSP00000099885	-0.139744	5.78006e-05	0.0338374	ENSMUSG00000020272	Stk10
ENSMUSP00000020522	-0.367182	9.4573e-16	0.0398602	ENSMUSG00000020277	Pfkl
ENSMUSP00000020520	-0.0579065	0.0255285	0.0258744	ENSMUSG00000020280	Pus10
ENSMUSP00000020524	0.100659	0.0312944	0.0466633	ENSMUSG00000020282	Rhbdf1
ENSMUSP00000020523	0.434377	1.61501e-19	0.0402472	ENSMUSG00000020283	Pex13
ENSMUSP00000020529	0.364301	3.19039e-10	0.0535262	ENSMUSG00000020288	Ahsa2
ENSMUSP00000020530	0.0946487	0.223017	0.0785131	ENSMUSG00000020289	Nprl3
ENSMUSP00000020538	-0.0305299	0.134574	0.0204825	ENSMUSG00000020290	Xpo1
ENSMUSP00000020543	-0.0401336	0.269106	0.0366153	ENSMUSG00000020300	Cpeb4
ENSMUSP00000098942	0.520907	2.1197e-11	0.0700142	ENSMUSG00000020309	Chac2
ENSMUSP00000072929	0.138587	3.91737e-07	0.026044	ENSMUSG00000020311	Erlec1
ENSMUSP00000006629	-0.122711	9.32667e-10	0.0186152	ENSMUSG00000020315	Sptbn1
ENSMUSP00000099902	-0.148535	0.0212217	0.0642885	ENSMUSG00000020315	Sptbn1
ENSMUSP00000099938	0.0133929	0.271122	0.0122443	ENSMUSG00000020321	Mdh1
ENSMUSP00000020578	-0.00695937	0.805099	0.0285325	ENSMUSG00000020328	Nudcd2
ENSMUSP00000020580	0.234483	7.45835e-09	0.0380117	ENSMUSG00000020329	Polrmt
ENSMUSP00000104532	-0.555955	9.51001e-15	0.0603898	ENSMUSG00000020333	Acsl6
ENSMUSP00000020586	-0.0653401	0.119263	0.0420871	ENSMUSG00000020334	Slc22a4
ENSMUSP00000090853	-0.283542	3.26837e-10	0.0416897	ENSMUSG00000020340	Cyfip2
ENSMUSP00000126303	0.0133454	0.588458	0.0248644	ENSMUSG00000020346	Mgat1
ENSMUSP00000020608	-0.0200735	0.237363	0.0170852	ENSMUSG00000020349	Ppp2ca
ENSMUSP00000076459	-0.170941	0.00434992	0.0593336	ENSMUSG00000020354	Sgcd
ENSMUSP00000020617	-0.1783	0.00414393	0.0614292	ENSMUSG00000020357	Flt4
ENSMUSP00000074238	0.0248978	0.265748	0.022507	ENSMUSG00000020358	Hnrnpab
ENSMUSP00000020630	-0.0498417	0.0255216	0.0222697	ENSMUSG00000020361	Hspa4
ENSMUSP00000020634	-0.203647	8.95619e-16	0.0220834	ENSMUSG00000020366	Mapk9
ENSMUSP00000137440	0.137426	5.40038e-07	0.0261785	ENSMUSG00000020368	Canx
ENSMUSP00000020640	0.177338	5.74861e-23	0.014484	ENSMUSG00000020372	Rack1
ENSMUSP00000020643	-0.0360489	0.00488956	0.0127015	ENSMUSG00000020375	Rufy1
ENSMUSP00000020649	-0.0297375	0.243495	0.0256447	ENSMUSG00000020380	Rad50
ENSMUSP00000020653	0.191581	1.6681e-13	0.023207	ENSMUSG00000020386	Sar1b
ENSMUSP00000018755	-0.326212	2.09304e-07	0.0597486	ENSMUSG00000020388	Pdlim4
ENSMUSP00000020657	0.0879043	0.00686585	0.0321605	ENSMUSG00000020390	Ube2b
ENSMUSP00000091061	-0.416088	2.35637e-15	0.0460062	ENSMUSG00000020396	Nefh
ENSMUSP00000020673	0.146543	1.48016e-07	0.0264733	ENSMUSG00000020402	Vdac1
ENSMUSP00000099063	-0.283255	9.20989e-10	0.0429529	ENSMUSG00000020407	Upp1
ENSMUSP00000137281	-0.162459	2.71961e-05	0.0375858	ENSMUSG00000020409	Slu7
ENSMUSP00000063272	0.0322287	0.340587	0.034081	ENSMUSG00000020412	Ascc2
ENSMUSP00000020683	-0.00246863	0.933571	0.0299139	ENSMUSG00000020413	Hus1
ENSMUSP00000020695	-0.20862	3.25423e-13	0.0256599	ENSMUSG00000020422	Tns3
ENSMUSP00000020699	0.742718	2.00298e-17	0.0714165	ENSMUSG00000020424	Gatsl3
ENSMUSP00000131670	-0.0677715	0.0862534	0.0395979	ENSMUSG00000020427	Igfbp3
ENSMUSP00000105612	0.156229	2.41295e-06	0.031641	ENSMUSG00000020430	Pes1
ENSMUSP00000020710	0.0579423	0.00899222	0.0220456	ENSMUSG00000020432	Tcn2
ENSMUSP00000068652	0.0281215	0.3277	0.0289229	ENSMUSG00000020435	Osbp2
ENSMUSP00000003459	-0.2572	7.34502e-09	0.0407056	ENSMUSG00000020437	Myo1g
ENSMUSP00000105638	-0.348329	6.29672e-11	0.0488881	ENSMUSG00000020439	Smtn
ENSMUSP00000127281	-0.0857128	2.58555e-05	0.019772	ENSMUSG00000020440	Arf5
ENSMUSP00000020719	-0.122871	0.0277636	0.0557022	ENSMUSG00000020441	2310033P09Rik
ENSMUSP00000127566	-0.0287846	0.141174	0.0196411	ENSMUSG00000020444	Guk1
ENSMUSP00000099162	-0.140736	3.00229e-05	0.0326044	ENSMUSG00000020451	Limk2
ENSMUSP00000105670	-0.162277	2.11063e-05	0.0370002	ENSMUSG00000020453	Patz1
ENSMUSP00000105676	-0.0748045	0.026	0.0335338	ENSMUSG00000020454	Eif4enif1
ENSMUSP00000003461	0.0988402	0.0020724	0.0317154	ENSMUSG00000020456	Ogdh
ENSMUSP00000020741	0.0484235	0.0494418	0.0246547	ENSMUSG00000020457	Drg1
ENSMUSP00000099907	-0.237426	4.57237e-10	0.0352549	ENSMUSG00000020458	Rtn4
ENSMUSP00000126413	-0.152428	0.00648666	0.0553623	ENSMUSG00000020458	Rtn4
ENSMUSP00000020749	0.153724	2.13575e-10	0.0223259	ENSMUSG00000020459	Mtif2
ENSMUSP00000020754	-0.20459	7.35932e-15	0.0231581	ENSMUSG00000020462	Cfap36
ENSMUSP00000020755	-0.151807	0.0143805	0.061758	ENSMUSG00000020463	Ppp4r3b
ENSMUSP00000020756	-0.12209	3.25733e-06	0.0252379	ENSMUSG00000020464	Pnpt1
ENSMUSP00000020759	-0.213306	1.62331e-06	0.0426652	ENSMUSG00000020467	Efemp1
ENSMUSP00000099987	-0.356163	0.000163198	0.0923923	ENSMUSG00000020473	Aebp1
ENSMUSP00000020768	-0.335616	3.8066e-10	0.0495667	ENSMUSG00000020475	Pgam2
ENSMUSP00000020769	-0.149729	1.82889e-09	0.0231915	ENSMUSG00000020476	Dbnl
ENSMUSP00000119535	0.246644	4.506e-10	0.036608	ENSMUSG00000020477	Mrps24
ENSMUSP00000103556	-0.0424489	0.103733	0.0261678	ENSMUSG00000020483	Dynll2
ENSMUSP00000091487	0.0299528	0.422403	0.0377067	ENSMUSG00000020485	Supt4a
ENSMUSP00000018544	-0.177346	1.38943e-08	0.0293642	ENSMUSG00000020486	2022-09-04
ENSMUSP00000020801	0.156116	0.00989707	0.0600596	ENSMUSG00000020495	Smg8
ENSMUSP00000020820	0.152074	9.25563e-06	0.0327408	ENSMUSG00000020514	Mrpl22
ENSMUSP00000119715	-0.0589897	0.0087088	0.0223273	ENSMUSG00000020516	Rps6kb1
ENSMUSP00000020826	-0.366934	7.62952e-21	0.0323328	ENSMUSG00000020519	Sap30l
ENSMUSP00000020831	-0.0866706	0.00364592	0.0295259	ENSMUSG00000020523	Fam114a2
ENSMUSP00000091502	-0.148753	9.52754e-05	0.0371972	ENSMUSG00000020527	Myo19
ENSMUSP00000004955	-0.153346	7.27635e-08	0.0269544	ENSMUSG00000020528	Prpsap2
ENSMUSP00000020843	-0.217955	0.0284491	0.0993082	ENSMUSG00000020532	Acaca
ENSMUSP00000018744	-0.635975	4.71926e-15	0.0713265	ENSMUSG00000020534	Shmt1
ENSMUSP00000060749	-0.19036	3.70556e-13	0.0234844	ENSMUSG00000020536	Llgl1
ENSMUSP00000018568	0.0831349	1.74409e-05	0.0187526	ENSMUSG00000020537	Drg2
ENSMUSP00000020849	-0.161225	0.0181924	0.067894	ENSMUSG00000020541	Tom1l1
ENSMUSP00000020851	0.255468	0.0197561	0.109056	ENSMUSG00000020544	Cox11
ENSMUSP00000116191	-0.0663482	0.0879441	0.0389913	ENSMUSG00000020546	Stxbp4
ENSMUSP00000020856	-0.109367	1.4656e-07	0.0197497	ENSMUSG00000020547	Bzw2
ENSMUSP00000071788	0.0562995	0.00111091	0.0170187	ENSMUSG00000020549	Elac2
ENSMUSP00000020864	0.683355	1.30538e-09	0.102485	ENSMUSG00000020553	Pctp
ENSMUSP00000052912	0.00350203	0.898009	0.0275594	ENSMUSG00000020571	Pdia6
ENSMUSP00000020886	-0.0895086	0.000697268	0.0259685	ENSMUSG00000020572	Nampt
ENSMUSP00000036082	0.0869266	1.83243e-06	0.0174847	ENSMUSG00000020576	Nbas
ENSMUSP00000020904	-0.100471	3.78717e-10	0.0148362	ENSMUSG00000020580	Rock2
ENSMUSP00000020909	0.072429	0.516716	0.113412	ENSMUSG00000020585	Laptm4a
ENSMUSP00000065613	-0.291558	2.06869e-10	0.0423054	ENSMUSG00000020589	Fam49a
ENSMUSP00000038430	0.018154	0.648657	0.040174	ENSMUSG00000020590	Snx13
ENSMUSP00000020911	-0.195422	0.00395463	0.066788	ENSMUSG00000020592	Sdc1
ENSMUSP00000070583	0.0935708	0.0433246	0.0463032	ENSMUSG00000020593	Lpin1
ENSMUSP00000106751	0.241921	5.31897e-09	0.0387795	ENSMUSG00000020594	Pum2
ENSMUSP00000102308	0.524035	7.32449e-08	0.0906401	ENSMUSG00000020604	Arsg
ENSMUSP00000020927	-0.102857	1.769e-05	0.0232197	ENSMUSG00000020605	Hs1bp3
ENSMUSP00000020926	-0.467545	2.88864e-07	0.0852489	ENSMUSG00000020607	Fam84a
ENSMUSP00000036044	-0.0840873	0.160368	0.0601649	ENSMUSG00000020609	Apob
ENSMUSP00000020930	0.00718162	0.784319	0.0264644	ENSMUSG00000020611	Gna13
ENSMUSP00000056500	-0.255657	2.738e-13	0.0313207	ENSMUSG00000020612	Prkar1a
ENSMUSP00000020947	0.0819244	1.56288e-05	0.0183673	ENSMUSG00000020621	Rdh14
ENSMUSP00000020949	-0.205701	2.84363e-10	0.0301224	ENSMUSG00000020623	Map2k6
ENSMUSP00000020954	0.0536271	1.87841e-06	0.0107992	ENSMUSG00000020628	Trappc12
ENSMUSP00000020957	-0.0298973	0.460178	0.0407864	ENSMUSG00000020629	Adi1
ENSMUSP00000020962	-0.169228	1.16296e-06	0.0331215	ENSMUSG00000020634	Ubxn2a
ENSMUSP00000020969	-0.269523	2.77893e-08	0.0457279	ENSMUSG00000020638	Cmpk2
ENSMUSP00000151896	0.0596609	1.01838e-05	0.0130685	ENSMUSG00000020640	Itsn2
ENSMUSP00000151358	-0.24962	6.36598e-05	0.0605724	ENSMUSG00000020647	Ncoa1
ENSMUSP00000020979	0.0549874	0.339681	0.0582319	ENSMUSG00000020650	Bcap29
ENSMUSP00000001253	-0.285901	5.42204e-06	0.0598266	ENSMUSG00000020651	Slc26a4
ENSMUSP00000099038	-0.101209	0.0766762	0.0573543	ENSMUSG00000020659	Cbll1
ENSMUSP00000020991	-0.0325626	0.619285	0.0662314	ENSMUSG00000020661	Dnmt3a
ENSMUSP00000106481	0.0461244	0.00503421	0.0163078	ENSMUSG00000020664	Dld
ENSMUSP00000020999	-0.0859073	0.0370668	0.0411691	ENSMUSG00000020668	Kif3c
ENSMUSP00000020997	-0.215092	3.61602e-08	0.0366118	ENSMUSG00000020669	Sh3yl1
ENSMUSP00000021001	-0.0330014	0.172197	0.0242869	ENSMUSG00000020671	Rab10
ENSMUSP00000113703	0.431845	8.52923e-11	0.0611179	ENSMUSG00000020674	Pxdn
ENSMUSP00000021016	0.596161	6.12145e-20	0.052802	ENSMUSG00000020679	Hnf1b
ENSMUSP00000021018	-0.116236	1.15522e-06	0.022892	ENSMUSG00000020680	Taf15
ENSMUSP00000001963	-0.117438	0.123883	0.0765982	ENSMUSG00000020681	Ace
ENSMUSP00000102575	-0.0989223	3.11272e-05	0.023068	ENSMUSG00000020687	Cdc27
ENSMUSP00000021028	0.0659155	0.137899	0.0446032	ENSMUSG00000020689	Itgb3
ENSMUSP00000021030	0.125662	0.0240919	0.0555677	ENSMUSG00000020691	Mettl2
ENSMUSP00000099502	-0.14607	0.000208986	0.0382783	ENSMUSG00000020692	Nle1
ENSMUSP00000102554	-0.255006	0.00112506	0.0767857	ENSMUSG00000020694	Tlk2
ENSMUSP00000097909	-0.247613	7.34988e-07	0.0477996	ENSMUSG00000020695	Mrc2
ENSMUSP00000090525	0.0574442	0.00607084	0.0207761	ENSMUSG00000020697	Lig3
ENSMUSP00000021040	0.0620988	0.0004568	0.0174015	ENSMUSG00000020698	Cct6b
ENSMUSP00000002044	-0.0408445	0.0917644	0.0242853	ENSMUSG00000020700	Map3k3
ENSMUSP00000021046	-0.0528477	0.0429414	0.0261027	ENSMUSG00000020705	Ddx42
ENSMUSP00000021048	0.0865296	0.174049	0.0639575	ENSMUSG00000020706	Ftsj3
ENSMUSP00000021049	0.114068	3.21866e-13	0.0140267	ENSMUSG00000020708	Psmc5
ENSMUSP00000021050	-0.0559166	0.0228558	0.0245082	ENSMUSG00000020709	Adap2
ENSMUSP00000071289	-0.066085	0.00822548	0.0248466	ENSMUSG00000020716	Nf1
ENSMUSP00000067111	-0.122059	3.5215e-06	0.0253276	ENSMUSG00000020717	Pecam1
ENSMUSP00000021060	0.15066	0.034082	0.070982	ENSMUSG00000020718	Polg2
ENSMUSP00000021062	-0.0118043	0.332445	0.012261	ENSMUSG00000020719	Ddx5
ENSMUSP00000021063	0.0924642	6.09698e-08	0.0161452	ENSMUSG00000020720	Psmd12
ENSMUSP00000074533	-0.219695	3.23406e-05	0.0511232	ENSMUSG00000020721	Helz
ENSMUSP00000021077	0.0303404	0.246235	0.0263179	ENSMUSG00000020733	Slc9a3r1
ENSMUSP00000021082	-0.252991	9.43026e-09	0.0413374	ENSMUSG00000020736	Nt5c
ENSMUSP00000115044	-0.0560673	0.436241	0.0730606	ENSMUSG00000020738	Sumo2
ENSMUSP00000021085	-0.0613225	0.0123289	0.0243848	ENSMUSG00000020739	Nup85
ENSMUSP00000019135	-0.0213647	0.543358	0.035532	ENSMUSG00000020740	Gga3
ENSMUSP00000090593	0.208468	2.05736e-17	0.0210341	ENSMUSG00000020741	Cluh
ENSMUSP00000102116	-0.110509	0.0326677	0.0516363	ENSMUSG00000020743	Mif4gd
ENSMUSP00000021089	0.138927	0.00241253	0.0452752	ENSMUSG00000020744	Slc25a19
ENSMUSP00000021091	-0.0382744	0.00740646	0.0141948	ENSMUSG00000020745	Pafah1b1
ENSMUSP00000099322	-0.147668	0.000387517	0.0403565	ENSMUSG00000020747	Tmem94
ENSMUSP00000114844	-0.109417	9.26304e-07	0.0213378	ENSMUSG00000020755	Sap30bp
ENSMUSP00000102066	-0.30531	1.47033e-06	0.0598831	ENSMUSG00000020758	Itgb4
ENSMUSP00000021114	-0.0591611	0.000405015	0.0164206	ENSMUSG00000020766	Galk1
ENSMUSP00000021120	0.605234	1.38923e-29	0.0400469	ENSMUSG00000020773	Trim47
ENSMUSP00000021119	0.212164	1.36966e-12	0.0269945	ENSMUSG00000020774	Aspa
ENSMUSP00000102047	0.157329	8.09128e-11	0.022234	ENSMUSG00000020775	Mrpl38
ENSMUSP00000072717	1.67708	7.20588e-31	0.106885	ENSMUSG00000020777	Acox1
ENSMUSP00000021133	0.293511	4.8622e-17	0.0300907	ENSMUSG00000020780	Srp68
ENSMUSP00000021134	-0.0228144	0.601026	0.044088	ENSMUSG00000020781	Tsen54
ENSMUSP00000099321	-0.186603	1.94217e-12	0.0239438	ENSMUSG00000020782	Llgl2
ENSMUSP00000021135	-0.137133	0.000216674	0.036079	ENSMUSG00000020783	Ncbp3
ENSMUSP00000021142	-0.174462	0.000333466	0.0476966	ENSMUSG00000020788	Atp2a3
ENSMUSP00000118751	-0.0412259	0.00524138	0.0146462	ENSMUSG00000020790	Ankfy1
ENSMUSP00000021147	-0.0495841	0.0162753	0.0205587	ENSMUSG00000020792	Exoc7
ENSMUSP00000080791	-0.0324515	0.156525	0.0230041	ENSMUSG00000020802	Ube2o
ENSMUSP00000021158	0.201507	3.16632e-05	0.0470376	ENSMUSG00000020803	Txndc17
ENSMUSP00000099318	-0.236379	0.000163948	0.0608584	ENSMUSG00000020806	Rhbdf2
ENSMUSP00000021166	-0.238066	3.32279e-08	0.0406515	ENSMUSG00000020810	Cygb
ENSMUSP00000021170	-0.158959	0.0311402	0.0736025	ENSMUSG00000020814	Mxra7
ENSMUSP00000104173	-0.228479	2.37573e-17	0.0231144	ENSMUSG00000020817	Rabep1
ENSMUSP00000123242	-0.116976	2.83581e-07	0.0216908	ENSMUSG00000020821	Kif1c
ENSMUSP00000021177	-0.213956	1.08271e-08	0.034885	ENSMUSG00000020823	Sec14l1
ENSMUSP00000072091	-0.171922	9.52562e-08	0.0305308	ENSMUSG00000020827	Mink1
ENSMUSP00000104216	-0.133281	0.00259804	0.0437714	ENSMUSG00000020831	0610010K14Rik
ENSMUSP00000021183	0.186542	2.77056e-10	0.0272962	ENSMUSG00000020832	Eral1
ENSMUSP00000021187	0.0388271	0.511131	0.0596868	ENSMUSG00000020834	Dhrs13
ENSMUSP00000099553	0.590012	4.75139e-09	0.0942276	ENSMUSG00000020839	Tmigd1
ENSMUSP00000021197	0.415249	3.66944e-25	0.0315073	ENSMUSG00000020840	Blmh
ENSMUSP00000021201	0.19823	2.73042e-08	0.033611	ENSMUSG00000020841	Cpd
ENSMUSP00000021204	-0.187375	0.000156775	0.0474462	ENSMUSG00000020844	Nxn
ENSMUSP00000070993	-0.12015	7.82455e-10	0.0181297	ENSMUSG00000020849	Ywhae
ENSMUSP00000099568	-0.0511956	0.000344089	0.0140303	ENSMUSG00000020850	Prpf8
ENSMUSP00000042271	0.211038	1.68874e-13	0.025571	ENSMUSG00000020859	Spag9
ENSMUSP00000021226	-0.0992939	7.01243e-07	0.0191287	ENSMUSG00000020863	Luc7l3
ENSMUSP00000136343	-2.83546	2.84681e-51	0.107786	ENSMUSG00000020865	Abcc3
ENSMUSP00000021239	0.21882	4.63667e-16	0.0234224	ENSMUSG00000020869	Lrrc59
ENSMUSP00000021249	0.169515	2.57964e-09	0.0265432	ENSMUSG00000020877	Scrn2
ENSMUSP00000099432	-0.00258568	0.923857	0.0272895	ENSMUSG00000020883	Fbxl20
ENSMUSP00000069505	-0.0135461	0.797953	0.0534379	ENSMUSG00000020889	Nr1d1
ENSMUSP00000112611	-0.150422	1.30259e-05	0.0333889	ENSMUSG00000020894	Vamp2
ENSMUSP00000112063	-0.18309	7.35518e-05	0.0446109	ENSMUSG00000020898	Ctc1
ENSMUSP00000021282	-0.246469	1.23206e-11	0.0331241	ENSMUSG00000020899	Pfas
ENSMUSP00000090661	-0.124799	3.02546e-06	0.0257058	ENSMUSG00000020900	Myh10
ENSMUSP00000104314	0.434654	5.42953e-15	0.0488894	ENSMUSG00000020902	Ntn1
ENSMUSP00000021285	-0.00119795	0.936344	0.0151302	ENSMUSG00000020903	Stx8
ENSMUSP00000007317	-0.316239	9.46121e-11	0.0448853	ENSMUSG00000020911	Krt19
ENSMUSP00000103012	-0.244669	0.000109714	0.0617605	ENSMUSG00000020917	Acly
ENSMUSP00000127632	-0.2634	0.0302475	0.121227	ENSMUSG00000020917	Acly
ENSMUSP00000021297	0.142011	1.4559e-06	0.0280833	ENSMUSG00000020922	Lsm12
ENSMUSP00000102740	-0.211845	6.90895e-13	0.0265181	ENSMUSG00000020923	Ubtf
ENSMUSP00000090230	-0.0940771	0.000276989	0.0253603	ENSMUSG00000020925	Ccdc43
ENSMUSP00000102675	-0.0582748	2.86606e-05	0.0135235	ENSMUSG00000020929	Eftud2
ENSMUSP00000021313	0.0334415	0.286479	0.031592	ENSMUSG00000020935	Dcakd
ENSMUSP00000021314	0.365651	8.91506e-18	0.0363355	ENSMUSG00000020936	Nmt1
ENSMUSP00000099366	-0.332679	5.63227e-05	0.0790483	ENSMUSG00000020937	Plcd3
ENSMUSP00000021329	0.256317	7.14864e-08	0.0446472	ENSMUSG00000020946	Gosr2
ENSMUSP00000021332	0.169108	3.71664e-12	0.0220479	ENSMUSG00000020949	Fkbp3
ENSMUSP00000021335	0.184521	5.53936e-20	0.0167938	ENSMUSG00000020952	Scfd1
ENSMUSP00000082533	-0.278877	0.000420266	0.0776309	ENSMUSG00000020953	Coch
ENSMUSP00000013130	0.0287715	0.0193619	0.0122649	ENSMUSG00000020954	Strn3
ENSMUSP00000021339	-0.0810659	0.20234	0.0639163	ENSMUSG00000020956	Dtd2
ENSMUSP00000021345	0.00694399	0.909974	0.062293	ENSMUSG00000020962	Gtf2a1
ENSMUSP00000021347	0.180171	5.83727e-10	0.0269482	ENSMUSG00000020964	Sel1l
ENSMUSP00000021368	0.181857	3.21051e-07	0.0338942	ENSMUSG00000020982	Nemf
ENSMUSP00000021375	0.0850069	1.32523e-05	0.0188865	ENSMUSG00000020986	Sec23a
ENSMUSP00000021370	-0.0262641	0.292734	0.0251205	ENSMUSG00000020988	L2hgdh
ENSMUSP00000021381	-0.0524405	0.000568097	0.0149577	ENSMUSG00000020994	Pnn
ENSMUSP00000151482	0.383504	4.14305e-26	0.0282244	ENSMUSG00000021000	Ctage5
ENSMUSP00000021390	0.577194	1.15355e-12	0.0731367	ENSMUSG00000021003	Galc
ENSMUSP00000126975	-0.196555	2.28826e-07	0.0361304	ENSMUSG00000021009	Ptpn21
ENSMUSP00000105732	-0.13352	0.000193564	0.0350589	ENSMUSG00000021012	Zc3h14
ENSMUSP00000021405	-0.0130208	0.640155	0.0281177	ENSMUSG00000021018	Polr2h
ENSMUSP00000021411	0.0949188	0.000248843	0.0253838	ENSMUSG00000021023	1110008L16Rik
ENSMUSP00000021412	-0.000810153	0.948895	0.0127504	ENSMUSG00000021024	Psma6
ENSMUSP00000151498	0.0431991	0.00518273	0.0153265	ENSMUSG00000021027	Ralgapa1
ENSMUSP00000053540	0.0513555	0.00399243	0.0176748	ENSMUSG00000021033	Gstz1
ENSMUSP00000021424	0.276019	8.79416e-15	0.03136	ENSMUSG00000021036	Sptlc2
ENSMUSP00000021425	0.169308	2.73311e-15	0.0187768	ENSMUSG00000021037	Ahsa1
ENSMUSP00000072527	-0.127784	6.55478e-09	0.0206258	ENSMUSG00000021038	Vipas39
ENSMUSP00000021428	-0.10014	5.60667e-05	0.0242016	ENSMUSG00000021039	Snw1
ENSMUSP00000125341	0.164061	3.36962e-05	0.0380466	ENSMUSG00000021040	Slirp
ENSMUSP00000098724	-0.0416358	0.111679	0.0262594	ENSMUSG00000021044	Adck1
ENSMUSP00000021443	-0.176791	7.80129e-15	0.0200358	ENSMUSG00000021048	Mthfd1
ENSMUSP00000021447	-0.053174	0.0447396	0.0264927	ENSMUSG00000021051	Ppp2r5e
ENSMUSP00000021450	0.647911	2.24318e-12	0.0834287	ENSMUSG00000021054	Sgpp1
ENSMUSP00000021458	-0.0321972	0.501544	0.0482793	ENSMUSG00000021061	Sptb
ENSMUSP00000054530	0.061501	0.0114382	0.0241932	ENSMUSG00000021065	Fut8
ENSMUSP00000021466	0.000900776	0.98616	0.0524481	ENSMUSG00000021066	Atl1
ENSMUSP00000071231	-0.393747	3.23945e-12	0.0511611	ENSMUSG00000021069	Pygl
ENSMUSP00000021471	0.213174	1.49143e-07	0.0385218	ENSMUSG00000021072	Tmx1
ENSMUSP00000021479	-0.041402	0.0142919	0.0168275	ENSMUSG00000021076	Actr10
ENSMUSP00000021486	0.251844	4.56477e-08	0.0431282	ENSMUSG00000021079	Timm9
ENSMUSP00000113736	-0.991921	7.50536e-14	0.116528	ENSMUSG00000021081	Serpina1f
ENSMUSP00000077594	-0.371972	4.79673e-10	0.0553119	ENSMUSG00000021087	Rtn1
ENSMUSP00000021506	0.105444	0.258687	0.0939109	ENSMUSG00000021091	Serpina3n
ENSMUSP00000152198	-0.524658	6.48862e-09	0.0838118	ENSMUSG00000021094	Dhrs7
ENSMUSP00000021514	-0.16054	7.91446e-13	0.0201605	ENSMUSG00000021096	Ppm1a
ENSMUSP00000105563	0.0394774	0.0518364	0.0203129	ENSMUSG00000021097	Clmn
ENSMUSP00000021522	0.163411	0.00761324	0.0608202	ENSMUSG00000021102	Glrx5
ENSMUSP00000021523	0.00449467	0.928159	0.0505672	ENSMUSG00000021103	Mnat1
ENSMUSP00000105527	-0.0287063	0.49251	0.0421488	ENSMUSG00000021111	Papola
ENSMUSP00000080683	0.209409	1.01325e-16	0.0217676	ENSMUSG00000021112	Mpp5
ENSMUSP00000021536	-0.0103753	0.57103	0.0184608	ENSMUSG00000021114	Atp6v1d
ENSMUSP00000021539	-0.111222	2.79074e-06	0.0228204	ENSMUSG00000021115	Vrk1
ENSMUSP00000071214	0.123427	6.13728e-09	0.0198789	ENSMUSG00000021116	Eif2s1
ENSMUSP00000057462	-0.0349913	0.083288	0.0202486	ENSMUSG00000021124	Vti1b
ENSMUSP00000021550	-1.35456	1.74836e-14	0.156152	ENSMUSG00000021125	Arg2
ENSMUSP00000151829	0.458792	1.01916e-09	0.0690016	ENSMUSG00000021130	Galnt16
ENSMUSP00000131728	0.082225	5.44626e-05	0.0198358	ENSMUSG00000021139	Gm20498
ENSMUSP00000081953	-0.205692	0.000463241	0.0575491	ENSMUSG00000021143	Pacs2
ENSMUSP00000009099	0.00140819	0.94888	0.0221558	ENSMUSG00000021144	Mta1
ENSMUSP00000021572	-0.166095	3.69051e-10	0.0245082	ENSMUSG00000021147	Wdr37
ENSMUSP00000152412	0.282866	0.0001675	0.073513	ENSMUSG00000021149	Gtpbp4
ENSMUSP00000106264	-0.141427	9.98026e-06	0.0309458	ENSMUSG00000021156	Zmynd11
ENSMUSP00000152444	-0.064097	0.013072	0.0257073	ENSMUSG00000021171	Esyt2
ENSMUSP00000021595	0.108569	4.92984e-12	0.014255	ENSMUSG00000021178	Psmc1
ENSMUSP00000042987	-0.200942	2.77451e-11	0.0272064	ENSMUSG00000021180	Rps6ka5
ENSMUSP00000082177	-0.402297	1.15181e-06	0.0770196	ENSMUSG00000021182	Ccdc88c
ENSMUSP00000105700	0.274644	1.73679e-12	0.0351451	ENSMUSG00000021185	Dglucy
ENSMUSP00000152680	-0.182989	2.35088e-05	0.0419805	ENSMUSG00000021186	Fbln5
ENSMUSP00000021606	-0.208602	6.1776e-05	0.0507223	ENSMUSG00000021189	Atxn3
ENSMUSP00000105647	-0.308231	1.37977e-10	0.044213	ENSMUSG00000021190	Lgmn
ENSMUSP00000137305	0.150587	0.00128487	0.0461344	ENSMUSG00000021192	Golga5
ENSMUSP00000152229	-0.291581	3.67945e-14	0.0341558	ENSMUSG00000021193	Pitrm1
ENSMUSP00000021610	-0.22902	0.522022	0.36052	ENSMUSG00000021194	Chga
ENSMUSP00000117030	-0.348497	3.93633e-12	0.045501	ENSMUSG00000021196	Pfkp
ENSMUSP00000021628	1.74389	1.75059e-09	0.269741	ENSMUSG00000021207	Akr1c21
ENSMUSP00000021630	1.27389	7.39917e-11	0.177238	ENSMUSG00000021210	Akr1c6
ENSMUSP00000021634	-0.550525	1.33663e-05	0.120955	ENSMUSG00000021213	Akr1c13
ENSMUSP00000021635	-1.31942	2.04806e-07	0.241453	ENSMUSG00000021214	Akr1c18
ENSMUSP00000152454	0.241592	1.24149e-13	0.0290708	ENSMUSG00000021218	Gdi2
ENSMUSP00000136280	-0.342421	5.76288e-07	0.064339	ENSMUSG00000021221	Dpf3
ENSMUSP00000113806	-0.255343	2.76002e-09	0.03977	ENSMUSG00000021223	Papln
ENSMUSP00000119303	-0.111305	0.000934596	0.0331279	ENSMUSG00000021224	Numb
ENSMUSP00000021649	-0.276787	6.20568e-09	0.0445952	ENSMUSG00000021226	Acot2
ENSMUSP00000021653	-0.165648	0.0841799	0.0961367	ENSMUSG00000021228	Acot3
ENSMUSP00000021661	0.102811	0.0117486	0.040599	ENSMUSG00000021235	Coq6
ENSMUSP00000071939	0.386959	1.02159e-13	0.04636	ENSMUSG00000021236	Entpd5
ENSMUSP00000082288	0.185134	3.23965e-10	0.0272135	ENSMUSG00000021238	Aldh6a1
ENSMUSP00000021666	0.094074	0.00128857	0.0288286	ENSMUSG00000021240	Abcd4
ENSMUSP00000021667	0.0628422	0.153152	0.0441814	ENSMUSG00000021241	Isca2
ENSMUSP00000021668	-0.291983	2.90775e-08	0.0496191	ENSMUSG00000021242	Npc2
ENSMUSP00000021670	-0.1426	9.91794e-05	0.0357538	ENSMUSG00000021244	Ylpm1
ENSMUSP00000105833	-0.446518	6.99273e-11	0.0620253	ENSMUSG00000021255	Esrrb
ENSMUSP00000152784	0.0123156	0.643971	0.0268687	ENSMUSG00000021258	Ccnk
ENSMUSP00000021689	-0.278383	8.68953e-05	0.0685849	ENSMUSG00000021262	Evl
ENSMUSP00000021692	-0.113907	4.53146e-05	0.0269037	ENSMUSG00000021264	Yy1
ENSMUSP00000021693	-0.27625	4.7038e-05	0.0660405	ENSMUSG00000021265	Slc25a29
ENSMUSP00000124625	-0.0917731	2.79193e-07	0.0170066	ENSMUSG00000021266	Wars
ENSMUSP00000091921	0.218666	1.93793e-11	0.0297361	ENSMUSG00000021270	Hsp90aa1
ENSMUSP00000153671	0.111006	0.249503	0.097127	ENSMUSG00000021273	Fdft1
ENSMUSP00000021706	0.191634	0.0534889	0.0993523	ENSMUSG00000021277	Traf3
ENSMUSP00000021707	-0.316773	1.72013e-14	0.0365044	ENSMUSG00000021278	Amn
ENSMUSP00000042565	-0.154941	2.37767e-18	0.0150376	ENSMUSG00000021279	Cdc42bpb
ENSMUSP00000152337	-0.329894	2.83024e-11	0.0453127	ENSMUSG00000021280	Exoc3l4
ENSMUSP00000126825	0.0958212	1.50017e-09	0.0147502	ENSMUSG00000021282	Eif5
ENSMUSP00000062464	-0.132653	1.65289e-06	0.0265551	ENSMUSG00000021285	Ppp1r13b
ENSMUSP00000152558	-0.246302	1.27713e-11	0.0331324	ENSMUSG00000021286	Zfyve21
ENSMUSP00000082004	-0.20996	5.54937e-13	0.0261471	ENSMUSG00000021288	Klc1
ENSMUSP00000021719	-0.0696572	0.0445745	0.0346778	ENSMUSG00000021290	2010107E04Rik
ENSMUSP00000097442	-0.0710255	0.000188831	0.0186164	ENSMUSG00000021311	Mtr
ENSMUSP00000021757	0.9187	1.09835e-14	0.104867	ENSMUSG00000021322	Aoah
ENSMUSP00000106043	0.250403	0.00822476	0.0937624	ENSMUSG00000021335	Slc17a1
ENSMUSP00000072662	-0.127835	3.18753e-09	0.0201529	ENSMUSG00000021338	Carmil1
ENSMUSP00000106028	-0.0575409	0.155502	0.0407507	ENSMUSG00000021338	Carmil1
ENSMUSP00000021772	0.627591	9.55403e-14	0.0737406	ENSMUSG00000021339	Mrs2
ENSMUSP00000021773	0.0559178	0.255756	0.0494943	ENSMUSG00000021340	Gpld1
ENSMUSP00000021785	-0.0133876	0.391729	0.0157425	ENSMUSG00000021357	Exoc2
ENSMUSP00000021790	0.19464	0.0284697	0.0886548	ENSMUSG00000021361	Tmem14c
ENSMUSP00000021793	-1.15502	3.50006e-10	0.170164	ENSMUSG00000021364	Elovl2
ENSMUSP00000137280	-0.0967247	0.0176445	0.0405697	ENSMUSG00000021368	Tbc1d7
ENSMUSP00000021800	0.198774	1.80297e-12	0.0254595	ENSMUSG00000021371	Mcur1
ENSMUSP00000021802	-0.143788	5.43374e-05	0.0340857	ENSMUSG00000021373	Cap2
ENSMUSP00000021803	-0.128971	1.53036e-06	0.0257267	ENSMUSG00000021374	Nup153
ENSMUSP00000055304	-0.198066	4.55635e-07	0.0374586	ENSMUSG00000021375	Kif13a
ENSMUSP00000021806	0.653596	3.61064e-17	0.0666361	ENSMUSG00000021376	Tpmt
ENSMUSP00000021807	-0.193798	3.15896e-06	0.0400016	ENSMUSG00000021377	Dek
ENSMUSP00000061423	0.65752	5.31477e-08	0.11193	ENSMUSG00000021384	Susd3
ENSMUSP00000136728	-0.533686	7.80404e-15	0.0604835	ENSMUSG00000021388	Aspn
ENSMUSP00000021822	-0.57202	5.43749e-14	0.0675809	ENSMUSG00000021390	Ogn
ENSMUSP00000021824	-0.000396942	0.994384	0.057065	ENSMUSG00000021392	Nol8
ENSMUSP00000093473	-0.322171	2.59314e-13	0.0387469	ENSMUSG00000021395	Spin1
ENSMUSP00000021832	-0.385923	3.23702e-19	0.0361817	ENSMUSG00000021400	Wrnip1
ENSMUSP00000006392	-0.294605	8.37727e-13	0.0370461	ENSMUSG00000021403	Serpinb9b
ENSMUSP00000129831	-0.00614748	0.755707	0.0199274	ENSMUSG00000021408	Ripk1
ENSMUSP00000152654	0.0169612	0.493812	0.024979	ENSMUSG00000021413	Prpf4b
ENSMUSP00000021853	0.882824	2.50482e-11	0.120869	ENSMUSG00000021416	Eci3
ENSMUSP00000131735	0.600808	1.49723e-19	0.0555969	ENSMUSG00000021417	Eci2
ENSMUSP00000130290	0.0415065	0.36259	0.046082	ENSMUSG00000021418	Rpp40
ENSMUSP00000153658	0.307974	8.38807e-20	0.0282236	ENSMUSG00000021420	Fars2
ENSMUSP00000153120	0.147249	6.75007e-08	0.0258096	ENSMUSG00000021427	Ssr1
ENSMUSP00000021870	0.423171	1.02547e-07	0.0715354	ENSMUSG00000021432	Slc35b3
ENSMUSP00000105667	-0.165583	4.96934e-06	0.0349496	ENSMUSG00000021451	Sema4d
ENSMUSP00000021907	-1.09631	1.18775e-22	0.0905269	ENSMUSG00000021456	Fbp2
ENSMUSP00000060828	-0.123308	0.0208775	0.0532014	ENSMUSG00000021457	Syk
ENSMUSP00000021913	-0.0670755	0.000844873	0.0197874	ENSMUSG00000021460	Auh
ENSMUSP00000021920	0.324506	1.71629e-16	0.0340723	ENSMUSG00000021468	Sptlc1
ENSMUSP00000021930	0.164518	7.7194e-10	0.0248144	ENSMUSG00000021474	Sfxn1
ENSMUSP00000021929	0.589783	2.1611e-15	0.065097	ENSMUSG00000021476	Habp4
ENSMUSP00000021933	-0.156782	0.000128972	0.0400121	ENSMUSG00000021477	Ctsl
ENSMUSP00000021940	0.212742	1.04649e-09	0.0323864	ENSMUSG00000021484	Lman2
ENSMUSP00000021942	0.417878	2.91289e-09	0.0627498	ENSMUSG00000021486	Prelid1
ENSMUSP00000097089	0.0148029	0.787621	0.0555569	ENSMUSG00000021488	Nsd1
ENSMUSP00000153038	0.111809	0.00860837	0.0422927	ENSMUSG00000021490	Slc34a1
ENSMUSP00000021948	-0.00514427	0.897315	0.0402082	ENSMUSG00000021492	F12
ENSMUSP00000120465	-0.311896	2.92726e-14	0.0363549	ENSMUSG00000021493	Pdlim7
ENSMUSP00000153348	0.0213525	0.281078	0.0199323	ENSMUSG00000021494	Ddx41
ENSMUSP00000021958	-0.0549399	0.0084546	0.0207316	ENSMUSG00000021496	Pcbd2
ENSMUSP00000133245	-0.103282	1.34237e-07	0.0185867	ENSMUSG00000021500	Ddx46
ENSMUSP00000021963	-0.100207	0.0582798	0.0529991	ENSMUSG00000021501	Caml
ENSMUSP00000021971	0.161085	0.0231049	0.0706752	ENSMUSG00000021509	Slc25a48
ENSMUSP00000021990	0.107696	0.0755427	0.0607314	ENSMUSG00000021518	Ptdss1
ENSMUSP00000021991	0.254961	6.21076e-15	0.0287578	ENSMUSG00000021519	Mterf3
ENSMUSP00000021993	-0.118736	0.000300949	0.0322085	ENSMUSG00000021520	Uqcrb
ENSMUSP00000022009	-0.128738	2.65382e-05	0.0297418	ENSMUSG00000021537	Cetn3
ENSMUSP00000060495	-0.535646	0.000136906	0.13429	ENSMUSG00000021539	Lect2
ENSMUSP00000065798	-0.216991	1.06627e-07	0.038702	ENSMUSG00000021540	Smad5
ENSMUSP00000112104	-0.0682036	0.000570241	0.0194599	ENSMUSG00000021546	Hnrnpk
ENSMUSP00000135342	-0.134626	2.67425e-08	0.0226037	ENSMUSG00000021546	Hnrnpk
ENSMUSP00000022032	-0.133676	5.88335e-08	0.0233102	ENSMUSG00000021550	2210016F16Rik
ENSMUSP00000089169	0.356559	1.08838e-06	0.0689569	ENSMUSG00000021552	Gkap1
ENSMUSP00000022038	0.163958	3.2479e-18	0.0160008	ENSMUSG00000021555	Naa35
ENSMUSP00000022039	-0.620221	2.48335e-12	0.0788243	ENSMUSG00000021556	Golm1
ENSMUSP00000153607	-0.0123128	0.674829	0.0295942	ENSMUSG00000021559	Dapk1
ENSMUSP00000022048	-0.0520145	0.24342	0.0448486	ENSMUSG00000021565	Slc6a19
ENSMUSP00000022057	-0.563608	3.88287e-16	0.057056	ENSMUSG00000021573	Tppp
ENSMUSP00000022060	-0.0164264	0.465925	0.0226996	ENSMUSG00000021576	Pdcd6
ENSMUSP00000022062	0.0278656	0.210519	0.022373	ENSMUSG00000021577	Sdha
ENSMUSP00000022063	-0.055491	0.0908398	0.0328986	ENSMUSG00000021578	Ccdc127
ENSMUSP00000133166	-0.0859119	0.000106995	0.0216498	ENSMUSG00000021583	Erap1
ENSMUSP00000152174	-0.196162	5.36834e-05	0.0472794	ENSMUSG00000021585	Cast
ENSMUSP00000022082	0.31896	8.39466e-07	0.0619319	ENSMUSG00000021591	Glrx
ENSMUSP00000113274	-0.337025	5.88422e-06	0.0700773	ENSMUSG00000021592	Arsk
ENSMUSP00000105321	0.0772039	2.99316e-07	0.0143476	ENSMUSG00000021595	Nsun2
ENSMUSP00000152495	-0.029013	0.262636	0.0260558	ENSMUSG00000021606	Ndufs6
ENSMUSP00000152525	-0.728865	2.60532e-15	0.0807544	ENSMUSG00000021612	Slc6a18
ENSMUSP00000022108	0.43361	0.000497247	0.121711	ENSMUSG00000021613	Hapln1
ENSMUSP00000105173	-0.413346	1.29049e-10	0.0591794	ENSMUSG00000021614	Vcan
ENSMUSP00000022115	-0.141828	0.00126942	0.0430712	ENSMUSG00000021615	Xrcc4
ENSMUSP00000022119	0.0536911	0.203222	0.0424945	ENSMUSG00000021619	Atg10
ENSMUSP00000022120	1.08123	4.73326e-34	0.0630221	ENSMUSG00000021620	Acot12
ENSMUSP00000022122	-0.308794	1.28001e-08	0.0509845	ENSMUSG00000021622	Ckmt2
ENSMUSP00000065764	0.357201	1.86282e-12	0.0450701	ENSMUSG00000021629	Slc30a5
ENSMUSP00000126438	-0.158043	0.00257677	0.0516588	ENSMUSG00000021636	Marveld2
ENSMUSP00000022140	-0.215322	3.40565e-10	0.0316973	ENSMUSG00000021638	Ocln
ENSMUSP00000022148	-0.113231	4.67155e-07	0.0214371	ENSMUSG00000021646	Mccc2
ENSMUSP00000022153	0.0431697	0.0445632	0.0214902	ENSMUSG00000021650	Ptcd2
ENSMUSP00000022163	0.235586	5.01351e-23	0.0192019	ENSMUSG00000021660	Btf3
ENSMUSP00000105053	-0.0447836	0.202484	0.0353209	ENSMUSG00000021662	Arhgef28
ENSMUSP00000022169	0.576718	9.76297e-20	0.0529861	ENSMUSG00000021665	Hexb
ENSMUSP00000125656	0.180496	1.94548e-10	0.0261443	ENSMUSG00000021666	Gfm2
ENSMUSP00000076856	0.12041	1.71916e-08	0.020085	ENSMUSG00000021669	Col4a3bp
ENSMUSP00000022176	-0.32678	0.0152086	0.134078	ENSMUSG00000021670	Hmgcr
ENSMUSP00000067685	-0.34592	1.66849e-16	0.0363011	ENSMUSG00000021676	Iqgap2
ENSMUSP00000070465	-0.256352	9.17674e-07	0.049189	ENSMUSG00000021684	Pde8b
ENSMUSP00000022196	-0.0126727	0.39029	0.0148564	ENSMUSG00000021686	Ap3b1
ENSMUSP00000022197	-0.150517	6.80746e-08	0.0263907	ENSMUSG00000021687	Scamp1
ENSMUSP00000070339	0.0976598	0.374253	0.111423	ENSMUSG00000021690	Jmy
ENSMUSP00000022203	-0.0626393	0.0717378	0.034883	ENSMUSG00000021692	Dimt1
ENSMUSP00000125644	-0.0973397	8.06834e-06	0.0210616	ENSMUSG00000021693	Kif2a
ENSMUSP00000022207	-0.0932844	0.308133	0.0923356	ENSMUSG00000021696	Elovl7
ENSMUSP00000136485	-0.0873359	0.0411958	0.0427594	ENSMUSG00000021699	Pde4d
ENSMUSP00000132945	-0.362965	1.11409e-07	0.0638305	ENSMUSG00000021700	Rab3c
ENSMUSP00000022213	-0.369389	7.20931e-06	0.0776554	ENSMUSG00000021702	Thbs4
ENSMUSP00000075526	0.0152513	0.544584	0.0254015	ENSMUSG00000021704	Mtx3
ENSMUSP00000022217	-0.070123	0.0216649	0.0304562	ENSMUSG00000021706	Zfyve16
ENSMUSP00000022218	0.274898	2.05618e-13	0.0334581	ENSMUSG00000021707	Dhfr
ENSMUSP00000140536	-0.0592304	0.00613161	0.0214485	ENSMUSG00000021709	Erbin
ENSMUSP00000104938	0.26468	2.06655e-12	0.0340136	ENSMUSG00000021710	Nln
ENSMUSP00000022224	0.0300577	0.0681581	0.0165042	ENSMUSG00000021711	Trappc13
ENSMUSP00000022225	-0.0906868	0.000425239	0.0252191	ENSMUSG00000021712	Trim23
ENSMUSP00000022226	-0.063354	0.00115887	0.0192252	ENSMUSG00000021713	Ppwd1
ENSMUSP00000022228	-0.116438	0.00520115	0.0411129	ENSMUSG00000021715	Cwc27
ENSMUSP00000022242	-0.470215	3.39868e-12	0.0611696	ENSMUSG00000021728	Emb
ENSMUSP00000022245	0.177551	3.93696e-09	0.0281822	ENSMUSG00000021731	Mrps30
ENSMUSP00000058313	0.0317034	0.690271	0.0802267	ENSMUSG00000021733	Slc4a7
ENSMUSP00000022256	0.0941945	2.49168e-08	0.0159191	ENSMUSG00000021737	Psmd6
ENSMUSP00000022264	-0.0838485	0.000445002	0.0234472	ENSMUSG00000021745	Ptprg
ENSMUSP00000022268	0.0133158	0.463823	0.0183144	ENSMUSG00000021748	Pdhb
ENSMUSP00000112769	-0.691754	1.70537e-13	0.08238	ENSMUSG00000021750	Fam107a
ENSMUSP00000126464	-0.465344	0.00112135	0.140788	ENSMUSG00000021751	Acox2
ENSMUSP00000022272	-0.243742	0.000826684	0.0710537	ENSMUSG00000021752	Kctd6
ENSMUSP00000064205	0.119384	0.153337	0.0841002	ENSMUSG00000021756	Il6st
ENSMUSP00000022286	-0.0734959	0.00124546	0.0224514	ENSMUSG00000021764	Ndufs4
ENSMUSP00000022287	-0.452266	4.32549e-06	0.0925156	ENSMUSG00000021765	Fst
ENSMUSP00000022293	-0.00979858	0.768999	0.0336494	ENSMUSG00000021771	Vdac2
ENSMUSP00000119330	0.0593712	0.183226	0.0448282	ENSMUSG00000021773	Comtd1
ENSMUSP00000087879	-0.144114	0.133872	0.0966431	ENSMUSG00000021782	Dlg5
ENSMUSP00000022310	0.00632966	0.819318	0.0279491	ENSMUSG00000021785	Ngly1
ENSMUSP00000108243	-0.0267243	0.109209	0.0167371	ENSMUSG00000021786	Oxsm
ENSMUSP00000117278	-0.0501832	0.206107	0.0398999	ENSMUSG00000021792	Fam213a
ENSMUSP00000022322	-0.418303	1.26148e-15	0.0456718	ENSMUSG00000021794	Glud1
ENSMUSP00000087494	-0.296541	1.62672e-06	0.058443	ENSMUSG00000021798	Ldb3
ENSMUSP00000022340	-0.185869	1.14055e-07	0.0332375	ENSMUSG00000021806	Nid2
ENSMUSP00000022341	0.0815946	1.90232e-06	0.0164408	ENSMUSG00000021807	Rtraf
ENSMUSP00000153558	-0.206601	7.18757e-05	0.050527	ENSMUSG00000021809	Nudt13
ENSMUSP00000022344	0.0347868	0.665308	0.0811846	ENSMUSG00000021810	Ecd
ENSMUSP00000022345	-0.275063	3.33191e-15	0.030629	ENSMUSG00000021811	Dnajc9
ENSMUSP00000098405	0.031543	0.0880336	0.0185356	ENSMUSG00000021814	Anxa7
ENSMUSP00000125722	-0.205445	2.8369e-11	0.0282208	ENSMUSG00000021816	Ppp3cb
ENSMUSP00000022358	-0.0179202	0.349332	0.0192786	ENSMUSG00000021819	Zswim8
ENSMUSP00000071720	-0.0431568	0.0515873	0.0221821	ENSMUSG00000021820	Camk2g
ENSMUSP00000022368	-0.18456	2.92756e-05	0.0428831	ENSMUSG00000021822	Plau
ENSMUSP00000022369	-0.151845	1.40956e-10	0.021794	ENSMUSG00000021823	Vcl
ENSMUSP00000117346	-0.0211965	0.35487	0.023068	ENSMUSG00000021824	Ap3m1
ENSMUSP00000022378	-0.0684654	0.00271982	0.0225937	ENSMUSG00000021831	Ero1l
ENSMUSP00000022380	0.11827	2.513e-18	0.0114897	ENSMUSG00000021832	Psmc6
ENSMUSP00000022386	-0.325166	1.08065e-06	0.0630337	ENSMUSG00000021838	Samd4
ENSMUSP00000022391	-0.118026	1.43616e-07	0.0212964	ENSMUSG00000021843	Ktn1
ENSMUSP00000072894	-0.128313	0.00261363	0.0421662	ENSMUSG00000021846	Peli2
ENSMUSP00000022416	-0.203485	2.769e-12	0.0263376	ENSMUSG00000021866	Anxa11
ENSMUSP00000022419	-0.0664554	0.00298496	0.0221488	ENSMUSG00000021868	Ppif
ENSMUSP00000117816	-0.0350299	0.0121107	0.0138936	ENSMUSG00000021870	Slmap
ENSMUSP00000022428	-0.152582	0.00229682	0.0494743	ENSMUSG00000021876	Rnase4
ENSMUSP00000022429	0.177013	1.60999e-15	0.0194218	ENSMUSG00000021877	Arf4
ENSMUSP00000114922	-1.77271	8.3727e-36	0.0985508	ENSMUSG00000021884	Hacl1
ENSMUSP00000117152	0.0147992	0.688214	0.037299	ENSMUSG00000021892	Sh3bp5
ENSMUSP00000022451	0.175698	0.000451196	0.0491859	ENSMUSG00000021893	Capn7
ENSMUSP00000153396	0.0174707	0.792213	0.0670893	ENSMUSG00000021895	Arhgef3
ENSMUSP00000087608	-0.183382	6.09315e-06	0.0391078	ENSMUSG00000021900	Btd
ENSMUSP00000022458	0.00187063	0.95781	0.0356692	ENSMUSG00000021901	Bap1
ENSMUSP00000022462	0.137966	1.60943e-08	0.0229606	ENSMUSG00000021906	Oxnad1
ENSMUSP00000126372	0.0870426	0.436257	0.113171	ENSMUSG00000021906	Oxnad1
ENSMUSP00000022469	-0.0108195	0.516727	0.0168169	ENSMUSG00000021910	Nisch
ENSMUSP00000022470	-0.0758248	0.00936147	0.029007	ENSMUSG00000021911	Parg
ENSMUSP00000022480	-0.0339855	0.25845	0.0302532	ENSMUSG00000021913	Ogdhl
ENSMUSP00000006703	-0.104608	0.19997	0.0820425	ENSMUSG00000021922	Itih4
ENSMUSP00000077580	-0.0262065	0.77327	0.0922449	ENSMUSG00000021922	Itih4
ENSMUSP00000022496	-0.157229	2.38594e-06	0.0318263	ENSMUSG00000021929	Kpna3
ENSMUSP00000022497	0.0927848	0.000238004	0.0247316	ENSMUSG00000021930	Spryd7
ENSMUSP00000022499	-0.054634	0.226276	0.0454918	ENSMUSG00000021932	Rnaseh2b
ENSMUSP00000107576	0.120176	0.0404266	0.058607	ENSMUSG00000021936	Mapk8
ENSMUSP00000022507	-0.184512	2.84828e-10	0.0270209	ENSMUSG00000021938	Pspc1
ENSMUSP00000006235	-0.0579797	0.0422363	0.0285384	ENSMUSG00000021939	Ctsb
ENSMUSP00000022511	-0.0920251	0.00991687	0.0354534	ENSMUSG00000021945	Zmym2
ENSMUSP00000022517	0.047834	0.0182515	0.0201966	ENSMUSG00000021947	Cryl1
ENSMUSP00000107829	-0.0419549	0.0142263	0.0170403	ENSMUSG00000021948	Prkcd
ENSMUSP00000022519	-0.274635	0.00019871	0.0712571	ENSMUSG00000021950	Anxa8
ENSMUSP00000022518	0.0285597	0.540331	0.0470674	ENSMUSG00000021951	Eef1akmt1
ENSMUSP00000133280	-0.0182419	0.537815	0.0298418	ENSMUSG00000021952	Xpo4
ENSMUSP00000022529	-0.343806	9.33162e-19	0.0328256	ENSMUSG00000021957	Tkt
ENSMUSP00000022535	-0.0608804	0.183156	0.04604	ENSMUSG00000021962	Dcp1a
ENSMUSP00000120071	-0.0120225	0.443644	0.0158111	ENSMUSG00000021963	Sap18
ENSMUSP00000135372	-0.139311	0.00174393	0.0437485	ENSMUSG00000021972	Hmbox1
ENSMUSP00000022543	-0.0810164	0.0035734	0.027538	ENSMUSG00000021973	Micu2
ENSMUSP00000045552	0.0355148	0.443844	0.0467271	ENSMUSG00000021975	Ints9
ENSMUSP00000022553	-0.287315	2.7185e-15	0.0318606	ENSMUSG00000021981	Cab39l
ENSMUSP00000153357	-0.096517	0.0015893	0.0301124	ENSMUSG00000021982	Cdadc1
ENSMUSP00000153403	-0.0742374	0.0327578	0.0347306	ENSMUSG00000021987	Mtmr6
ENSMUSP00000022566	-0.30764	1.11169e-10	0.0438615	ENSMUSG00000021990	Spata13
ENSMUSP00000069840	0.0914415	2.19382e-05	0.0208952	ENSMUSG00000021993	Mipep
ENSMUSP00000135394	-0.0641292	0.000279978	0.0173012	ENSMUSG00000021996	Esd
ENSMUSP00000117137	-0.273038	1.48295e-07	0.0493286	ENSMUSG00000021998	Lcp1
ENSMUSP00000022576	0.138702	0.47824	0.19852	ENSMUSG00000021999	Cpb2
ENSMUSP00000022577	-0.100874	0.00358191	0.0342472	ENSMUSG00000022000	Zc3h13
ENSMUSP00000022580	0.0528227	0.155797	0.0373783	ENSMUSG00000022003	Slc25a30
ENSMUSP00000022585	-0.0574612	0.101342	0.0351893	ENSMUSG00000022008	Gpalpp1
ENSMUSP00000044517	-0.214749	0.476583	0.304345	ENSMUSG00000022010	Tsc22d1
ENSMUSP00000022590	-0.0582605	0.186153	0.044286	ENSMUSG00000022013	Dnajc15
ENSMUSP00000116015	0.0788461	0.0683184	0.0433631	ENSMUSG00000022016	Akap11
ENSMUSP00000022595	-0.065586	0.128458	0.0433603	ENSMUSG00000022018	Rgcc
ENSMUSP00000129019	0.02062	0.414815	0.025471	ENSMUSG00000022019	Tdrd3
ENSMUSP00000022597	0.164167	4.89505e-09	0.0262439	ENSMUSG00000022020	Naa16
ENSMUSP00000022600	0.0112805	0.869452	0.0694058	ENSMUSG00000022022	Mtrf1
ENSMUSP00000022601	-0.201087	4.97974e-08	0.0348487	ENSMUSG00000022023	Wbp4
ENSMUSP00000052942	-0.0294794	0.332175	0.0306026	ENSMUSG00000022024	Sugt1
ENSMUSP00000022609	0.0309333	0.316935	0.031112	ENSMUSG00000022031	Elp3
ENSMUSP00000022614	-0.0324275	0.0596046	0.0172325	ENSMUSG00000022035	Ccdc25
ENSMUSP00000022616	0.214526	3.30415e-05	0.0502029	ENSMUSG00000022037	Clu
ENSMUSP00000069209	1.47307	5.12914e-46	0.0633402	ENSMUSG00000022040	Ephx2
ENSMUSP00000022629	-0.254146	1.20165e-15	0.0277216	ENSMUSG00000022048	Dpysl2
ENSMUSP00000086640	-0.0471875	0.0933305	0.0281935	ENSMUSG00000022052	Ppp2r2a
ENSMUSP00000022638	-0.456373	4.59131e-07	0.0863381	ENSMUSG00000022054	Nefm
ENSMUSP00000022639	-0.522853	4.41076e-05	0.122291	ENSMUSG00000022055	Nefl
ENSMUSP00000022680	-0.30151	8.38026e-13	0.0372992	ENSMUSG00000022089	Bin3
ENSMUSP00000116200	-0.157934	8.27352e-06	0.0342175	ENSMUSG00000022090	Pdlim2
ENSMUSP00000022682	-0.220915	1.31209e-09	0.0338655	ENSMUSG00000022091	Sorbs3
ENSMUSP00000119040	0.260761	7.8188e-05	0.0633238	ENSMUSG00000022094	Slc39a14
ENSMUSP00000022695	-0.188595	0.000371975	0.0513714	ENSMUSG00000022099	Dmtn
ENSMUSP00000106612	-0.136005	2.10926e-05	0.031009	ENSMUSG00000022099	Dmtn
ENSMUSP00000022696	-0.0761454	0.0070751	0.0280745	ENSMUSG00000022100	Xpo7
ENSMUSP00000022701	-0.32515	1.11323e-19	0.0299389	ENSMUSG00000022105	Rb1
ENSMUSP00000022704	-0.0253843	0.269767	0.0231414	ENSMUSG00000022108	Itm2b
ENSMUSP00000022705	0.00119427	0.980901	0.0503879	ENSMUSG00000022109	Med4
ENSMUSP00000123765	-0.00415649	0.752967	0.0133191	ENSMUSG00000022110	Sucla2
ENSMUSP00000097901	0.108093	0.00170965	0.0338784	ENSMUSG00000022119	Rbm26
ENSMUSP00000126414	0.0641221	1.2184e-05	0.0141815	ENSMUSG00000022119	Rbm26
ENSMUSP00000093233	-0.393986	6.42862e-05	0.0944329	ENSMUSG00000022123	Scel
ENSMUSP00000022721	0.262623	0.000266385	0.070086	ENSMUSG00000022125	Cln5
ENSMUSP00000097889	-0.259812	5.67469e-06	0.0552071	ENSMUSG00000022132	Cldn10
ENSMUSP00000022734	-0.00292772	0.867196	0.0176599	ENSMUSG00000022136	Dnajc3
ENSMUSP00000059385	-0.0854323	0.000168487	0.0222119	ENSMUSG00000022141	Nipbl
ENSMUSP00000128819	-0.0516919	0.0176321	0.0217051	ENSMUSG00000022142	Nup155
ENSMUSP00000022749	1.63025	1.24902e-20	0.144798	ENSMUSG00000022149	C9
ENSMUSP00000079689	0.0521198	0.18762	0.0397513	ENSMUSG00000022150	Dab2
ENSMUSP00000022751	-0.0268821	0.568641	0.0478983	ENSMUSG00000022151	Ttc33
ENSMUSP00000022765	0.0573552	0.0362685	0.0273701	ENSMUSG00000022159	Rab2b
ENSMUSP00000022767	-0.11852	0.0027302	0.0389798	ENSMUSG00000022160	Mettl3
ENSMUSP00000022781	0.106767	0.0433538	0.0528401	ENSMUSG00000022174	Dad1
ENSMUSP00000022787	-0.721837	5.4169e-14	0.0852737	ENSMUSG00000022180	Slc7a8
ENSMUSP00000124417	1.77774	7.71834e-13	0.223115	ENSMUSG00000022181	C6
ENSMUSP00000022791	0.133399	0.00573895	0.0479151	ENSMUSG00000022184	Fbxo4
ENSMUSP00000107109	-0.0706491	0.000806649	0.0207578	ENSMUSG00000022185	Acin1
ENSMUSP00000106318	9.97063e-05	0.995869	0.0194263	ENSMUSG00000022186	Oxct1
ENSMUSP00000022803	0.105953	0.000385968	0.0292971	ENSMUSG00000022193	Psmb5
ENSMUSP00000055656	0.0232247	0.631918	0.0489422	ENSMUSG00000022195	6030458C11Rik
ENSMUSP00000074788	0.034146	0.506983	0.0518604	ENSMUSG00000022197	Pdzd2
ENSMUSP00000057375	-0.0469208	0.00668141	0.0171743	ENSMUSG00000022200	Golph3
ENSMUSP00000118911	-0.0119928	0.47872	0.0170597	ENSMUSG00000022201	Zfr
ENSMUSP00000106130	-0.2815	2.08052e-06	0.0569586	ENSMUSG00000022205	Sub1
ENSMUSP00000066737	0.141977	0.00384354	0.0486542	ENSMUSG00000022206	Npr3
ENSMUSP00000022821	0.992336	8.75304e-26	0.0737941	ENSMUSG00000022210	Dhrs4
ENSMUSP00000072344	-0.277568	5.76644e-18	0.0273669	ENSMUSG00000022214	Dcaf11
ENSMUSP00000134735	-0.251537	4.46613e-13	0.0311664	ENSMUSG00000022216	Psme1
ENSMUSP00000022828	0.302378	1.09716e-07	0.0539909	ENSMUSG00000022217	Emc9
ENSMUSP00000128090	0.463686	2.41016e-08	0.0782716	ENSMUSG00000022218	Tgm1
ENSMUSP00000001497	0.485133	1.2945e-19	0.0447829	ENSMUSG00000022219	Cideb
ENSMUSP00000130530	-0.0271959	0.718093	0.076382	ENSMUSG00000022220	Adcy4
ENSMUSP00000022830	-0.249813	6.61799e-06	0.0516955	ENSMUSG00000022221	Ripk3
ENSMUSP00000106957	0.452617	7.93657e-16	0.048964	ENSMUSG00000022223	Sdr39u1
ENSMUSP00000106111	-0.220309	1.59341e-05	0.0488866	ENSMUSG00000022228	Zscan26
ENSMUSP00000069024	-0.366572	0.000162616	0.0937136	ENSMUSG00000022231	Sema5a
ENSMUSP00000022842	0.0272768	0.00965717	0.0104792	ENSMUSG00000022234	Cct5
ENSMUSP00000070314	0.282142	1.35171e-11	0.0380094	ENSMUSG00000022235	Cmbl
ENSMUSP00000106038	0.200172	0.00745902	0.0741287	ENSMUSG00000022236	Ropn1l
ENSMUSP00000080427	-0.00709008	0.888118	0.0511183	ENSMUSG00000022240	Ctnnd2
ENSMUSP00000022849	0.070043	1.83293e-07	0.012761	ENSMUSG00000022241	Tars
ENSMUSP00000066915	2.05397	1.78891e-39	0.103774	ENSMUSG00000022244	Amacr
ENSMUSP00000087815	-0.162854	2.56388e-06	0.0332791	ENSMUSG00000022246	Rai14
ENSMUSP00000022855	0.0655559	0.323598	0.0671379	ENSMUSG00000022247	Brix1
ENSMUSP00000022865	0.336887	3.18885e-13	0.0414172	ENSMUSG00000022255	Mtdh
ENSMUSP00000087714	-0.0973043	0.216142	0.0795064	ENSMUSG00000022263	Trio
ENSMUSP00000106087	-0.205865	0.000137602	0.0527728	ENSMUSG00000022272	Myo10
ENSMUSP00000001809	0.185433	1.88665e-13	0.0225251	ENSMUSG00000022283	Pabpc1
ENSMUSP00000105990	0.297411	2.50195e-27	0.0210669	ENSMUSG00000022285	Ywhaz
ENSMUSP00000022904	-0.118374	0.000877629	0.0350369	ENSMUSG00000022295	Atp6v1c1
ENSMUSP00000136328	0.0956133	0.259994	0.0858786	ENSMUSG00000022297	Fzd6
ENSMUSP00000022908	0.156544	0.0937349	0.0937369	ENSMUSG00000022299	Slc25a32
ENSMUSP00000105935	-0.178847	0.279092	0.16626	ENSMUSG00000022304	Dpys
ENSMUSP00000105926	-0.303494	1.39378e-11	0.0409184	ENSMUSG00000022307	Oxr1
ENSMUSP00000022925	0.147337	1.59407e-20	0.0131383	ENSMUSG00000022312	Eif3h
ENSMUSP00000022927	-0.131339	2.02866e-07	0.0240258	ENSMUSG00000022314	Rad21
ENSMUSP00000022946	-0.324236	5.74892e-14	0.0383535	ENSMUSG00000022323	Rida
ENSMUSP00000052654	0.0845888	0.010953	0.0330102	ENSMUSG00000022325	Pop1
ENSMUSP00000018476	0.0672831	0.00949025	0.0257873	ENSMUSG00000022329	Stk3
ENSMUSP00000022954	0.109981	0.0166849	0.0457535	ENSMUSG00000022332	Khdrbs3
ENSMUSP00000022960	0.155325	7.84537e-21	0.0136928	ENSMUSG00000022336	Eif3e
ENSMUSP00000022962	0.11735	2.07514e-11	0.0159869	ENSMUSG00000022337	Emc2
ENSMUSP00000052905	-0.0156451	0.43136	0.0200518	ENSMUSG00000022338	Eny2
ENSMUSP00000022964	0.10246	0.13696	0.0692617	ENSMUSG00000022339	Ebag9
ENSMUSP00000094151	-3.40139	9.00101e-19	0.324552	ENSMUSG00000022347	A1bg
ENSMUSP00000022976	0.211673	2.28612e-12	0.0272688	ENSMUSG00000022350	Washc5
ENSMUSP00000022977	0.304097	0.00025327	0.0814297	ENSMUSG00000022351	Sqle
ENSMUSP00000079239	-0.307415	3.506e-10	0.0452925	ENSMUSG00000022353	Mtss1
ENSMUSP00000022980	0.00951455	0.822019	0.0426612	ENSMUSG00000022354	Ndufb9
ENSMUSP00000134844	0.0472138	0.0777557	0.0268284	ENSMUSG00000022361	Zhx1
ENSMUSP00000022995	0.851473	2.21036e-07	0.155108	ENSMUSG00000022366	Slc22a22
ENSMUSP00000130722	0.14978	2.33205e-09	0.0233779	ENSMUSG00000022370	Mrpl13
ENSMUSP00000105850	-0.233094	3.49905e-08	0.039877	ENSMUSG00000022371	Col14a1
ENSMUSP00000134825	-0.168277	6.78889e-09	0.0271936	ENSMUSG00000022377	Asap1
ENSMUSP00000066359	-0.250214	6.36576e-09	0.0403481	ENSMUSG00000022378	Fam49b
ENSMUSP00000023019	-0.0511926	0.00749364	0.0190145	ENSMUSG00000022386	Trmu
ENSMUSP00000105007	-0.150609	4.87775e-05	0.0354542	ENSMUSG00000022387	Brd1
ENSMUSP00000105181	0.0145347	0.425615	0.0183774	ENSMUSG00000022390	Zc3h7b
ENSMUSP00000057771	0.0476302	0.00184822	0.0151098	ENSMUSG00000022391	Rangap1
ENSMUSP00000132822	0.192668	1.02619e-12	0.0243449	ENSMUSG00000022401	Xpnpep3
ENSMUSP00000130195	-0.0648914	0.000410724	0.018031	ENSMUSG00000022403	St13
ENSMUSP00000023040	0.357748	2.10917e-05	0.0815656	ENSMUSG00000022404	Slc25a17
ENSMUSP00000023043	-0.112056	3.20426e-09	0.0176683	ENSMUSG00000022407	Adsl
ENSMUSP00000129209	0.0358648	0.233131	0.0302493	ENSMUSG00000022412	Mief1
ENSMUSP00000023050	-0.0588706	0.00210767	0.018889	ENSMUSG00000022414	Tab1
ENSMUSP00000009727	-0.493067	6.38977e-09	0.0776555	ENSMUSG00000022415	Syngr1
ENSMUSP00000094167	-0.277869	1.04427e-14	0.0316843	ENSMUSG00000022419	Deptor
ENSMUSP00000070325	-0.102511	0.0633341	0.0553018	ENSMUSG00000022420	Dnal4
ENSMUSP00000128941	0.328229	5.31549e-09	0.0526133	ENSMUSG00000022425	Enpp2
ENSMUSP00000023062	0.042535	0.245793	0.0368932	ENSMUSG00000022427	Tomm22
ENSMUSP00000023068	-0.126721	0.000556826	0.0357432	ENSMUSG00000022432	Smc1b
ENSMUSP00000113975	-0.0959621	0.00983847	0.0369296	ENSMUSG00000022433	Csnk1e
ENSMUSP00000023071	0.00264338	0.941636	0.0364196	ENSMUSG00000022437	Samm50
ENSMUSP00000023072	-0.133407	1.70992e-07	0.0242381	ENSMUSG00000022438	Parvb
ENSMUSP00000016771	-0.13253	4.82624e-07	0.0251256	ENSMUSG00000022443	Myh9
ENSMUSP00000006094	-1.92425	9.23817e-16	0.208794	ENSMUSG00000022445	Cyp2d26
ENSMUSP00000023085	-0.0469398	0.0749917	0.0264118	ENSMUSG00000022450	Ndufa6
ENSMUSP00000023087	0.209476	4.39328e-13	0.0259449	ENSMUSG00000022451	Twf1
ENSMUSP00000023088	-0.155847	1.82677e-06	0.0313431	ENSMUSG00000022453	Naga
ENSMUSP00000023104	0.0341339	0.0853002	0.0198826	ENSMUSG00000022466	Rpap3
ENSMUSP00000116426	-0.0671575	0.00196324	0.0214326	ENSMUSG00000022469	Rapgef3
ENSMUSP00000097968	-0.292255	9.14464e-15	0.0332319	ENSMUSG00000022471	Xrcc6
ENSMUSP00000023112	-0.103119	1.37927e-06	0.0203412	ENSMUSG00000022474	Pmm1
ENSMUSP00000023116	-0.0411561	0.00899256	0.015659	ENSMUSG00000022477	Aco2
ENSMUSP00000023119	0.148481	0.000450373	0.0415606	ENSMUSG00000022479	Vdr
ENSMUSP00000035400	0.0303572	0.624196	0.0627573	ENSMUSG00000022488	Nckap1l
ENSMUSP00000023146	0.264562	1.66018e-05	0.0595131	ENSMUSG00000022503	Nubp1
ENSMUSP00000023151	0.239014	9.68647e-06	0.0505342	ENSMUSG00000022508	Bcl6
ENSMUSP00000023156	0.051255	0.452308	0.0689948	ENSMUSG00000022514	Il1rap
ENSMUSP00000093843	0.54395	4.32406e-11	0.0755677	ENSMUSG00000022514	Il1rap
ENSMUSP00000023157	-0.0703577	0.0173873	0.0294617	ENSMUSG00000022515	Anks3
ENSMUSP00000054201	-0.180679	1.16175e-05	0.0398573	ENSMUSG00000022516	Nudt16l1
ENSMUSP00000023159	0.0913291	0.0263952	0.041052	ENSMUSG00000022517	Mgrn1
ENSMUSP00000023165	-0.165504	6.5963e-14	0.0196367	ENSMUSG00000022521	Crebbp
ENSMUSP00000128224	0.0576631	0.0739184	0.032324	ENSMUSG00000022533	Atp13a3
ENSMUSP00000111510	-0.130568	3.29534e-10	0.0192022	ENSMUSG00000022536	Glyr1
ENSMUSP00000112860	0.101519	2.32701e-05	0.0232763	ENSMUSG00000022538	Lsg1
ENSMUSP00000144481	0.0140739	0.487389	0.0204214	ENSMUSG00000022540	Rogdi
ENSMUSP00000023206	-0.0961216	0.00731829	0.035508	ENSMUSG00000022545	Ercc4
ENSMUSP00000023203	0.318586	0.00037437	0.0878826	ENSMUSG00000022546	Gpt
ENSMUSP00000110885	0.00329796	0.946401	0.0494849	ENSMUSG00000022548	Apod
ENSMUSP00000125055	0.0116759	0.756322	0.037947	ENSMUSG00000022550	Adck5
ENSMUSP00000023210	-0.0255827	0.284779	0.0240664	ENSMUSG00000022551	Cyc1
ENSMUSP00000023211	-0.110529	0.064636	0.0599503	ENSMUSG00000022552	Sharpin
ENSMUSP00000023213	0.0778489	0.0503662	0.0398025	ENSMUSG00000022554	Hgh1
ENSMUSP00000023214	-0.0602851	0.299947	0.0586642	ENSMUSG00000022555	Dgat1
ENSMUSP00000023217	0.116974	0.000658914	0.0337796	ENSMUSG00000022557	Bop1
ENSMUSP00000094115	-0.0898007	0.00243583	0.0292944	ENSMUSG00000022558	Mroh1
ENSMUSP00000023221	0.198996	0.00141348	0.0615131	ENSMUSG00000022561	Gpaa1
ENSMUSP00000129100	0.149457	4.38012e-09	0.0238056	ENSMUSG00000022562	Oplah
ENSMUSP00000073124	-0.230239	1.30002e-10	0.0329706	ENSMUSG00000022565	Plec
ENSMUSP00000002603	-0.102228	9.35069e-08	0.0181413	ENSMUSG00000022568	Scrib
ENSMUSP00000023231	0.0573595	0.000118443	0.014554	ENSMUSG00000022570	Tsta3
ENSMUSP00000049605	-0.0218648	0.138893	0.014833	ENSMUSG00000022571	Pycrl
ENSMUSP00000023237	-0.0941459	4.13655e-06	0.0196906	ENSMUSG00000022574	Naprt
ENSMUSP00000023238	-0.174988	0.00102785	0.0524107	ENSMUSG00000022575	Gsdmd
ENSMUSP00000023243	0.335281	0.0015024	0.103368	ENSMUSG00000022579	Gpihbp1
ENSMUSP00000113042	-0.317394	6.4361e-10	0.0476116	ENSMUSG00000022580	Rhpn1
ENSMUSP00000023265	-0.393285	0.000126531	0.0998877	ENSMUSG00000022598	Psca
ENSMUSP00000086207	-0.16317	6.18818e-06	0.0346359	ENSMUSG00000022610	Mapk12
ENSMUSP00000023282	-0.512677	3.58266e-12	0.0667805	ENSMUSG00000022613	Miox
ENSMUSP00000023283	0.0370865	0.622173	0.0760978	ENSMUSG00000022614	Lmf2
ENSMUSP00000023289	-0.140474	0.00295763	0.0467722	ENSMUSG00000022617	Chkb
ENSMUSP00000127646	-0.355996	5.42059e-09	0.0571011	ENSMUSG00000022620	Arsa
ENSMUSP00000023294	-0.274957	2.05759e-08	0.0457296	ENSMUSG00000022621	Rabl2
ENSMUSP00000104932	-0.111348	2.26339e-07	0.0204587	ENSMUSG00000022623	Shank3
ENSMUSP00000085985	-0.017297	0.375337	0.0196481	ENSMUSG00000022629	Kif21a
ENSMUSP00000023312	-0.344199	9.92949e-10	0.0523145	ENSMUSG00000022636	Alcam
ENSMUSP00000110115	-0.0340781	0.734554	0.101908	ENSMUSG00000022637	Cblb
ENSMUSP00000023334	-0.211731	1.07619e-06	0.0415671	ENSMUSG00000022656	Nectin3
ENSMUSP00000130518	-0.083469	0.0120919	0.0330981	ENSMUSG00000022661	Cd200
ENSMUSP00000023343	0.161048	2.12258e-07	0.0295139	ENSMUSG00000022663	Atg3
ENSMUSP00000125352	0.305869	1.0893e-10	0.0422775	ENSMUSG00000022668	Gtpbp8
ENSMUSP00000023352	-0.0945114	0.0142345	0.03839	ENSMUSG00000022672	Prkdc
ENSMUSP00000023353	-0.14008	0.0765243	0.0792622	ENSMUSG00000022673	Mcm4
ENSMUSP00000023359	-0.184285	1.84635e-05	0.0415049	ENSMUSG00000022678	Nde1
ENSMUSP00000023361	0.176943	2.15975e-08	0.0297525	ENSMUSG00000022680	Pdxdc1
ENSMUSP00000023362	-0.127478	0.0428241	0.0629251	ENSMUSG00000022681	Ntan1
ENSMUSP00000055969	-0.143826	4.88759e-09	0.022991	ENSMUSG00000022685	Parn
ENSMUSP00000125517	0.189344	2.25262e-15	0.0209164	ENSMUSG00000022698	Naa50
ENSMUSP00000004222	-0.0569359	0.165921	0.0413891	ENSMUSG00000022702	Hira
ENSMUSP00000023391	0.147989	0.000401694	0.0410489	ENSMUSG00000022706	Mrpl40
ENSMUSP00000023393	-0.0880806	0.000410688	0.0244743	ENSMUSG00000022707	Gbe1
ENSMUSP00000110342	0.934808	6.96039e-42	0.0444522	ENSMUSG00000022708	Zbtb20
ENSMUSP00000124093	-0.0503743	9.30104e-07	0.00982545	ENSMUSG00000022710	Usp7
ENSMUSP00000023396	-0.105386	9.937e-08	0.0187454	ENSMUSG00000022711	Pmm2
ENSMUSP00000009321	-0.0648658	0.0182296	0.0273825	ENSMUSG00000022718	Dgcr8
ENSMUSP00000023405	-0.0201491	0.204369	0.0159585	ENSMUSG00000022722	Arl6
ENSMUSP00000023407	-0.0957473	0.00345352	0.0323748	ENSMUSG00000022724	Riox2
ENSMUSP00000055455	1.15415	1.26388e-36	0.0627805	ENSMUSG00000022742	Cpox
ENSMUSP00000115756	-0.329711	2.35452e-07	0.0602176	ENSMUSG00000022747	St3gal6
ENSMUSP00000110011	-0.157809	0.000283665	0.042317	ENSMUSG00000022748	Cmss1
ENSMUSP00000023431	-0.0345374	0.260017	0.0308464	ENSMUSG00000022749	Tbc1d23
ENSMUSP00000114115	-0.0974267	0.0202557	0.0418286	ENSMUSG00000022750	Klhl22
ENSMUSP00000023432	0.259956	1.34112e-18	0.0249771	ENSMUSG00000022751	Nit2
ENSMUSP00000129186	0.17327	3.73742e-12	0.0225936	ENSMUSG00000022752	Tomm70a
ENSMUSP00000067867	-0.0718408	0.000799822	0.0210924	ENSMUSG00000022757	Tfg
ENSMUSP00000111345	0.122982	0.0553463	0.0642607	ENSMUSG00000022761	Lztr1
ENSMUSP00000023449	0.0380923	0.463068	0.0523034	ENSMUSG00000022765	Snap29
ENSMUSP00000125507	0.0338842	0.253766	0.0298657	ENSMUSG00000022766	Serpind1
ENSMUSP00000023453	-0.315237	2.34333e-08	0.0526752	ENSMUSG00000022769	Sdf2l1
ENSMUSP00000023454	-0.0725953	0.0597302	0.0386019	ENSMUSG00000022770	Dlg1
ENSMUSP00000064280	-0.172392	2.3668e-11	0.0235671	ENSMUSG00000022770	Dlg1
ENSMUSP00000023455	-0.0763035	0.00606597	0.0275943	ENSMUSG00000022771	Ppil2
ENSMUSP00000023460	0.00321701	0.92464	0.0343061	ENSMUSG00000022774	Ncbp2
ENSMUSP00000023465	0.017462	0.199396	0.0136776	ENSMUSG00000022779	Top3b
ENSMUSP00000023467	-0.0199551	0.150696	0.0139449	ENSMUSG00000022781	Pak2
ENSMUSP00000125736	-0.195352	2.8766e-12	0.0253085	ENSMUSG00000022788	Fgd4
ENSMUSP00000111415	-0.0683883	8.20176e-09	0.0111218	ENSMUSG00000022789	Dnm1l
ENSMUSP00000055277	0.255712	2.29166e-11	0.0349276	ENSMUSG00000022792	Yars2
ENSMUSP00000023486	0.171282	6.39855e-05	0.0417406	ENSMUSG00000022797	Tfrc
ENSMUSP00000023487	-0.088136	0.00342543	0.0298181	ENSMUSG00000022799	Arhgap31
ENSMUSP00000023491	-0.0642595	0.0611672	0.034366	ENSMUSG00000022801	Lrch3
ENSMUSP00000039632	0.0279428	0.374598	0.0316919	ENSMUSG00000022807	Osbpl11
ENSMUSP00000023502	0.0327987	0.0780028	0.0186473	ENSMUSG00000022808	Snx4
ENSMUSP00000087106	-0.0297067	0.337003	0.0311493	ENSMUSG00000022811	Zfp148
ENSMUSP00000110398	-0.0461317	0.0984783	0.0279984	ENSMUSG00000022812	Gsk3b
ENSMUSP00000023510	-0.344382	2.77811e-16	0.0364966	ENSMUSG00000022814	Umps
ENSMUSP00000110680	-0.281742	3.36955e-08	0.0481338	ENSMUSG00000022817	Itgb5
ENSMUSP00000023514	0.0162732	0.722638	0.0462363	ENSMUSG00000022820	Ndufb4
ENSMUSP00000125492	-0.107895	1.48762e-05	0.024124	ENSMUSG00000022821	Hgd
ENSMUSP00000023524	0.0287952	0.550844	0.0490264	ENSMUSG00000022827	Rabl3
ENSMUSP00000023525	0.00105817	0.968127	0.0267133	ENSMUSG00000022828	Gtf2e1
ENSMUSP00000023531	-0.142733	0.0176985	0.0599381	ENSMUSG00000022831	Hcls1
ENSMUSP00000023538	0.0310001	0.145342	0.0213764	ENSMUSG00000022836	Mylk
ENSMUSP00000110563	-0.38524	2.8415e-05	0.0885832	ENSMUSG00000022840	Adcy5
ENSMUSP00000007216	-0.00133657	0.946619	0.020137	ENSMUSG00000022841	Ap2m1
ENSMUSP00000007207	-0.252177	5.4158e-05	0.0602374	ENSMUSG00000022843	Clcn2
ENSMUSP00000023550	-0.126327	0.00176498	0.0398938	ENSMUSG00000022844	Pdia5
ENSMUSP00000023559	0.642777	2.7942e-10	0.0940791	ENSMUSG00000022853	Ehhadh
ENSMUSP00000124846	0.0386532	0.621566	0.0790429	ENSMUSG00000022858	Tra2b
ENSMUSP00000023572	-0.0628207	0.0214342	0.0272354	ENSMUSG00000022865	Cxadr
ENSMUSP00000023580	-0.170826	2.106e-16	0.018007	ENSMUSG00000022867	Usp25
ENSMUSP00000023583	-0.295355	5.98572e-09	0.04753	ENSMUSG00000022868	Ahsg
ENSMUSP00000023587	-0.0658373	0.279834	0.0612989	ENSMUSG00000022871	Fetub
ENSMUSP00000023590	-0.00675996	0.895539	0.051933	ENSMUSG00000022877	Hrg
ENSMUSP00000023593	-0.613632	1.84114e-11	0.083335	ENSMUSG00000022878	Adipoq
ENSMUSP00000110995	-0.123015	1.01481e-06	0.024087	ENSMUSG00000022881	Rfc4
ENSMUSP00000023600	-0.34011	9.86819e-05	0.0845145	ENSMUSG00000022883	Robo1
ENSMUSP00000110998	0.14793	4.66127e-13	0.0183474	ENSMUSG00000022884	Eif4a2
ENSMUSP00000087327	-0.0342906	0.4347	0.0442214	ENSMUSG00000022887	Masp1
ENSMUSP00000112283	0.182604	2.6558e-12	0.0236105	ENSMUSG00000022889	Mrpl39
ENSMUSP00000109831	-0.037463	0.581193	0.0684598	ENSMUSG00000022890	Atp5j
ENSMUSP00000005406	0.13327	6.64883e-07	0.0256148	ENSMUSG00000022892	App
ENSMUSP00000023614	-0.241606	1.45358e-23	0.019333	ENSMUSG00000022897	Dyrk1a
ENSMUSP00000023615	-0.031976	0.164355	0.0230991	ENSMUSG00000022898	Dscr3
ENSMUSP00000023616	-0.951698	4.01651e-17	0.0972209	ENSMUSG00000022899	Slc15a2
ENSMUSP00000023617	-0.441525	7.42348e-14	0.050692	ENSMUSG00000022900	Ildr1
ENSMUSP00000004054	0.00741315	0.825067	0.0338281	ENSMUSG00000022905	Kpna1
ENSMUSP00000110528	-0.0615054	0.0648598	0.0333586	ENSMUSG00000022906	Parp9
ENSMUSP00000023630	-0.0656537	0.0045702	0.0229498	ENSMUSG00000022913	Psmg1
ENSMUSP00000117066	0.0983302	0.265506	0.0891895	ENSMUSG00000022914	Brwd1
ENSMUSP00000044437	-0.28653	0.000221029	0.0749407	ENSMUSG00000022946	Dopey2
ENSMUSP00000047712	-0.71748	5.31396e-29	0.0483026	ENSMUSG00000022947	Cbr3
ENSMUSP00000023670	-0.272956	1.40601e-09	0.0414703	ENSMUSG00000022949	Clic6
ENSMUSP00000023677	0.0364124	0.374692	0.0413059	ENSMUSG00000022956	Atp5o
ENSMUSP00000109635	-0.323977	1.58331e-24	0.0251	ENSMUSG00000022957	Itsn1
ENSMUSP00000112453	-0.0398037	0.00663138	0.0145555	ENSMUSG00000022961	Son
[truncated: 5,287 more rows]

## Sheet: S3
protein.id	protein_effect	protein_pval	protein_se	gene.id	symbol
ENSMUSP00000000001	-0.0863344	0.0112615	0.0338869	ENSMUSG00000000001	Gnai3
ENSMUSP00000000049	0.0835342	0.0169674	0.0348624	ENSMUSG00000000049	Apoh
ENSMUSP00000099304	0.162657	3.92694e-05	0.0383564	ENSMUSG00000000056	Narf
ENSMUSP00000000090	-0.134075	0.0311684	0.0621343	ENSMUSG00000000088	Cox5a
ENSMUSP00000000129	-0.0291656	0.121664	0.0189094	ENSMUSG00000000127	Fer
ENSMUSP00000098074	-0.0592693	0.00833267	0.0223222	ENSMUSG00000000148	Brat1
ENSMUSP00000000153	0.137963	1.43383e-08	0.0228681	ENSMUSG00000000149	Gna12
ENSMUSP00000101537	0.0137631	0.732704	0.0406399	ENSMUSG00000000154	Slc22a18
ENSMUSP00000034567	-0.104127	7.86237e-07	0.0201602	ENSMUSG00000000168	Dlat
ENSMUSP00000056739	0.0395275	0.284186	0.037368	ENSMUSG00000000194	Gpr107
ENSMUSP00000000260	-0.131565	0.00138893	0.0405498	ENSMUSG00000000253	Gmpr
ENSMUSP00000103528	-0.0356537	0.147946	0.0247459	ENSMUSG00000000275	Trim25
ENSMUSP00000000287	-0.114277	0.000214813	0.0302329	ENSMUSG00000000278	Scpep1
ENSMUSP00000000299	-0.138778	0.00334468	0.0468283	ENSMUSG00000000290	Itgb2
ENSMUSP00000000304	-0.0869269	0.407296	0.106389	ENSMUSG00000000295	Hddc2
ENSMUSP00000149177	-0.00792752	0.760289	0.0262049	ENSMUSG00000000296	Tpd52l1
ENSMUSP00000099754	-0.291842	0.165596	0.211947	ENSMUSG00000000301	Pemt
ENSMUSP00000000312	0.192002	6.36887e-06	0.0410388	ENSMUSG00000000303	Cdh1
ENSMUSP00000000314	-0.00894062	0.740968	0.0272757	ENSMUSG00000000305	Cdh4
ENSMUSP00000000335	0.596365	6.51527e-13	0.074548	ENSMUSG00000000326	Comt
ENSMUSP00000000348	0.224792	3.42311e-08	0.0384262	ENSMUSG00000000339	Rtca
ENSMUSP00000000349	-0.0771652	0.000356824	0.0212069	ENSMUSG00000000340	Dbt
ENSMUSP00000000365	0.0284209	0.0458457	0.0142342	ENSMUSG00000000355	Mcts1
ENSMUSP00000000384	-0.0280224	0.37804	0.0321334	ENSMUSG00000000374	Trappc10
ENSMUSP00000000388	-0.0862839	0.000581591	0.0245705	ENSMUSG00000000378	Ccm2
ENSMUSP00000114256	0.0458976	0.00990068	0.0176934	ENSMUSG00000000384	Tbrg4
ENSMUSP00000023655	0.569929	0.0707328	0.316261	ENSMUSG00000000386	Mx1
ENSMUSP00000144904	0.00910547	0.759117	0.0299475	ENSMUSG00000000399	Ndufa9
ENSMUSP00000000430	0.0656073	0.0225942	0.0286989	ENSMUSG00000000420	Galnt1
ENSMUSP00000000449	0.000378649	0.983479	0.0184457	ENSMUSG00000000439	Mkrn2
ENSMUSP00000108571	0.15705	0.000240753	0.0417151	ENSMUSG00000000441	Raf1
ENSMUSP00000099744	0.150459	1.61165e-09	0.0232126	ENSMUSG00000000538	Tom1l2
ENSMUSP00000130176	-0.185091	0.000196052	0.0482765	ENSMUSG00000000552	Zfp385a
ENSMUSP00000023128	-0.0152616	0.560697	0.0264411	ENSMUSG00000000555	Itga5
ENSMUSP00000010278	0.0108092	0.807379	0.0447527	ENSMUSG00000000561	Wdr77
ENSMUSP00000113022	0.0327494	0.130238	0.0217243	ENSMUSG00000000563	Atp5f1
ENSMUSP00000019128	-0.114502	3.98971e-07	0.0215343	ENSMUSG00000000568	Hnrnpd
ENSMUSP00000000594	0.0830697	0.0167962	0.0345494	ENSMUSG00000000581	C1d
ENSMUSP00000000608	-0.3558	1.2283e-08	0.0586624	ENSMUSG00000000594	Gm2a
ENSMUSP00000000619	0.0710888	0.238574	0.0610067	ENSMUSG00000000605	Clcn4
ENSMUSP00000130696	-0.109458	5.16445e-05	0.0263185	ENSMUSG00000000631	Myo18a
ENSMUSP00000000687	0.000848707	0.971155	0.023676	ENSMUSG00000000673	Haao
ENSMUSP00000091541	-0.0237881	0.521768	0.0374239	ENSMUSG00000000686	Abhd15
ENSMUSP00000000727	0.0220298	0.392429	0.0259432	ENSMUSG00000000711	Rab5b
ENSMUSP00000119552	-0.0253577	0.327795	0.0260855	ENSMUSG00000000738	Spg7
ENSMUSP00000000759	0.0653095	0.035953	0.0311042	ENSMUSG00000000743	Chmp1a
ENSMUSP00000000767	-0.0467646	0.0412238	0.0229024	ENSMUSG00000000751	Rpa1
ENSMUSP00000000769	-0.000608291	0.982171	0.0274585	ENSMUSG00000000753	Serpinf1
ENSMUSP00000000776	-0.0075406	0.822937	0.0340165	ENSMUSG00000000759	Tubgcp3
ENSMUSP00000000804	0.0233629	0.0787487	0.0133164	ENSMUSG00000000787	Ddx3x
ENSMUSP00000000828	0.0044284	0.90931	0.0392153	ENSMUSG00000000811	Txnrd3
ENSMUSP00000104425	0.240249	0.000344163	0.0653977	ENSMUSG00000000826	Dnajc5
ENSMUSP00000104427	-0.013258	0.608666	0.0261069	ENSMUSG00000000827	Tpd52l2
ENSMUSP00000110301	-0.215443	1.22493e-13	0.0259165	ENSMUSG00000000838	Fmr1
ENSMUSP00000000896	0.105567	0.274891	0.097279	ENSMUSG00000000876	Pxmp4
ENSMUSP00000109364	0.0834431	0.00112198	0.0252467	ENSMUSG00000000881	Dlg3
ENSMUSP00000000925	-0.0678431	0.00343361	0.0229587	ENSMUSG00000000902	Smarcb1
ENSMUSP00000000939	0.0560722	0.212668	0.0452334	ENSMUSG00000000915	Hip1r
ENSMUSP00000000958	-0.0637049	0.243651	0.0551257	ENSMUSG00000000934	Top1mt
ENSMUSP00000000985	0.108969	0.134006	0.0730596	ENSMUSG00000000959	Oxa1l
ENSMUSP00000001002	0.0928833	0.0342497	0.0438083	ENSMUSG00000000976	Heatr6
ENSMUSP00000001042	0.0173014	0.169658	0.0126568	ENSMUSG00000001016	Ilf2
ENSMUSP00000061800	0.0760958	0.0176271	0.0319403	ENSMUSG00000001017	Chtop
ENSMUSP00000122090	0.105613	0.0335067	0.0496067	ENSMUSG00000001018	Snapin
ENSMUSP00000143522	-0.120337	0.20037	0.0949306	ENSMUSG00000001020	S100a4
ENSMUSP00000143111	-0.0713348	0.184611	0.0540329	ENSMUSG00000001025	S100a6
ENSMUSP00000001055	0.109491	0.0256902	0.048946	ENSMUSG00000001029	Icam2
ENSMUSP00000136950	-0.0460897	0.0470063	0.0232089	ENSMUSG00000001036	Epn2
ENSMUSP00000001079	-0.0789149	2.93188e-06	0.0162301	ENSMUSG00000001052	Sec24b
ENSMUSP00000120014	-0.0417676	0.315086	0.0418479	ENSMUSG00000001056	Nhp2
ENSMUSP00000130758	0.0202057	0.443667	0.0265744	ENSMUSG00000001089	Luzp1
ENSMUSP00000099641	-0.00416761	0.858798	0.0236292	ENSMUSG00000001098	Kctd10
ENSMUSP00000001127	-0.00465602	0.73315	0.0137723	ENSMUSG00000001100	Poldip2
ENSMUSP00000118015	-0.0846236	0.0257328	0.03785	ENSMUSG00000001105	Ift20
ENSMUSP00000001147	-0.209261	0.000144011	0.0538125	ENSMUSG00000001119	Col6a1
ENSMUSP00000129465	0.0841665	3.54344e-05	0.0197786	ENSMUSG00000001120	Pcbp3
ENSMUSP00000103904	-0.111774	0.000505479	0.0315782	ENSMUSG00000001123	Lgals9
ENSMUSP00000001155	0.0349029	0.10635	0.0216805	ENSMUSG00000001127	Araf
ENSMUSP00000001156	-0.347784	1.78212e-07	0.062603	ENSMUSG00000001128	Cfp
ENSMUSP00000001166	0.0271938	0.630349	0.0569732	ENSMUSG00000001138	Cnnm3
ENSMUSP00000110663	-0.0594208	0.0496427	0.0302823	ENSMUSG00000001143	Lman2l
ENSMUSP00000125960	-0.0233197	0.300246	0.0226555	ENSMUSG00000001150	Mcm3ap
ENSMUSP00000001179	0.578413	6.2317e-07	0.108146	ENSMUSG00000001151	Pcnt
ENSMUSP00000001183	0.283804	4.06584e-12	0.0370842	ENSMUSG00000001155	Ftcd
ENSMUSP00000109313	-0.0767561	0.00330915	0.0258504	ENSMUSG00000001158	Snrnp27
ENSMUSP00000001202	-0.106345	0.000610263	0.0303489	ENSMUSG00000001173	Ocrl
ENSMUSP00000001204	-0.143874	0.42703	0.18247	ENSMUSG00000001175	Calm1
ENSMUSP00000001240	-0.0912945	0.160851	0.0653979	ENSMUSG00000001211	Agpat3
ENSMUSP00000046604	-0.038285	0.122773	0.0248965	ENSMUSG00000001229	Dpp9
ENSMUSP00000146120	0.0172457	0.540711	0.0284146	ENSMUSG00000001247	Lsr
ENSMUSP00000038149	0.0859635	0.0502978	0.0439349	ENSMUSG00000001249	Hpn
ENSMUSP00000001304	-0.161108	0.000555823	0.0458705	ENSMUSG00000001270	Ckb
ENSMUSP00000132401	-0.0779213	0.012613	0.0310743	ENSMUSG00000001280	Sp1
ENSMUSP00000109312	0.0626211	0.0669038	0.0342252	ENSMUSG00000001285	Myg1
ENSMUSP00000129178	-0.0972336	0.0560501	0.0509316	ENSMUSG00000001289	Pfdn5
ENSMUSP00000001339	0.00711522	0.782565	0.0260027	ENSMUSG00000001305	Rrp15
ENSMUSP00000113372	0.16987	6.72531e-06	0.03641	ENSMUSG00000001323	Srr
ENSMUSP00000150903	-0.251008	4.41365e-09	0.0399906	ENSMUSG00000001348	Acp5
ENSMUSP00000001384	-0.122339	0.300554	0.119003	ENSMUSG00000001349	Cnn1
ENSMUSP00000001412	0.000363952	0.98221	0.0164646	ENSMUSG00000001376	Vps50
ENSMUSP00000001416	0.0435487	0.0103708	0.0168962	ENSMUSG00000001380	Hars
ENSMUSP00000001419	-0.0889663	0.0915588	0.0528637	ENSMUSG00000001383	Zmat2
ENSMUSP00000001451	-0.0214769	0.28962	0.0204199	ENSMUSG00000001415	Smg5
ENSMUSP00000001452	-0.00896653	0.551308	0.0151694	ENSMUSG00000001416	Cct3
ENSMUSP00000135398	-0.11823	0.000108567	0.0295824	ENSMUSG00000001418	Glmp
ENSMUSP00000001460	0.244816	3.73876e-19	0.0230089	ENSMUSG00000001424	Snd1
ENSMUSP00000072538	0.065673	0.0476181	0.0331626	ENSMUSG00000001435	Col18a1
ENSMUSP00000001479	0.0168577	0.221633	0.0138686	ENSMUSG00000001440	Kpnb1
ENSMUSP00000001480	0.0418772	0.00259714	0.0137526	ENSMUSG00000001441	Npepps
ENSMUSP00000001485	0.0890174	0.00520292	0.031597	ENSMUSG00000001445	Mrpl10
ENSMUSP00000056485	0.152462	1.18337e-05	0.0336661	ENSMUSG00000001472	Tcf25
ENSMUSP00000001513	-0.124178	0.00394724	0.0426827	ENSMUSG00000001473	Tubb6
ENSMUSP00000104460	0.110832	0.0167756	0.0461595	ENSMUSG00000001482	Def8
ENSMUSP00000001547	-0.224835	0.000905995	0.0667346	ENSMUSG00000001506	Col1a1
ENSMUSP00000113556	-0.0436836	0.615333	0.0876484	ENSMUSG00000001507	Itga3
ENSMUSP00000001559	-0.0320565	0.63649	0.0685777	ENSMUSG00000001518	Itfg2
ENSMUSP00000001566	0.0115626	0.636429	0.0246627	ENSMUSG00000001525	Tubb5
ENSMUSP00000001583	0.0882715	0.16427	0.0639701	ENSMUSG00000001542	Ell2
ENSMUSP00000001592	-0.27514	3.11798e-12	0.0357163	ENSMUSG00000001552	Jup
ENSMUSP00000132922	0.225919	7.79293e-08	0.0398141	ENSMUSG00000001576	Ergic1
ENSMUSP00000099592	-0.115725	0.00767382	0.0431162	ENSMUSG00000001604	Tcea3
ENSMUSP00000001675	0.0483448	0.0731147	0.0270239	ENSMUSG00000001630	Stk38l
ENSMUSP00000100045	0.11602	2.6307e-05	0.02679	ENSMUSG00000001642	Akr1b3
ENSMUSP00000001713	-0.487561	8.51473e-09	0.0793905	ENSMUSG00000001663	Gstt1
ENSMUSP00000001715	-1.35677	2.41361e-22	0.113251	ENSMUSG00000001665	Gstt3
ENSMUSP00000001716	-0.19029	7.59722e-08	0.0335028	ENSMUSG00000001666	Ddt
ENSMUSP00000001720	-0.170789	0.0965065	0.10304	ENSMUSG00000001670	Tat
ENSMUSP00000001724	0.0255375	0.194432	0.0197807	ENSMUSG00000001674	Ddx18
ENSMUSP00000068453	0.213543	2.0456e-06	0.0431739	ENSMUSG00000001700	Gramd3
ENSMUSP00000001780	-0.153665	6.93275e-05	0.0375464	ENSMUSG00000001729	Akt1
ENSMUSP00000001792	-0.166786	2.13265e-06	0.0337868	ENSMUSG00000001741	Il16
ENSMUSP00000122474	0.0318419	0.225808	0.0264347	ENSMUSG00000001750	Tcirg1
ENSMUSP00000001802	0.0927912	0.00542864	0.0331051	ENSMUSG00000001751	Naglu
ENSMUSP00000001806	0.0254895	0.0795675	0.0145688	ENSMUSG00000001755	Coasy
ENSMUSP00000001818	-0.0575415	0.00309821	0.0192551	ENSMUSG00000001767	Crnkl1
ENSMUSP00000001825	-0.0875055	0.000355063	0.0240394	ENSMUSG00000001774	Chordc1
ENSMUSP00000001834	0.0561535	0.0073852	0.0208178	ENSMUSG00000001783	Rtcb
ENSMUSP00000001836	-0.0570707	0.0297301	0.0262156	ENSMUSG00000001785	Pwp1
ENSMUSP00000120840	0.108138	3.1955e-05	0.0252562	ENSMUSG00000001786	Fbxo7
ENSMUSP00000001845	0.0917704	0.000225418	0.024364	ENSMUSG00000001794	Capns1
ENSMUSP00000148062	-0.0526397	0.0125901	0.0209961	ENSMUSG00000001829	Clpb
ENSMUSP00000127641	-0.0771945	2.77556e-06	0.0158346	ENSMUSG00000001833	2022-09-07
ENSMUSP00000098058	-0.0424173	0.680483	0.103865	ENSMUSG00000001847	Rac1
ENSMUSP00000066492	-0.0113212	0.372699	0.012789	ENSMUSG00000001855	Nup214
ENSMUSP00000099939	0.0482977	0.206411	0.0384267	ENSMUSG00000001891	Ugp2
ENSMUSP00000105389	-0.0199746	0.421374	0.0250249	ENSMUSG00000001909	Trmt1
ENSMUSP00000096669	0.00317525	0.929027	0.0359599	ENSMUSG00000001911	Nfix
ENSMUSP00000086626	0.0263804	0.0491624	0.0134147	ENSMUSG00000001924	Uba1
ENSMUSP00000107873	-0.0622062	0.0194281	0.0265326	ENSMUSG00000001930	Vwf
ENSMUSP00000149505	0.00551809	0.907557	0.0479695	ENSMUSG00000001942	Siae
ENSMUSP00000002011	-0.0915505	0.0690027	0.0504249	ENSMUSG00000001946	Esam
ENSMUSP00000109797	-0.147213	1.02019e-07	0.0262119	ENSMUSG00000001962	Fam50a
ENSMUSP00000002029	-0.04478	0.0885087	0.0263538	ENSMUSG00000001964	Emd
ENSMUSP00000002048	0.0755626	0.000691936	0.0219113	ENSMUSG00000001983	Taco1
ENSMUSP00000002063	0.0714889	0.0189664	0.0303633	ENSMUSG00000001998	Ap4e1
ENSMUSP00000002064	0.0165105	0.484837	0.0238169	ENSMUSG00000001999	Blvra
ENSMUSP00000056502	-0.0712429	0.00486404	0.0250863	ENSMUSG00000002010	Idh3g
ENSMUSP00000131386	0.159962	2.73331e-08	0.0271235	ENSMUSG00000002014	Ssr4
ENSMUSP00000002091	-0.0763245	0.0116599	0.0301069	ENSMUSG00000002015	Bcap31
ENSMUSP00000108126	0.127909	2.91499e-05	0.0297127	ENSMUSG00000002017	Fam98a
ENSMUSP00000002121	-0.0250454	0.0966466	0.0151168	ENSMUSG00000002052	Supt6
ENSMUSP00000002133	-0.0583378	0.169936	0.0427444	ENSMUSG00000002064	Sdf2
ENSMUSP00000071054	-0.0252491	0.124956	0.016516	ENSMUSG00000002102	Psmc3
ENSMUSP00000002172	-0.00695817	0.815293	0.0300429	ENSMUSG00000002103	Acp2
ENSMUSP00000110574	0.0372766	0.224896	0.0309459	ENSMUSG00000002107	Celf2
ENSMUSP00000002198	-0.0218474	0.21367	0.0176632	ENSMUSG00000002129	Sf3a1
ENSMUSP00000089708	0.113225	1.59734e-06	0.0226304	ENSMUSG00000002147	Stat6
ENSMUSP00000002259	0.0311644	0.433564	0.0402486	ENSMUSG00000002190	Clgn
ENSMUSP00000002274	-0.0159126	0.719926	0.0447547	ENSMUSG00000002204	Napsa
ENSMUSP00000002275	-0.0484425	0.116517	0.030968	ENSMUSG00000002205	Vrk3
ENSMUSP00000002292	0.0793571	6.90345e-05	0.0193899	ENSMUSG00000002222	Rmnd5a
ENSMUSP00000102387	0.0672365	0.00955485	0.0257934	ENSMUSG00000002227	Mov10
ENSMUSP00000102399	-0.0468455	0.359872	0.0515169	ENSMUSG00000002233	Rhoc
ENSMUSP00000066682	0.117545	0.00522996	0.0417489	ENSMUSG00000002279	Lmf1
ENSMUSP00000002350	0.0537798	0.00411701	0.0185741	ENSMUSG00000002280	Narfl
ENSMUSP00000036555	0.0451949	0.178325	0.0337401	ENSMUSG00000002319	Ipo4
ENSMUSP00000002391	0.0666919	0.0322955	0.031116	ENSMUSG00000002320	Tm9sf1
ENSMUSP00000120525	0.0624654	0.231411	0.0525449	ENSMUSG00000002325	Irf9
ENSMUSP00000002397	0.000490042	0.98339	0.0237431	ENSMUSG00000002326	Gmpr2
ENSMUSP00000002400	0.0373843	0.139327	0.0253895	ENSMUSG00000002329	Mdp1
ENSMUSP00000002403	-0.100108	0.00010364	0.0251734	ENSMUSG00000002332	Dhrs1
ENSMUSP00000019679	-0.0723635	0.00462312	0.0253293	ENSMUSG00000002343	Armc6
ENSMUSP00000002418	-0.0760389	0.501382	0.114588	ENSMUSG00000002345	Borcs8
ENSMUSP00000105754	0.0257441	0.386805	0.0299587	ENSMUSG00000002346	Slc25a42
ENSMUSP00000002436	-0.0867727	9.35418e-06	0.0189217	ENSMUSG00000002365	Snx9
ENSMUSP00000002445	-0.0383282	0.0840175	0.0222327	ENSMUSG00000002372	Ranbp3
ENSMUSP00000002452	-0.0926036	0.103529	0.0570518	ENSMUSG00000002379	Ndufa11
ENSMUSP00000002466	-0.0964675	0.0211703	0.0417357	ENSMUSG00000002393	Nr2f6
ENSMUSP00000105680	0.0689576	0.0230798	0.0302747	ENSMUSG00000002395	Use1
ENSMUSP00000002487	-0.0050548	0.758919	0.016611	ENSMUSG00000002413	Braf
ENSMUSP00000099036	0.015571	0.689848	0.0395025	ENSMUSG00000002413	Braf
ENSMUSP00000118918	0.0272488	0.395712	0.0323954	ENSMUSG00000002416	Ndufb2
ENSMUSP00000121340	-0.0316131	0.209506	0.025325	ENSMUSG00000002455	Prpf6
ENSMUSP00000002549	-0.0992201	0.146241	0.0685725	ENSMUSG00000002475	Abhd3
ENSMUSP00000002551	-0.0357207	0.48277	0.0514173	ENSMUSG00000002477	Snrpd1
ENSMUSP00000092009	-0.163645	0.00207396	0.0519287	ENSMUSG00000002486	Tchp
ENSMUSP00000094986	-0.0459785	0.0168567	0.019169	ENSMUSG00000002496	Tsc2
ENSMUSP00000129325	0.168135	7.36123e-07	0.0324593	ENSMUSG00000002500	Rpl3l
ENSMUSP00000002572	-0.0347238	0.130085	0.0230248	ENSMUSG00000002504	Slc9a3r2
ENSMUSP00000002599	-0.0176172	0.102329	0.0108155	ENSMUSG00000002524	Puf60
ENSMUSP00000097768	-0.0098551	0.563846	0.0172126	ENSMUSG00000002546	Golga2
ENSMUSP00000002625	-0.289879	5.75084e-09	0.046587	ENSMUSG00000002550	Uck1
ENSMUSP00000002655	-0.0165506	0.497641	0.0245922	ENSMUSG00000002580	Mien1
ENSMUSP00000002663	-0.331668	1.26487e-09	0.050786	ENSMUSG00000002588	Pon1
ENSMUSP00000002683	-0.0338734	0.408591	0.0415023	ENSMUSG00000002608	Ccdc97
ENSMUSP00000051389	-0.172914	5.37422e-06	0.0366412	ENSMUSG00000002625	Akap8l
ENSMUSP00000002733	0.0168078	0.431151	0.0215084	ENSMUSG00000002658	Gtf2f1
ENSMUSP00000002735	0.122458	5.16169e-07	0.0232823	ENSMUSG00000002660	Clpp
ENSMUSP00000002737	-0.0338434	0.375351	0.0385017	ENSMUSG00000002661	Alkbh7
ENSMUSP00000002765	-0.0270483	0.366302	0.0302603	ENSMUSG00000002688	Prkd1
ENSMUSP00000056621	-0.195902	0.00797441	0.0730285	ENSMUSG00000002699	Lcp2
ENSMUSP00000002790	-0.00769002	0.797529	0.0302327	ENSMUSG00000002718	Cse1l
ENSMUSP00000002805	0.0511232	0.0550245	0.0266667	ENSMUSG00000002728	Naa20
ENSMUSP00000002808	0.142246	1.49635e-05	0.0318146	ENSMUSG00000002731	Prkra
ENSMUSP00000002809	-0.128161	0.0179496	0.0539524	ENSMUSG00000002732	Fkbp7
ENSMUSP00000002818	0.0121354	0.660074	0.0278217	ENSMUSG00000002741	Ykt6
ENSMUSP00000002825	-0.109823	1.0961e-05	0.024151	ENSMUSG00000002748	Baz1b
ENSMUSP00000002840	0.0765099	0.00172496	0.0241074	ENSMUSG00000002763	Pex6
ENSMUSP00000002844	0.11337	0.000374603	0.0311728	ENSMUSG00000002767	Mrpl2
ENSMUSP00000002846	-0.0368378	0.326678	0.0378074	ENSMUSG00000002769	Gnmt
ENSMUSP00000070405	0.102659	0.267627	0.0934599	ENSMUSG00000002781	Tmem143
ENSMUSP00000120154	-0.299558	4.46629e-10	0.04445	ENSMUSG00000002797	Ggct
ENSMUSP00000152599	0.0333877	0.43298	0.0428957	ENSMUSG00000002804	Nudt14
ENSMUSP00000002885	-0.0781942	0.192276	0.0603759	ENSMUSG00000002808	Epdr1
ENSMUSP00000002889	0.0607732	0.000711395	0.0176643	ENSMUSG00000002812	Flii
ENSMUSP00000002891	0.0919627	0.146498	0.0637964	ENSMUSG00000002814	Top3a
ENSMUSP00000002902	0.0365485	0.419225	0.0455773	ENSMUSG00000002825	Qtrt1
ENSMUSP00000153249	-0.113267	0.000265726	0.0304387	ENSMUSG00000002833	Hdgfl2
ENSMUSP00000002923	0.0565211	0.0095771	0.0216896	ENSMUSG00000002844	Adprh
ENSMUSP00000002925	0.0398504	0.610151	0.0788595	ENSMUSG00000002846	Timmdc1
ENSMUSP00000061923	-0.311811	6.27052e-05	0.0758897	ENSMUSG00000002870	Mcm2
ENSMUSP00000066696	-0.0554069	0.347857	0.0595044	ENSMUSG00000002881	Nab1
ENSMUSP00000075240	-0.219938	6.31315e-06	0.0464441	ENSMUSG00000002885	Adgre5
ENSMUSP00000002979	-0.061196	0.137476	0.0413647	ENSMUSG00000002900	Lamb1
ENSMUSP00000133008	-0.41895	8.68054e-09	0.0682629	ENSMUSG00000002944	Cd36
ENSMUSP00000003029	0.0243999	0.040051	0.0118788	ENSMUSG00000002949	Timm44
ENSMUSP00000003038	-0.0225057	0.301846	0.0219375	ENSMUSG00000002957	Ap2a2
ENSMUSP00000103508	0.0338617	0.0604756	0.0180568	ENSMUSG00000002963	Pnkp
ENSMUSP00000146405	-0.0340426	0.192126	0.0262594	ENSMUSG00000002968	Med25
ENSMUSP00000003061	0.127077	0.0267725	0.0571889	ENSMUSG00000002980	Bcam
ENSMUSP00000051293	0.0979875	0.0112475	0.0384541	ENSMUSG00000002981	Clptm1
ENSMUSP00000032555	-0.0380114	0.291915	0.0362943	ENSMUSG00000002984	Tomm40
ENSMUSP00000133302	-0.12478	2.32512e-05	0.0286083	ENSMUSG00000002985	Apoe
ENSMUSP00000115173	-0.181081	0.261203	0.162226	ENSMUSG00000002992	Apoc2
ENSMUSP00000131158	-0.0310021	0.447818	0.0412131	ENSMUSG00000002996	Hbp1
ENSMUSP00000039797	0.00354504	0.871645	0.02215	ENSMUSG00000002997	Prkar2b
ENSMUSP00000065832	0.0959943	0.347667	0.102914	ENSMUSG00000003031	Cdkn1b
ENSMUSP00000003117	-0.0518206	8.21015e-05	0.0128323	ENSMUSG00000003033	Ap1m1
ENSMUSP00000003121	-0.0335576	0.1309	0.0222992	ENSMUSG00000003037	Rab8a
ENSMUSP00000120795	0.200634	0.279174	0.187688	ENSMUSG00000003038	Hmgn2
ENSMUSP00000003123	-0.119395	0.0154173	0.0490029	ENSMUSG00000003039	Fam32a
ENSMUSP00000003137	0.351662	9.22936e-05	0.0877522	ENSMUSG00000003053	Cyp2c29
ENSMUSP00000003152	-0.0551222	0.112227	0.0348431	ENSMUSG00000003068	Stk11
ENSMUSP00000101006	-0.0055233	0.784626	0.0203832	ENSMUSG00000003072	Atp5d
ENSMUSP00000003183	-0.0446727	0.00454686	0.0156065	ENSMUSG00000003099	Ppp5c
ENSMUSP00000103162	0.0211705	0.442315	0.0277607	ENSMUSG00000003119	Cdk12
ENSMUSP00000123485	0.118051	2.83811e-06	0.0242411	ENSMUSG00000003123	Lipe
ENSMUSP00000149819	0.0107535	0.480155	0.015347	ENSMUSG00000003131	Pafah1b2
ENSMUSP00000049967	0.10366	0.00174	0.0326552	ENSMUSG00000003134	Tbc1d8
ENSMUSP00000003219	0.0197069	0.348314	0.0211559	ENSMUSG00000003135	Cnot11
ENSMUSP00000118221	-0.0931633	0.000246697	0.0248983	ENSMUSG00000003161	Sri
ENSMUSP00000146773	0.024105	0.362136	0.0266344	ENSMUSG00000003184	Irf3
ENSMUSP00000003268	-0.0940396	1.35689e-05	0.0209203	ENSMUSG00000003200	Sh3gl1
ENSMUSP00000084082	-0.0491875	0.203823	0.0389254	ENSMUSG00000003208	Ccdc94
ENSMUSP00000003310	6.19324e-06	0.999617	0.0130215	ENSMUSG00000003226	Ranbp2
ENSMUSP00000003319	0.134121	1.35274e-08	0.0221867	ENSMUSG00000003234	Abcf3
ENSMUSP00000003320	0.217183	6.96241e-16	0.023434	ENSMUSG00000003235	Eif2b5
ENSMUSP00000051423	-0.0991996	0.0480369	0.0501882	ENSMUSG00000003269	Cyth2
ENSMUSP00000139988	-0.191409	0.00232778	0.0619001	ENSMUSG00000003283	Hck
ENSMUSP00000003386	0.0886287	0.00598221	0.0318673	ENSMUSG00000003299	Mrpl4
ENSMUSP00000062467	-0.0469854	0.0283911	0.0214003	ENSMUSG00000003308	Keap1
ENSMUSP00000111093	0.017581	0.266226	0.0159088	ENSMUSG00000003309	Ap1m2
ENSMUSP00000131355	0.0115949	0.593546	0.0219017	ENSMUSG00000003316	Glg1
ENSMUSP00000078706	0.020949	0.349918	0.0225777	ENSMUSG00000003345	Csnk1g2
ENSMUSP00000003436	0.180345	0.000431712	0.0499867	ENSMUSG00000003346	Abhd17a
ENSMUSP00000003445	0.858977	1.73044e-16	0.0902047	ENSMUSG00000003355	Fkbp11
ENSMUSP00000003450	-0.0579052	9.14341e-05	0.0144405	ENSMUSG00000003360	Ddx23
ENSMUSP00000113820	-0.00578261	0.854543	0.0318161	ENSMUSG00000003363	Pld3
ENSMUSP00000146042	0.0788102	0.00716883	0.029106	ENSMUSG00000003380	Rabac1
ENSMUSP00000110987	-0.00425064	0.840516	0.0213056	ENSMUSG00000003402	Prkcsh
ENSMUSP00000147496	0.0329594	0.370611	0.0370699	ENSMUSG00000003420	Fcgrt
ENSMUSP00000003513	-0.0183607	0.507294	0.0279064	ENSMUSG00000003421	Nosip
ENSMUSP00000082490	0.0125672	0.634837	0.0266793	ENSMUSG00000003423	Pih1d1
ENSMUSP00000003521	0.156834	3.83092e-07	0.0294457	ENSMUSG00000003429	Rps11
ENSMUSP00000147164	-0.0569778	0.00208886	0.0182974	ENSMUSG00000003435	Supt5
ENSMUSP00000003529	-0.0506534	0.0171624	0.021178	ENSMUSG00000003437	Paf1
ENSMUSP00000080614	-0.0192564	0.363986	0.0213596	ENSMUSG00000003438	Timm50
ENSMUSP00000003550	0.0241072	0.402158	0.0289827	ENSMUSG00000003458	Ncstn
ENSMUSP00000075289	0.0311187	0.231566	0.026158	ENSMUSG00000003464	Pex19
ENSMUSP00000003569	-0.0676217	0.613703	0.135055	ENSMUSG00000003477	Inmt
ENSMUSP00000003574	0.27116	0.180533	0.203821	ENSMUSG00000003484	Cyp4f18
ENSMUSP00000125077	0.0349749	0.242138	0.030074	ENSMUSG00000003500	Impdh1
ENSMUSP00000102791	0.0309784	0.306154	0.0304678	ENSMUSG00000003518	Dusp3
ENSMUSP00000003622	0.0308999	0.615766	0.0620748	ENSMUSG00000003528	Slc25a1
ENSMUSP00000003642	0.0442462	0.0275778	0.0200462	ENSMUSG00000003546	Klc4
ENSMUSP00000026012	-2.20977	4.63884e-13	0.274042	ENSMUSG00000003555	Cyp17a1
ENSMUSP00000003655	-0.430855	6.43872e-09	0.0695035	ENSMUSG00000003559	As3mt
ENSMUSP00000003669	-0.0412416	0.318332	0.0416263	ENSMUSG00000003573	Homer3
ENSMUSP00000003681	0.000987332	0.962555	0.0212139	ENSMUSG00000003585	Sec14l2
ENSMUSP00000003705	0.0802124	0.0161415	0.0331935	ENSMUSG00000003604	Aven
ENSMUSP00000103964	0.0193534	0.621321	0.0395001	ENSMUSG00000003617	Cp
ENSMUSP00000003720	-0.519141	1.24222e-11	0.0697845	ENSMUSG00000003623	Crot
ENSMUSP00000101514	0.103538	2.13024e-05	0.0236197	ENSMUSG00000003644	Rps6ka1
ENSMUSP00000099509	-0.0295182	0.0180454	0.0124405	ENSMUSG00000003660	Snrnp200
ENSMUSP00000003759	0.0313641	0.0182836	0.0132464	ENSMUSG00000003662	Ciao1
ENSMUSP00000099650	0.0670413	0.112582	0.0423902	ENSMUSG00000003731	Kpna6
ENSMUSP00000151568	-0.0533805	0.0285477	0.0243375	ENSMUSG00000003746	Man1a
ENSMUSP00000003850	-0.0785243	0.00515804	0.0278219	ENSMUSG00000003752	Itpkc
ENSMUSP00000104015	-0.070155	0.00914363	0.0267525	ENSMUSG00000003762	Coq8b
ENSMUSP00000111431	-0.15185	0.0574491	0.0800138	ENSMUSG00000003778	Brd8
ENSMUSP00000003906	0.138298	1.86092e-09	0.0214327	ENSMUSG00000003808	Farsa
ENSMUSP00000003907	-0.0796489	0.00015905	0.0206244	ENSMUSG00000003809	Gcdh
ENSMUSP00000003910	-0.0285422	0.290671	0.0271823	ENSMUSG00000003812	Dnase2a
ENSMUSP00000105383	-0.0843948	9.3083e-05	0.0210713	ENSMUSG00000003813	Rad23a
ENSMUSP00000003912	0.170593	5.92355e-06	0.0363282	ENSMUSG00000003814	Calr
ENSMUSP00000003946	0.0874598	0.185481	0.0667041	ENSMUSG00000003848	Nob1
ENSMUSP00000003947	-0.773272	1.47967e-14	0.0888256	ENSMUSG00000003849	Nqo1
ENSMUSP00000003964	0.0666541	0.0698366	0.0368239	ENSMUSG00000003865	Gys1
ENSMUSP00000103400	-0.00883462	0.542823	0.0146326	ENSMUSG00000003868	Ruvbl2
ENSMUSP00000033093	0.0734808	0.000577842	0.0209885	ENSMUSG00000003873	Bax
ENSMUSP00000090086	-0.196431	3.0046e-11	0.0270239	ENSMUSG00000003923	Tfam
ENSMUSP00000004057	0.00145756	0.963847	0.032438	ENSMUSG00000003955	Fam162a
ENSMUSP00000004072	0.261533	1.40238e-12	0.0332948	ENSMUSG00000003970	Rpl8
ENSMUSP00000004134	-0.0875318	0.0364498	0.0418117	ENSMUSG00000004032	Gstm5
ENSMUSP00000004137	0.124029	7.81665e-05	0.0306155	ENSMUSG00000004035	Gstm7
ENSMUSP00000004136	0.499802	0.00104694	0.150275	ENSMUSG00000004038	Gstm3
ENSMUSP00000120152	-0.092519	0.0213371	0.0400802	ENSMUSG00000004040	Stat3
ENSMUSP00000102979	-0.10738	7.81974e-07	0.0207851	ENSMUSG00000004043	Stat5a
ENSMUSP00000058321	-0.138787	0.0018321	0.0439896	ENSMUSG00000004044	Cavin1
ENSMUSP00000004156	0.0270555	0.536856	0.0443278	ENSMUSG00000004054	Map3k11
ENSMUSP00000103981	-0.0240681	0.2775	0.0222998	ENSMUSG00000004056	Akt2
ENSMUSP00000053842	0.150209	7.60638e-06	0.0324014	ENSMUSG00000004069	Dnaja3
ENSMUSP00000113110	0.10645	0.0255624	0.0475763	ENSMUSG00000004070	Hmox2
ENSMUSP00000088334	-0.00716608	0.786578	0.0266938	ENSMUSG00000004085	Map3k20
ENSMUSP00000004200	-0.0339431	0.318002	0.0342149	ENSMUSG00000004096	Cwc15
ENSMUSP00000004202	-0.108082	0.000535363	0.0306784	ENSMUSG00000004099	Dnmt1
ENSMUSP00000101105	-0.385508	0.0105933	0.149461	ENSMUSG00000004207	Psap
ENSMUSP00000137476	-0.152951	0.00120679	0.0465871	ENSMUSG00000004207	Psap
ENSMUSP00000004330	0.171338	1.53298e-08	0.0284662	ENSMUSG00000004221	Ikbkg
ENSMUSP00000004343	-0.139362	0.000530455	0.0390381	ENSMUSG00000004233	Wars2
ENSMUSP00000004375	-0.0430417	0.00550499	0.0153819	ENSMUSG00000004264	Phb2
ENSMUSP00000129124	-0.16562	6.33529e-09	0.0267026	ENSMUSG00000004266	Ptpn6
ENSMUSP00000004378	0.00418368	0.865207	0.02486	ENSMUSG00000004267	Eno2
ENSMUSP00000004379	-0.0143058	0.67325	0.0342079	ENSMUSG00000004268	Emg1
ENSMUSP00000004381	-0.0425895	0.437213	0.0552261	ENSMUSG00000004270	Lpcat3
ENSMUSP00000004396	-0.0676483	0.147953	0.0469529	ENSMUSG00000004285	Atp6v1f
ENSMUSP00000111412	-0.0372237	0.224476	0.0308946	ENSMUSG00000004317	Clcn5
ENSMUSP00000004430	0.0622006	0.280268	0.0579959	ENSMUSG00000004319	Clcn3
ENSMUSP00000004470	0.132505	0.0546172	0.0689987	ENSMUSG00000004356	Utp20
ENSMUSP00000130738	0.018852	0.114468	0.0119832	ENSMUSG00000004364	Cul3
ENSMUSP00000004507	0.0272615	0.297127	0.0263492	ENSMUSG00000004393	Ddx56
ENSMUSP00000004508	0.0733878	0.0192253	0.0312481	ENSMUSG00000004394	Tmed4
ENSMUSP00000125731	0.0943862	0.0159576	0.0390149	ENSMUSG00000004446	Bid
ENSMUSP00000004565	-0.0232055	0.313995	0.0231976	ENSMUSG00000004451	Ralb
ENSMUSP00000083474	-0.0397619	0.0586879	0.0210527	ENSMUSG00000004455	Ppp1cc
ENSMUSP00000004574	0.212725	1.60981e-06	0.0425325	ENSMUSG00000004460	Dnajb11
ENSMUSP00000004646	-0.068746	0.00770432	0.0256263	ENSMUSG00000004530	Coro1c
ENSMUSP00000079548	-0.0400248	0.0290282	0.0183044	ENSMUSG00000004535	Tax1bp1
ENSMUSP00000073072	-0.827062	0.00117113	0.249404	ENSMUSG00000004552	Ctse
ENSMUSP00000004673	-0.0963642	1.09082e-06	0.0189296	ENSMUSG00000004558	Ndrg2
ENSMUSP00000130200	-0.026715	0.530521	0.043	ENSMUSG00000004561	Mettl17
ENSMUSP00000138125	-0.00167993	0.981096	0.0715192	ENSMUSG00000004562	Arhgef40
ENSMUSP00000146680	-0.0161063	0.692513	0.0410711	ENSMUSG00000004565	Pnpla6
ENSMUSP00000004684	-0.0782657	0.00213862	0.0251935	ENSMUSG00000004568	Arhgef18
ENSMUSP00000039566	-0.0108878	0.331301	0.0112821	ENSMUSG00000004591	Pkn2
ENSMUSP00000004729	-0.0926509	2.68034e-06	0.0189733	ENSMUSG00000004610	Etfb
ENSMUSP00000004745	-0.0856345	3.27983e-07	0.0159745	ENSMUSG00000004626	Stxbp2
ENSMUSP00000125405	-0.0644074	0.0599142	0.0342881	ENSMUSG00000004626	Stxbp2
ENSMUSP00000035908	0.227468	0.000230169	0.0604823	ENSMUSG00000004633	Chn2
ENSMUSP00000004774	-0.0696548	0.1802	0.0522269	ENSMUSG00000004655	Aqp1
ENSMUSP00000004784	-0.167142	0.000526693	0.0473792	ENSMUSG00000004665	Cnn2
ENSMUSP00000004786	0.0171618	0.35169	0.0185537	ENSMUSG00000004667	Polr2e
ENSMUSP00000148316	-0.0143332	0.419205	0.0178733	ENSMUSG00000004677	Myo9b
ENSMUSP00000004868	-0.261304	2.58315e-06	0.053235	ENSMUSG00000004748	Mtfp1
ENSMUSP00000129163	0.0442289	0.187461	0.0337368	ENSMUSG00000004771	Rab11a
ENSMUSP00000004910	0.160729	4.70636e-07	0.0304391	ENSMUSG00000004788	Eif2b2
ENSMUSP00000060346	0.0825459	9.80697e-06	0.0180451	ENSMUSG00000004789	Dlst
ENSMUSP00000057859	0.224963	1.85532e-06	0.0443904	ENSMUSG00000004815	Dgkq
ENSMUSP00000004965	-0.0269576	0.528586	0.0431865	ENSMUSG00000004843	Chmp2b
ENSMUSP00000004968	-0.121398	6.09397e-06	0.0258893	ENSMUSG00000004846	Plod3
ENSMUSP00000106709	-0.0212979	0.22943	0.0178204	ENSMUSG00000004849	Ap1s1
ENSMUSP00000115941	-0.046335	0.313621	0.0463089	ENSMUSG00000004849	Ap1s1
ENSMUSP00000116259	0.0415195	0.276876	0.038419	ENSMUSG00000004865	Srpk1
ENSMUSP00000005003	-0.137729	0.000357799	0.0378593	ENSMUSG00000004880	Lbr
ENSMUSP00000005015	-0.0355291	0.223047	0.0293332	ENSMUSG00000004895	Prcc
ENSMUSP00000005017	-0.114016	0.0077932	0.0425651	ENSMUSG00000004897	Hdgf
ENSMUSP00000005057	0.0910513	1.05922e-05	0.0199863	ENSMUSG00000004929	Thop1
ENSMUSP00000050995	0.0120713	0.604824	0.0235357	ENSMUSG00000004931	Apba3
ENSMUSP00000005066	0.0745382	0.000908278	0.022129	ENSMUSG00000004936	Map2k1
ENSMUSP00000005067	-0.0421866	0.0404518	0.02058	ENSMUSG00000004937	Sgta
ENSMUSP00000005053	-0.0698777	0.122295	0.0454696	ENSMUSG00000004945	Tmem242
ENSMUSP00000005077	0.0808927	0.399739	0.096753	ENSMUSG00000004951	Hspb1
ENSMUSP00000145028	-0.016345	0.285753	0.0154075	ENSMUSG00000004980	Hnrnpa2b1
ENSMUSP00000122623	0.105897	5.61345e-05	0.0255947	ENSMUSG00000004996	Mri1
ENSMUSP00000005164	0.0494723	0.0134285	0.019921	ENSMUSG00000005034	Prkacb
ENSMUSP00000005173	0.0286219	0.436089	0.0370464	ENSMUSG00000005043	Sgsh
ENSMUSP00000030775	0.0654321	0.0318706	0.0304479	ENSMUSG00000005045	Chd5
ENSMUSP00000005185	-0.0271345	0.517465	0.0422502	ENSMUSG00000005054	Cstb
ENSMUSP00000079398	0.0903606	0.00312997	0.0302708	ENSMUSG00000005069	Pex5
ENSMUSP00000108151	0.0977064	5.05579e-07	0.0185601	ENSMUSG00000005069	Pex5
ENSMUSP00000005218	-0.146413	0.0116358	0.0577093	ENSMUSG00000005087	Cd44
ENSMUSP00000079100	-0.360231	1.51171e-05	0.0806147	ENSMUSG00000005089	Slc1a2
ENSMUSP00000005233	-0.191803	0.000174458	0.0491793	ENSMUSG00000005102	Eif2ak4
ENSMUSP00000005234	-0.127363	3.98713e-09	0.0202244	ENSMUSG00000005103	Wdr1
ENSMUSP00000063352	0.015485	0.756447	0.0504975	ENSMUSG00000005107	Slc2a9
ENSMUSP00000005256	-0.0907588	0.0860562	0.0529953	ENSMUSG00000005125	Ndrg1
ENSMUSP00000034121	0.0201695	0.399434	0.0241084	ENSMUSG00000005142	Man2b1
ENSMUSP00000105356	0.0102582	0.770675	0.0354928	ENSMUSG00000005161	Prdx2
ENSMUSP00000050771	0.01644	0.392573	0.0193663	ENSMUSG00000005198	Polr2a
ENSMUSP00000111241	0.0870441	6.9521e-06	0.0186889	ENSMUSG00000005262	Ufd1
ENSMUSP00000005431	0.0905628	0.000717391	0.0263418	ENSMUSG00000005299	Letm1
ENSMUSP00000050191	-0.00287546	0.944648	0.0417766	ENSMUSG00000005312	Ubqln1
ENSMUSP00000075782	-0.0944965	0.0923054	0.0563061	ENSMUSG00000005312	Ubqln1
ENSMUSP00000005470	-0.301626	0.000397751	0.0824539	ENSMUSG00000005338	Cadm3
ENSMUSP00000005487	-0.115246	0.00400787	0.0396811	ENSMUSG00000005354	Txn2
ENSMUSP00000108865	0.0639404	0.0267604	0.0288119	ENSMUSG00000005362	Crbn
ENSMUSP00000005503	-0.107513	0.000354919	0.029535	ENSMUSG00000005370	Msh6
ENSMUSP00000005507	0.0297764	0.328396	0.0306693	ENSMUSG00000005373	Mlxipl
ENSMUSP00000115011	0.081802	0.00111558	0.0247373	ENSMUSG00000005374	Tbl2
ENSMUSP00000083146	-0.173268	3.81869e-08	0.0297365	ENSMUSG00000005378	Bud23
ENSMUSP00000005532	-0.0360877	0.32592	0.0369793	ENSMUSG00000005397	Nid1
ENSMUSP00000148525	-0.491766	0.000133217	0.125207	ENSMUSG00000005410	Mcm5
ENSMUSP00000005548	-0.213395	0.000719333	0.062084	ENSMUSG00000005413	Hmox1
ENSMUSP00000071081	-0.00560816	0.745486	0.0174243	ENSMUSG00000005417	Mprip
ENSMUSP00000119562	0.0839188	0.0342415	0.0395804	ENSMUSG00000005417	Mprip
ENSMUSP00000132351	-0.0218331	0.603094	0.0424538	ENSMUSG00000005442	Cic
ENSMUSP00000005583	0.0592551	0.0478814	0.0299578	ENSMUSG00000005447	Pafah1b3
ENSMUSP00000005606	0.0896281	0.00150033	0.0278281	ENSMUSG00000005469	Prkaca
ENSMUSP00000132222	-0.0714616	0.137746	0.0483371	ENSMUSG00000005481	Ddx39
ENSMUSP00000005620	-0.112264	0.000487381	0.0315699	ENSMUSG00000005483	Dnajb1
ENSMUSP00000140107	-0.14567	0.000652213	0.0420304	ENSMUSG00000005501	Usp40
ENSMUSP00000005651	-0.433429	2.3796e-12	0.0558914	ENSMUSG00000005514	Por
ENSMUSP00000088837	-0.0847363	0.00638418	0.0308392	ENSMUSG00000005534	Insr
ENSMUSP00000005705	-0.0243681	0.24706	0.0211746	ENSMUSG00000005566	Trim28
ENSMUSP00000005714	0.0598754	0.0265193	0.0269363	ENSMUSG00000005575	Ube2m
ENSMUSP00000005719	0.172898	9.76271e-07	0.0337961	ENSMUSG00000005580	Adcy9
ENSMUSP00000005749	-0.0596711	3.12779e-05	0.0139189	ENSMUSG00000005609	Ctr9
ENSMUSP00000124551	0.00902141	0.476179	0.0127589	ENSMUSG00000005610	Eif4g2
ENSMUSP00000078721	-0.127224	1.92369e-07	0.0232235	ENSMUSG00000005615	Pcyt1a
ENSMUSP00000102976	0.0470425	0.0167009	0.0195839	ENSMUSG00000005621	Zfp592
ENSMUSP00000071589	0.0149492	0.356036	0.0163088	ENSMUSG00000005625	Psmd4
ENSMUSP00000102857	-0.0319618	0.220168	0.0262215	ENSMUSG00000005625	Psmd4
ENSMUSP00000005798	-0.145655	3.29864e-11	0.0200883	ENSMUSG00000005656	Snx6
ENSMUSP00000005815	-0.00250121	0.984172	0.128028	ENSMUSG00000005672	Kit
ENSMUSP00000106952	-0.0357667	0.847369	0.187712	ENSMUSG00000005681	Apoa2
ENSMUSP00000151216	0.0301629	0.491819	0.044249	ENSMUSG00000005682	Pan2
ENSMUSP00000005826	0.0303838	0.175378	0.0225278	ENSMUSG00000005683	Cs
ENSMUSP00000005830	-0.0478465	0.0844876	0.0277965	ENSMUSG00000005687	Bcas2
ENSMUSP00000005841	-0.115925	0.000250954	0.0310207	ENSMUSG00000005698	Ctcf
ENSMUSP00000005923	0.00632791	0.670833	0.0150132	ENSMUSG00000005779	Psmb4
ENSMUSP00000106133	0.0611587	0.0339206	0.0288049	ENSMUSG00000005803	Sqor
ENSMUSP00000005954	0.226762	2.27572e-08	0.0382002	ENSMUSG00000005804	Bloc1s6
ENSMUSP00000029804	0.148286	4.57607e-10	0.0220192	ENSMUSG00000005813	Metap1
ENSMUSP00000113431	0.0963097	3.7802e-06	0.0200539	ENSMUSG00000005846	Rsl1d1
ENSMUSP00000078337	0.0485031	0.370959	0.054796	ENSMUSG00000005871	Apc
ENSMUSP00000006027	-0.0744635	0.105017	0.0460757	ENSMUSG00000005873	Reep5
ENSMUSP00000086025	0.0713911	0.0278131	0.0323944	ENSMUSG00000005881	Ergic3
ENSMUSP00000105264	0.0804461	0.00666617	0.029437	ENSMUSG00000005882	Uqcc1
ENSMUSP00000006037	-0.0388086	0.143428	0.0266324	ENSMUSG00000005886	Ncoa2
ENSMUSP00000006053	0.209938	0.00010786	0.0528119	ENSMUSG00000005899	Smpd4
ENSMUSP00000113304	0.0706747	0.00100944	0.0211801	ENSMUSG00000005907	Pex1
ENSMUSP00000006105	-0.0670995	0.00674549	0.0245899	ENSMUSG00000005951	Shpk
ENSMUSP00000006123	-0.0561748	0.157002	0.039902	ENSMUSG00000005968	Tuft1
ENSMUSP00000006128	-0.168561	0.0133945	0.0678487	ENSMUSG00000005973	Rcn1
ENSMUSP00000006137	-0.00139322	0.933257	0.016781	ENSMUSG00000005981	Trap1
ENSMUSP00000117616	-0.00397328	0.830157	0.0186834	ENSMUSG00000006005	Tpr
ENSMUSP00000107544	0.154139	1.19831e-05	0.0340595	ENSMUSG00000006010	BC003331
ENSMUSP00000128943	0.15713	0.223391	0.130148	ENSMUSG00000006014	Prg4
ENSMUSP00000006178	0.0974294	0.000130725	0.0247808	ENSMUSG00000006021	Kptn
ENSMUSP00000006181	0.00519551	0.761889	0.0172932	ENSMUSG00000006024	Napa
ENSMUSP00000133360	0.0850464	0.00435132	0.02956	ENSMUSG00000006050	Sra1
ENSMUSP00000006217	-0.0222716	0.27655	0.0205944	ENSMUSG00000006058	Snf8
ENSMUSP00000006254	0.104078	0.000151365	0.0268569	ENSMUSG00000006095	Tbcb
ENSMUSP00000006293	-0.0550677	0.000845434	0.016246	ENSMUSG00000006134	Crkl
ENSMUSP00000104884	-0.043254	0.0442135	0.0214962	ENSMUSG00000006169	Clint1
ENSMUSP00000006353	0.0695713	0.0203005	0.0298895	ENSMUSG00000006191	Cdkal1
ENSMUSP00000108855	0.0621033	0.063604	0.0335259	ENSMUSG00000006262	Mob1b
ENSMUSP00000006431	-0.138343	1.28447e-11	0.0186125	ENSMUSG00000006269	Atp6v1b1
ENSMUSP00000006435	-0.136296	7.23398e-10	0.0205174	ENSMUSG00000006273	Atp6v1b2
ENSMUSP00000129739	0.00998326	0.528405	0.0159599	ENSMUSG00000006276	Eps15l1
ENSMUSP00000006444	0.110094	0.00253869	0.0360691	ENSMUSG00000006281	Tep1
ENSMUSP00000125155	-0.0445039	0.045038	0.0222045	ENSMUSG00000006289	Osgep
ENSMUSP00000136644	0.098636	3.19832e-05	0.0230381	ENSMUSG00000006299	Aamp
ENSMUSP00000006467	-0.0106497	0.417844	0.0132411	ENSMUSG00000006304	Arpc2
ENSMUSP00000104265	0.154229	2.86057e-06	0.031682	ENSMUSG00000006333	Rps9
ENSMUSP00000093197	-0.166878	7.84405e-05	0.0412018	ENSMUSG00000006342	Susd2
ENSMUSP00000072074	0.010022	0.826299	0.0460964	ENSMUSG00000006344	Ggt5
ENSMUSP00000081943	-0.125358	2.47471e-05	0.0288441	ENSMUSG00000006356	Crip2
ENSMUSP00000142803	-0.0673989	0.31721	0.067915	ENSMUSG00000006360	Crip1
ENSMUSP00000054583	-0.144453	2.86106e-05	0.033519	ENSMUSG00000006369	Fbln1
ENSMUSP00000073061	0.0764391	0.0326844	0.0357453	ENSMUSG00000006373	Pgrmc1
ENSMUSP00000006544	-0.196507	7.63772e-10	0.0296299	ENSMUSG00000006378	Gcat
ENSMUSP00000126685	0.0538332	0.57242	0.0963932	ENSMUSG00000006390	Elovl1
ENSMUSP00000019229	-0.0846369	0.0756446	0.0477505	ENSMUSG00000006392	Med8
ENSMUSP00000006562	0.103353	0.12396	0.067425	ENSMUSG00000006395	Hyi
ENSMUSP00000120106	-0.00927592	0.759095	0.0305053	ENSMUSG00000006412	Pfdn2
ENSMUSP00000077197	0.0253038	0.318093	0.0255112	ENSMUSG00000006418	Rnf114
ENSMUSP00000110903	0.0234998	0.663862	0.0545669	ENSMUSG00000006423	C330007P06Rik
ENSMUSP00000006611	0.260743	2.8759e-09	0.0409701	ENSMUSG00000006442	Srm
ENSMUSP00000006614	0.0873239	0.0478505	0.0441489	ENSMUSG00000006445	Epha2
ENSMUSP00000006625	-0.0890424	0.000108577	0.0224607	ENSMUSG00000006456	Rbm14
ENSMUSP00000055321	-0.0339959	0.42199	0.0428724	ENSMUSG00000006464	Bbs1
ENSMUSP00000006669	-0.368166	1.31568e-10	0.0527396	ENSMUSG00000006494	Pdk1
ENSMUSP00000127783	0.00954796	0.483563	0.0137331	ENSMUSG00000006498	Ptbp1
ENSMUSP00000006692	-0.203236	2.10815e-05	0.0463361	ENSMUSG00000006517	Mvd
ENSMUSP00000017604	-0.36131	0.00462609	0.126479	ENSMUSG00000006519	Cyba
ENSMUSP00000006697	0.0713578	0.304892	0.0699978	ENSMUSG00000006522	Itih3
ENSMUSP00000006704	0.022491	0.461569	0.0307782	ENSMUSG00000006529	Itih1
ENSMUSP00000006742	-0.0632819	0.0278579	0.0287231	ENSMUSG00000006567	Atp7b
ENSMUSP00000006749	-0.0379863	0.530074	0.0609746	ENSMUSG00000006574	Slc4a1
ENSMUSP00000006764	-0.0201331	0.528854	0.0322214	ENSMUSG00000006589	Aprt
ENSMUSP00000103271	0.0352212	0.144063	0.0242092	ENSMUSG00000006599	Gtf2h1
ENSMUSP00000089298	-0.0227218	0.421663	0.0284844	ENSMUSG00000006611	Hfe
ENSMUSP00000107782	-0.0122646	0.610661	0.0242861	ENSMUSG00000006673	Qrich1
ENSMUSP00000135930	-0.0250998	0.0524269	0.0129479	ENSMUSG00000006676	Usp19
ENSMUSP00000030417	-0.0363806	0.267346	0.0329978	ENSMUSG00000006699	Cdc42
ENSMUSP00000054634	-0.0884126	0.0432051	0.0437253	ENSMUSG00000006699	Cdc42
ENSMUSP00000006900	-0.379153	1.8862e-10	0.0548706	ENSMUSG00000006717	Acot13
ENSMUSP00000006911	-0.436079	1.5903e-11	0.0578262	ENSMUSG00000006728	Cdk4
ENSMUSP00000006914	-0.0352324	0.67639	0.0852648	ENSMUSG00000006731	B4galnt1
ENSMUSP00000006915	-0.0919871	0.101459	0.0564068	ENSMUSG00000006732	Mettl1
ENSMUSP00000025083	0.0640963	0.000383995	0.0177162	ENSMUSG00000006740	Kif5b
ENSMUSP00000120658	-0.026878	0.437065	0.0348864	ENSMUSG00000006763	Saal1
ENSMUSP00000006969	-0.287173	0.00493343	0.10129	ENSMUSG00000006777	Krt23
ENSMUSP00000099409	0.0927889	0.000326341	0.0253259	ENSMUSG00000006782	Cnp
ENSMUSP00000007012	-0.0445825	0.00850306	0.016836	ENSMUSG00000006818	Sod2
ENSMUSP00000070876	-0.0235786	0.181582	0.0177357	ENSMUSG00000006906	Stambp
ENSMUSP00000102906	0.0107631	0.747406	0.0338395	ENSMUSG00000006920	Ezh1
ENSMUSP00000007130	0.00286216	0.833926	0.0137688	ENSMUSG00000006932	Ctnnb1
ENSMUSP00000007212	-0.0229988	0.102563	0.0141291	ENSMUSG00000006998	Psmd2
ENSMUSP00000084572	0.108978	4.75035e-06	0.0229501	ENSMUSG00000007029	Vars
ENSMUSP00000007251	-0.0279805	0.389465	0.0327448	ENSMUSG00000007036	Abhd16a
ENSMUSP00000007253	0.262109	9.46887e-07	0.0509485	ENSMUSG00000007038	Neu1
ENSMUSP00000007255	-0.22813	5.27468e-08	0.0396196	ENSMUSG00000007039	Ddah2
ENSMUSP00000007257	-0.0873269	0.00152256	0.0271858	ENSMUSG00000007041	Clic1
ENSMUSP00000109644	-0.0538662	0.0791719	0.0307467	ENSMUSG00000007050	Lsm2
ENSMUSP00000152727	-0.0137301	0.279034	0.0127622	ENSMUSG00000007411	Mark3
ENSMUSP00000007602	-0.0486595	0.1528	0.0341806	ENSMUSG00000007458	M6pr
ENSMUSP00000092690	-0.109784	0.0232998	0.0482392	ENSMUSG00000007476	Lrrc8a
ENSMUSP00000007708	0.0467801	0.0105163	0.0181852	ENSMUSG00000007564	Ppp2r1a
ENSMUSP00000007747	-0.0541896	0.00529505	0.0192753	ENSMUSG00000007603	Dus3l
ENSMUSP00000126761	-0.101273	0.165191	0.0733754	ENSMUSG00000007610	Gtpbp3
ENSMUSP00000078093	0.0511331	0.22815	0.0426659	ENSMUSG00000007617	Homer1
ENSMUSP00000111116	-0.0223934	0.743211	0.0689361	ENSMUSG00000007655	Cav1
ENSMUSP00000128921	0.113197	0.21272	0.0915003	ENSMUSG00000007656	Arpp19
ENSMUSP00000007803	0.0323671	0.284389	0.0304616	ENSMUSG00000007659	Bcl2l1
ENSMUSP00000007814	-0.0305525	0.10119	0.0186937	ENSMUSG00000007670	Khsrp
ENSMUSP00000007865	0.0872647	0.00760317	0.0324737	ENSMUSG00000007721	Ccdc124
ENSMUSP00000133523	-0.0154795	0.352788	0.0167732	ENSMUSG00000007739	Cct4
ENSMUSP00000104726	-0.0762384	0.0349273	0.0361058	ENSMUSG00000007777	0610009B22Rik
ENSMUSP00000124863	0.209881	1.60313e-05	0.0469772	ENSMUSG00000007817	Zmiz1
ENSMUSP00000148069	-0.0212247	0.262507	0.0190562	ENSMUSG00000007833	Aldh16a1
ENSMUSP00000007980	-0.0670845	0.0314704	0.0311457	ENSMUSG00000007836	Hnrnpa0
ENSMUSP00000076989	0.0560664	0.0539047	0.0291055	ENSMUSG00000007850	Hnrnph1
ENSMUSP00000122354	-0.141237	7.53476e-07	0.0272942	ENSMUSG00000007880	Arid1a
ENSMUSP00000121203	-0.0166966	0.505878	0.0252926	ENSMUSG00000007891	Ctsd
ENSMUSP00000008036	0.074829	0.100001	0.0456636	ENSMUSG00000007892	Rplp1
ENSMUSP00000008052	-0.0727007	0.0848398	0.0423036	ENSMUSG00000007908	Hmgcll1
ENSMUSP00000008179	-0.082279	0.127044	0.0541382	ENSMUSG00000008035	Mid1ip1
ENSMUSP00000083281	-0.00336549	0.82069	0.0149764	ENSMUSG00000008036	Ap2s1
ENSMUSP00000113509	-0.0126121	0.728171	0.0365949	ENSMUSG00000008140	Emc10
ENSMUSP00000013759	0.026283	0.207127	0.0209445	ENSMUSG00000008200	Fnbp4
ENSMUSP00000088320	0.181082	0.000106856	0.0456287	ENSMUSG00000008226	Scrn3
ENSMUSP00000008445	-0.132415	4.29911e-05	0.031398	ENSMUSG00000008301	Phax
ENSMUSP00000030095	-0.121159	5.83085e-05	0.0293533	ENSMUSG00000008305	Tle1
ENSMUSP00000008477	-0.0155433	0.557355	0.0267008	ENSMUSG00000008333	Snrpb2
ENSMUSP00000114180	-0.0145386	0.669944	0.0343947	ENSMUSG00000008348	Ubc
ENSMUSP00000008517	-0.0362128	0.00379712	0.0123928	ENSMUSG00000008373	Prpf31
ENSMUSP00000008537	0.0159779	0.567199	0.0281485	ENSMUSG00000008393	Carhsp1
ENSMUSP00000008579	-0.00216604	0.92747	0.0240026	ENSMUSG00000008435	Rdh13
ENSMUSP00000008594	-0.0379806	0.127053	0.0249833	ENSMUSG00000008450	Nutf2
ENSMUSP00000076933	-0.0559658	0.0472965	0.0282192	ENSMUSG00000008475	Arpc5
ENSMUSP00000112923	0.312629	2.5284e-07	0.0576998	ENSMUSG00000008540	Mgst1
ENSMUSP00000052863	-0.124951	0.000107037	0.0314883	ENSMUSG00000008575	Nfib
ENSMUSP00000008748	-0.248226	0.000170879	0.0646016	ENSMUSG00000008604	Ubqln4
ENSMUSP00000008826	0.168702	4.43936e-05	0.0401872	ENSMUSG00000008682	Rpl10
ENSMUSP00000127791	0.0943047	8.6121e-08	0.0166827	ENSMUSG00000008683	Rps15a
ENSMUSP00000008907	-0.0166184	0.585731	0.0307583	ENSMUSG00000008763	Man1a2
ENSMUSP00000112609	-0.0463163	0.0399681	0.0225389	ENSMUSG00000008822	Acyp1
ENSMUSP00000108160	-0.112232	0.0571302	0.0590495	ENSMUSG00000008845	Cd163
ENSMUSP00000009003	-0.0171961	0.578021	0.031162	ENSMUSG00000008859	Rala
ENSMUSP00000009036	-0.0555601	0.310156	0.0551003	ENSMUSG00000008892	Vdac3
ENSMUSP00000109822	-0.0890815	9.62966e-07	0.017402	ENSMUSG00000008976	Gabpa
ENSMUSP00000009157	-0.190633	0.00246617	0.0622015	ENSMUSG00000009013	Dynll1
ENSMUSP00000009174	-0.0263386	0.226393	0.0218937	ENSMUSG00000009030	Pdcl
ENSMUSP00000099994	-0.0345216	0.0659811	0.0188027	ENSMUSG00000009079	Ewsr1
ENSMUSP00000009234	-0.0385926	0.0841486	0.0223956	ENSMUSG00000009090	Ap1b1
ENSMUSP00000009256	-0.124118	7.96861e-06	0.0268382	ENSMUSG00000009112	Bcl2l13
ENSMUSP00000076708	-0.119441	0.0220175	0.0519898	ENSMUSG00000009145	Dqx1
ENSMUSP00000145257	-0.0617931	0.115877	0.0394329	ENSMUSG00000009281	Rarres2
ENSMUSP00000009435	-0.0434574	0.591143	0.0822055	ENSMUSG00000009291	Pttg1ip
ENSMUSP00000133515	-0.044533	0.0512169	0.0228524	ENSMUSG00000009293	Ube2g2
ENSMUSP00000112837	0.0526313	0.528467	0.0842835	ENSMUSG00000009350	Mpo
ENSMUSP00000079324	0.0706914	0.0035922	0.0240425	ENSMUSG00000009376	Met
ENSMUSP00000105028	0.00158049	0.961255	0.0328184	ENSMUSG00000009470	Tnpo1
ENSMUSP00000009679	0.0251845	0.158161	0.0179237	ENSMUSG00000009535	Rnmt
ENSMUSP00000009693	0.1684	6.23108e-06	0.0359539	ENSMUSG00000009549	Srp14
ENSMUSP00000009699	0.0570907	9.35902e-05	0.0142593	ENSMUSG00000009555	Cdk9
ENSMUSP00000009707	0.0645297	0.302926	0.0632347	ENSMUSG00000009563	Tor2a
ENSMUSP00000028148	-0.0911655	0.0232576	0.0400776	ENSMUSG00000009566	Fpgs
ENSMUSP00000009713	0.102504	0.00162721	0.0321152	ENSMUSG00000009569	Mkl2
ENSMUSP00000113157	-0.0998846	0.000847793	0.029475	ENSMUSG00000009575	Cbx5
ENSMUSP00000099950	-0.26792	3.34577e-12	0.0348398	ENSMUSG00000009614	Sardh
ENSMUSP00000062782	-0.0883744	1.86752e-07	0.0161128	ENSMUSG00000009621	Vav2
ENSMUSP00000099748	-0.0185822	0.615152	0.0372939	ENSMUSG00000009640	Dmap1
ENSMUSP00000009790	-0.125544	3.36593e-06	0.0259932	ENSMUSG00000009646	Pla2g12b
ENSMUSP00000020312	-0.212905	1.22084e-10	0.0304346	ENSMUSG00000009647	Mcu
ENSMUSP00000009798	-0.0682592	0.160229	0.0489926	ENSMUSG00000009654	Oit3
ENSMUSP00000126377	0.0152349	0.392801	0.0179554	ENSMUSG00000009681	Bcr
ENSMUSP00000009877	0.0841174	0.00513274	0.0297885	ENSMUSG00000009733	Tfcp2
ENSMUSP00000150023	0.0878642	0.000440152	0.0245486	ENSMUSG00000009741	Ubp1
ENSMUSP00000010007	-0.0196231	0.221073	0.0161241	ENSMUSG00000009863	Sdhb
ENSMUSP00000010038	0.25404	6.13619e-09	0.040915	ENSMUSG00000009894	Snap47
ENSMUSP00000010049	-0.13334	0.000959602	0.0397794	ENSMUSG00000009905	Kdsr
ENSMUSP00000092230	-0.0646805	3.8487e-05	0.015275	ENSMUSG00000009907	Vps4b
ENSMUSP00000149401	0.169182	0.000599597	0.0484721	ENSMUSG00000009927	Rps25
ENSMUSP00000067767	-0.769185	1.09819e-12	0.0973495	ENSMUSG00000010025	Aldh3a2
ENSMUSP00000010189	0.107101	0.0503804	0.0547578	ENSMUSG00000010045	Tmem115
ENSMUSP00000141280	0.0854776	0.0788206	0.0487325	ENSMUSG00000010047	Hyal2
ENSMUSP00000010195	-0.0502643	0.384277	0.0582686	ENSMUSG00000010051	Hyal1
ENSMUSP00000010198	-0.0386784	0.38653	0.0452996	ENSMUSG00000010054	Tusc2
ENSMUSP00000137561	-0.143654	0.0574085	0.0756816	ENSMUSG00000010064	Slc38a3
ENSMUSP00000121390	0.0688618	0.00179985	0.0217882	ENSMUSG00000010080	Epn3
ENSMUSP00000130194	-0.186369	1.60888e-06	0.0372619	ENSMUSG00000010095	Slc3a2
ENSMUSP00000010241	0.00502862	0.703702	0.0133331	ENSMUSG00000010097	Nxf1
ENSMUSP00000134854	0.151691	9.35759e-08	0.0269197	ENSMUSG00000010110	Stx5a
ENSMUSP00000135703	-0.0968954	0.00139716	0.0299157	ENSMUSG00000010175	Prox1
ENSMUSP00000010434	-0.0311798	0.296103	0.0300502	ENSMUSG00000010290	AI597479
ENSMUSP00000010502	-0.0764443	0.00542376	0.02727	ENSMUSG00000010358	Ifi35
ENSMUSP00000130492	-0.044074	0.48816	0.0641076	ENSMUSG00000010376	Nedd8
ENSMUSP00000010536	-0.0240773	0.326328	0.0246931	ENSMUSG00000010392	Gosr1
ENSMUSP00000010550	0.031829	0.590203	0.0596825	ENSMUSG00000010406	Mrpl52
ENSMUSP00000099785	0.00103067	0.977181	0.0364593	ENSMUSG00000010517	Faf1
ENSMUSP00000010698	-0.0347632	0.0643367	0.018817	ENSMUSG00000010554	Mettl16
ENSMUSP00000048470	0.0147529	0.227988	0.0123057	ENSMUSG00000010608	Rbm25
ENSMUSP00000010795	-0.122244	0.00330514	0.0411953	ENSMUSG00000010651	Acaa1b
ENSMUSP00000010807	-0.323305	0.000648667	0.0932408	ENSMUSG00000010663	Fads1
ENSMUSP00000010899	0.0709867	0.000699277	0.0206029	ENSMUSG00000010755	Cars
ENSMUSP00000011055	0.257175	2.40519e-11	0.0351723	ENSMUSG00000010911	Apip
ENSMUSP00000011058	0.0091206	0.593409	0.0172215	ENSMUSG00000010914	Pdhx
ENSMUSP00000034190	-0.00340177	0.877689	0.0222957	ENSMUSG00000010936	Vac14
ENSMUSP00000021726	-0.235421	7.96099e-07	0.0456049	ENSMUSG00000011148	Adssl1
ENSMUSP00000011398	-0.0925431	0.0293984	0.0424012	ENSMUSG00000011254	Thg1l
ENSMUSP00000079070	0.142608	2.11823e-07	0.0261325	ENSMUSG00000011257	Pabpc4
ENSMUSP00000123025	0.0282257	0.491546	0.0415792	ENSMUSG00000011263	Exoc3l2
ENSMUSP00000019808	-0.0461682	0.28684	0.0436189	ENSMUSG00000011305	Plin5
ENSMUSP00000011450	-0.06342	0.0217586	0.027565	ENSMUSG00000011306	Sugp1
ENSMUSP00000011526	0.0401231	0.0656622	0.0218275	ENSMUSG00000011382	Dhdh
ENSMUSP00000011895	-0.0806945	0.0783076	0.0459255	ENSMUSG00000011751	Sptbn4
ENSMUSP00000011896	0.0590795	0.0307714	0.0273134	ENSMUSG00000011752	Pgam1
ENSMUSP00000108261	0.0520607	0.0102142	0.020156	ENSMUSG00000011831	Evi5
ENSMUSP00000114845	0.175857	0.0567383	0.0924407	ENSMUSG00000011831	Evi5
ENSMUSP00000098375	-0.0274152	0.655598	0.0619794	ENSMUSG00000011877	Git1
ENSMUSP00000012028	-0.231006	1.69405e-05	0.0516746	ENSMUSG00000011884	Gltp
ENSMUSP00000113466	-0.107005	0.00640764	0.0386925	ENSMUSG00000011958	Bnip2
ENSMUSP00000012259	0.155193	0.00298582	0.0515533	ENSMUSG00000012114	Med15
ENSMUSP00000108217	0.0187706	0.838044	0.092796	ENSMUSG00000012405	Rpl15
ENSMUSP00000111081	-0.0948421	0.196187	0.0737538	ENSMUSG00000012428	Steap4
ENSMUSP00000012627	-0.0876632	0.00926562	0.0334743	ENSMUSG00000012483	Rpa3
ENSMUSP00000055521	-0.245157	5.73556e-05	0.0591823	ENSMUSG00000012519	Mlkl
ENSMUSP00000012679	0.0690258	0.078245	0.0392762	ENSMUSG00000012535	Tnpo3
ENSMUSP00000104179	0.0663884	0.503974	0.100118	ENSMUSG00000012848	Rps5
ENSMUSP00000013294	0.0882417	0.0236281	0.0388144	ENSMUSG00000013150	Gfod2
ENSMUSP00000013304	0.380003	8.36687e-16	0.0411517	ENSMUSG00000013160	Atp6v0d1
ENSMUSP00000064048	0.114731	0.0152077	0.0470341	ENSMUSG00000013236	Ptprs
ENSMUSP00000057731	0.0274868	0.136366	0.0185265	ENSMUSG00000013465	Nelfb
ENSMUSP00000013737	0.0288123	0.134414	0.0193222	ENSMUSG00000013593	Ndufs2
ENSMUSP00000013766	-0.185789	0.0463007	0.093268	ENSMUSG00000013622	Atraid
ENSMUSP00000013773	0.0491854	0.0132218	0.01976	ENSMUSG00000013629	Cad
ENSMUSP00000069962	-0.0888431	0.00988296	0.0342404	ENSMUSG00000013662	Atad1
ENSMUSP00000013807	-0.00718007	0.8076	0.0297378	ENSMUSG00000013663	Pten
ENSMUSP00000013842	-0.12056	0.040331	0.058771	ENSMUSG00000013698	Pea15a
ENSMUSP00000013845	-0.104299	0.245814	0.0903902	ENSMUSG00000013701	Timm23
ENSMUSP00000060900	-0.0280945	0.118239	0.0180456	ENSMUSG00000013736	Trnt1
ENSMUSP00000013931	-0.0556218	0.361854	0.0615064	ENSMUSG00000013787	Ehmt2
ENSMUSP00000149885	-0.19094	4.37805e-05	0.045227	ENSMUSG00000013822	Elof1
ENSMUSP00000090307	0.0771284	0.085151	0.0449047	ENSMUSG00000013846	St3gal1
ENSMUSP00000056792	-0.00314053	0.957208	0.0593962	ENSMUSG00000013858	Tmem259
ENSMUSP00000106926	-0.00727552	0.56363	0.0127001	ENSMUSG00000013997	Nit1
ENSMUSP00000014221	-0.140985	7.16763e-05	0.0346069	ENSMUSG00000014077	Chp1
ENSMUSP00000014321	0.0218754	0.692868	0.0559371	ENSMUSG00000014177	Tvp23b
ENSMUSP00000014339	-0.0379355	0.0642614	0.0205283	ENSMUSG00000014195	Dnajc7
ENSMUSP00000014370	-0.176847	7.17987e-09	0.0286319	ENSMUSG00000014226	Cacybp
ENSMUSP00000014438	0.0395014	0.101315	0.0241781	ENSMUSG00000014294	Ndufa2
ENSMUSP00000014445	0.0677962	0.0490024	0.0344504	ENSMUSG00000014301	Pam16
ENSMUSP00000123609	-0.0179566	0.487997	0.0260919	ENSMUSG00000014313	Cox6c
ENSMUSP00000098097	-0.0416066	0.00929684	0.0159018	ENSMUSG00000014349	Ube2z
ENSMUSP00000014499	-0.0802503	0.0003729	0.0221304	ENSMUSG00000014355	Anapc1
ENSMUSP00000014505	-0.191237	8.29388e-09	0.031112	ENSMUSG00000014361	Mertk
ENSMUSP00000014546	0.0807132	0.0154191	0.0331866	ENSMUSG00000014402	Tsg101
ENSMUSP00000086459	-0.0595089	0.0806831	0.0341541	ENSMUSG00000014426	Map3k4
ENSMUSP00000014640	-0.0896668	3.66606e-08	0.0153659	ENSMUSG00000014496	Ankrd28
ENSMUSP00000014642	0.153513	1.71097e-05	0.0344973	ENSMUSG00000014498	Ankrd52
ENSMUSP00000072386	0.140191	5.9885e-07	0.0268238	ENSMUSG00000014504	Srp19
ENSMUSP00000014686	-0.24136	0.00012131	0.0613403	ENSMUSG00000014542	Clec4f
ENSMUSP00000014691	-0.0353951	0.530522	0.0569198	ENSMUSG00000014547	Wdfy2
ENSMUSP00000014694	-0.0284422	0.0912232	0.0168826	ENSMUSG00000014550	Rbsn
ENSMUSP00000014698	0.0982898	0.00968247	0.0377746	ENSMUSG00000014554	Dguok
ENSMUSP00000068587	-0.0763287	0.00109576	0.0230445	ENSMUSG00000014601	Strip1
ENSMUSP00000014750	-0.0815733	0.0713757	0.0453168	ENSMUSG00000014606	Slc25a11
ENSMUSP00000112794	-0.08107	0.0097049	0.0310443	ENSMUSG00000014767	Tbp
ENSMUSP00000014913	0.00441506	0.731341	0.0129681	ENSMUSG00000014769	Psmb1
ENSMUSP00000052523	0.0313315	0.260107	0.0279884	ENSMUSG00000014771	Pdcd2
ENSMUSP00000014922	-0.157232	1.3177e-05	0.0349223	ENSMUSG00000014778	Fhod1
ENSMUSP00000105000	0.121317	8.8955e-06	0.0263842	ENSMUSG00000014791	Elmo3
ENSMUSP00000099955	-0.0142719	0.885204	0.0999896	ENSMUSG00000014852	Adamts13
ENSMUSP00000015011	-0.00238905	0.968416	0.0608629	ENSMUSG00000014867	Surf4
ENSMUSP00000015049	0.172915	0.0782249	0.0985849	ENSMUSG00000014905	Dnajb9
ENSMUSP00000132161	0.0104221	0.698073	0.0270922	ENSMUSG00000014932	Yes1
ENSMUSP00000144047	0.00795104	0.664023	0.0184573	ENSMUSG00000014956	Ppp1cb
ENSMUSP00000028509	0.132271	1.24818e-06	0.0261412	ENSMUSG00000014959	Gorasp2
ENSMUSP00000015124	-0.0858122	0.0970486	0.0518997	ENSMUSG00000014980	Tsen15
ENSMUSP00000148418	-0.0249118	0.372549	0.0281329	ENSMUSG00000015002	Efr3a
ENSMUSP00000015157	0.047246	0.0113339	0.0185542	ENSMUSG00000015013	Trappc2l
ENSMUSP00000015160	-0.0616308	0.0169817	0.0257245	ENSMUSG00000015016	Acsf3
ENSMUSP00000047898	0.0348946	0.327223	0.0358763	ENSMUSG00000015023	Ddx19a
ENSMUSP00000015171	0.277301	5.47495e-10	0.0413967	ENSMUSG00000015027	Galns
ENSMUSP00000041855	0.675155	2.72095e-17	0.0684742	ENSMUSG00000015083	C8g
ENSMUSP00000058746	-0.0284321	0.260614	0.0254401	ENSMUSG00000015087	Rabl6
ENSMUSP00000015236	0.080883	0.0161794	0.0335051	ENSMUSG00000015092	Edf1
ENSMUSP00000139571	-0.0286102	0.421676	0.0358673	ENSMUSG00000015112	Slc25a13
ENSMUSP00000134491	-0.014917	0.748283	0.047014	ENSMUSG00000015120	Ube2i
ENSMUSP00000068511	0.0594531	0.066129	0.0324093	ENSMUSG00000015126	Tsr3
ENSMUSP00000015277	0.0830982	0.0842037	0.048309	ENSMUSG00000015133	Lrrk1
ENSMUSP00000021554	-0.0101239	0.669542	0.0239195	ENSMUSG00000015143	Actn1
ENSMUSP00000127176	0.0653984	0.128491	0.0432148	ENSMUSG00000015143	Actn1
ENSMUSP00000072732	-0.0535596	0.179163	0.0400624	ENSMUSG00000015149	Sirt2
ENSMUSP00000134734	-0.0553917	0.000359502	0.0152318	ENSMUSG00000015165	Hnrnpl
ENSMUSP00000128331	0.382782	1.14808e-12	0.0484971	ENSMUSG00000015176	Nolc1
ENSMUSP00000110248	0.0379504	0.0105224	0.014754	ENSMUSG00000015214	Mtmr1
ENSMUSP00000030010	0.197099	1.56901e-08	0.0327727	ENSMUSG00000015243	Abca1
ENSMUSP00000015391	-0.0707179	1.27111e-05	0.0156762	ENSMUSG00000015247	Nipsnap3b
ENSMUSP00000120461	0.0190715	0.388817	0.0222883	ENSMUSG00000015290	Ubl4a
ENSMUSP00000015435	0.0110969	0.442144	0.0145458	ENSMUSG00000015291	Gdi1
ENSMUSP00000015449	-0.0392195	0.130476	0.0260326	ENSMUSG00000015305	Sash1
ENSMUSP00000015481	-0.0054213	0.856716	0.0302857	ENSMUSG00000015337	Endog
ENSMUSP00000015484	-0.155916	0.00838707	0.0587721	ENSMUSG00000015340	Cybb
ENSMUSP00000064241	-0.184509	0.00191608	0.0582149	ENSMUSG00000015355	Cd48
ENSMUSP00000015501	0.0236969	0.198316	0.0185162	ENSMUSG00000015357	Clpx
ENSMUSP00000080403	0.0838496	0.0329881	0.0392803	ENSMUSG00000015363	Trabd
ENSMUSP00000131243	0.0612694	0.0537977	0.0317921	ENSMUSG00000015474	Ppt2
ENSMUSP00000109640	0.156719	0.00743586	0.0579662	ENSMUSG00000015488	Cacfd1
ENSMUSP00000099810	-0.033383	0.409409	0.040989	ENSMUSG00000015522	Arnt
ENSMUSP00000125797	-0.0344042	0.272014	0.0315126	ENSMUSG00000015536	Mocs2
ENSMUSP00000099329	0.129618	0.000295465	0.0349651	ENSMUSG00000015542	Nat9
ENSMUSP00000015712	0.00881484	0.876471	0.0573669	ENSMUSG00000015568	Lpl
ENSMUSP00000109109	-0.0450777	0.170942	0.0330913	ENSMUSG00000015597	Zfp318
ENSMUSP00000015791	-0.0380234	0.290121	0.0361704	ENSMUSG00000015647	Lama5
ENSMUSP00000015800	-0.0661815	0.00235152	0.0215111	ENSMUSG00000015656	Hspa8
ENSMUSP00000015812	0.0620873	0.00234404	0.0201737	ENSMUSG00000015668	Pdzd11
ENSMUSP00000129767	0.00964748	0.556776	0.0165485	ENSMUSG00000015671	Psma2
ENSMUSP00000102801	0.0563747	0.0406978	0.0275329	ENSMUSG00000015702	Anxa9
ENSMUSP00000015855	0.0150707	0.681364	0.0370722	ENSMUSG00000015711	Prune1
ENSMUSP00000015858	-0.00647975	0.870092	0.0399653	ENSMUSG00000015714	Cers2
ENSMUSP00000015877	0.0145659	0.416936	0.0180748	ENSMUSG00000015733	Capza2
ENSMUSP00000015891	0.041532	0.00511159	0.0147108	ENSMUSG00000015747	Vps45
ENSMUSP00000015892	-0.0754233	1.23607e-05	0.016694	ENSMUSG00000015748	Prpf3
ENSMUSP00000128483	-0.0131773	0.48389	0.0189674	ENSMUSG00000015749	Anp32e
ENSMUSP00000058846	0.0228723	0.658887	0.0524647	ENSMUSG00000015750	Aph1a
ENSMUSP00000121266	-0.00862802	0.888565	0.0624974	ENSMUSG00000015755	Tab2
ENSMUSP00000015901	-0.00826038	0.711856	0.0225525	ENSMUSG00000015757	Ppil4
ENSMUSP00000099963	-0.0184793	0.444863	0.0244039	ENSMUSG00000015776	Med22
ENSMUSP00000015934	0.0596973	0.0159327	0.0246701	ENSMUSG00000015790	Surf1
ENSMUSP00000115882	0.0264953	0.507979	0.0405686	ENSMUSG00000015804	Med28
ENSMUSP00000015950	-0.0878051	0.0014457	0.0272001	ENSMUSG00000015806	Qdpr
ENSMUSP00000141553	-0.0189483	0.850975	0.102595	ENSMUSG00000015829	Tnr
ENSMUSP00000099835	-0.0182429	0.503699	0.0274936	ENSMUSG00000015837	Sqstm1
ENSMUSP00000133044	-0.0802486	0.00357873	0.0272592	ENSMUSG00000015846	Rxra
ENSMUSP00000015998	-0.130418	0.00755366	0.0484227	ENSMUSG00000015854	Cd5l
ENSMUSP00000101999	0.0741039	0.00283721	0.0245643	ENSMUSG00000015869	Prpsap1
ENSMUSP00000016033	0.0932945	1.59241e-05	0.0209381	ENSMUSG00000015889	Lta4h
ENSMUSP00000016034	-0.128679	1.75639e-05	0.0290373	ENSMUSG00000015890	Amdhd1
ENSMUSP00000099461	0.00791663	0.693772	0.020275	ENSMUSG00000015932	Dstn
ENSMUSP00000016081	-0.12567	4.29176e-08	0.02166	ENSMUSG00000015937	H2afy
ENSMUSP00000038221	0.0395094	0.478189	0.0564307	ENSMUSG00000015937	H2afy
ENSMUSP00000102716	0.0103553	0.746337	0.0322851	ENSMUSG00000015943	Bola1
ENSMUSP00000016094	-0.126763	0.0464969	0.0636835	ENSMUSG00000015950	Ncf1
ENSMUSP00000016105	0.0734624	0.00287371	0.0243848	ENSMUSG00000015961	Adss
ENSMUSP00000065542	-0.00606021	0.748574	0.0190683	ENSMUSG00000015970	Chdh
ENSMUSP00000016115	0.0435278	0.470366	0.0609748	ENSMUSG00000015971	Actr8
ENSMUSP00000016138	0.020148	0.221946	0.0165868	ENSMUSG00000015994	Fnta
ENSMUSP00000022281	-0.0129174	0.391005	0.0151663	ENSMUSG00000016018	Skiv2l2
ENSMUSP00000053232	0.0961879	0.00115036	0.0291692	ENSMUSG00000016128	Stard13
ENSMUSP00000125620	-0.159552	0.00107263	0.0480774	ENSMUSG00000016194	Hsd11b1
ENSMUSP00000016396	0.0153579	0.583786	0.0282589	ENSMUSG00000016252	Atp5e
ENSMUSP00000016399	0.0383669	0.160675	0.0274721	ENSMUSG00000016255	Tubb1
ENSMUSP00000016400	0.148324	0.00119541	0.0451385	ENSMUSG00000016256	Ctsz
ENSMUSP00000016452	0.0315156	0.116246	0.020132	ENSMUSG00000016308	Ube2a
ENSMUSP00000054556	0.0606995	0.00248362	0.0198411	ENSMUSG00000016349	Eef1a2
ENSMUSP00000109692	-0.162433	1.56455e-08	0.0270059	ENSMUSG00000016382	Pls3
ENSMUSP00000016553	0.115084	0.000118096	0.0290496	ENSMUSG00000016409	Nkap
ENSMUSP00000016571	0.057167	0.189765	0.0438579	ENSMUSG00000016427	Ndufa1
ENSMUSP00000074902	-0.0155793	0.698152	0.0405419	ENSMUSG00000016481	Cr1l
ENSMUSP00000107250	-0.0462169	0.00197492	0.0147584	ENSMUSG00000016487	Ppfibp1
ENSMUSP00000106195	0.0117137	0.620603	0.0238728	ENSMUSG00000016510	Mtif3
ENSMUSP00000016664	-0.0715334	0.0745169	0.0402422	ENSMUSG00000016520	Lnx2
ENSMUSP00000016672	0.103533	1.30652e-05	0.0229847	ENSMUSG00000016528	Mapkapk2
ENSMUSP00000052283	0.0299378	0.313972	0.0299261	ENSMUSG00000016534	Lamp2
ENSMUSP00000132450	0.121673	1.09267e-06	0.023903	ENSMUSG00000016541	Atxn10
ENSMUSP00000098053	0.098409	0.00011294	0.0248893	ENSMUSG00000016554	Eif3d
ENSMUSP00000131457	0.0315018	0.126278	0.020679	ENSMUSG00000016619	Nup50
ENSMUSP00000016781	0.0471291	0.229138	0.0395623	ENSMUSG00000016637	Ift27
ENSMUSP00000058320	0.0760063	0.000182708	0.0198751	ENSMUSG00000016664	Pacsin2
ENSMUSP00000129007	0.533473	6.62828e-15	0.0602536	ENSMUSG00000016756	Cmah
ENSMUSP00000016901	0.0730616	0.0037254	0.0249498	ENSMUSG00000016757	Ttll12
ENSMUSP00000022766	0.00333751	0.92348	0.0352768	ENSMUSG00000016831	Tox4
ENSMUSP00000016977	0.0805741	8.19046e-05	0.0199494	ENSMUSG00000016833	Mrps18c
ENSMUSP00000119065	-0.037947	0.104224	0.0234262	ENSMUSG00000016921	Srsf6
ENSMUSP00000099404	0.0904596	0.000454659	0.0253393	ENSMUSG00000016933	Plcg1
ENSMUSP00000017086	0.0374837	0.44418	0.0494314	ENSMUSG00000016942	Tmprss6
ENSMUSP00000017153	0.178182	0.00542905	0.0635704	ENSMUSG00000017009	Sdc4
ENSMUSP00000099388	-0.108772	0.0439349	0.0539848	ENSMUSG00000017119	Nbr1
ENSMUSP00000101909	-0.0376304	0.157518	0.0267397	ENSMUSG00000017132	Cyth1
ENSMUSP00000090360	0.0261255	0.514418	0.0403844	ENSMUSG00000017176	Nt5c3b
ENSMUSP00000017332	0.0375241	0.38064	0.0431319	ENSMUSG00000017188	Coa3
ENSMUSP00000098069	0.0224201	0.450893	0.030008	ENSMUSG00000017210	Med24
ENSMUSP00000017365	-0.0416005	0.00785122	0.0155456	ENSMUSG00000017221	Psmd3
ENSMUSP00000017408	0.0193209	0.211022	0.0155298	ENSMUSG00000017264	Exosc10
ENSMUSP00000017430	0.00194434	0.912525	0.0178533	ENSMUSG00000017286	Glod4
ENSMUSP00000061317	0.0498578	0.00844687	0.0188116	ENSMUSG00000017288	Vps53
ENSMUSP00000017435	-0.00381588	0.866784	0.0229455	ENSMUSG00000017291	Taok1
ENSMUSP00000099383	-0.142016	1.74756e-05	0.032038	ENSMUSG00000017307	Acot8
ENSMUSP00000102782	0.126671	0.120627	0.0821128	ENSMUSG00000017309	Cd300lg
ENSMUSP00000017488	0.164138	5.87748e-05	0.0397857	ENSMUSG00000017344	Vtn
ENSMUSP00000099536	0.561577	1.07642e-10	0.0799943	ENSMUSG00000017390	Aldoc
ENSMUSP00000017548	0.312448	6.01058e-08	0.0545276	ENSMUSG00000017404	Rpl19
ENSMUSP00000069725	-0.0256703	0.449136	0.0341927	ENSMUSG00000017418	Arl5b
ENSMUSP00000054168	-0.0156189	0.404998	0.0188919	ENSMUSG00000017421	Zfp207
ENSMUSP00000139653	-0.066525	0.0496257	0.0339001	ENSMUSG00000017421	Zfp207
ENSMUSP00000133571	0.0222036	0.0919504	0.0132095	ENSMUSG00000017428	Psmd11
ENSMUSP00000017597	-0.0839313	0.0143588	0.0341371	ENSMUSG00000017453	Pipox
ENSMUSP00000017622	-0.0937508	0.000484451	0.0263955	ENSMUSG00000017478	Zc3h18
ENSMUSP00000017629	-0.0406644	0.0256792	0.0181891	ENSMUSG00000017485	Top2b
ENSMUSP00000017637	-0.101938	0.1634	0.0735023	ENSMUSG00000017493	Igfbp4
ENSMUSP00000017692	-0.159526	0.0785353	0.0909274	ENSMUSG00000017548	Suz12
ENSMUSP00000060028	-0.0447564	0.0786956	0.0255057	ENSMUSG00000017561	Crlf3
ENSMUSP00000099380	-0.0494339	0.0724752	0.0275702	ENSMUSG00000017670	Elmo2
ENSMUSP00000128922	0.009192	0.841678	0.0466298	ENSMUSG00000017679	Ttpal
ENSMUSP00000076664	-0.0131398	0.709967	0.0356294	ENSMUSG00000017686	Rhot1
ENSMUSP00000017841	-0.1577	1.66832e-06	0.0315828	ENSMUSG00000017697	Ada
ENSMUSP00000033230	0.0393061	0.313323	0.039238	ENSMUSG00000017713	Tha1
ENSMUSP00000121973	0.00979762	0.672495	0.0233892	ENSMUSG00000017715	Pgs1
ENSMUSP00000073102	-0.168398	0.000878514	0.0498478	ENSMUSG00000017718	Afmid
ENSMUSP00000099390	0.04119	0.395873	0.0490426	ENSMUSG00000017721	Pigt
ENSMUSP00000017891	-0.0353131	0.419507	0.0440636	ENSMUSG00000017747	Ghdc
ENSMUSP00000104939	-0.157022	0.00380769	0.0536596	ENSMUSG00000017754	Pltp
ENSMUSP00000017900	0.00609417	0.817531	0.0266411	ENSMUSG00000017756	Slc12a7
ENSMUSP00000017904	0.135152	3.61605e-06	0.0280806	ENSMUSG00000017760	Ctsa
ENSMUSP00000034370	0.0560789	0.0914082	0.0333329	ENSMUSG00000017765	Slc12a4
ENSMUSP00000099563	-0.0817682	0.000304784	0.0222019	ENSMUSG00000017774	Myo1c
ENSMUSP00000017920	-0.0720156	9.23031e-05	0.0179706	ENSMUSG00000017776	Crk
ENSMUSP00000115419	-0.0331181	0.611875	0.0658549	ENSMUSG00000017778	Cox7c
ENSMUSP00000115723	-0.0797815	3.79515e-05	0.0188254	ENSMUSG00000017781	Pitpna
ENSMUSP00000017945	0.073322	0.0543043	0.0381276	ENSMUSG00000017801	Mlx
ENSMUSP00000017946	0.0168502	0.628917	0.0351552	ENSMUSG00000017802	Retreg3
ENSMUSP00000017974	0.0621922	0.107458	0.0387553	ENSMUSG00000017830	Dhx58
ENSMUSP00000017975	0.0475474	0.00282159	0.0157519	ENSMUSG00000017831	Rab5a
ENSMUSP00000102999	-0.0561486	0.111448	0.0354515	ENSMUSG00000017837	Nkiras2
ENSMUSP00000018012	0.0788515	0.0243083	0.034931	ENSMUSG00000017868	Sgk2
ENSMUSP00000104844	-0.123892	0.188723	0.0951982	ENSMUSG00000017929	B4galt5
ENSMUSP00000018094	-0.115757	0.00639769	0.04214	ENSMUSG00000017950	Hnf4a
ENSMUSP00000018113	0.0627213	0.380496	0.072266	ENSMUSG00000017969	Ptgis
ENSMUSP00000018143	0.056044	0.00210103	0.0180081	ENSMUSG00000017999	Ddx27
ENSMUSP00000018184	0.0358281	0.252241	0.0314949	ENSMUSG00000018040	Rrp7a
ENSMUSP00000018186	0.19949	3.0537e-08	0.0339607	ENSMUSG00000018042	Cyb5r3
ENSMUSP00000018212	0.0730094	0.0512182	0.0374696	ENSMUSG00000018068	Ints2
ENSMUSP00000103169	-0.0124716	0.549304	0.0209931	ENSMUSG00000018160	Med1
ENSMUSP00000080716	-0.0330719	0.257745	0.0293961	ENSMUSG00000018166	Erbb3
ENSMUSP00000018311	-0.222452	3.14078e-05	0.0511268	ENSMUSG00000018167	Stard3
ENSMUSP00000018315	0.0475377	0.310052	0.0472374	ENSMUSG00000018171	Vmp1
ENSMUSP00000141022	0.0491642	0.226018	0.0408341	ENSMUSG00000018196	Glrx2
ENSMUSP00000125623	-0.180475	3.76133e-05	0.0421549	ENSMUSG00000018199	Trove2
ENSMUSP00000018353	-0.0729103	0.00531879	0.0259482	ENSMUSG00000018209	Stk4
ENSMUSP00000018430	0.0318226	0.149653	0.0221807	ENSMUSG00000018286	Psmb6
ENSMUSP00000018431	-0.036991	0.280305	0.034475	ENSMUSG00000018287	Spag7
ENSMUSP00000018437	0.0110616	0.33674	0.0115925	ENSMUSG00000018293	Pfn1
ENSMUSP00000105010	-0.0888295	0.000427713	0.0247618	ENSMUSG00000018322	Tomm34
ENSMUSP00000018470	-0.0418993	0.0292963	0.0191942	ENSMUSG00000018326	Ywhab
ENSMUSP00000081011	-0.0666154	0.117997	0.0427597	ENSMUSG00000018339	Gpx3
ENSMUSP00000099788	-0.261703	3.733e-10	0.0386286	ENSMUSG00000018340	Anxa6
ENSMUSP00000104511	-0.235741	5.09478e-15	0.02645	ENSMUSG00000018340	Anxa6
ENSMUSP00000061893	-0.0266103	0.700034	0.0698464	ENSMUSG00000018381	Abi3
ENSMUSP00000104641	-0.097293	0.000432193	0.0271016	ENSMUSG00000018387	Shroom1
ENSMUSP00000113848	-0.0582423	0.0724	0.0324927	ENSMUSG00000018395	Kif3a
ENSMUSP00000113038	-0.120987	2.23322e-06	0.0245623	ENSMUSG00000018398	2022-09-08
ENSMUSP00000102602	0.0298169	0.744393	0.0928108	ENSMUSG00000018411	Mapt
ENSMUSP00000018561	0.217663	4.40647e-09	0.0346762	ENSMUSG00000018417	Myo1b
ENSMUSP00000103537	0.0447166	0.0206872	0.0192717	ENSMUSG00000018428	Akap1
ENSMUSP00000018577	0.11581	4.642e-07	0.0219195	ENSMUSG00000018433	Nol11
ENSMUSP00000117052	0.00663605	0.84672	0.0346264	ENSMUSG00000018442	Derl2
ENSMUSP00000077612	0.107188	6.23304e-07	0.0205444	ENSMUSG00000018446	C1qbp
ENSMUSP00000104301	0.0199434	0.158007	0.0141884	ENSMUSG00000018474	Chd3
ENSMUSP00000018645	-0.00965445	0.642894	0.0209945	ENSMUSG00000018501	Ncor1
ENSMUSP00000018653	-0.0111166	0.69216	0.0283131	ENSMUSG00000018509	Cenpv
ENSMUSP00000137517	-0.0643011	0.873311	0.408636	ENSMUSG00000018537	Pcgf2
ENSMUSP00000018685	-0.0512293	0.0715743	0.0284897	ENSMUSG00000018541	Cwc25
ENSMUSP00000018691	-0.0549271	0.00909482	0.0209304	ENSMUSG00000018547	Pip4k2b
ENSMUSP00000104235	0.1604	8.31456e-07	0.0311315	ENSMUSG00000018565	Elp5
ENSMUSP00000018711	0.0567137	0.179565	0.0426648	ENSMUSG00000018567	Gabarap
ENSMUSP00000018716	-0.285297	6.15506e-07	0.0521975	ENSMUSG00000018572	Phf23
ENSMUSP00000099634	-0.181354	3.87884e-11	0.0251207	ENSMUSG00000018574	Acadvl
ENSMUSP00000104485	-0.0104789	0.909043	0.0925203	ENSMUSG00000018585	Atox1
ENSMUSP00000149604	-0.262565	1.90052e-06	0.0526948	ENSMUSG00000018593	Sparc
ENSMUSP00000018803	0.111858	7.39304e-05	0.0275119	ENSMUSG00000018659	Pnpo
ENSMUSP00000018805	0.0458566	0.0586825	0.0242791	ENSMUSG00000018661	Cog1
ENSMUSP00000091475	-0.144802	3.12025e-06	0.0298706	ENSMUSG00000018666	Cbx1
ENSMUSP00000099441	0.185787	1.42331e-09	0.0285523	ENSMUSG00000018669	Cdk5rap3
ENSMUSP00000018816	-0.254772	1.25609e-08	0.0420376	ENSMUSG00000018672	Copz2
ENSMUSP00000018841	0.0392669	0.0850361	0.0228529	ENSMUSG00000018697	Aatf
ENSMUSP00000018851	0.0398034	0.00460565	0.0139262	ENSMUSG00000018707	Dync1h1
ENSMUSP00000135632	0.00052791	0.99291	0.0599308	ENSMUSG00000018733	Pex12
ENSMUSP00000018880	-0.0682591	0.0125148	0.0271913	ENSMUSG00000018736	Ndel1
ENSMUSP00000099666	0.0225407	0.609542	0.0447461	ENSMUSG00000018740	Slc25a35
ENSMUSP00000018905	-0.042509	0.727027	0.122805	ENSMUSG00000018761	Mpdu1
ENSMUSP00000018909	0.00706803	0.61988	0.0143663	ENSMUSG00000018765	Fxr2
ENSMUSP00000104294	-0.0662962	0.262245	0.0596163	ENSMUSG00000018774	Cd68
ENSMUSP00000034046	0.292862	7.29545e-09	0.0474405	ENSMUSG00000018796	Acsl1
ENSMUSP00000117546	0.243478	0.00187935	0.076693	ENSMUSG00000018796	Acsl1
ENSMUSP00000018963	-0.190584	0.00623189	0.0691534	ENSMUSG00000018819	Lsp1
ENSMUSP00000087756	-0.0360907	0.657788	0.0821511	ENSMUSG00000018830	Myh11
ENSMUSP00000018990	0.082088	0.00243085	0.0267727	ENSMUSG00000018846	Pank3
ENSMUSP00000018992	0.0235425	0.0514502	0.0120933	ENSMUSG00000018848	Rars
ENSMUSP00000018993	-0.0591099	0.123899	0.0385689	ENSMUSG00000018849	Wwc1
ENSMUSP00000116746	0.0945575	6.97081e-06	0.0203049	ENSMUSG00000018858	Mrpl58
ENSMUSP00000021078	-0.0677512	0.00287312	0.0224885	ENSMUSG00000018861	Fdxr
ENSMUSP00000019026	0.0971209	1.70431e-05	0.0218792	ENSMUSG00000018882	Mrpl45
ENSMUSP00000032995	-0.147884	5.35102e-08	0.0254426	ENSMUSG00000018909	Arrb1
ENSMUSP00000136963	-0.0849684	4.97473e-05	0.0203828	ENSMUSG00000018909	Arrb1
ENSMUSP00000019065	-0.0176164	0.56295	0.0306974	ENSMUSG00000018921	Pelp1
ENSMUSP00000019068	-0.135271	0.327311	0.139703	ENSMUSG00000018924	Alox15
ENSMUSP00000019076	-0.0310795	0.0718822	0.0172971	ENSMUSG00000018932	Map2k3
ENSMUSP00000019118	-0.0324013	0.0237851	0.0142994	ENSMUSG00000018974	Sart3
ENSMUSP00000044937	0.218602	1.27295e-08	0.0360862	ENSMUSG00000018995	Nars2
ENSMUSP00000019183	0.0697328	0.0299047	0.0320629	ENSMUSG00000019039	Dalrd3
ENSMUSP00000019198	0.0404314	0.216547	0.032895	ENSMUSG00000019054	Fis1
ENSMUSP00000019199	-0.0971462	0.000283926	0.0262364	ENSMUSG00000019055	Plod1
ENSMUSP00000111008	-0.0742138	0.17806	0.0556339	ENSMUSG00000019066	Rab3d
ENSMUSP00000144231	-0.265962	2.17744e-07	0.0487908	ENSMUSG00000019082	Slc25a22
ENSMUSP00000019231	0.0529139	0.287831	0.0501222	ENSMUSG00000019087	Atp6ap1
ENSMUSP00000019283	0.0595341	0.536355	0.0970422	ENSMUSG00000019139	Isyna1
ENSMUSP00000117231	0.00904365	0.640886	0.019548	ENSMUSG00000019143	Hars2
ENSMUSP00000019302	0.0114338	0.747805	0.0358853	ENSMUSG00000019158	Tmem160
ENSMUSP00000102987	0.0415191	0.196088	0.03228	ENSMUSG00000019173	Rab5c
ENSMUSP00000019323	-0.0484959	0.00248267	0.0158514	ENSMUSG00000019179	Mdh2
ENSMUSP00000086460	0.140422	0.0103018	0.0544307	ENSMUSG00000019188	H13
ENSMUSP00000120068	0.164473	0.00379258	0.0562788	ENSMUSG00000019188	H13
ENSMUSP00000019354	-0.127811	1.88345e-05	0.0289547	ENSMUSG00000019210	Atp6v1e1
ENSMUSP00000072121	0.212494	0.0116464	0.0838065	ENSMUSG00000019232	Etnppl
ENSMUSP00000013886	0.00372324	0.838722	0.0184516	ENSMUSG00000019254	Ppp1r12c
ENSMUSP00000112137	-0.149283	0.0191387	0.0634508	ENSMUSG00000019256	Ahr
ENSMUSP00000019405	-0.0690214	0.00872987	0.0261567	ENSMUSG00000019261	Map1s
ENSMUSP00000019422	0.323032	8.72611e-05	0.0796693	ENSMUSG00000019278	Dpep1
ENSMUSP00000019441	0.0486211	0.0356349	0.0231215	ENSMUSG00000019297	Nop9
ENSMUSP00000099399	0.0505801	0.0196636	0.0216164	ENSMUSG00000019302	Atp6v0a1
ENSMUSP00000019456	-0.0202	0.595843	0.0383948	ENSMUSG00000019312	Grb7
ENSMUSP00000019506	-0.122724	0.00468935	0.0429045	ENSMUSG00000019362	D8Ertd738e
ENSMUSP00000019512	0.176204	5.95926e-07	0.0337072	ENSMUSG00000019368	Sec14l4
ENSMUSP00000019517	-0.00642242	0.732873	0.0189768	ENSMUSG00000019373	Cops3
ENSMUSP00000114069	-0.068611	0.0413543	0.0336234	ENSMUSG00000019428	Fkbp8
ENSMUSP00000134178	-0.0370546	0.0953257	0.0222754	ENSMUSG00000019432	Ddx39b
ENSMUSP00000019577	-0.0373901	0.0972753	0.0226108	ENSMUSG00000019433	Gipc1
ENSMUSP00000019614	-0.059308	0.00641692	0.0215985	ENSMUSG00000019470	Xab2
ENSMUSP00000019615	-0.0636976	0.00221793	0.02058	ENSMUSG00000019471	Cdc37
ENSMUSP00000113886	0.336407	4.1265e-06	0.070351	ENSMUSG00000019478	Rab4a
ENSMUSP00000153081	0.0582582	0.155434	0.0412052	ENSMUSG00000019487	Trip10
ENSMUSP00000019638	0.0210125	0.121803	0.0136286	ENSMUSG00000019494	Cops6
ENSMUSP00000019662	0.194687	0.0431046	0.0962344	ENSMUSG00000019518	Ap4m1
ENSMUSP00000114019	0.121265	0.0171882	0.0507125	ENSMUSG00000019528	Gyg
ENSMUSP00000148227	-0.118927	0.0246309	0.0527952	ENSMUSG00000019539	Rcn3
ENSMUSP00000033752	-0.362257	0.0685282	0.199498	ENSMUSG00000019558	Slc6a8
ENSMUSP00000019721	-0.391212	0.00241877	0.126824	ENSMUSG00000019577	Pdk4
ENSMUSP00000019722	-0.0051317	0.763518	0.0172021	ENSMUSG00000019578	Ubxn6
ENSMUSP00000019723	-0.0145541	0.633746	0.030798	ENSMUSG00000019579	Mydgf
ENSMUSP00000019803	-0.0835237	0.134609	0.0560844	ENSMUSG00000019659	Ccdc12
ENSMUSP00000019833	0.0894257	0.0681615	0.0491568	ENSMUSG00000019689	Fmc1
ENSMUSP00000019854	0.0715942	0.0109029	0.0279728	ENSMUSG00000019710	Mrpl24
ENSMUSP00000019859	-0.0177663	0.519153	0.027852	ENSMUSG00000019715	Gle1
ENSMUSP00000019862	-0.137013	0.000959622	0.0408755	ENSMUSG00000019718	L3hypdh
ENSMUSP00000106188	-0.131274	0.288886	0.124555	ENSMUSG00000019726	Lyst
ENSMUSP00000019882	-0.082903	0.493046	0.122321	ENSMUSG00000019738	Polr2i
ENSMUSP00000019896	-0.126032	4.94557e-05	0.0302225	ENSMUSG00000019762	Iyd
ENSMUSP00000043355	-0.073038	0.0255641	0.0326436	ENSMUSG00000019763	Rmnd1
ENSMUSP00000019908	-0.0962838	0.000944537	0.0286431	ENSMUSG00000019774	Mtrf1l
ENSMUSP00000019911	-0.00469053	0.839439	0.0233506	ENSMUSG00000019777	Hdac2
ENSMUSP00000044535	0.0113048	0.601468	0.021821	ENSMUSG00000019790	Stxbp5
ENSMUSP00000125552	-0.0262054	0.552131	0.0444255	ENSMUSG00000019791	Hint3
ENSMUSP00000019927	-0.00181777	0.942877	0.0256109	ENSMUSG00000019792	Trmt11
ENSMUSP00000132514	-0.0938388	0.0215915	0.0407118	ENSMUSG00000019794	Katna1
ENSMUSP00000123866	-0.0248783	0.228383	0.0207692	ENSMUSG00000019795	Pcmt1
ENSMUSP00000119053	0.100885	0.000448383	0.0281211	ENSMUSG00000019797	1700021F05Rik
ENSMUSP00000019937	0.177331	1.14072e-07	0.0317109	ENSMUSG00000019802	Sec63
ENSMUSP00000019939	0.0588343	0.00104449	0.0176859	ENSMUSG00000019804	Snx3
ENSMUSP00000019945	0.0620232	0.234638	0.0525072	ENSMUSG00000019809	Pex3
ENSMUSP00000019950	0.112886	6.83124e-05	0.0276245	ENSMUSG00000019814	Ltv1
ENSMUSP00000076093	0.0274809	0.313265	0.0274299	ENSMUSG00000019820	Utrn
ENSMUSP00000019965	0.0657092	0.288798	0.0623349	ENSMUSG00000019822	Smpd2
ENSMUSP00000019974	-0.0259446	0.410507	0.0317533	ENSMUSG00000019832	Rab32
ENSMUSP00000090227	-0.00573938	0.915893	0.0549018	ENSMUSG00000019838	Slc16a10
ENSMUSP00000019992	0.0204996	0.490506	0.0299598	ENSMUSG00000019846	Lama4
ENSMUSP00000097444	0.236672	4.83647e-13	0.0293791	ENSMUSG00000019849	Prep
ENSMUSP00000123238	-0.0271962	0.20455	0.0215486	ENSMUSG00000019854	Reps1
ENSMUSP00000020004	-0.101108	0.00417038	0.034905	ENSMUSG00000019857	Asf1a
ENSMUSP00000101115	0.10064	0.000127332	0.0256618	ENSMUSG00000019861	Gopc
ENSMUSP00000020012	0.0537942	0.00698801	0.0198024	ENSMUSG00000019863	Qrsl1
ENSMUSP00000060940	0.0878246	9.64226e-05	0.0219789	ENSMUSG00000019864	Rtn4ip1
ENSMUSP00000143429	0.0063242	0.85025	0.0337869	ENSMUSG00000019866	Crybg1
ENSMUSP00000119829	-0.00330207	0.89658	0.0256248	ENSMUSG00000019868	Vta1
ENSMUSP00000020022	0.0202768	0.312521	0.0202079	ENSMUSG00000019872	Smpdl3a
ENSMUSP00000151994	0.00475124	0.855063	0.0262363	ENSMUSG00000019873	Reep3
ENSMUSP00000131415	-0.138886	0.0106226	0.0540666	ENSMUSG00000019874	Fabp7
ENSMUSP00000020027	0.101513	0.0117899	0.0400087	ENSMUSG00000019877	Serinc1
ENSMUSP00000020034	-0.0535842	0.0198624	0.0229382	ENSMUSG00000019883	Echdc1
ENSMUSP00000151986	-0.0097883	0.744772	0.0303235	ENSMUSG00000019889	Ptprk
ENSMUSP00000020057	-0.0497896	0.0108828	0.0194484	ENSMUSG00000019906	Lin7a
ENSMUSP00000151842	-0.115035	3.9032e-06	0.0239908	ENSMUSG00000019907	Ppp1r12a
ENSMUSP00000009789	-0.0641885	0.0570348	0.0337587	ENSMUSG00000019916	P4ha1
ENSMUSP00000151293	-0.037656	0.0297357	0.017298	ENSMUSG00000019917	2022-09-10
ENSMUSP00000020077	-0.118845	6.45733e-05	0.0289787	ENSMUSG00000019920	Lims1
ENSMUSP00000101108	-0.130885	0.00200077	0.041802	ENSMUSG00000019920	Lims1
ENSMUSP00000124429	-0.341978	6.80375e-10	0.0510083	ENSMUSG00000019923	Zwint
ENSMUSP00000131431	-0.145123	0.0563737	0.076118	ENSMUSG00000019929	Dcn
ENSMUSP00000020107	0.0362217	0.307765	0.0357441	ENSMUSG00000019943	Atp2b1
ENSMUSP00000020112	-0.287289	7.70366e-13	0.0360545	ENSMUSG00000019951	Uhrf1bp1l
ENSMUSP00000020118	0.179217	0.000472522	0.0503573	ENSMUSG00000019960	Dusp6
ENSMUSP00000020123	-0.122528	2.40963e-05	0.0281496	ENSMUSG00000019961	Tmpo
ENSMUSP00000072092	-0.0859641	0.00831576	0.0323674	ENSMUSG00000019961	Tmpo
ENSMUSP00000098786	0.0143221	0.721076	0.0405753	ENSMUSG00000019969	Psen1
ENSMUSP00000055122	-0.110746	1.79837e-07	0.0201614	ENSMUSG00000019978	Epb41l2
ENSMUSP00000090316	0.0495266	0.402534	0.0595909	ENSMUSG00000019984	Med23
ENSMUSP00000020161	-0.0219916	0.366495	0.0245219	ENSMUSG00000019987	Arg1
ENSMUSP00000020163	0.0349802	0.17208	0.0257361	ENSMUSG00000019988	Nedd1
ENSMUSP00000020169	0.681057	9.12549e-10	0.103247	ENSMUSG00000019989	Enpp3
ENSMUSP00000020173	0.142563	1.80532e-05	0.0322199	ENSMUSG00000019996	Map7
ENSMUSP00000020174	-0.0898419	3.27257e-05	0.0210126	ENSMUSG00000019998	Stx7
ENSMUSP00000020182	-0.102155	8.91349e-06	0.0222194	ENSMUSG00000020003	Pex7
ENSMUSP00000020190	-0.274174	0.000586015	0.0784043	ENSMUSG00000020010	Vnn3
ENSMUSP00000148636	0.0505428	0.563604	0.0887651	ENSMUSG00000020014	Cfap54
ENSMUSP00000070355	0.00927906	0.81045	0.0392611	ENSMUSG00000020015	Cdk17
ENSMUSP00000123336	-0.142404	7.05837e-06	0.030599	ENSMUSG00000020017	Hal
ENSMUSP00000020203	-0.00536899	0.790694	0.0204026	ENSMUSG00000020018	Snrpf
ENSMUSP00000020208	0.0357598	0.68045	0.0876233	ENSMUSG00000020021	Fgd6
ENSMUSP00000136313	0.0275887	0.217595	0.0224977	ENSMUSG00000020022	Ndufa12
ENSMUSP00000020217	-0.0599504	0.0536941	0.031094	ENSMUSG00000020029	Nudt4
ENSMUSP00000020223	-0.00348126	0.900298	0.0280284	ENSMUSG00000020034	Tcp11l2
ENSMUSP00000020238	0.0898884	0.00119973	0.0273642	ENSMUSG00000020048	Hsp90b1
ENSMUSP00000020241	0.262067	1.30117e-06	0.0518908	ENSMUSG00000020051	Pah
ENSMUSP00000056668	0.0121335	0.899795	0.0978466	ENSMUSG00000020053	Igf1
ENSMUSP00000020248	-0.0133486	0.571334	0.0238076	ENSMUSG00000020056	Washc3
ENSMUSP00000020257	-0.00135272	0.965292	0.031499	ENSMUSG00000020063	Sirt1
ENSMUSP00000151886	0.222654	2.33693e-10	0.0324206	ENSMUSG00000020064	Herc4
ENSMUSP00000020263	-0.0485937	0.0394306	0.0235818	ENSMUSG00000020069	Hnrnph3
ENSMUSP00000151895	-0.037509	0.00385923	0.0128599	ENSMUSG00000020074	Ccar1
ENSMUSP00000042691	0.0746037	0.000960132	0.0222577	ENSMUSG00000020075	Ddx21
ENSMUSP00000020270	0.016939	0.452804	0.0227659	ENSMUSG00000020076	Ddx50
ENSMUSP00000090130	0.0306815	0.0529007	0.0158596	ENSMUSG00000020078	Vps26a
ENSMUSP00000020273	-0.0401835	0.00678812	0.0147378	ENSMUSG00000020079	Supv3l1
ENSMUSP00000097297	-0.0945823	0.00185622	0.0300174	ENSMUSG00000020085	Aifm2
ENSMUSP00000020283	-0.198172	3.90581e-10	0.0292899	ENSMUSG00000020086	H2afy2
ENSMUSP00000020284	0.104255	0.00389067	0.0357763	ENSMUSG00000020087	Tysnd1
ENSMUSP00000020285	-0.0628941	0.0027129	0.0207495	ENSMUSG00000020088	Sar1a
ENSMUSP00000020286	-0.0617439	0.00163344	0.019352	ENSMUSG00000020089	Ppa1
ENSMUSP00000020289	-0.0352797	0.0977595	0.0213658	ENSMUSG00000020092	Pald1
ENSMUSP00000090155	0.0363244	0.272528	0.0333072	ENSMUSG00000020097	Sgpl1
ENSMUSP00000020298	-0.117602	0.00117887	0.0357433	ENSMUSG00000020098	Pcbd1
ENSMUSP00000147968	-0.382454	2.18108e-08	0.0639565	ENSMUSG00000020102	Slc16a7
ENSMUSP00000118088	0.0226894	0.270766	0.020728	ENSMUSG00000020109	Dnajb12
ENSMUSP00000020311	-0.14354	3.22353e-05	0.0335417	ENSMUSG00000020111	Micu1
ENSMUSP00000020315	0.0817845	0.00230695	0.0265303	ENSMUSG00000020114	Cand1
ENSMUSP00000020316	0.0453492	0.0700052	0.025069	ENSMUSG00000020115	Tbk1
ENSMUSP00000020317	0.0376707	0.31771	0.0379493	ENSMUSG00000020116	Pno1
ENSMUSP00000099945	-0.113434	0.00428335	0.0393552	ENSMUSG00000020120	Plek
ENSMUSP00000080389	-0.213908	3.41979e-05	0.0491661	ENSMUSG00000020121	Srgap1
ENSMUSP00000020329	1.03452	7.43021e-20	0.0946152	ENSMUSG00000020122	Egfr
ENSMUSP00000151244	-0.096869	3.04885e-08	0.0164898	ENSMUSG00000020124	Usp15
ENSMUSP00000006221	-0.00473932	0.907622	0.0413134	ENSMUSG00000020128	Vps54
ENSMUSP00000020339	0.0627457	0.0137461	0.0253538	ENSMUSG00000020130	Tbc1d15
ENSMUSP00000020343	0.00457347	0.963613	0.1012	ENSMUSG00000020132	Rab21
ENSMUSP00000090884	-0.158177	0.022791	0.0692614	ENSMUSG00000020143	Dock2
ENSMUSP00000127330	0.0431375	0.114709	0.0274387	ENSMUSG00000020149	Rab1a
ENSMUSP00000020359	-0.0724771	0.0128014	0.0289791	ENSMUSG00000020150	Gamt
ENSMUSP00000000137	0.000203682	0.987482	0.0130958	ENSMUSG00000020152	Actr2
ENSMUSP00000101003	-0.000382519	0.986994	0.0236701	ENSMUSG00000020153	Ndufs7
ENSMUSP00000020372	-0.073607	0.0979669	0.044627	ENSMUSG00000020163	Uqcr11
ENSMUSP00000100902	-0.00386774	0.878195	0.0254561	ENSMUSG00000020166	Cnot2
ENSMUSP00000020382	-0.0640572	0.00350175	0.0217246	ENSMUSG00000020171	Yeats4
ENSMUSP00000045693	0.200626	0.00847194	0.0756818	ENSMUSG00000020173	Cobl
ENSMUSP00000091011	-0.257501	0.000976415	0.0763315	ENSMUSG00000020176	Grb10
ENSMUSP00000020397	-0.0397915	0.0127573	0.0159021	ENSMUSG00000020180	Snrpd3
ENSMUSP00000105286	0.236603	4.73235e-06	0.0498177	ENSMUSG00000020182	Ddc
ENSMUSP00000020403	0.00909154	0.816874	0.0395992	ENSMUSG00000020186	Csrp2
ENSMUSP00000100911	0.282093	2.4648e-10	0.0411386	ENSMUSG00000020189	Osbpl8
ENSMUSP00000020420	-0.00418481	0.806944	0.0172722	ENSMUSG00000020198	Ap3d1
ENSMUSP00000132815	0.914673	1.91347e-18	0.088433	ENSMUSG00000020205	Phlda1
ENSMUSP00000117160	-0.0579584	0.034015	0.0273124	ENSMUSG00000020211	Sf3a2
ENSMUSP00000020440	-0.174322	0.0300423	0.080231	ENSMUSG00000020219	Timm13
ENSMUSP00000020441	0.00838258	0.564127	0.0146513	ENSMUSG00000020220	Vps13d
ENSMUSP00000020449	-0.00471836	0.8897	0.034318	ENSMUSG00000020228	Helb
ENSMUSP00000101057	0.133349	0.018267	0.0561885	ENSMUSG00000020231	Dip2a
ENSMUSP00000020463	0.0327514	0.319334	0.033105	ENSMUSG00000020238	Ncln
ENSMUSP00000001181	-0.132802	0.0162897	0.0550707	ENSMUSG00000020241	Col6a2
ENSMUSP00000151629	-0.0183565	0.185545	0.013934	ENSMUSG00000020250	Txnrd1
ENSMUSP00000020497	0.0372503	0.420678	0.0465984	ENSMUSG00000020256	Aldh1l2
ENSMUSP00000020490	-0.0581133	0.000165946	0.0150929	ENSMUSG00000020257	Wdr82
ENSMUSP00000108162	0.00229319	0.979039	0.0881145	ENSMUSG00000020258	Glyctk
ENSMUSP00000020493	-0.103172	0.0123485	0.0409969	ENSMUSG00000020260	Pofut2
ENSMUSP00000020496	0.0994499	0.00268683	0.0325956	ENSMUSG00000020262	Adarb1
ENSMUSP00000020500	-0.00645591	0.668484	0.0152015	ENSMUSG00000020263	Appl2
ENSMUSP00000134416	-0.00425991	0.946576	0.0644259	ENSMUSG00000020265	Sumo3
ENSMUSP00000020504	-0.0220162	0.42642	0.0278855	ENSMUSG00000020267	Hint1
ENSMUSP00000120778	0.0341052	0.624374	0.0706507	ENSMUSG00000020268	Lyrm7
ENSMUSP00000075721	0.0212233	0.453153	0.0285462	ENSMUSG00000020271	Fbxw11
ENSMUSP00000099885	-0.203656	2.15056e-06	0.0412719	ENSMUSG00000020272	Stk10
ENSMUSP00000020513	0.03814	0.497826	0.0569992	ENSMUSG00000020273	Papolg
ENSMUSP00000099928	-0.117431	0.0105364	0.0456622	ENSMUSG00000020275	Rel
ENSMUSP00000020522	0.0330774	0.356888	0.0361499	ENSMUSG00000020277	Pfkl
ENSMUSP00000020520	0.00681349	0.843708	0.0348584	ENSMUSG00000020280	Pus10
ENSMUSP00000020523	0.199508	1.14464e-06	0.0392759	ENSMUSG00000020283	Pex13
ENSMUSP00000020529	0.0519672	0.0549005	0.0270908	ENSMUSG00000020288	Ahsa2
ENSMUSP00000020538	-0.029583	0.0686024	0.0162701	ENSMUSG00000020290	Xpo1
ENSMUSP00000020543	0.0393402	0.113721	0.0249614	ENSMUSG00000020300	Cpeb4
ENSMUSP00000020550	0.138021	0.000154275	0.0356632	ENSMUSG00000020307	Cdc34
ENSMUSP00000098942	0.21654	1.2699e-07	0.0388844	ENSMUSG00000020309	Chac2
ENSMUSP00000072929	0.0361507	0.10907	0.0226317	ENSMUSG00000020311	Erlec1
ENSMUSP00000006629	-0.0811975	9.27637e-07	0.0158356	ENSMUSG00000020315	Sptbn1
ENSMUSP00000099902	-0.111217	0.0148483	0.0454655	ENSMUSG00000020315	Sptbn1
ENSMUSP00000099938	0.0316294	0.0942312	0.0189504	ENSMUSG00000020321	Mdh1
ENSMUSP00000020578	0.130746	0.00170434	0.0411484	ENSMUSG00000020328	Nudcd2
ENSMUSP00000020580	0.108221	0.00302669	0.0360535	ENSMUSG00000020329	Polrmt
ENSMUSP00000104532	0.268324	0.000428772	0.0738038	ENSMUSG00000020333	Acsl6
ENSMUSP00000020586	0.48575	1.35752e-10	0.0685559	ENSMUSG00000020334	Slc22a4
ENSMUSP00000126303	-0.0892105	0.000838957	0.0263011	ENSMUSG00000020346	Mgat1
ENSMUSP00000020608	0.00309926	0.830253	0.0145819	ENSMUSG00000020349	Ppp2ca
ENSMUSP00000020617	-0.00790192	0.861408	0.0456541	ENSMUSG00000020357	Flt4
ENSMUSP00000074238	-0.0184178	0.335363	0.0192465	ENSMUSG00000020358	Hnrnpab
ENSMUSP00000020625	0.0507205	0.170741	0.0372159	ENSMUSG00000020359	Phykpl
ENSMUSP00000020630	0.0287296	0.0328335	0.0134466	ENSMUSG00000020361	Hspa4
ENSMUSP00000020634	-0.029575	0.031675	0.0137478	ENSMUSG00000020366	Mapk9
ENSMUSP00000137440	0.0347063	0.141794	0.0237191	ENSMUSG00000020368	Canx
ENSMUSP00000020640	0.118523	9.58669e-11	0.0168287	ENSMUSG00000020372	Rack1
ENSMUSP00000020643	0.0962501	1.48848e-05	0.021521	ENSMUSG00000020375	Rufy1
ENSMUSP00000020649	0.0117227	0.610814	0.0232229	ENSMUSG00000020380	Rad50
ENSMUSP00000020653	-0.0519255	0.00900047	0.0197588	ENSMUSG00000020386	Sar1b
ENSMUSP00000020657	0.0304601	0.231303	0.0255911	ENSMUSG00000020390	Ube2b
ENSMUSP00000091061	-0.187716	0.00174526	0.0592149	ENSMUSG00000020396	Nefh
ENSMUSP00000131852	-0.0302234	0.360073	0.0334105	ENSMUSG00000020397	Med7
ENSMUSP00000020673	-0.0339439	0.105397	0.0210266	ENSMUSG00000020402	Vdac1
ENSMUSP00000099063	-0.00357696	0.944594	0.0520137	ENSMUSG00000020407	Upp1
ENSMUSP00000137281	-0.0790019	0.0396207	0.0383761	ENSMUSG00000020409	Slu7
ENSMUSP00000063272	0.142636	9.89556e-05	0.0357574	ENSMUSG00000020412	Ascc2
ENSMUSP00000020695	-0.1103	4.08516e-06	0.023055	ENSMUSG00000020422	Tns3
ENSMUSP00000131670	-0.0156701	0.763336	0.0526442	ENSMUSG00000020427	Igfbp3
ENSMUSP00000105612	0.00565799	0.843976	0.0290183	ENSMUSG00000020430	Pes1
ENSMUSP00000020710	-0.129235	5.58664e-05	0.031226	ENSMUSG00000020432	Tcn2
ENSMUSP00000068652	0.0287121	0.25924	0.0256016	ENSMUSG00000020435	Osbp2
ENSMUSP00000003459	-0.134836	0.140384	0.0919971	ENSMUSG00000020437	Myo1g
ENSMUSP00000127281	-0.0368363	0.0554488	0.019247	ENSMUSG00000020440	Arf5
ENSMUSP00000020719	0.107991	0.0234778	0.0474702	ENSMUSG00000020441	2310033P09Rik
ENSMUSP00000127566	-0.0170664	0.418018	0.0212272	ENSMUSG00000020444	Guk1
ENSMUSP00000067053	0.0561507	0.382915	0.0651504	ENSMUSG00000020448	Rnf185
ENSMUSP00000003461	0.0644155	0.00236728	0.0209515	ENSMUSG00000020456	Ogdh
ENSMUSP00000020741	0.109342	5.20807e-07	0.0207966	ENSMUSG00000020457	Drg1
ENSMUSP00000053754	-1.0697	7.39007e-10	0.155323	ENSMUSG00000020458	Rtn4
ENSMUSP00000099907	-0.510741	3.34875e-17	0.0519988	ENSMUSG00000020458	Rtn4
ENSMUSP00000020749	0.161105	5.776e-10	0.0240888	ENSMUSG00000020459	Mtif2
ENSMUSP00000020754	-0.100458	0.00224189	0.0324925	ENSMUSG00000020462	Cfap36
ENSMUSP00000020756	-0.0420967	0.00420985	0.0145762	ENSMUSG00000020464	Pnpt1
ENSMUSP00000020759	-0.0384805	0.389134	0.0450013	ENSMUSG00000020467	Efemp1
ENSMUSP00000099986	-0.162666	8.94396e-05	0.0401536	ENSMUSG00000020471	Pold2
ENSMUSP00000020769	-0.00577623	0.765413	0.019524	ENSMUSG00000020476	Dbnl
ENSMUSP00000119535	0.0703498	0.15412	0.0495771	ENSMUSG00000020477	Mrps24
ENSMUSP00000103556	0.00500932	0.782051	0.0182624	ENSMUSG00000020483	Dynll2
ENSMUSP00000091487	0.0476017	0.358258	0.0522481	ENSMUSG00000020485	Supt4a
ENSMUSP00000018544	-0.0866958	4.23943e-05	0.0205943	ENSMUSG00000020486	2022-09-04
ENSMUSP00000020801	0.0511497	0.126741	0.0336285	ENSMUSG00000020495	Smg8
ENSMUSP00000020820	0.0910333	0.0763638	0.0515205	ENSMUSG00000020514	Mrpl22
ENSMUSP00000020822	0.0756976	0.0443834	0.0376512	ENSMUSG00000020515	Cnot8
ENSMUSP00000119715	0.127705	2.72022e-06	0.0261702	ENSMUSG00000020516	Rps6kb1
ENSMUSP00000020831	0.0149651	0.339707	0.0157803	ENSMUSG00000020523	Fam114a2
ENSMUSP00000091502	0.10503	0.177635	0.0783994	ENSMUSG00000020527	Myo19
ENSMUSP00000004955	-0.0609746	0.00533173	0.0217067	ENSMUSG00000020528	Prpsap2
ENSMUSP00000020843	-0.0538649	0.215696	0.0437428	ENSMUSG00000020532	Acaca
ENSMUSP00000018744	-0.137838	2.09555e-07	0.0252474	ENSMUSG00000020534	Shmt1
ENSMUSP00000060749	0.340653	0.00499671	0.119596	ENSMUSG00000020536	Llgl1
ENSMUSP00000018568	0.0609515	0.00289967	0.0202514	ENSMUSG00000020537	Drg2
ENSMUSP00000020846	0.0388197	0.715567	0.107711	ENSMUSG00000020538	Srebf1
ENSMUSP00000020849	0.0103736	0.802946	0.0419632	ENSMUSG00000020541	Tom1l1
ENSMUSP00000020851	-0.116237	0.0109133	0.0453799	ENSMUSG00000020544	Cox11
ENSMUSP00000020856	-0.0229528	0.10782	0.0143219	ENSMUSG00000020547	Bzw2
ENSMUSP00000071788	-0.0832997	3.63718e-07	0.0156057	ENSMUSG00000020549	Elac2
ENSMUSP00000020864	-0.789486	2.65984e-06	0.16026	ENSMUSG00000020553	Pctp
ENSMUSP00000075990	-0.205186	0.0648731	0.111307	ENSMUSG00000020570	Sypl
ENSMUSP00000052912	0.255856	3.19862e-09	0.0403396	ENSMUSG00000020571	Pdia6
ENSMUSP00000020886	-0.231102	4.95807e-10	0.0343983	ENSMUSG00000020572	Nampt
ENSMUSP00000036082	0.105269	0.000114178	0.026644	ENSMUSG00000020576	Nbas
ENSMUSP00000020904	-0.0646492	6.67742e-05	0.0157974	ENSMUSG00000020580	Rock2
ENSMUSP00000065613	-0.149389	0.0137891	0.0603919	ENSMUSG00000020589	Fam49a
ENSMUSP00000038430	0.0156836	0.670921	0.0374511	ENSMUSG00000020590	Snx13
ENSMUSP00000020911	-0.291514	5.96335e-07	0.0557674	ENSMUSG00000020592	Sdc1
ENSMUSP00000070583	0.0865217	0.333878	0.0901366	ENSMUSG00000020593	Lpin1
ENSMUSP00000106751	-0.00180064	0.96732	0.0444697	ENSMUSG00000020594	Pum2
ENSMUSP00000020927	0.0215543	0.51195	0.0331233	ENSMUSG00000020605	Hs1bp3
ENSMUSP00000036044	-0.0918492	0.00055365	0.0261428	ENSMUSG00000020609	Apob
ENSMUSP00000020930	0.0217289	0.27735	0.0201262	ENSMUSG00000020611	Gna13
ENSMUSP00000056500	-0.0197827	0.230351	0.0165856	ENSMUSG00000020612	Prkar1a
ENSMUSP00000020938	-0.0567746	0.0636791	0.0306756	ENSMUSG00000020614	Fam20a
ENSMUSP00000020948	0.0286313	0.536982	0.0467418	ENSMUSG00000020620	Abca8b
ENSMUSP00000020947	-0.0593421	0.059593	0.0315338	ENSMUSG00000020621	Rdh14
ENSMUSP00000020949	-0.0684361	0.0592431	0.0363155	ENSMUSG00000020623	Map2k6
ENSMUSP00000020954	7.23981e-06	0.999658	0.0170175	ENSMUSG00000020628	Trappc12
ENSMUSP00000020957	0.161571	0.00401988	0.0556505	ENSMUSG00000020629	Adi1
ENSMUSP00000020969	-0.0612994	0.163309	0.0441713	ENSMUSG00000020638	Cmpk2
ENSMUSP00000151896	0.00717266	0.693728	0.0183668	ENSMUSG00000020640	Itsn2
ENSMUSP00000151358	0.0618037	0.237474	0.0526789	ENSMUSG00000020647	Ncoa1
ENSMUSP00000020979	0.0597	0.201911	0.047077	ENSMUSG00000020650	Bcap29
ENSMUSP00000099038	-0.0820849	0.050081	0.0419329	ENSMUSG00000020659	Cbll1
ENSMUSP00000106481	-0.0643738	6.84085e-05	0.0157544	ENSMUSG00000020664	Dld
ENSMUSP00000021001	0.0293264	0.456537	0.039684	ENSMUSG00000020671	Rab10
ENSMUSP00000021004	0.203836	0.0448685	0.10162	ENSMUSG00000020672	Sntg2
ENSMUSP00000113703	0.203623	2.40456e-07	0.0371772	ENSMUSG00000020674	Pxdn
ENSMUSP00000048802	0.00782088	0.793747	0.0301706	ENSMUSG00000020677	Ddx52
ENSMUSP00000021018	0.0201363	0.483343	0.028948	ENSMUSG00000020680	Taf15
ENSMUSP00000102575	-0.00455257	0.873477	0.0288893	ENSMUSG00000020687	Cdc27
ENSMUSP00000021028	-0.197651	2.21923e-08	0.0332665	ENSMUSG00000020689	Itgb3
ENSMUSP00000021030	0.0575767	0.15565	0.0407447	ENSMUSG00000020691	Mettl2
ENSMUSP00000099502	-0.0537259	0.235592	0.0456089	ENSMUSG00000020692	Nle1
ENSMUSP00000102554	-0.0203982	0.703208	0.0539904	ENSMUSG00000020694	Tlk2
ENSMUSP00000071150	0.187833	6.04392e-06	0.0390069	ENSMUSG00000020696	Rffl
ENSMUSP00000090525	0.092545	1.24164e-05	0.0204886	ENSMUSG00000020697	Lig3
ENSMUSP00000021040	-0.00794237	0.713692	0.0218299	ENSMUSG00000020698	Cct6b
ENSMUSP00000002044	-0.0806002	0.000541424	0.0228304	ENSMUSG00000020700	Map3k3
ENSMUSP00000021046	-0.00831033	0.55695	0.0142611	ENSMUSG00000020705	Ddx42
ENSMUSP00000021048	0.0814976	0.00202478	0.0260895	ENSMUSG00000020706	Ftsj3
ENSMUSP00000017839	-0.100974	0.00757052	0.0373691	ENSMUSG00000020707	Rnf135
ENSMUSP00000021049	0.00386655	0.761937	0.0128724	ENSMUSG00000020708	Psmc5
ENSMUSP00000021050	0.0241725	0.342973	0.0256629	ENSMUSG00000020709	Adap2
ENSMUSP00000001059	0.0200842	0.628983	0.0419785	ENSMUSG00000020715	Ern1
ENSMUSP00000071289	-0.123369	0.00281369	0.0407129	ENSMUSG00000020716	Nf1
ENSMUSP00000067111	-0.112207	0.000109426	0.0283188	ENSMUSG00000020717	Pecam1
ENSMUSP00000021060	0.275167	8.60892e-06	0.0595646	ENSMUSG00000020718	Polg2
ENSMUSP00000021062	0.0182898	0.324937	0.0187035	ENSMUSG00000020719	Ddx5
ENSMUSP00000021063	0.0484573	0.0326364	0.0226538	ENSMUSG00000020720	Psmd12
ENSMUSP00000074533	-0.0529022	0.264153	0.0477548	ENSMUSG00000020721	Helz
ENSMUSP00000021077	0.17892	1.67465e-06	0.0358387	ENSMUSG00000020733	Slc9a3r1
ENSMUSP00000021082	0.0278483	0.305991	0.0273801	ENSMUSG00000020736	Nt5c
ENSMUSP00000021085	-0.0494428	0.0487965	0.0251009	ENSMUSG00000020739	Nup85
ENSMUSP00000019135	0.0688103	0.00545532	0.0245453	ENSMUSG00000020740	Gga3
ENSMUSP00000090593	0.028751	0.142234	0.019671	ENSMUSG00000020741	Cluh
ENSMUSP00000102116	0.0239143	0.31572	0.0240068	ENSMUSG00000020743	Mif4gd
ENSMUSP00000021091	0.0799535	0.000790621	0.0234508	ENSMUSG00000020745	Pafah1b1
ENSMUSP00000114844	-0.018096	0.508769	0.0276	ENSMUSG00000020755	Sap30bp
ENSMUSP00000021114	-0.0350179	0.17023	0.0256518	ENSMUSG00000020766	Galk1
ENSMUSP00000021120	-0.160472	0.0852548	0.0936303	ENSMUSG00000020773	Trim47
ENSMUSP00000021119	-0.0814698	0.0287694	0.0371969	ENSMUSG00000020774	Aspa
ENSMUSP00000102047	0.0791814	1.83501e-06	0.0159279	ENSMUSG00000020775	Mrpl38
ENSMUSP00000063325	0.0255031	0.441495	0.0333819	ENSMUSG00000020777	Acox1
ENSMUSP00000072717	-0.107631	0.000556118	0.030646	ENSMUSG00000020777	Acox1
ENSMUSP00000021133	0.133372	3.95584e-09	0.0211731	ENSMUSG00000020780	Srp68
ENSMUSP00000099321	-0.00426187	0.861377	0.0246178	ENSMUSG00000020782	Llgl2
ENSMUSP00000021135	-0.00498263	0.836631	0.0243724	ENSMUSG00000020783	Ncbp3
ENSMUSP00000118751	0.00631976	0.605165	0.0123238	ENSMUSG00000020790	Ankfy1
ENSMUSP00000021147	0.0306641	0.155321	0.0216733	ENSMUSG00000020792	Exoc7
ENSMUSP00000021148	0.0622696	0.0126334	0.0248496	ENSMUSG00000020794	Ube2g1
ENSMUSP00000080791	0.0506823	0.049118	0.0257674	ENSMUSG00000020802	Ube2o
ENSMUSP00000021158	-0.0196006	0.70367	0.0519642	ENSMUSG00000020803	Txndc17
ENSMUSP00000021166	-0.0775249	0.0757903	0.0437423	ENSMUSG00000020810	Cygb
ENSMUSP00000021170	-0.188998	0.195179	0.147041	ENSMUSG00000020814	Mxra7
ENSMUSP00000104173	0.0286515	0.0597371	0.0152339	ENSMUSG00000020817	Rabep1
ENSMUSP00000123242	-0.0821035	2.10863e-06	0.0166233	ENSMUSG00000020821	Kif1c
ENSMUSP00000072091	-0.0610167	0.0457045	0.0305392	ENSMUSG00000020827	Mink1
ENSMUSP00000104216	-0.150431	0.000740466	0.0438143	ENSMUSG00000020831	0610010K14Rik
ENSMUSP00000021183	0.045163	0.146108	0.0312299	ENSMUSG00000020832	Eral1
ENSMUSP00000021187	-0.165407	0.00790457	0.0617854	ENSMUSG00000020834	Dhrs13
ENSMUSP00000021197	-0.0145407	0.485757	0.0210198	ENSMUSG00000020840	Blmh
ENSMUSP00000021201	0.00579632	0.877752	0.0380098	ENSMUSG00000020841	Cpd
ENSMUSP00000070993	-0.0216643	0.180468	0.0162539	ENSMUSG00000020849	Ywhae
ENSMUSP00000099568	-0.0349668	0.0347912	0.0165503	ENSMUSG00000020850	Prpf8
ENSMUSP00000042271	-0.0762725	1.95647e-06	0.0153886	ENSMUSG00000020859	Spag9
ENSMUSP00000021226	-0.0474542	0.0160042	0.0196243	ENSMUSG00000020863	Luc7l3
ENSMUSP00000103448	0.12982	0.00536804	0.0460558	ENSMUSG00000020864	Ankrd40
ENSMUSP00000136343	-0.0245107	0.676765	0.0592867	ENSMUSG00000020865	Abcc3
ENSMUSP00000021239	0.186553	3.16285e-07	0.0347479	ENSMUSG00000020869	Lrrc59
ENSMUSP00000021249	0.0460524	0.0466693	0.0231535	ENSMUSG00000020877	Scrn2
ENSMUSP00000099432	0.0695383	0.201687	0.0548075	ENSMUSG00000020883	Fbxl20
ENSMUSP00000121842	0.0663405	0.0259658	0.0297325	ENSMUSG00000020884	Asgr1
ENSMUSP00000019362	-0.0537422	0.0393541	0.026069	ENSMUSG00000020888	Dvl2
ENSMUSP00000069505	0.272916	0.0822263	0.157651	ENSMUSG00000020889	Nr1d1
ENSMUSP00000112611	-0.130888	0.000104296	0.0328678	ENSMUSG00000020894	Vamp2
ENSMUSP00000112063	-0.0950557	0.0501733	0.0485735	ENSMUSG00000020898	Ctc1
ENSMUSP00000021282	0.0435882	0.0601647	0.023215	ENSMUSG00000020899	Pfas
ENSMUSP00000090661	0.136443	5.31738e-06	0.0288974	ENSMUSG00000020900	Myh10
ENSMUSP00000021285	-0.0258951	0.294981	0.0248836	ENSMUSG00000020903	Stx8
ENSMUSP00000007317	-0.0735025	0.226419	0.0611017	ENSMUSG00000020911	Krt19
ENSMUSP00000103012	-0.0565824	0.33437	0.0590067	ENSMUSG00000020917	Acly
ENSMUSP00000127632	-0.179696	0.0372407	0.0861987	ENSMUSG00000020917	Acly
ENSMUSP00000004143	-0.0531889	0.0253771	0.0237414	ENSMUSG00000020919	Stat5b
ENSMUSP00000021297	0.0515188	0.0252074	0.0229592	ENSMUSG00000020922	Lsm12
ENSMUSP00000102740	-0.111943	5.04467e-07	0.0212624	ENSMUSG00000020923	Ubtf
ENSMUSP00000090230	0.00759041	0.658722	0.0173282	ENSMUSG00000020925	Ccdc43
ENSMUSP00000102675	-0.0388619	0.00194945	0.0123937	ENSMUSG00000020929	Eftud2
ENSMUSP00000021313	0.0658162	0.034575	0.0311139	ENSMUSG00000020935	Dcakd
ENSMUSP00000021314	0.0709741	0.0021892	0.0229006	ENSMUSG00000020936	Nmt1
ENSMUSP00000021329	0.162823	1.52799e-07	0.0294513	ENSMUSG00000020946	Gosr2
ENSMUSP00000021332	0.085718	0.00030517	0.0232766	ENSMUSG00000020949	Fkbp3
ENSMUSP00000021335	0.0981132	2.18314e-06	0.0198972	ENSMUSG00000020952	Scfd1
ENSMUSP00000082533	-0.105383	0.263614	0.0951427	ENSMUSG00000020953	Coch
ENSMUSP00000013130	-0.00860043	0.614375	0.0172095	ENSMUSG00000020954	Strn3
ENSMUSP00000130184	-0.0213773	0.379478	0.0245102	ENSMUSG00000020954	Strn3
ENSMUSP00000021339	-0.00756197	0.898885	0.0600281	ENSMUSG00000020956	Dtd2
ENSMUSP00000021347	0.0058498	0.867789	0.0354457	ENSMUSG00000020964	Sel1l
ENSMUSP00000021368	0.145877	1.66316e-10	0.0210357	ENSMUSG00000020982	Nemf
ENSMUSP00000021375	0.0546455	0.000694423	0.0158507	ENSMUSG00000020986	Sec23a
ENSMUSP00000021370	0.415263	1.672e-14	0.0478253	ENSMUSG00000020988	L2hgdh
[truncated: 5,246 more rows]

## Sheet: S4
phosph_id	unadj_effect	unadj_pval	unadj_se	adj_effect	adj_pval	adj_se	logp_drop	protein.id	gene.id	symbol
[truncated: 4,975 more rows]

[truncated: 2 more sheets: S5, S6]
