# Supplementary material for: Multi-omics analysis identifies drivers of protein phosphorylation
Source: Genome Biol. 2023 Mar 21;24:52. doi: 10.1186/s13059-023-02892-2 (PMC10031968; doi:10.1186/s13059-023-02892-2)
Supplement: Supplementary file 4 — Additional file 4: Table S3. Heritability of proteins and phosphorylation sites in three tissues in CC strains. [file 13059_2023_2892_MOESM4_ESM.xlsx]

## Sheet: Summary
	Table S3. Heritability summaries for proteins and phosphorylation sites quantified in three tissues in CC strains
	S1. Heritability of proteins quantified in heart tissue in CC strains
	S2. Heritability of proteins quantified in kidney tissue in CC strains
	S3. Heritability of proteins quantified in liver tissue in CC strains
	S4. Heritability of phosphopeptides quantified in heart tissue in CC strains
	S5. Heritability of phosphopeptides quantified in kidney tissue in CC strains
	S6. Heritability of phosphopeptides quantified in liver tissue in CC strains
	S7. Heritability of adjusted phosphopeptides quantified in heart tissue in CC strains
	S8. Heritability of adjusted phosphopeptides quantified in kidney tissue in CC strains
	S9. Heritability of adjusted phosphopeptides quantified in liver tissue in CC strains

## Sheet: S1
protein.id	protein_h2	symbol
ENSMUSP00000000001	0.104779	Gnai3
ENSMUSP00000000049	0.120212	Apoh
ENSMUSP00000099304	0.218761	Narf
ENSMUSP00000000090	0.397593	Cox5a
ENSMUSP00000000129	0.182217	Fer
ENSMUSP00000076864	0.421569	Tfe3
ENSMUSP00000098074	0.536497	Brat1
ENSMUSP00000000153	0.250698	Gna12
ENSMUSP00000034567	0.440816	Dlat
ENSMUSP00000000175	0.23663	Sdhd
ENSMUSP00000000219	0.444833	Th
ENSMUSP00000000260	0.925846	Gmpr
ENSMUSP00000103528	0.73548	Trim25
ENSMUSP00000103526	0.0261685	Dgke
ENSMUSP00000000287	0.43683	Scpep1
ENSMUSP00000000299	0.0182417	Itgb2
ENSMUSP00000000304	0.665324	Hddc2
ENSMUSP00000000312	0.836798	Cdh1
ENSMUSP00000000314	0.203588	Cdh4
ENSMUSP00000000317	0.335229	Ckmt1
ENSMUSP00000000329	0.244104	Alox12
ENSMUSP00000000335	0.939138	Comt
ENSMUSP00000000348	0.617995	Rtca
ENSMUSP00000000349	0.628806	Dbt
ENSMUSP00000000365	0.253174	Mcts1
ENSMUSP00000000369	0.143889	Rem1
ENSMUSP00000000384	0.206617	Trappc10
ENSMUSP00000000388	0.0398671	Ccm2
ENSMUSP00000114256	0.734374	Tbrg4
ENSMUSP00000099793	0.438264	Fap
ENSMUSP00000144904	0.450246	Ndufa9
ENSMUSP00000000430	0	Galnt1
ENSMUSP00000000449	0.471728	Mkrn2
ENSMUSP00000108571	0.128309	Raf1
ENSMUSP00000101921	0.248601	2022-09-01
ENSMUSP00000099744	0.471382	Tom1l2
ENSMUSP00000023128	0.307368	Itga5
ENSMUSP00000010278	0.128348	Wdr77
ENSMUSP00000113022	0.567434	Atp5f1
ENSMUSP00000019128	0.132239	Hnrnpd
ENSMUSP00000000608	0.337574	Gm2a
ENSMUSP00000000619	0.431472	Clcn4
ENSMUSP00000000642	0.55361	Hk2
ENSMUSP00000117044	0.158925	Myo18a
ENSMUSP00000123256	0.161011	Myo18a
ENSMUSP00000130696	0.356548	Myo18a
ENSMUSP00000000727	0.48396	Rab5b
ENSMUSP00000119552	0.647336	Spg7
ENSMUSP00000000759	0.334907	Chmp1a
ENSMUSP00000000767	0.109635	Rpa1
ENSMUSP00000000769	0.286907	Serpinf1
ENSMUSP00000000776	0.0493982	Tubgcp3
ENSMUSP00000000804	0.142567	Ddx3x
ENSMUSP00000103710	0.18764	Usp32
ENSMUSP00000099483	0.367331	Car4
ENSMUSP00000000828	0.531945	Txnrd3
ENSMUSP00000104425	0.203713	Dnajc5
ENSMUSP00000104427	0.183226	Tpd52l2
ENSMUSP00000000896	0.305386	Pxmp4
ENSMUSP00000000910	0.699185	Dbh
ENSMUSP00000000925	0	Smarcb1
ENSMUSP00000000939	0.332712	Hip1r
ENSMUSP00000000985	0.334824	Oxa1l
ENSMUSP00000001002	0.603622	Heatr6
ENSMUSP00000001042	0.00323979	Ilf2
ENSMUSP00000143522	0.121348	S100a4
ENSMUSP00000143111	0.469066	S100a6
ENSMUSP00000001055	0.464594	Icam2
ENSMUSP00000078087	0.190527	Mapk7
ENSMUSP00000136950	0.407057	Epn2
ENSMUSP00000001079	0.241022	Sec24b
ENSMUSP00000120014	0.805662	Nhp2
ENSMUSP00000130758	0.240897	Luzp1
ENSMUSP00000099641	0.269726	Kctd10
ENSMUSP00000001127	0.436205	Poldip2
ENSMUSP00000001147	0.471929	Col6a1
ENSMUSP00000129465	0.0971889	Pcbp3
ENSMUSP00000103904	0.466407	Lgals9
ENSMUSP00000001155	0.168547	Araf
ENSMUSP00000001156	0.221301	Cfp
ENSMUSP00000001166	0.214955	Cnnm3
ENSMUSP00000110663	0.276254	Lman2l
ENSMUSP00000125960	0.381974	Mcm3ap
ENSMUSP00000001179	0.595172	Pcnt
ENSMUSP00000109313	0	Snrnp27
ENSMUSP00000001202	0.257553	Ocrl
ENSMUSP00000001204	0.224684	Calm1
ENSMUSP00000001240	0.745418	Agpat3
ENSMUSP00000046604	0.245027	Dpp9
ENSMUSP00000122072	0.329941	Ramp2
ENSMUSP00000001304	0.819489	Ckb
ENSMUSP00000132401	0.0166249	Sp1
ENSMUSP00000109312	0.702645	Myg1
ENSMUSP00000129178	0.329411	Pfdn5
ENSMUSP00000113372	0.721858	Srr
ENSMUSP00000099659	0.910829	Sync
ENSMUSP00000001384	0.199265	Cnn1
ENSMUSP00000001412	0.336372	Vps50
ENSMUSP00000001416	0.449406	Hars
ENSMUSP00000001451	0	Smg5
ENSMUSP00000001452	0.341778	Cct3
ENSMUSP00000103184	0	Mef2d
ENSMUSP00000001460	0.348999	Snd1
ENSMUSP00000072538	0.303817	Col18a1
ENSMUSP00000001479	0.112252	Kpnb1
ENSMUSP00000001480	0.561626	Npepps
ENSMUSP00000001485	0.513633	Mrpl10
ENSMUSP00000056485	0.393134	Tcf25
ENSMUSP00000001513	0.33151	Tubb6
ENSMUSP00000104460	0.403382	Def8
ENSMUSP00000001547	0.266362	Col1a1
ENSMUSP00000098118	0.409266	Sgca
ENSMUSP00000124335	0	Gtf2h4
ENSMUSP00000001566	0.286617	Tubb5
ENSMUSP00000001592	0.197311	Jup
ENSMUSP00000001595	0.678792	Fkbp10
ENSMUSP00000132922	0.516002	Ergic1
ENSMUSP00000001675	0.240025	Stk38l
ENSMUSP00000100045	0.58857	Akr1b3
ENSMUSP00000001713	0.837065	Gstt1
ENSMUSP00000001715	0.145304	Gstt3
ENSMUSP00000001716	0.350082	Ddt
ENSMUSP00000001724	0.0537777	Ddx18
ENSMUSP00000131049	0.198501	Ubl3
ENSMUSP00000001780	0.721602	Akt1
ENSMUSP00000001792	0.252168	Il16
ENSMUSP00000122474	0.245909	Tcirg1
ENSMUSP00000001802	0.761234	Naglu
ENSMUSP00000001806	0.329575	Coasy
ENSMUSP00000045282	0	Tspan33
ENSMUSP00000001818	0	Crnkl1
ENSMUSP00000001825	0.0568514	Chordc1
ENSMUSP00000001834	0.474563	Rtcb
ENSMUSP00000001836	0.344993	Pwp1
ENSMUSP00000120840	0.0506504	Fbxo7
ENSMUSP00000001845	0.319315	Capns1
ENSMUSP00000148062	0.404505	Clpb
ENSMUSP00000127641	0.398922	2022-09-07
ENSMUSP00000098058	0.0229947	Rac1
ENSMUSP00000066492	0	Nup214
ENSMUSP00000001920	0.224439	Aif1l
ENSMUSP00000001921	0.886141	Cpa3
ENSMUSP00000001927	0.157785	Ltbp1
ENSMUSP00000099939	0.559394	Ugp2
ENSMUSP00000105389	0.277174	Trmt1
ENSMUSP00000096669	0.428674	Nfix
ENSMUSP00000104136	0.165393	Slc1a5
ENSMUSP00000086626	0.261971	Uba1
ENSMUSP00000107873	0.161993	Vwf
ENSMUSP00000002011	0.322406	Esam
ENSMUSP00000109797	0.00790642	Fam50a
ENSMUSP00000002029	0.591662	Emd
ENSMUSP00000002048	0.774247	Taco1
ENSMUSP00000104405	0.499546	Sipa1l2
ENSMUSP00000002063	0.124763	Ap4e1
ENSMUSP00000002064	0.654494	Blvra
ENSMUSP00000002081	0.223665	Srpk3
ENSMUSP00000056502	0.383836	Idh3g
ENSMUSP00000131386	0.494583	Ssr4
ENSMUSP00000002091	0.316935	Bcap31
ENSMUSP00000108126	0.521587	Fam98a
ENSMUSP00000002121	0.197047	Supt6
ENSMUSP00000103958	0.137565	Rab34
ENSMUSP00000002133	0.290771	Sdf2
ENSMUSP00000127070	0.19742	Mybpc3
ENSMUSP00000071054	0.314042	Psmc3
ENSMUSP00000002172	0.461723	Acp2
ENSMUSP00000110574	0.186332	Celf2
ENSMUSP00000002198	0.144786	Sf3a1
ENSMUSP00000089708	0.279621	Stat6
ENSMUSP00000002275	0.675635	Vrk3
ENSMUSP00000002292	0.239266	Rmnd5a
ENSMUSP00000102387	0.229049	Mov10
ENSMUSP00000002298	0.265409	Ppm1j
ENSMUSP00000102399	0.150656	Rhoc
ENSMUSP00000110447	0.134508	Tead3
ENSMUSP00000066682	0.595141	Lmf1
ENSMUSP00000002350	0.411479	Narfl
ENSMUSP00000036555	0.0974869	Ipo4
ENSMUSP00000002391	0.387023	Tm9sf1
ENSMUSP00000002397	0.744446	Gmpr2
ENSMUSP00000002400	0.335801	Mdp1
ENSMUSP00000002403	0.612467	Dhrs1
ENSMUSP00000002413	0.190754	Tmem161a
ENSMUSP00000019679	0.717407	Armc6
ENSMUSP00000105754	0.484626	Slc25a42
ENSMUSP00000002436	0.349335	Snx9
ENSMUSP00000002445	0.183488	Ranbp3
ENSMUSP00000002452	0.384303	Ndufa11
ENSMUSP00000105680	0.678161	Use1
ENSMUSP00000002487	0.498517	Braf
ENSMUSP00000118918	0.558578	Ndufb2
ENSMUSP00000121340	0.0566614	Prpf6
ENSMUSP00000094986	0.151831	Tsc2
ENSMUSP00000129325	0.387245	Rpl3l
ENSMUSP00000002572	0.180335	Slc9a3r2
ENSMUSP00000002599	0.116661	Puf60
ENSMUSP00000097768	0.170062	Golga2
ENSMUSP00000002625	0	Uck1
ENSMUSP00000002655	0.4463	Mien1
ENSMUSP00000002663	0.145171	Pon1
ENSMUSP00000002678	0.0710883	Tgfb1
ENSMUSP00000051389	0.0745086	Akap8l
ENSMUSP00000002733	0.0556164	Gtf2f1
ENSMUSP00000002735	0.754134	Clpp
ENSMUSP00000002737	0.435448	Alkbh7
ENSMUSP00000056621	0	Lcp2
ENSMUSP00000002790	0.32523	Cse1l
ENSMUSP00000002805	0.36137	Naa20
ENSMUSP00000002808	0.543139	Prkra
ENSMUSP00000002809	0.520963	Fkbp7
ENSMUSP00000002818	0.402712	Ykt6
ENSMUSP00000002825	0	Baz1b
ENSMUSP00000002840	0.630814	Pex6
ENSMUSP00000002844	0.388631	Mrpl2
ENSMUSP00000002846	0.113781	Gnmt
ENSMUSP00000070405	0.843675	Tmem143
ENSMUSP00000120154	0.730074	Ggct
ENSMUSP00000152599	0.478673	Nudt14
ENSMUSP00000002885	0.791888	Epdr1
ENSMUSP00000002889	0.709908	Flii
ENSMUSP00000002902	0.438703	Qtrt1
ENSMUSP00000153249	0.241618	Hdgfl2
ENSMUSP00000002923	0.556969	Adprh
ENSMUSP00000002925	0.707166	Timmdc1
ENSMUSP00000061923	0.16409	Mcm2
ENSMUSP00000075240	0.414684	Adgre5
ENSMUSP00000002979	0.488835	Lamb1
ENSMUSP00000133008	0.311893	Cd36
ENSMUSP00000003029	0.445842	Timm44
ENSMUSP00000003038	0.286578	Ap2a2
ENSMUSP00000103508	0.410852	Pnkp
ENSMUSP00000003061	0.851301	Bcam
ENSMUSP00000051293	0.165027	Clptm1
ENSMUSP00000032555	0.444218	Tomm40
ENSMUSP00000133302	0.529058	Apoe
ENSMUSP00000115173	0.0991199	Apoc2
ENSMUSP00000039797	0	Prkar2b
ENSMUSP00000065832	0.146369	Cdkn1b
ENSMUSP00000003117	0.37605	Ap1m1
ENSMUSP00000003121	0	Rab8a
ENSMUSP00000003152	0.516727	Stk11
ENSMUSP00000101006	0.512945	Atp5d
ENSMUSP00000003183	0.103915	Ppp5c
ENSMUSP00000123485	0	Lipe
ENSMUSP00000149819	0.0379795	Pafah1b2
ENSMUSP00000049967	0.205522	Tbc1d8
ENSMUSP00000003219	0	Cnot11
ENSMUSP00000118221	0.881117	Sri
ENSMUSP00000146773	0.898342	Irf3
ENSMUSP00000003290	0.395638	Bcl2l12
ENSMUSP00000003268	0.293085	Sh3gl1
ENSMUSP00000003310	0.111099	Ranbp2
ENSMUSP00000130925	0.29866	Dvl3
ENSMUSP00000003319	0.607895	Abcf3
ENSMUSP00000003320	0.297729	Eif2b5
ENSMUSP00000003386	0.757974	Mrpl4
ENSMUSP00000062467	0.0659796	Keap1
ENSMUSP00000111093	0	Ap1m2
ENSMUSP00000131355	0.650684	Glg1
ENSMUSP00000003445	0.823217	Fkbp11
ENSMUSP00000003450	0.14125	Ddx23
ENSMUSP00000113820	0.274012	Pld3
ENSMUSP00000110987	0.185526	Prkcsh
ENSMUSP00000102262	0.0418909	Rab3b
ENSMUSP00000147496	0.472103	Fcgrt
ENSMUSP00000003513	0	Nosip
ENSMUSP00000003521	0.17454	Rps11
ENSMUSP00000147164	0.0784128	Supt5
ENSMUSP00000003529	0.0377751	Paf1
ENSMUSP00000080614	0.378379	Timm50
ENSMUSP00000003544	0.197485	Bicd1
ENSMUSP00000003550	0.442184	Ncstn
ENSMUSP00000075289	0.786891	Pex19
ENSMUSP00000003561	0.657545	Phyhip
ENSMUSP00000003569	0.427073	Inmt
ENSMUSP00000125077	0.200682	Impdh1
ENSMUSP00000102791	0.713287	Dusp3
ENSMUSP00000003622	0	Slc25a1
ENSMUSP00000003642	0.424514	Klc4
ENSMUSP00000003645	0.658311	Ercc1
ENSMUSP00000003655	0.914714	As3mt
ENSMUSP00000003669	0.248973	Homer3
ENSMUSP00000003681	0.0498132	Sec14l2
ENSMUSP00000003705	0.424466	Aven
ENSMUSP00000103964	0.465475	Cp
ENSMUSP00000003720	0.603903	Crot
ENSMUSP00000101514	0.309665	Rps6ka1
ENSMUSP00000099509	0.233869	Snrnp200
ENSMUSP00000003759	0.00904424	Ciao1
ENSMUSP00000099650	0.0986684	Kpna6
ENSMUSP00000151568	0.362008	Man1a
ENSMUSP00000104015	0.841391	Coq8b
ENSMUSP00000003906	0.732333	Farsa
ENSMUSP00000003907	0.741708	Gcdh
ENSMUSP00000102095	0.369998	Mast2
ENSMUSP00000105383	0.0764595	Rad23a
ENSMUSP00000003912	0.129084	Calr
ENSMUSP00000003947	0.803561	Nqo1
ENSMUSP00000003964	0.63687	Gys1
ENSMUSP00000103400	0.257503	Ruvbl2
ENSMUSP00000033093	0.468872	Bax
ENSMUSP00000090086	0.612902	Tfam
ENSMUSP00000004036	0.786554	Efnb3
ENSMUSP00000004057	0.349121	Fam162a
ENSMUSP00000004072	0.167168	Rpl8
ENSMUSP00000004134	0.821072	Gstm5
ENSMUSP00000004137	0.623771	Gstm7
ENSMUSP00000120152	0.51661	Stat3
ENSMUSP00000102979	0.412496	Stat5a
ENSMUSP00000058321	0.467404	Cavin1
ENSMUSP00000004156	0.309949	Map3k11
ENSMUSP00000103981	0.603374	Akt2
ENSMUSP00000053842	0.595707	Dnaja3
ENSMUSP00000113110	0.320577	Hmox2
ENSMUSP00000088334	0.771726	Map3k20
ENSMUSP00000118983	0.697256	Map3k20
ENSMUSP00000004200	0	Cwc15
ENSMUSP00000004201	0.425991	Col5a3
ENSMUSP00000004202	0	Dnmt1
ENSMUSP00000004208	0.228201	Angptl2
ENSMUSP00000137476	0.472282	Psap
ENSMUSP00000004330	0.0927163	Ikbkg
ENSMUSP00000004375	0.285911	Phb2
ENSMUSP00000129124	0.159139	Ptpn6
ENSMUSP00000004378	0.433801	Eno2
ENSMUSP00000004379	0	Emg1
ENSMUSP00000004381	0.203789	Lpcat3
ENSMUSP00000004396	0.323791	Atp6v1f
ENSMUSP00000004430	0.0891457	Clcn3
ENSMUSP00000046601	0.744496	Pde1c
ENSMUSP00000004470	0.0756801	Utp20
ENSMUSP00000130738	0.204662	Cul3
ENSMUSP00000148336	0.54826	Large1
ENSMUSP00000004507	0.149152	Ddx56
ENSMUSP00000004508	0.161054	Tmed4
ENSMUSP00000004565	0.558611	Ralb
ENSMUSP00000083474	0.226947	Ppp1cc
ENSMUSP00000004574	0.148107	Dnajb11
ENSMUSP00000004646	0.221284	Coro1c
ENSMUSP00000079548	0.598025	Tax1bp1
ENSMUSP00000004673	0.273974	Ndrg2
ENSMUSP00000130200	0.398005	Mettl17
ENSMUSP00000138125	0	Arhgef40
ENSMUSP00000146680	0.334234	Pnpla6
ENSMUSP00000004684	0.506182	Arhgef18
ENSMUSP00000039566	0.113528	Pkn2
ENSMUSP00000004729	0.147983	Etfb
ENSMUSP00000004745	0.135675	Stxbp2
ENSMUSP00000111240	0.648966	Sgce
ENSMUSP00000004774	0.369708	Aqp1
ENSMUSP00000004784	0.262321	Cnn2
ENSMUSP00000004786	0.117888	Polr2e
ENSMUSP00000148316	0.492721	Myo9b
ENSMUSP00000004868	0.534635	Mtfp1
ENSMUSP00000085625	0.251958	Rab23
ENSMUSP00000004910	0.324256	Eif2b2
ENSMUSP00000060346	0.317732	Dlst
ENSMUSP00000004965	0.0264149	Chmp2b
ENSMUSP00000004968	0.123785	Plod3
ENSMUSP00000106709	0.389759	Ap1s1
ENSMUSP00000115941	0	Ap1s1
ENSMUSP00000005003	0.0142895	Lbr
ENSMUSP00000088493	0.493893	Nes
ENSMUSP00000005017	0.191191	Hdgf
ENSMUSP00000005057	0.599143	Thop1
ENSMUSP00000050995	0	Apba3
ENSMUSP00000005066	0.74075	Map2k1
ENSMUSP00000005067	0.32921	Sgta
ENSMUSP00000005069	0.819949	Nmrk2
ENSMUSP00000005053	0.572874	Tmem242
ENSMUSP00000106775	0.304139	Dtx2
ENSMUSP00000005077	0.411993	Hspb1
ENSMUSP00000145028	0.0961522	Hnrnpa2b1
ENSMUSP00000122623	0.730513	Mri1
ENSMUSP00000005164	0.212667	Prkacb
ENSMUSP00000030775	0.324282	Chd5
ENSMUSP00000005185	0.202373	Cstb
ENSMUSP00000108151	0.19691	Pex5
ENSMUSP00000005218	0	Cd44
ENSMUSP00000005233	0.626834	Eif2ak4
ENSMUSP00000005234	0.661015	Wdr1
ENSMUSP00000005256	0.655408	Ndrg1
ENSMUSP00000034121	0.667277	Man2b1
ENSMUSP00000105356	0	Prdx2
ENSMUSP00000050771	0.12887	Polr2a
ENSMUSP00000066581	0	Senp3
ENSMUSP00000005352	0.18113	Corin
ENSMUSP00000104299	0.851526	Dnah2
ENSMUSP00000111241	0.325568	Ufd1
ENSMUSP00000005431	0.66354	Letm1
ENSMUSP00000050191	0.232735	Ubqln1
ENSMUSP00000005487	0.278487	Txn2
ENSMUSP00000108865	0.484341	Crbn
ENSMUSP00000005503	0.0366778	Msh6
ENSMUSP00000115011	0.469633	Tbl2
ENSMUSP00000005532	0.507184	Nid1
ENSMUSP00000148525	0.299499	Mcm5
ENSMUSP00000005548	0.289914	Hmox1
ENSMUSP00000071081	0.167752	Mprip
ENSMUSP00000132351	0.285165	Cic
ENSMUSP00000005606	0.183249	Prkaca
ENSMUSP00000132222	0.121241	Ddx39
ENSMUSP00000005620	0.0228872	Dnajb1
ENSMUSP00000140107	0	Usp40
ENSMUSP00000005651	0.865215	Por
ENSMUSP00000088837	0.295889	Insr
ENSMUSP00000005705	0.0705737	Trim28
ENSMUSP00000005714	0.226018	Ube2m
ENSMUSP00000005719	0.430503	Adcy9
ENSMUSP00000005749	0.185167	Ctr9
ENSMUSP00000124551	0.153682	Eif4g2
ENSMUSP00000114578	0.220185	Mrvi1
ENSMUSP00000078721	0.337612	Pcyt1a
ENSMUSP00000102976	0.183981	Zfp592
ENSMUSP00000071589	0.158137	Psmd4
ENSMUSP00000102857	0	Psmd4
ENSMUSP00000005769	0.762338	Tmod4
ENSMUSP00000005798	0.320495	Snx6
ENSMUSP00000106959	0.458481	Tomm40l
ENSMUSP00000005826	0.829544	Cs
ENSMUSP00000149655	0.800655	Ampd3
ENSMUSP00000005830	0.099969	Bcas2
ENSMUSP00000005841	0	Ctcf
ENSMUSP00000005923	0.321293	Psmb4
ENSMUSP00000106133	0.704536	Sqor
ENSMUSP00000029804	0.412014	Metap1
ENSMUSP00000113431	0.0310025	Rsl1d1
ENSMUSP00000006027	0.302927	Reep5
ENSMUSP00000086025	0.106077	Ergic3
ENSMUSP00000105264	0.690944	Uqcc1
ENSMUSP00000006037	0.0315238	Ncoa2
ENSMUSP00000006053	0	Smpd4
ENSMUSP00000113304	0.647572	Pex1
ENSMUSP00000006128	0.428995	Rcn1
ENSMUSP00000006137	0.732309	Trap1
ENSMUSP00000117616	0.336883	Tpr
ENSMUSP00000107544	0.489445	BC003331
ENSMUSP00000128943	0.0416486	Prg4
ENSMUSP00000006178	0.810971	Kptn
ENSMUSP00000006181	0.405889	Napa
ENSMUSP00000133360	0.184681	Sra1
ENSMUSP00000006217	0.543461	Snf8
ENSMUSP00000006254	0.46403	Tbcb
ENSMUSP00000006286	0.317659	Inpp5k
ENSMUSP00000006293	0.249809	Crkl
ENSMUSP00000133206	0.157279	Eps8l1
ENSMUSP00000104884	0.198844	Clint1
ENSMUSP00000006353	0.542141	Cdkal1
ENSMUSP00000006367	0.237021	Htra1
ENSMUSP00000006381	0.339733	Fblim1
ENSMUSP00000099544	0.454286	Hspb7
ENSMUSP00000108855	0.18363	Mob1b
ENSMUSP00000006431	0.125095	Atp6v1b1
ENSMUSP00000006435	0.378744	Atp6v1b2
ENSMUSP00000129739	0.358837	Eps15l1
ENSMUSP00000006444	0.495159	Tep1
ENSMUSP00000125155	0.865119	Osgep
ENSMUSP00000136644	0.318574	Aamp
ENSMUSP00000006467	0.393537	Arpc2
ENSMUSP00000104265	0.332711	Rps9
ENSMUSP00000093197	0.386846	Susd2
ENSMUSP00000072074	0.502974	Ggt5
ENSMUSP00000081943	0.772931	Crip2
ENSMUSP00000142803	0.628003	Crip1
ENSMUSP00000054583	0.382895	Fbln1
ENSMUSP00000073061	0.683682	Pgrmc1
ENSMUSP00000006544	0.683417	Gcat
ENSMUSP00000126685	0	Elovl1
ENSMUSP00000006562	0.552108	Hyi
ENSMUSP00000120106	0.301419	Pfdn2
ENSMUSP00000077197	0.536248	Rnf114
ENSMUSP00000110903	0	C330007P06Rik
ENSMUSP00000006611	0.336994	Srm
ENSMUSP00000006614	0	Epha2
ENSMUSP00000006625	0.0458671	Rbm14
ENSMUSP00000006626	0	Actn3
ENSMUSP00000006669	0.930791	Pdk1
ENSMUSP00000127783	0.119014	Ptbp1
ENSMUSP00000006697	0.363119	Itih3
ENSMUSP00000006704	0.423498	Itih1
ENSMUSP00000080342	0.56635	Prkag3
ENSMUSP00000006749	0	Slc4a1
ENSMUSP00000116747	0.534143	Slc4a3
ENSMUSP00000006764	0.823736	Aprt
ENSMUSP00000089298	0.736594	Hfe
ENSMUSP00000143938	0.256431	Slc5a6
ENSMUSP00000107782	0.204762	Qrich1
ENSMUSP00000135930	0.138592	Usp19
ENSMUSP00000030417	0.397831	Cdc42
ENSMUSP00000054634	0.227629	Cdc42
ENSMUSP00000006900	0.821059	Acot13
ENSMUSP00000025083	0.600701	Kif5b
ENSMUSP00000120658	0.69102	Saal1
ENSMUSP00000099409	0.409286	Cnp
ENSMUSP00000104872	0.861628	Sulf2
ENSMUSP00000007012	0.2838	Sod2
ENSMUSP00000070876	0.547624	Stambp
ENSMUSP00000007130	0.489005	Ctnnb1
ENSMUSP00000007212	0.312653	Psmd2
ENSMUSP00000007236	0.755717	Syngr3
ENSMUSP00000084572	0.564401	Vars
ENSMUSP00000007245	0.620335	Vwa7
ENSMUSP00000007251	0.561051	Abhd16a
ENSMUSP00000007253	0.30394	Neu1
ENSMUSP00000007255	0.478879	Ddah2
ENSMUSP00000007257	0.26571	Clic1
ENSMUSP00000109644	0.228304	Lsm2
ENSMUSP00000083077	0.80808	Atp1a2
ENSMUSP00000106874	0.291138	Atp1a4
ENSMUSP00000003554	0.515552	Casq1
ENSMUSP00000007482	0.127248	Mrpl49
ENSMUSP00000152727	0.106818	Mark3
ENSMUSP00000007602	0.557277	M6pr
ENSMUSP00000092690	0.075224	Lrrc8a
ENSMUSP00000007708	0.302195	Ppp2r1a
ENSMUSP00000007747	0.415939	Dus3l
ENSMUSP00000126761	0.841203	Gtpbp3
ENSMUSP00000078093	0.565835	Homer1
ENSMUSP00000111116	0.395132	Cav1
ENSMUSP00000128921	0.229646	Arpp19
ENSMUSP00000007803	0.421461	Bcl2l1
ENSMUSP00000007814	0.210933	Khsrp
ENSMUSP00000007865	0.321645	Ccdc124
ENSMUSP00000133523	0.289496	Cct4
ENSMUSP00000148069	0.68132	Aldh16a1
ENSMUSP00000007980	0.0747413	Hnrnpa0
ENSMUSP00000076989	0.173138	Hnrnph1
ENSMUSP00000008021	0.668952	Tcap
ENSMUSP00000122354	0.20451	Arid1a
ENSMUSP00000121203	0.501362	Ctsd
ENSMUSP00000008052	0.867044	Hmgcll1
ENSMUSP00000083281	0.245709	Ap2s1
ENSMUSP00000141170	0.834746	Fhl2
ENSMUSP00000113509	0.187651	Emc10
ENSMUSP00000013759	0	Fnbp4
ENSMUSP00000008350	0.440636	Cers4
ENSMUSP00000088320	0.908228	Scrn3
ENSMUSP00000008445	0.12821	Phax
ENSMUSP00000030095	0.14324	Tle1
ENSMUSP00000008477	0.136238	Snrpb2
ENSMUSP00000114180	0.165765	Ubc
ENSMUSP00000008517	0.239653	Prpf31
ENSMUSP00000008537	0.147571	Carhsp1
ENSMUSP00000008542	0.308552	Elk3
ENSMUSP00000008579	0.653941	Rdh13
ENSMUSP00000008594	0.156902	Nutf2
ENSMUSP00000076933	0.285902	Arpc5
ENSMUSP00000112923	0.222613	Mgst1
ENSMUSP00000052863	0	Nfib
ENSMUSP00000008748	0.0551819	Ubqln4
ENSMUSP00000008826	0.169939	Rpl10
ENSMUSP00000127791	0.145118	Rps15a
ENSMUSP00000112609	0.626294	Acyp1
ENSMUSP00000108160	0.497715	Cd163
ENSMUSP00000008999	0.278795	Hdac5
ENSMUSP00000009003	0.368902	Rala
ENSMUSP00000009036	0.342127	Vdac3
ENSMUSP00000109822	0.0523733	Gabpa
ENSMUSP00000009157	0.211947	Dynll1
ENSMUSP00000009174	0.116108	Pdcl
ENSMUSP00000105536	0.205328	Nf2
ENSMUSP00000099994	0.267624	Ewsr1
ENSMUSP00000009234	0.550387	Ap1b1
ENSMUSP00000009256	0.1659	Bcl2l13
ENSMUSP00000133515	0.393683	Ube2g2
ENSMUSP00000079324	0.215792	Met
ENSMUSP00000009538	0.738069	Syn2
ENSMUSP00000043803	0.135411	Nav1
ENSMUSP00000105028	0.0805242	Tnpo1
ENSMUSP00000009679	0.262693	Rnmt
ENSMUSP00000009689	0.729643	Kcnq1
ENSMUSP00000009693	0.111395	Srp14
ENSMUSP00000009699	0.194052	Cdk9
ENSMUSP00000009713	0	Mkl2
ENSMUSP00000113157	0.139952	Cbx5
ENSMUSP00000099950	0.338673	Sardh
ENSMUSP00000099748	0.262121	Dmap1
ENSMUSP00000020312	0.735243	Mcu
ENSMUSP00000126377	0.192442	Bcr
ENSMUSP00000150023	0.183511	Ubp1
ENSMUSP00000010007	0.350101	Sdhb
ENSMUSP00000105446	0.629445	Cox4i2
ENSMUSP00000010038	0.102754	Snap47
ENSMUSP00000010049	0.207809	Kdsr
ENSMUSP00000092230	0.347857	Vps4b
ENSMUSP00000149401	0.293807	Rps25
ENSMUSP00000109818	0.101765	Taz
ENSMUSP00000067767	0.669398	Aldh3a2
ENSMUSP00000010189	0.000644589	Tmem115
ENSMUSP00000010192	0.32255	Ifrd2
ENSMUSP00000126029	0.517845	Cacna2d2
ENSMUSP00000121390	0.636291	Epn3
ENSMUSP00000130194	0.261607	Slc3a2
ENSMUSP00000010241	0.0112637	Nxf1
ENSMUSP00000134854	0.1983	Stx5a
ENSMUSP00000135703	0.31711	Prox1
ENSMUSP00000010421	0.187436	2610507B11Rik
ENSMUSP00000010434	0	AI597479
ENSMUSP00000054444	0.171023	Tex14
ENSMUSP00000010502	0.720877	Ifi35
ENSMUSP00000130492	0.00545455	Nedd8
ENSMUSP00000010536	0.00570353	Gosr1
ENSMUSP00000099785	0.0893944	Faf1
ENSMUSP00000010698	0.15841	Mettl16
ENSMUSP00000048470	0.190392	Rbm25
ENSMUSP00000010795	0.814145	Acaa1b
ENSMUSP00000010804	0.377623	Plcd1
ENSMUSP00000010899	0.538123	Cars
ENSMUSP00000011055	0.780205	Apip
ENSMUSP00000011058	0.543009	Pdhx
ENSMUSP00000034190	0.153631	Vac14
ENSMUSP00000021726	0.826891	Adssl1
ENSMUSP00000011398	0.592315	Thg1l
ENSMUSP00000079070	0.111943	Pabpc4
ENSMUSP00000019808	0.556801	Plin5
ENSMUSP00000011526	0.369629	Dhdh
ENSMUSP00000011895	0.208127	Sptbn4
ENSMUSP00000011896	0.0832917	Pgam1
ENSMUSP00000135479	0.0514676	Evi5l
ENSMUSP00000098375	0.120223	Git1
ENSMUSP00000012028	0.13783	Gltp
ENSMUSP00000113466	0.0889545	Bnip2
ENSMUSP00000012259	0.145754	Med15
ENSMUSP00000153632	0.32966	Tjap1
ENSMUSP00000125314	0.284942	Tmem167
ENSMUSP00000111081	0.805842	Steap4
ENSMUSP00000012627	0.101229	Rpa3
ENSMUSP00000012679	0.0174293	Tnpo3
ENSMUSP00000012849	0.516927	Retn
ENSMUSP00000104179	0.0398904	Rps5
ENSMUSP00000013304	0.336274	Atp6v0d1
ENSMUSP00000057731	0.322667	Nelfb
ENSMUSP00000034723	0.204465	Aldh1a2
ENSMUSP00000013737	0.583637	Ndufs2
ENSMUSP00000013773	0.467998	Cad
ENSMUSP00000069962	0.533279	Atad1
ENSMUSP00000013807	0.47276	Pten
ENSMUSP00000013842	0	Pea15a
ENSMUSP00000013845	0.13908	Timm23
ENSMUSP00000060900	0.681131	Trnt1
ENSMUSP00000129375	0.103736	Med16
ENSMUSP00000056792	0.107667	Tmem259
ENSMUSP00000107380	0.23679	Myl2
ENSMUSP00000106926	0.802414	Nit1
ENSMUSP00000014221	0.431899	Chp1
ENSMUSP00000014339	0.46659	Dnajc7
ENSMUSP00000014370	0.0525721	Cacybp
ENSMUSP00000014438	0.565048	Ndufa2
ENSMUSP00000014445	0.367271	Pam16
ENSMUSP00000123609	0.564975	Cox6c
ENSMUSP00000098097	0.122015	Ube2z
ENSMUSP00000105954	0.275977	Tmem87b
ENSMUSP00000014499	0.186006	Anapc1
ENSMUSP00000014546	0.315877	Tsg101
ENSMUSP00000103281	0.394376	Hps5
ENSMUSP00000086459	0.287858	Map3k4
ENSMUSP00000114584	0	Piezo1
ENSMUSP00000014614	0.557732	Rnf166
ENSMUSP00000014640	0.355966	Ankrd28
ENSMUSP00000014642	0.132863	Ankrd52
ENSMUSP00000072386	0.0503374	Srp19
ENSMUSP00000014694	0.211724	Rbsn
ENSMUSP00000014698	0.700752	Dguok
ENSMUSP00000068587	0.407248	Strip1
ENSMUSP00000014750	0.363323	Slc25a11
ENSMUSP00000120966	0.838101	Cmc2
ENSMUSP00000054420	0.309724	Fam120b
ENSMUSP00000014913	0.211452	Psmb1
ENSMUSP00000014920	0.729234	Nol3
ENSMUSP00000014922	0.0880245	Fhod1
ENSMUSP00000134807	0.255066	Tppp3
ENSMUSP00000015003	0.259883	E2f4
ENSMUSP00000015011	0.150283	Surf4
ENSMUSP00000132161	0.301942	Yes1
ENSMUSP00000144047	0.0758529	Ppp1cb
ENSMUSP00000028509	0.325903	Gorasp2
ENSMUSP00000148418	0.613747	Efr3a
ENSMUSP00000015157	0.202538	Trappc2l
ENSMUSP00000015160	0.702356	Acsf3
ENSMUSP00000047898	0.382276	Ddx19a
ENSMUSP00000015171	0.62318	Galns
ENSMUSP00000041855	0	C8g
ENSMUSP00000028328	0.756029	Entpd2
ENSMUSP00000058746	0.164835	Rabl6
ENSMUSP00000015236	0.378316	Edf1
ENSMUSP00000015239	0.433702	Fbxw5
ENSMUSP00000139571	0.65794	Slc25a13
ENSMUSP00000134491	0.0768785	Ube2i
ENSMUSP00000015278	0	Aldh1a3
ENSMUSP00000021554	0.444091	Actn1
ENSMUSP00000127176	0.127989	Actn1
ENSMUSP00000072732	0.447714	Sirt2
ENSMUSP00000134734	0.202848	Hnrnpl
ENSMUSP00000128331	0.169172	Nolc1
ENSMUSP00000110248	0.114938	Mtmr1
ENSMUSP00000109646	0.467724	Map2
ENSMUSP00000030010	0.320722	Abca1
ENSMUSP00000015391	0.793426	Nipsnap3b
ENSMUSP00000120461	0.287445	Ubl4a
ENSMUSP00000015435	0.566331	Gdi1
ENSMUSP00000015449	0.5692	Sash1
ENSMUSP00000015481	0.59033	Endog
ENSMUSP00000015484	0.179237	Cybb
ENSMUSP00000015501	0.443139	Clpx
ENSMUSP00000080403	0.17701	Trabd
ENSMUSP00000131243	0.600044	Ppt2
ENSMUSP00000099810	0.141987	Arnt
ENSMUSP00000053891	0.0898399	Itga2
ENSMUSP00000099329	0	Nat9
ENSMUSP00000015712	0.484855	Lpl
ENSMUSP00000015791	0.763509	Lama5
ENSMUSP00000015800	0.073914	Hspa8
ENSMUSP00000095043	0.67438	Serac1
ENSMUSP00000129767	0.291771	Psma2
ENSMUSP00000152345	0.450677	Mrpl32
ENSMUSP00000015855	0.422737	Prune1
ENSMUSP00000015858	0.303683	Cers2
ENSMUSP00000015877	0.462058	Capza2
ENSMUSP00000015891	0.569351	Vps45
ENSMUSP00000015892	0.101945	Prpf3
ENSMUSP00000128483	0.193503	Anp32e
ENSMUSP00000121266	0.0137192	Tab2
ENSMUSP00000015901	0.138752	Ppil4
ENSMUSP00000107509	0.588749	Eps8
ENSMUSP00000015934	0.481559	Surf1
ENSMUSP00000015950	0.854375	Qdpr
ENSMUSP00000141553	0.446802	Tnr
ENSMUSP00000099835	0.393161	Sqstm1
ENSMUSP00000015994	0.693537	Adamtsl4
ENSMUSP00000015998	0.654004	Cd5l
ENSMUSP00000101999	0.476764	Prpsap1
ENSMUSP00000112871	0.179157	Ncapg
ENSMUSP00000016033	0.636136	Lta4h
ENSMUSP00000099461	0.600179	Dstn
ENSMUSP00000016081	0.430264	H2afy
ENSMUSP00000102716	0.263481	Bola1
ENSMUSP00000016094	0.412539	Ncf1
ENSMUSP00000016105	0.123362	Adss
ENSMUSP00000016115	0	Actr8
ENSMUSP00000016138	0.32507	Fnta
ENSMUSP00000022281	0.0573218	Skiv2l2
ENSMUSP00000016168	0.214582	Lbp
ENSMUSP00000016231	0.0720362	Fli1
ENSMUSP00000053232	0.333746	Stard13
ENSMUSP00000125620	0.222358	Hsd11b1
ENSMUSP00000016396	0.479859	Atp5e
ENSMUSP00000016399	0.114171	Tubb1
ENSMUSP00000016400	0.492397	Ctsz
ENSMUSP00000054556	0.353302	Eef1a2
ENSMUSP00000109692	0.325265	Pls3
ENSMUSP00000016530	0.486382	Mpped2
ENSMUSP00000016553	0.472078	Nkap
ENSMUSP00000016571	0.188702	Ndufa1
ENSMUSP00000074902	0.472431	Cr1l
ENSMUSP00000107250	0.225187	Ppfibp1
ENSMUSP00000016638	0.378424	Cd34
ENSMUSP00000016639	0.741563	Plgrkt
ENSMUSP00000106195	0.173423	Mtif3
ENSMUSP00000016664	0.289664	Lnx2
ENSMUSP00000016672	0.588997	Mapkapk2
ENSMUSP00000052283	0.296018	Lamp2
ENSMUSP00000132450	0.354282	Atxn10
ENSMUSP00000098053	0.00512125	Eif3d
ENSMUSP00000131457	0	Nup50
ENSMUSP00000016781	0.672422	Ift27
ENSMUSP00000058320	0.554767	Pacsin2
ENSMUSP00000016901	0.730955	Ttll12
ENSMUSP00000016977	0	Mrps18c
ENSMUSP00000119065	0.270135	Srsf6
ENSMUSP00000099404	0.11649	Plcg1
ENSMUSP00000017153	0	Sdc4
ENSMUSP00000099388	0.116719	Nbr1
ENSMUSP00000101909	0.454276	Cyth1
ENSMUSP00000090360	0.413046	Nt5c3b
ENSMUSP00000017332	0.637675	Coa3
ENSMUSP00000098069	0	Med24
ENSMUSP00000017365	0.17336	Psmd3
ENSMUSP00000017408	0.417243	Exosc10
ENSMUSP00000017430	0.683193	Glod4
ENSMUSP00000061317	0.156473	Vps53
ENSMUSP00000017435	0.0514951	Taok1
ENSMUSP00000099383	0.268893	Acot8
ENSMUSP00000102782	0.25104	Cd300lg
ENSMUSP00000097967	0.520438	Mpp2
ENSMUSP00000017488	0.394172	Vtn
ENSMUSP00000099536	0.182616	Aldoc
ENSMUSP00000017548	0.312435	Rpl19
ENSMUSP00000054168	0.156201	Zfp207
ENSMUSP00000133571	0.379927	Psmd11
ENSMUSP00000017610	0.177855	Timp2
ENSMUSP00000017622	0	Zc3h18
ENSMUSP00000017629	0.145141	Top2b
ENSMUSP00000017692	0	Suz12
ENSMUSP00000060028	0.2801	Crlf3
ENSMUSP00000091551	0.581858	Abr
ENSMUSP00000099380	0.440458	Elmo2
ENSMUSP00000076664	0.165982	Rhot1
ENSMUSP00000017841	0.190313	Ada
ENSMUSP00000017851	0.634708	Serinc3
ENSMUSP00000033230	0.694955	Tha1
ENSMUSP00000121973	0.724201	Pgs1
ENSMUSP00000073102	0.746945	Afmid
ENSMUSP00000099390	0.363956	Pigt
ENSMUSP00000144623	0.413645	Slc12a5
ENSMUSP00000104939	0.354981	Pltp
ENSMUSP00000017900	0.598218	Slc12a7
ENSMUSP00000017904	0.346706	Ctsa
ENSMUSP00000034370	0.541064	Slc12a4
ENSMUSP00000099563	0.335457	Myo1c
ENSMUSP00000017920	0.187472	Crk
ENSMUSP00000115419	0.574869	Cox7c
ENSMUSP00000115723	0.585639	Pitpna
ENSMUSP00000105052	0.349065	Jph2
ENSMUSP00000017975	0.14831	Rab5a
ENSMUSP00000102999	0	Nkiras2
ENSMUSP00000105048	0.418379	Gdap1l1
ENSMUSP00000018113	0.486851	Ptgis
ENSMUSP00000018143	0.0504686	Ddx27
ENSMUSP00000018186	0.873345	Cyb5r3
ENSMUSP00000018315	0.214753	Vmp1
ENSMUSP00000125623	0.43053	Trove2
ENSMUSP00000018353	0	Stk4
ENSMUSP00000018430	0.284385	Psmb6
ENSMUSP00000018431	0.037808	Spag7
ENSMUSP00000018437	0.0553314	Pfn1
ENSMUSP00000105010	0.455898	Tomm34
ENSMUSP00000018470	0.229263	Ywhab
ENSMUSP00000018478	0.123545	Ksr1
ENSMUSP00000081011	0.403157	Gpx3
ENSMUSP00000104511	0.74859	Anxa6
ENSMUSP00000129269	0	Smurf2
ENSMUSP00000113848	0.305586	Kif3a
ENSMUSP00000113038	0.361352	2022-09-08
ENSMUSP00000018549	0.648943	Mrm1
ENSMUSP00000102602	0.758556	Mapt
ENSMUSP00000064926	0.175159	Gid4
ENSMUSP00000018561	0.0874434	Myo1b
ENSMUSP00000103537	0.478936	Akap1
ENSMUSP00000018577	0.830829	Nol11
ENSMUSP00000077612	0.655547	C1qbp
ENSMUSP00000104301	0	Chd3
ENSMUSP00000018645	0.102592	Ncor1
ENSMUSP00000038900	0.153579	Ncor1
ENSMUSP00000018651	0.377017	Trpv2
ENSMUSP00000018653	0.364722	Cenpv
ENSMUSP00000137517	0.475767	Pcgf2
ENSMUSP00000018691	0.149957	Pip4k2b
ENSMUSP00000018710	0.37191	Slc2a4
ENSMUSP00000099640	0.355773	2810408A11Rik
ENSMUSP00000099634	0.408035	Acadvl
ENSMUSP00000104485	0.199163	Atox1
ENSMUSP00000149604	0.449534	Sparc
ENSMUSP00000018743	0.300162	Mief2
ENSMUSP00000018803	0.564986	Pnpo
ENSMUSP00000018805	0.110954	Cog1
ENSMUSP00000091475	0.104476	Cbx1
ENSMUSP00000099441	0.205964	Cdk5rap3
ENSMUSP00000018816	0.45133	Copz2
ENSMUSP00000103250	0	Sp2
ENSMUSP00000018841	0.0245347	Aatf
ENSMUSP00000018851	0.288171	Dync1h1
ENSMUSP00000099666	0.240124	Slc25a35
ENSMUSP00000018905	0.0928109	Mpdu1
ENSMUSP00000018909	0.384308	Fxr2
ENSMUSP00000104294	0.451558	Cd68
ENSMUSP00000034046	0.451573	Acsl1
ENSMUSP00000018963	0.112614	Lsp1
ENSMUSP00000087756	0.292589	Myh11
ENSMUSP00000103795	0.525231	Unc45b
ENSMUSP00000018992	0.527102	Rars
ENSMUSP00000116746	0.760246	Mrpl58
ENSMUSP00000021078	0.657705	Fdxr
ENSMUSP00000019026	0.745365	Mrpl45
ENSMUSP00000128399	0.0517866	Mb
ENSMUSP00000019050	0.620112	P4ha2
ENSMUSP00000136963	0.217471	Arrb1
ENSMUSP00000019065	0	Pelp1
ENSMUSP00000019068	0.0111423	Alox15
ENSMUSP00000019076	0.589438	Map2k3
ENSMUSP00000019118	0.284792	Sart3
ENSMUSP00000044937	0.839551	Nars2
ENSMUSP00000019198	0.420429	Fis1
ENSMUSP00000019199	0.289045	Plod1
ENSMUSP00000144231	0.818578	Slc25a22
ENSMUSP00000019231	0.16794	Atp6ap1
ENSMUSP00000019246	0.806328	Aldh3a1
ENSMUSP00000019268	0.592458	Scrn1
ENSMUSP00000019283	0.448851	Isyna1
ENSMUSP00000117231	0.79626	Hars2
ENSMUSP00000019302	0.840388	Tmem160
ENSMUSP00000102987	0.269838	Rab5c
ENSMUSP00000019323	0.254862	Mdh2
ENSMUSP00000086460	0.0260234	H13
ENSMUSP00000019354	0.153192	Atp6v1e1
ENSMUSP00000013886	0.521565	Ppp1r12c
ENSMUSP00000019405	0.511407	Map1s
ENSMUSP00000019422	0.49517	Dpep1
ENSMUSP00000019439	0.135502	Tmem129
ENSMUSP00000019441	0.0763607	Nop9
ENSMUSP00000099399	0.563827	Atp6v0a1
ENSMUSP00000099394	0.281698	Aoc3
ENSMUSP00000019517	0	Cops3
ENSMUSP00000114069	0.351761	Fkbp8
ENSMUSP00000134178	0.378682	Ddx39b
ENSMUSP00000019577	0.250293	Gipc1
ENSMUSP00000104272	0.63047	Plscr3
ENSMUSP00000019614	0.0260445	Xab2
ENSMUSP00000019615	0.432114	Cdc37
ENSMUSP00000113886	0.541616	Rab4a
ENSMUSP00000153081	0.567458	Trip10
ENSMUSP00000019638	0.153875	Cops6
ENSMUSP00000114019	0.415579	Gyg
ENSMUSP00000148227	0.211646	Rcn3
ENSMUSP00000019721	0.43858	Pdk4
ENSMUSP00000019722	0.301452	Ubxn6
ENSMUSP00000019723	0.298118	Mydgf
ENSMUSP00000019803	0.232028	Ccdc12
ENSMUSP00000019854	0.755703	Mrpl24
ENSMUSP00000019862	0.858383	L3hypdh
ENSMUSP00000115754	0.129051	Slc35e1
ENSMUSP00000019882	0.0328786	Polr2i
ENSMUSP00000043355	0.62039	Rmnd1
ENSMUSP00000019908	0.560736	Mtrf1l
ENSMUSP00000019911	0.0462417	Hdac2
ENSMUSP00000093436	0.291577	Trdn
ENSMUSP00000044535	0.0580553	Stxbp5
ENSMUSP00000125552	0.840008	Hint3
ENSMUSP00000019927	0.412553	Trmt11
ENSMUSP00000132514	0.21359	Katna1
ENSMUSP00000123866	0.564323	Pcmt1
ENSMUSP00000119053	0.448948	1700021F05Rik
ENSMUSP00000019937	0.386746	Sec63
ENSMUSP00000019939	0.288682	Snx3
ENSMUSP00000019945	0.528003	Pex3
ENSMUSP00000055519	0.737125	Fuca2
ENSMUSP00000019950	0.138575	Ltv1
ENSMUSP00000076093	0.411286	Utrn
ENSMUSP00000019965	0.576479	Smpd2
ENSMUSP00000019967	0.930302	Mical1
ENSMUSP00000090227	0.0464804	Slc16a10
ENSMUSP00000097547	0.407021	Fyn
ENSMUSP00000019992	0.475951	Lama4
ENSMUSP00000097444	0.674892	Prep
ENSMUSP00000123238	0.0354694	Reps1
ENSMUSP00000020004	0.00360201	Asf1a
ENSMUSP00000101115	0	Gopc
ENSMUSP00000020012	0.768354	Qrsl1
ENSMUSP00000060940	0.491003	Rtn4ip1
ENSMUSP00000119829	0.251024	Vta1
ENSMUSP00000020022	0.381987	Smpdl3a
ENSMUSP00000151994	0.112914	Reep3
ENSMUSP00000131415	0.788113	Fabp7
ENSMUSP00000020034	0.171494	Echdc1
ENSMUSP00000020045	0.711921	Ros1
ENSMUSP00000090304	0.458913	Lama2
ENSMUSP00000151842	0.599683	Ppp1r12a
ENSMUSP00000009789	0.240348	P4ha1
ENSMUSP00000151293	0.667728	2022-09-10
ENSMUSP00000020077	0.451081	Lims1
ENSMUSP00000101108	0.240552	Lims1
ENSMUSP00000020085	0.442261	Ube2d1
ENSMUSP00000131431	0.366414	Dcn
ENSMUSP00000020107	0.243152	Atp2b1
ENSMUSP00000020112	0.408525	Uhrf1bp1l
ENSMUSP00000020123	0.169499	Tmpo
ENSMUSP00000072092	0.116867	Tmpo
ENSMUSP00000020149	0.639242	Ikbip
ENSMUSP00000055122	0.243186	Epb41l2
ENSMUSP00000020157	0.0882162	Apaf1
ENSMUSP00000090316	0.0627152	Med23
ENSMUSP00000020161	0.0921213	Arg1
ENSMUSP00000020163	0.447817	Nedd1
ENSMUSP00000020169	0.404591	Enpp3
ENSMUSP00000020173	0.256376	Map7
ENSMUSP00000020171	0.347586	Ctgf
ENSMUSP00000020174	0.207122	Stx7
ENSMUSP00000020182	0.586718	Pex7
ENSMUSP00000020188	0.475483	Ifngr1
ENSMUSP00000070355	0.019067	Cdk17
ENSMUSP00000136313	0.567532	Ndufa12
ENSMUSP00000063264	0.18608	Tmcc3
ENSMUSP00000020217	0.375122	Nudt4
ENSMUSP00000020223	0.505574	Tcp11l2
ENSMUSP00000020234	0.179896	Timp3
ENSMUSP00000020238	0.263642	Hsp90b1
ENSMUSP00000020241	0.216847	Pah
ENSMUSP00000020248	0.335293	Washc3
ENSMUSP00000151886	0.456629	Herc4
ENSMUSP00000093240	0.285133	Mypn
ENSMUSP00000020263	0.367466	Hnrnph3
ENSMUSP00000113429	0.0915547	Rufy2
ENSMUSP00000151895	0.261303	Ccar1
ENSMUSP00000020270	0.076755	Ddx50
ENSMUSP00000090130	0.50184	Vps26a
ENSMUSP00000020273	0.528351	Supv3l1
ENSMUSP00000097297	0.664054	Aifm2
ENSMUSP00000020283	0.678597	H2afy2
ENSMUSP00000020285	0.335001	Sar1a
ENSMUSP00000020286	0.746115	Ppa1
ENSMUSP00000131952	0.00100494	Eif4ebp2
ENSMUSP00000020289	0.45945	Pald1
ENSMUSP00000090155	0	Sgpl1
ENSMUSP00000020298	0.38547	Pcbd1
ENSMUSP00000020301	0.17585	Vsir
ENSMUSP00000118088	0.22023	Dnajb12
ENSMUSP00000020311	0.569993	Micu1
ENSMUSP00000020315	0.169889	Cand1
ENSMUSP00000020316	0.117619	Tbk1
ENSMUSP00000020317	0.0906251	Pno1
ENSMUSP00000099945	0.111654	Plek
ENSMUSP00000020329	0.127672	Egfr
ENSMUSP00000151244	0.153915	Usp15
ENSMUSP00000020339	0.403879	Tbc1d15
ENSMUSP00000020343	0.174416	Rab21
ENSMUSP00000090884	0.293308	Dock2
ENSMUSP00000127330	0.425838	Rab1a
ENSMUSP00000020359	0.773481	Gamt
ENSMUSP00000000137	0.33084	Actr2
ENSMUSP00000101003	0.45459	Ndufs7
ENSMUSP00000151821	0.212432	Ptprb
ENSMUSP00000100902	0.0145844	Cnot2
ENSMUSP00000045693	0.820901	Cobl
ENSMUSP00000091011	0.458804	Grb10
ENSMUSP00000020397	0.206412	Snrpd3
ENSMUSP00000105286	0.876533	Ddc
ENSMUSP00000020399	0.654858	Cpm
ENSMUSP00000020403	0.620058	Csrp2
ENSMUSP00000100911	0.525533	Osbpl8
ENSMUSP00000143508	0.306167	Mknk2
ENSMUSP00000020420	0.38264	Ap3d1
ENSMUSP00000117160	0.227103	Sf3a2
ENSMUSP00000020440	0.358389	Timm13
ENSMUSP00000020441	0.244216	Vps13d
ENSMUSP00000020449	0.501571	Helb
ENSMUSP00000101057	0.398313	Dip2a
ENSMUSP00000020463	0.252887	Ncln
ENSMUSP00000001181	0.510372	Col6a2
ENSMUSP00000020478	0.259507	Hcfc2
ENSMUSP00000151629	0.750221	Txnrd1
ENSMUSP00000020497	0.803774	Aldh1l2
ENSMUSP00000020490	0.0592865	Wdr82
ENSMUSP00000020493	0.818342	Pofut2
ENSMUSP00000020500	0.378853	Appl2
ENSMUSP00000134416	0	Sumo3
ENSMUSP00000020504	0.561841	Hint1
ENSMUSP00000120778	0.848577	Lyrm7
ENSMUSP00000099885	0.505581	Stk10
ENSMUSP00000020513	0.0843262	Papolg
ENSMUSP00000099928	0.525018	Rel
ENSMUSP00000020522	0.0597766	Pfkl
ENSMUSP00000020524	0.271263	Rhbdf1
ENSMUSP00000020523	0.119039	Pex13
ENSMUSP00000020529	0.339713	Ahsa2
ENSMUSP00000020538	0.336568	Xpo1
ENSMUSP00000020550	0.398642	Cdc34
ENSMUSP00000072929	0.1088	Erlec1
ENSMUSP00000006629	0.640831	Sptbn1
ENSMUSP00000099938	0.386939	Mdh1
ENSMUSP00000020578	0	Nudcd2
ENSMUSP00000020580	0.0211166	Polrmt
ENSMUSP00000104532	0.623092	Acsl6
ENSMUSP00000090853	0.510572	Cyfip2
ENSMUSP00000126303	0.113779	Mgat1
ENSMUSP00000020608	0.270418	Ppp2ca
ENSMUSP00000076459	0.45378	Sgcd
ENSMUSP00000020617	0	Flt4
ENSMUSP00000074238	0.172373	Hnrnpab
ENSMUSP00000020625	0.546109	Phykpl
ENSMUSP00000020630	0.38465	Hspa4
ENSMUSP00000020629	0.274792	Gfpt2
ENSMUSP00000020634	0.228314	Mapk9
ENSMUSP00000137440	0.749783	Canx
ENSMUSP00000020640	0.0320591	Rack1
ENSMUSP00000020643	0.629691	Rufy1
ENSMUSP00000020649	0.293271	Rad50
ENSMUSP00000020653	0.318054	Sar1b
ENSMUSP00000018755	0.936685	Pdlim4
ENSMUSP00000020657	0.0247191	Ube2b
ENSMUSP00000020662	0.465053	Kremen1
ENSMUSP00000091061	0.298936	Nefh
ENSMUSP00000104517	0.395953	Tnip1
ENSMUSP00000020673	0.408461	Vdac1
ENSMUSP00000137281	0.212668	Slu7
ENSMUSP00000020695	0.412424	Tns3
ENSMUSP00000131670	0.394156	Igfbp3
ENSMUSP00000105612	0.0152383	Pes1
ENSMUSP00000020710	0.159032	Tcn2
ENSMUSP00000003459	0.185816	Myo1g
ENSMUSP00000105638	0.261716	Smtn
ENSMUSP00000133155	0.606536	Smtn
ENSMUSP00000127281	0.219941	Arf5
ENSMUSP00000020719	0	2310033P09Rik
ENSMUSP00000127566	0.686601	Guk1
ENSMUSP00000105676	0.137915	Eif4enif1
ENSMUSP00000003461	0.549788	Ogdh
ENSMUSP00000020741	0.230001	Drg1
ENSMUSP00000099907	0.834227	Rtn4
ENSMUSP00000020749	0.818986	Mtif2
ENSMUSP00000020754	0.161133	Cfap36
ENSMUSP00000020756	0.567066	Pnpt1
ENSMUSP00000020759	0.309987	Efemp1
ENSMUSP00000099985	0.146087	Myl7
ENSMUSP00000099987	0.268697	Aebp1
ENSMUSP00000020768	0.110077	Pgam2
ENSMUSP00000020769	0.188223	Dbnl
ENSMUSP00000119535	0.62712	Mrps24
ENSMUSP00000103556	0.0970409	Dynll2
ENSMUSP00000091487	0.0530333	Supt4a
ENSMUSP00000018544	0.48601	2022-09-04
ENSMUSP00000124234	0	Btnl10
ENSMUSP00000020801	0.0524663	Smg8
ENSMUSP00000150777	0.0965223	Rnf187
ENSMUSP00000020820	0.265708	Mrpl22
ENSMUSP00000119715	0.0434514	Rps6kb1
ENSMUSP00000020826	0.155586	Sap30l
ENSMUSP00000020831	0.294293	Fam114a2
ENSMUSP00000004955	0.373584	Prpsap2
ENSMUSP00000020843	0	Acaca
ENSMUSP00000018744	0.627408	Shmt1
ENSMUSP00000060749	0.302592	Llgl1
ENSMUSP00000018568	0.221143	Drg2
ENSMUSP00000020849	0.245388	Tom1l1
ENSMUSP00000020851	0.58344	Cox11
ENSMUSP00000020856	0.549352	Bzw2
ENSMUSP00000071788	0.391784	Elac2
ENSMUSP00000052912	0.154597	Pdia6
ENSMUSP00000020886	0.734486	Nampt
ENSMUSP00000036082	0.761964	Nbas
ENSMUSP00000020904	0.525741	Rock2
ENSMUSP00000065613	0.373731	Fam49a
ENSMUSP00000038430	0.0542809	Snx13
ENSMUSP00000070583	0.182014	Lpin1
ENSMUSP00000106751	0.388379	Pum2
ENSMUSP00000020927	0.543599	Hs1bp3
ENSMUSP00000036044	0.461482	Apob
ENSMUSP00000020930	0.422699	Gna13
ENSMUSP00000056500	0.577913	Prkar1a
ENSMUSP00000020948	0.481032	Abca8b
ENSMUSP00000020947	0.414894	Rdh14
ENSMUSP00000020949	0.58517	Map2k6
ENSMUSP00000020954	0.207115	Trappc12
ENSMUSP00000020957	0.783395	Adi1
ENSMUSP00000020962	0.423488	Ubxn2a
ENSMUSP00000020969	0.714642	Cmpk2
ENSMUSP00000151896	0.203612	Itsn2
ENSMUSP00000106567	0.745447	Mboat2
ENSMUSP00000020980	0.263844	Rrm2
ENSMUSP00000106481	0.419012	Dld
ENSMUSP00000021001	0.514625	Rab10
ENSMUSP00000113703	0.400472	Pxdn
ENSMUSP00000021018	0	Taf15
ENSMUSP00000001963	0.652249	Ace
ENSMUSP00000102575	0	Cdc27
ENSMUSP00000021028	0.126366	Itgb3
ENSMUSP00000021030	0.187335	Mettl2
ENSMUSP00000099502	0.785805	Nle1
ENSMUSP00000097909	0.463359	Mrc2
ENSMUSP00000090525	0.380146	Lig3
ENSMUSP00000021040	0.189157	Cct6b
ENSMUSP00000002044	0.124396	Map3k3
ENSMUSP00000021046	0.14532	Ddx42
ENSMUSP00000021048	0.016833	Ftsj3
ENSMUSP00000021049	0.458542	Psmc5
ENSMUSP00000071289	0.334021	Nf1
ENSMUSP00000067111	0.258485	Pecam1
ENSMUSP00000021060	0.342517	Polg2
ENSMUSP00000021062	0.0930752	Ddx5
ENSMUSP00000021063	0.0872759	Psmd12
ENSMUSP00000021077	0.0694433	Slc9a3r1
ENSMUSP00000021082	0.29613	Nt5c
ENSMUSP00000021083	0.128792	Jpt1
ENSMUSP00000115044	0.21409	Sumo2
ENSMUSP00000021085	0.0786047	Nup85
ENSMUSP00000019135	0	Gga3
ENSMUSP00000090593	0.304828	Cluh
ENSMUSP00000102116	0.0954479	Mif4gd
ENSMUSP00000021089	0.689327	Slc25a19
ENSMUSP00000021091	0.600135	Pafah1b1
ENSMUSP00000114844	0.142597	Sap30bp
ENSMUSP00000102066	0.0212585	Itgb4
ENSMUSP00000021114	0.853916	Galk1
ENSMUSP00000021120	0.399463	Trim47
ENSMUSP00000021119	0.603881	Aspa
ENSMUSP00000102047	0.602178	Mrpl38
ENSMUSP00000072717	0.577758	Acox1
ENSMUSP00000021133	0.210316	Srp68
ENSMUSP00000099321	0.61911	Llgl2
ENSMUSP00000021135	0.1025	Ncbp3
ENSMUSP00000021142	0	Atp2a3
ENSMUSP00000118751	0.463474	Ankfy1
ENSMUSP00000021147	0.28846	Exoc7
ENSMUSP00000021148	0.0997601	Ube2g1
ENSMUSP00000080791	0.396304	Ube2o
ENSMUSP00000021158	0.152678	Txndc17
ENSMUSP00000099318	0.19973	Rhbdf2
ENSMUSP00000021166	0.398735	Cygb
ENSMUSP00000021170	0.335654	Mxra7
ENSMUSP00000104173	0.117443	Rabep1
ENSMUSP00000123242	0.575616	Kif1c
ENSMUSP00000072091	0.784224	Mink1
ENSMUSP00000104216	0	0610010K14Rik
ENSMUSP00000021183	0.324936	Eral1
ENSMUSP00000021187	0.754221	Dhrs13
ENSMUSP00000104028	0.475213	Coro6
ENSMUSP00000021197	0.183675	Blmh
ENSMUSP00000021201	0.242331	Cpd
ENSMUSP00000021203	0.446632	Timm22
ENSMUSP00000021204	0.546218	Nxn
ENSMUSP00000021207	0.355186	Rflnb
ENSMUSP00000070993	0.22326	Ywhae
ENSMUSP00000099568	0.0862065	Prpf8
ENSMUSP00000042271	0.444728	Spag9
ENSMUSP00000021226	0.210011	Luc7l3
ENSMUSP00000021239	0.117398	Lrrc59
ENSMUSP00000021249	0.45158	Scrn2
ENSMUSP00000099433	0.457623	Cacnb1
ENSMUSP00000099432	0.0753076	Fbxl20
ENSMUSP00000019362	0	Dvl2
ENSMUSP00000069505	0.280776	Nr1d1
ENSMUSP00000112611	0.617479	Vamp2
ENSMUSP00000112063	0.36277	Ctc1
ENSMUSP00000021282	0.427546	Pfas
ENSMUSP00000090661	0.2418	Myh10
ENSMUSP00000104314	0.422681	Ntn1
ENSMUSP00000021285	0.224751	Stx8
ENSMUSP00000131883	0.346179	Myh3
ENSMUSP00000007317	0.203582	Krt19
ENSMUSP00000103012	0	Acly
ENSMUSP00000021297	0	Lsm12
ENSMUSP00000102740	0.195598	Ubtf
ENSMUSP00000090230	0.107702	Ccdc43
ENSMUSP00000102675	0.113724	Eftud2
ENSMUSP00000021313	0.74944	Dcakd
ENSMUSP00000021314	0.390112	Nmt1
ENSMUSP00000099366	0.679618	Plcd3
ENSMUSP00000021329	0.0754482	Gosr2
ENSMUSP00000021332	0.624584	Fkbp3
ENSMUSP00000021335	0.359742	Scfd1
ENSMUSP00000082533	0.253287	Coch
ENSMUSP00000013130	0.46942	Strn3
ENSMUSP00000021338	0.119929	Ap4s1
ENSMUSP00000021339	0.3245	Dtd2
ENSMUSP00000021345	0.482564	Gtf2a1
ENSMUSP00000021347	0.0786657	Sel1l
ENSMUSP00000021368	0.0450636	Nemf
ENSMUSP00000021375	0.394083	Sec23a
ENSMUSP00000021370	0.55246	L2hgdh
ENSMUSP00000021380	0.150003	Trappc6b
ENSMUSP00000021381	0.0445019	Pnn
ENSMUSP00000151482	0.574487	Ctage5
ENSMUSP00000126975	0.269711	Ptpn21
ENSMUSP00000105732	0	Zc3h14
ENSMUSP00000021405	0	Polr2h
ENSMUSP00000021411	0.35028	1110008L16Rik
ENSMUSP00000021412	0.306152	Psma6
ENSMUSP00000151498	0.301447	Ralgapa1
ENSMUSP00000053540	0.9154	Gstz1
ENSMUSP00000021424	0.218509	Sptlc2
ENSMUSP00000021425	0.192678	Ahsa1
ENSMUSP00000072527	0.167314	Vipas39
ENSMUSP00000021428	0.160022	Snw1
ENSMUSP00000125341	0.763889	Slirp
ENSMUSP00000098724	0.86714	Adck1
ENSMUSP00000021443	0.543773	Mthfd1
ENSMUSP00000021447	0.0541138	Ppp2r5e
ENSMUSP00000021450	0.0533722	Sgpp1
ENSMUSP00000021458	0.0196727	Sptb
ENSMUSP00000021466	0	Atl1
ENSMUSP00000071231	0.331407	Pygl
ENSMUSP00000021471	0.931599	Tmx1
ENSMUSP00000021479	0.542261	Actr10
ENSMUSP00000021486	0.708547	Timm9
ENSMUSP00000077594	0.298001	Rtn1
ENSMUSP00000120033	0.22723	Rtn1
ENSMUSP00000021506	0.274929	Serpina3n
ENSMUSP00000152198	0.622614	Dhrs7
ENSMUSP00000021514	0.218592	Ppm1a
ENSMUSP00000021522	0.224506	Glrx5
ENSMUSP00000105527	0.0379207	Papola
ENSMUSP00000080683	0.360532	Mpp5
ENSMUSP00000021536	0.332285	Atp6v1d
ENSMUSP00000021539	0.213233	Vrk1
ENSMUSP00000071214	0.213098	Eif2s1
ENSMUSP00000057462	0.275065	Vti1b
ENSMUSP00000105976	0.159023	Smoc1
ENSMUSP00000131728	0.635274	Gm20498
ENSMUSP00000081953	0.679757	Pacs2
ENSMUSP00000009099	0.165355	Mta1
ENSMUSP00000021572	0.419222	Wdr37
ENSMUSP00000152412	0.117649	Gtpbp4
ENSMUSP00000152444	0.224099	Esyt2
ENSMUSP00000021595	0.398186	Psmc1
ENSMUSP00000042987	0.271324	Rps6ka5
ENSMUSP00000082177	0.00508819	Ccdc88c
ENSMUSP00000105700	0.764397	Dglucy
ENSMUSP00000152680	0.284352	Fbln5
ENSMUSP00000105647	0.605158	Lgmn
ENSMUSP00000137305	0.302203	Golga5
ENSMUSP00000152229	0.884919	Pitrm1
ENSMUSP00000117030	0.956556	Pfkp
ENSMUSP00000021617	0.575954	Asb2
ENSMUSP00000137162	0.784738	Otub2
ENSMUSP00000152454	0.660332	Gdi2
ENSMUSP00000139725	0.84007	Rgs6
ENSMUSP00000136280	0.259466	Dpf3
ENSMUSP00000113806	0.693314	Papln
ENSMUSP00000119303	0.103192	Numb
ENSMUSP00000021649	0.872201	Acot2
ENSMUSP00000021661	0.653968	Coq6
ENSMUSP00000071939	0.515525	Entpd5
ENSMUSP00000082288	0.817588	Aldh6a1
ENSMUSP00000021667	0.212324	Isca2
ENSMUSP00000021668	0.230469	Npc2
ENSMUSP00000021670	0.197738	Ylpm1
ENSMUSP00000152784	0.00189078	Ccnk
ENSMUSP00000021689	0.158364	Evl
ENSMUSP00000021692	0.120134	Yy1
ENSMUSP00000021693	0.890425	Slc25a29
ENSMUSP00000124625	0.735765	Wars
ENSMUSP00000091921	0.148092	Hsp90aa1
ENSMUSP00000042565	0.601235	Cdc42bpb
ENSMUSP00000152337	0.392581	Exoc3l4
ENSMUSP00000105415	0	Tnfaip2
ENSMUSP00000126825	0.238969	Eif5
ENSMUSP00000062464	0.226405	Ppp1r13b
ENSMUSP00000152558	0.693693	Zfyve21
ENSMUSP00000082004	0.609812	Klc1
ENSMUSP00000021719	0.341815	2010107E04Rik
ENSMUSP00000097442	0.857317	Mtr
ENSMUSP00000021750	0.390873	Ryr2
ENSMUSP00000021772	0.655284	Mrs2
ENSMUSP00000021773	0.175305	Gpld1
ENSMUSP00000021785	0	Exoc2
ENSMUSP00000021790	0.0769251	Tmem14c
ENSMUSP00000021800	0.364796	Mcur1
ENSMUSP00000021802	0.544724	Cap2
ENSMUSP00000021803	0.0535202	Nup153
ENSMUSP00000055304	0.811213	Kif13a
ENSMUSP00000021806	0.857629	Tpmt
ENSMUSP00000021807	0.0526675	Dek
ENSMUSP00000136728	0.451914	Aspn
ENSMUSP00000021822	0.21322	Ogn
ENSMUSP00000093473	0.127272	Spin1
ENSMUSP00000021832	0	Wrnip1
ENSMUSP00000006392	0.108947	Serpinb9b
ENSMUSP00000129831	0.146851	Ripk1
ENSMUSP00000152654	0.013399	Prpf4b
ENSMUSP00000131735	0.460698	Eci2
ENSMUSP00000153658	0.676063	Fars2
ENSMUSP00000153120	0.592071	Ssr1
ENSMUSP00000021866	0.587501	Riok1
ENSMUSP00000021907	0.802158	Fbp2
ENSMUSP00000060828	0.55581	Syk
ENSMUSP00000021913	0.71593	Auh
ENSMUSP00000021920	0.15713	Sptlc1
ENSMUSP00000021930	0	Sfxn1
ENSMUSP00000021929	0.304963	Habp4
ENSMUSP00000021933	0.281912	Ctsl
ENSMUSP00000021940	0.878228	Lman2
ENSMUSP00000021948	0.297491	F12
ENSMUSP00000120465	0.192349	Pdlim7
ENSMUSP00000153348	0	Ddx41
ENSMUSP00000021958	0.670735	Pcbd2
ENSMUSP00000021959	0.35957	Txndc15
ENSMUSP00000133245	0.185312	Ddx46
ENSMUSP00000021963	0.481172	Caml
ENSMUSP00000021991	0.28671	Mterf3
ENSMUSP00000021993	0.359214	Uqcrb
ENSMUSP00000022009	0.32179	Cetn3
ENSMUSP00000112104	0.273032	Hnrnpk
ENSMUSP00000135342	0	Hnrnpk
ENSMUSP00000022032	0.526871	2210016F16Rik
ENSMUSP00000022038	0.192773	Naa35
ENSMUSP00000022040	0.735511	Agtpbp1
ENSMUSP00000153607	0.0202733	Dapk1
ENSMUSP00000022057	0.35672	Tppp
ENSMUSP00000022060	0.334875	Pdcd6
ENSMUSP00000022062	0.312618	Sdha
ENSMUSP00000022063	0.750448	Ccdc127
ENSMUSP00000022064	0.501132	Lrrc14b
ENSMUSP00000133166	0.65355	Erap1
ENSMUSP00000152174	0.545084	Cast
ENSMUSP00000022082	0.376831	Glrx
ENSMUSP00000105321	0.141432	Nsun2
ENSMUSP00000152495	0.395041	Ndufs6
ENSMUSP00000022102	0.0906628	Clptm1l
ENSMUSP00000022108	0.570899	Hapln1
ENSMUSP00000105173	0.528328	Vcan
ENSMUSP00000022115	0.778025	Xrcc4
ENSMUSP00000022122	0.483659	Ckmt2
ENSMUSP00000065764	0.2031	Slc30a5
ENSMUSP00000022148	0.825561	Mccc2
ENSMUSP00000022153	0.830262	Ptcd2
ENSMUSP00000022163	0.239374	Btf3
ENSMUSP00000022169	0.446196	Hexb
ENSMUSP00000125656	0.695081	Gfm2
ENSMUSP00000076856	0.331297	Col4a3bp
ENSMUSP00000067685	0.327849	Iqgap2
ENSMUSP00000022196	0.377666	Ap3b1
ENSMUSP00000022197	0.257434	Scamp1
ENSMUSP00000070339	0.242621	Jmy
ENSMUSP00000022203	0.071676	Dimt1
ENSMUSP00000125644	0.282461	Kif2a
ENSMUSP00000136485	0.425651	Pde4d
ENSMUSP00000132945	0.0708599	Rab3c
ENSMUSP00000022213	0.463644	Thbs4
ENSMUSP00000075526	0.873736	Mtx3
ENSMUSP00000022217	0.157265	Zfyve16
ENSMUSP00000140536	0.262341	Erbin
ENSMUSP00000104938	0.736089	Nln
ENSMUSP00000022224	0.225609	Trappc13
ENSMUSP00000022225	0.238337	Trim23
ENSMUSP00000022226	0.36889	Ppwd1
ENSMUSP00000022242	0.331204	Emb
ENSMUSP00000022245	0.732938	Mrps30
ENSMUSP00000058313	0.0624012	Slc4a7
ENSMUSP00000022256	0.273557	Psmd6
ENSMUSP00000022264	0.302013	Ptprg
ENSMUSP00000022268	0.285135	Pdhb
ENSMUSP00000064205	0.171402	Il6st
ENSMUSP00000096769	0	Ddx4
ENSMUSP00000064423	0.360643	Plpp1
ENSMUSP00000022282	0.534753	Gpx8
ENSMUSP00000022286	0.547702	Ndufs4
ENSMUSP00000022293	0.42906	Vdac2
ENSMUSP00000119330	0.730837	Comtd1
ENSMUSP00000022310	0.159566	Ngly1
ENSMUSP00000108243	0.653727	Oxsm
ENSMUSP00000117278	0.694236	Fam213a
ENSMUSP00000022322	0.662088	Glud1
ENSMUSP00000022330	0.107076	Ldb3
ENSMUSP00000087494	0.420083	Ldb3
ENSMUSP00000022340	0.666571	Nid2
ENSMUSP00000022341	0.42212	Rtraf
ENSMUSP00000153558	0.525081	Nudt13
ENSMUSP00000022345	0	Dnajc9
ENSMUSP00000098405	0.809034	Anxa7
ENSMUSP00000125722	0.292883	Ppp3cb
ENSMUSP00000022358	0.459671	Zswim8
ENSMUSP00000071720	0.511553	Camk2g
ENSMUSP00000022369	0.41364	Vcl
ENSMUSP00000117346	0	Ap3m1
ENSMUSP00000022378	0.0205857	Ero1l
ENSMUSP00000022380	0.470502	Psmc6
ENSMUSP00000022386	0.179336	Samd4
ENSMUSP00000022391	0.666844	Ktn1
ENSMUSP00000022416	0.821021	Anxa11
ENSMUSP00000022419	0.67607	Ppif
ENSMUSP00000117816	0.515786	Slmap
ENSMUSP00000022428	0	Rnase4
ENSMUSP00000022429	0.227057	Arf4
ENSMUSP00000114922	0.401052	Hacl1
ENSMUSP00000022451	0.625798	Capn7
ENSMUSP00000087608	0.210023	Btd
ENSMUSP00000022458	0.372003	Bap1
ENSMUSP00000022462	0.627451	Oxnad1
ENSMUSP00000022469	0.185772	Nisch
ENSMUSP00000022470	0.162894	Parg
ENSMUSP00000022480	0.852831	Ogdhl
ENSMUSP00000006703	0.330267	Itih4
ENSMUSP00000077580	0.299495	Itih4
ENSMUSP00000022496	0.276395	Kpna3
ENSMUSP00000022497	0.568148	Spryd7
ENSMUSP00000022499	0.629747	Rnaseh2b
ENSMUSP00000107576	0	Mapk8
ENSMUSP00000022507	0.177542	Pspc1
ENSMUSP00000006235	0.516162	Ctsb
ENSMUSP00000113891	0.1219	Gata4
ENSMUSP00000022511	0.128717	Zmym2
ENSMUSP00000022517	0.443028	Cryl1
ENSMUSP00000107829	0.462931	Prkcd
ENSMUSP00000022519	0	Anxa8
ENSMUSP00000022518	0.678105	Eef1akmt1
ENSMUSP00000133280	0	Xpo4
ENSMUSP00000022529	0	Tkt
ENSMUSP00000022535	0.436078	Dcp1a
ENSMUSP00000120071	0.0812038	Sap18
ENSMUSP00000022538	0.624043	Mrpl57
ENSMUSP00000135372	0.060956	Hmbox1
ENSMUSP00000045552	0.0331135	Ints9
ENSMUSP00000153547	0.26142	Extl3
ENSMUSP00000022553	0.42457	Cab39l
ENSMUSP00000079238	0.389075	Atp8a2
ENSMUSP00000153403	0.523139	Mtmr6
ENSMUSP00000069840	0.565139	Mipep
ENSMUSP00000135394	0.895543	Esd
ENSMUSP00000117137	0.225449	Lcp1
ENSMUSP00000022576	0.733636	Cpb2
ENSMUSP00000022585	0.180075	Gpalpp1
ENSMUSP00000044517	0.0757933	Tsc22d1
ENSMUSP00000022590	0.012895	Dnajc15
ENSMUSP00000116015	0.250826	Akap11
ENSMUSP00000022595	0.327559	Rgcc
ENSMUSP00000129019	0.0914435	Tdrd3
ENSMUSP00000022597	0.0916437	Naa16
ENSMUSP00000052942	0.389931	Sugt1
ENSMUSP00000022609	0.0603363	Elp3
ENSMUSP00000022614	0.944589	Ccdc25
ENSMUSP00000022616	0.377386	Clu
ENSMUSP00000069209	0.928563	Ephx2
ENSMUSP00000022629	0.457203	Dpysl2
ENSMUSP00000086640	0.231626	Ppp2r2a
ENSMUSP00000022638	0.31525	Nefm
ENSMUSP00000022639	0.203189	Nefl
ENSMUSP00000022680	0.147754	Bin3
ENSMUSP00000116200	0.456031	Pdlim2
ENSMUSP00000022682	0.102173	Sorbs3
ENSMUSP00000077532	0.490107	Ppp3cc
ENSMUSP00000106612	0.016342	Dmtn
ENSMUSP00000022696	0.323466	Xpo7
ENSMUSP00000022704	0.228559	Itm2b
ENSMUSP00000123765	0.472523	Sucla2
ENSMUSP00000126414	0.0219993	Rbm26
ENSMUSP00000022721	0.664517	Cln5
ENSMUSP00000022734	0.670764	Dnajc3
ENSMUSP00000059385	0.0557804	Nipbl
ENSMUSP00000128819	0.112844	Nup155
ENSMUSP00000022746	0.312939	Osmr
ENSMUSP00000022749	0.272396	C9
ENSMUSP00000079689	0.410051	Dab2
ENSMUSP00000036148	0.254482	Mroh2b
ENSMUSP00000022765	0.517643	Rab2b
ENSMUSP00000022767	0.160555	Mettl3
ENSMUSP00000022781	0.0957573	Dad1
ENSMUSP00000124417	0.263785	C6
ENSMUSP00000022791	0.544087	Fbxo4
ENSMUSP00000107109	0.186961	Acin1
ENSMUSP00000106318	0.613204	Oxct1
ENSMUSP00000022803	0.419772	Psmb5
ENSMUSP00000055656	0.83402	6030458C11Rik
ENSMUSP00000074788	0.318189	Pdzd2
ENSMUSP00000057375	0.132444	Golph3
ENSMUSP00000118911	0	Zfr
ENSMUSP00000106130	0.16547	Sub1
ENSMUSP00000066737	0.609098	Npr3
ENSMUSP00000022821	0.401978	Dhrs4
ENSMUSP00000072344	0.330305	Dcaf11
ENSMUSP00000022826	0.191534	Fitm1
ENSMUSP00000134735	0.328516	Psme1
ENSMUSP00000130530	0.0635081	Adcy4
ENSMUSP00000106957	0.600217	Sdr39u1
ENSMUSP00000022842	0.386338	Cct5
ENSMUSP00000070314	0.60195	Cmbl
ENSMUSP00000022849	0.564486	Tars
ENSMUSP00000066915	0.765398	Amacr
ENSMUSP00000087815	0.625406	Rai14
ENSMUSP00000022855	0.194698	Brix1
ENSMUSP00000022865	0.201604	Mtdh
ENSMUSP00000022881	0.533609	Retreg1
ENSMUSP00000001809	0.187782	Pabpc1
ENSMUSP00000105990	0.242885	Ywhaz
ENSMUSP00000022904	0.607538	Atp6v1c1
ENSMUSP00000105926	0.512759	Oxr1
ENSMUSP00000022921	0.207492	Angpt1
ENSMUSP00000022925	0.312829	Eif3h
ENSMUSP00000022927	0.0499784	Rad21
ENSMUSP00000022946	0.383667	Rida
ENSMUSP00000018476	0.147306	Stk3
ENSMUSP00000022954	0.290734	Khdrbs3
ENSMUSP00000022960	0.221387	Eif3e
ENSMUSP00000022962	0.253726	Emc2
ENSMUSP00000052905	0.20095	Eny2
ENSMUSP00000094151	0.00391459	A1bg
ENSMUSP00000022976	0.446094	Washc5
ENSMUSP00000079239	0.0681137	Mtss1
ENSMUSP00000022980	0.505394	Ndufb9
ENSMUSP00000022986	0	Fbxo32
ENSMUSP00000064622	0.367495	Wdyhv1
ENSMUSP00000130722	0.770141	Mrpl13
ENSMUSP00000105850	0.391774	Col14a1
ENSMUSP00000134825	0.179424	Asap1
ENSMUSP00000066359	0.126598	Fam49b
ENSMUSP00000023019	0.76977	Trmu
ENSMUSP00000105181	0.314411	Zc3h7b
ENSMUSP00000057771	0.307588	Rangap1
ENSMUSP00000132822	0.584189	Xpnpep3
ENSMUSP00000130195	0.629195	St13
ENSMUSP00000023043	0.605071	Adsl
ENSMUSP00000129209	0.230862	Mief1
ENSMUSP00000023050	0.029465	Tab1
ENSMUSP00000009727	0.872068	Syngr1
ENSMUSP00000094167	0.593038	Deptor
ENSMUSP00000070325	0.00353337	Dnal4
ENSMUSP00000128941	0.166684	Enpp2
ENSMUSP00000023062	0.126591	Tomm22
ENSMUSP00000113975	0.211373	Csnk1e
ENSMUSP00000086796	0.111319	Sh3bp1
ENSMUSP00000023071	0.461577	Samm50
ENSMUSP00000023072	0.410257	Parvb
ENSMUSP00000016771	0.225212	Myh9
ENSMUSP00000023085	0.507614	Ndufa6
ENSMUSP00000023087	0.200513	Twf1
ENSMUSP00000023088	0.637768	Naga
ENSMUSP00000023095	0.154828	2022-09-03
ENSMUSP00000023099	0.342776	Slc38a2
ENSMUSP00000023104	0.559774	Rpap3
ENSMUSP00000116426	0.47329	Rapgef3
ENSMUSP00000097968	0.399154	Xrcc6
ENSMUSP00000023112	0.268259	Pmm1
ENSMUSP00000112110	0.0600998	Hdac7
ENSMUSP00000023116	0.242018	Aco2
ENSMUSP00000035400	0.138895	Nckap1l
ENSMUSP00000023146	0.382643	Nubp1
ENSMUSP00000023151	0.11639	Bcl6
ENSMUSP00000093843	0.313772	Il1rap
ENSMUSP00000054201	0.0254274	Nudt16l1
ENSMUSP00000023159	0.385589	Mgrn1
ENSMUSP00000023161	0.623853	Srl
ENSMUSP00000023165	0	Crebbp
ENSMUSP00000111510	0.269442	Glyr1
ENSMUSP00000112860	0.131908	Lsg1
ENSMUSP00000144481	0.298617	Rogdi
ENSMUSP00000023206	0.116123	Ercc4
ENSMUSP00000023203	0.780065	Gpt
ENSMUSP00000110885	0.378301	Apod
ENSMUSP00000125055	0.6783	Adck5
ENSMUSP00000023210	0.323242	Cyc1
ENSMUSP00000023213	0.864075	Hgh1
ENSMUSP00000072617	0.0887541	Hsf1
ENSMUSP00000023217	0.300934	Bop1
ENSMUSP00000094115	0.614332	Mroh1
ENSMUSP00000023221	0.316424	Gpaa1
ENSMUSP00000129100	0.852983	Oplah
ENSMUSP00000073124	0.547425	Plec
ENSMUSP00000002603	0.239	Scrib
ENSMUSP00000023231	0.763126	Tsta3
ENSMUSP00000049605	0.499362	Pycrl
ENSMUSP00000023237	0.86673	Naprt
ENSMUSP00000023238	0.236629	Gsdmd
ENSMUSP00000086207	0.626584	Mapk12
ENSMUSP00000023283	0	Lmf2
ENSMUSP00000023289	0.280162	Chkb
ENSMUSP00000104932	0.0964535	Shank3
ENSMUSP00000085985	0.86635	Kif21a
ENSMUSP00000023312	0.32749	Alcam
ENSMUSP00000110115	0.240401	Cblb
ENSMUSP00000130518	0.58631	Cd200
ENSMUSP00000023343	0.16012	Atg3
ENSMUSP00000125352	0.610806	Gtpbp8
ENSMUSP00000023352	0.534964	Prkdc
ENSMUSP00000023353	0.144368	Mcm4
ENSMUSP00000023359	0.483903	Nde1
ENSMUSP00000023361	0.680225	Pdxdc1
ENSMUSP00000023362	0.477997	Ntan1
ENSMUSP00000023363	0.375836	Rrn3
ENSMUSP00000023365	0.541088	Bfar
ENSMUSP00000055969	0.132716	Parn
ENSMUSP00000125517	0.29318	Naa50
ENSMUSP00000023387	0.226382	Qtrt2
ENSMUSP00000023391	0.501025	Mrpl40
ENSMUSP00000023393	0.778624	Gbe1
ENSMUSP00000110342	0.0600341	Zbtb20
ENSMUSP00000124093	0.217095	Usp7
ENSMUSP00000023396	0.664502	Pmm2
ENSMUSP00000023405	0.791472	Arl6
ENSMUSP00000037682	0.590347	Crybg3
ENSMUSP00000023407	0.72965	Riox2
ENSMUSP00000055455	0.834594	Cpox
ENSMUSP00000115756	0.552694	St3gal6
ENSMUSP00000110011	0.406936	Cmss1
ENSMUSP00000023431	0.879037	Tbc1d23
ENSMUSP00000114115	0.147212	Klhl22
ENSMUSP00000023432	0.539921	Nit2
ENSMUSP00000129186	0.582722	Tomm70a
ENSMUSP00000067867	0.481921	Tfg
ENSMUSP00000023449	0.177302	Snap29
ENSMUSP00000125507	0.107269	Serpind1
ENSMUSP00000023453	0.455636	Sdf2l1
ENSMUSP00000064280	0.650198	Dlg1
ENSMUSP00000023455	0.067658	Ppil2
ENSMUSP00000023460	0	Ncbp2
ENSMUSP00000023465	0.322304	Top3b
ENSMUSP00000023467	0.206259	Pak2
ENSMUSP00000125736	0.774928	Fgd4
ENSMUSP00000093945	0.237506	Dnm1l
ENSMUSP00000111415	0.41398	Dnm1l
ENSMUSP00000110776	0.251647	Tnk2
ENSMUSP00000055277	0.519629	Yars2
ENSMUSP00000023486	0.241515	Tfrc
ENSMUSP00000023487	0.228193	Arhgap31
ENSMUSP00000023489	0	Fyttd1
ENSMUSP00000023491	0.319129	Lrch3
ENSMUSP00000023494	0.358772	Popdc2
ENSMUSP00000039632	0.153573	Osbpl11
ENSMUSP00000023502	0.402802	Snx4
ENSMUSP00000087106	0	Zfp148
ENSMUSP00000110398	0.430813	Gsk3b
ENSMUSP00000023510	0.158193	Umps
ENSMUSP00000110411	0.228804	Fstl1
ENSMUSP00000110680	0.565559	Itgb5
ENSMUSP00000023514	0.344923	Ndufb4
ENSMUSP00000023525	0.47417	Gtf2e1
ENSMUSP00000023531	0.146761	Hcls1
ENSMUSP00000023538	0.197331	Mylk
ENSMUSP00000110563	0.366644	Adcy5
ENSMUSP00000007216	0.229179	Ap2m1
ENSMUSP00000023550	0.305297	Pdia5
ENSMUSP00000023559	0.838764	Ehhadh
ENSMUSP00000124846	0.1099	Tra2b
ENSMUSP00000023572	0.509509	Cxadr
ENSMUSP00000023580	0.319486	Usp25
ENSMUSP00000023583	0.165579	Ahsg
ENSMUSP00000023587	0.629477	Fetub
ENSMUSP00000023590	0.388418	Hrg
ENSMUSP00000023593	0.380042	Adipoq
ENSMUSP00000110995	0.22636	Rfc4
ENSMUSP00000110998	0.377782	Eif4a2
ENSMUSP00000087327	0.386679	Masp1
ENSMUSP00000112283	0.78484	Mrpl39
ENSMUSP00000109831	0.0718074	Atp5j
ENSMUSP00000005406	0.424748	App
ENSMUSP00000023614	0.215241	Dyrk1a
ENSMUSP00000023615	0.121713	Dscr3
ENSMUSP00000004054	0.309839	Kpna1
ENSMUSP00000110528	0.466751	Parp9
ENSMUSP00000023629	0.153652	Pros1
ENSMUSP00000023630	0.654782	Psmg1
ENSMUSP00000117066	0.45051	Brwd1
ENSMUSP00000044437	0.0869036	Dopey2
ENSMUSP00000047712	0.313841	Cbr3
ENSMUSP00000023670	0	Clic6
ENSMUSP00000060394	0.0113306	Rcan1
ENSMUSP00000023677	0.510072	Atp5o
ENSMUSP00000109632	0.362278	Itsn1
ENSMUSP00000109635	0.63194	Itsn1
ENSMUSP00000112453	0.0177927	Son
ENSMUSP00000023684	0.301211	Gart
ENSMUSP00000023691	0.399073	Il10rb
ENSMUSP00000023693	0.323109	Ifnar2
ENSMUSP00000113358	0.175767	Ifnar2
ENSMUSP00000113308	0.75779	Synj1
ENSMUSP00000113835	0.0397413	Paxbp1
ENSMUSP00000023707	0.0501185	Sod1
ENSMUSP00000044472	0.0514903	Scaf4
ENSMUSP00000093939	0.222624	Adcy6
ENSMUSP00000077781	0.495796	Enah
ENSMUSP00000115869	0.354319	Prpf40b
ENSMUSP00000085566	0.304544	Fmnl3
ENSMUSP00000023759	0	Smarcd1
ENSMUSP00000023760	0.0741143	Gpd1
ENSMUSP00000023761	0	Cox14
ENSMUSP00000073371	0.129022	Lima1
ENSMUSP00000097777	0.361739	Dip2b
ENSMUSP00000069900	0.185081	Krt7
ENSMUSP00000023803	0.0614857	Krt18
ENSMUSP00000023805	0.713634	Csad
ENSMUSP00000023807	0	Igfbp6
ENSMUSP00000023813	0.206535	Tarbp2
ENSMUSP00000023818	0.404206	Calcoco1
ENSMUSP00000023826	0.430739	Sncg
ENSMUSP00000097743	0.793912	Abcc1
ENSMUSP00000023851	0.385003	Ndufa5
ENSMUSP00000110417	0.646559	Fhl1
ENSMUSP00000110421	0.596542	Fhl1
ENSMUSP00000023856	0.934208	Msrb2
ENSMUSP00000023867	0	Rfc2
ENSMUSP00000023869	0.424979	Denr
ENSMUSP00000023873	0.241713	Prmt5
ENSMUSP00000023882	0	Sympk
ENSMUSP00000023913	0.274652	Wrb
ENSMUSP00000023918	0.582978	Ivns1abp
ENSMUSP00000070751	0.796172	Bsg
ENSMUSP00000069318	0.208395	Cpn2
ENSMUSP00000113596	0.903291	Vwa5a
ENSMUSP00000099548	0	Epb42
ENSMUSP00000023994	0.187524	Serping1
ENSMUSP00000108098	0.891533	Parp3
ENSMUSP00000024031	0.858231	Acy1
ENSMUSP00000024042	0.185215	Creld2
ENSMUSP00000024047	0.669408	Twf2
ENSMUSP00000024078	0.100756	2022-03-05
ENSMUSP00000024119	0.769903	Trip6
ENSMUSP00000024123	0.173746	Agap3
ENSMUSP00000024206	0.765544	Gnb3
ENSMUSP00000130858	0.183425	Tpi1
ENSMUSP00000070134	0.729664	Rab12
ENSMUSP00000024249	0.368314	Prph
ENSMUSP00000024260	0.124318	Pcbp4
ENSMUSP00000111457	0.296375	Synj2
ENSMUSP00000140587	0.820741	Park2
ENSMUSP00000024594	0.167484	Agpat4
ENSMUSP00000024599	0.790715	Igf2r
ENSMUSP00000036998	0.416981	Lnpep
ENSMUSP00000128308	0.294764	Thbs2
ENSMUSP00000130941	0.712498	Mut
ENSMUSP00000153172	0.221551	Tbc1d5
ENSMUSP00000024721	0.0697462	Rhag
ENSMUSP00000118839	0.0612812	Satb1
ENSMUSP00000024727	0.160564	Cdc5l
ENSMUSP00000024733	0.792112	Aars2
ENSMUSP00000094923	0.417188	Slc29a1
ENSMUSP00000024739	0.323872	Hsp90ab1
ENSMUSP00000128517	0.098888	Gtpbp2
ENSMUSP00000024755	0.0733753	Clic5
ENSMUSP00000122767	1	Enpp5
ENSMUSP00000024757	0.622212	Enpp4
ENSMUSP00000024763	0.622027	Mrps18a
ENSMUSP00000043703	0.104834	Ptk7
ENSMUSP00000108961	0.239092	Ubr2
ENSMUSP00000024783	0	Bysl
ENSMUSP00000024786	0	Tfeb
ENSMUSP00000153300	0.0541421	Treml1
ENSMUSP00000043909	0.203825	Nfya
ENSMUSP00000003726	0	Brd4
ENSMUSP00000009138	0.169879	Stk38
ENSMUSP00000024802	0.763631	Ppil1
ENSMUSP00000024805	0.437681	Cpne5
ENSMUSP00000110349	0.284296	Pi16
ENSMUSP00000093077	0.651475	Mtch1
ENSMUSP00000024816	0.3194	Cmtr1
ENSMUSP00000126586	0.896177	Glo1
ENSMUSP00000049000	0.882193	Ndufv3
ENSMUSP00000108300	0.901376	Epb41l3
ENSMUSP00000002699	0.356268	Akap8
ENSMUSP00000123412	0.141734	Myl12a
ENSMUSP00000072945	0.272115	Myom1
ENSMUSP00000126253	0	Wiz
ENSMUSP00000024849	0.790017	Emilin2
ENSMUSP00000121835	0.328688	Smchd1
ENSMUSP00000024854	0.178427	Clip4
ENSMUSP00000024860	0.377402	Ehd3
ENSMUSP00000024866	0.538983	Xdh
ENSMUSP00000024869	0.114146	Spast
ENSMUSP00000138333	0.461684	Birc6
ENSMUSP00000120830	0.618332	Strn
ENSMUSP00000024882	0.569771	Ttc27
ENSMUSP00000024884	0	Eif2ak2
ENSMUSP00000024885	0.0124891	Cebpz
ENSMUSP00000024887	0.923314	Ndufaf7
ENSMUSP00000083928	0.536103	Man2a1
ENSMUSP00000024897	0.442694	Vapa
ENSMUSP00000058308	0.0854422	Hnrnpll
ENSMUSP00000129448	0	Ralbp1
ENSMUSP00000070983	0.135393	Srsf7
ENSMUSP00000024906	0.731224	Twsg1
ENSMUSP00000121557	0.628461	Ndufv2
ENSMUSP00000112255	0.415748	Washc1
ENSMUSP00000038983	0.474494	Washc2
ENSMUSP00000107927	0.813439	Lrpprc
ENSMUSP00000099991	0.0560352	Pdpk1
ENSMUSP00000130967	0.6991	Prepl
ENSMUSP00000024946	0.679296	Eci1
ENSMUSP00000092810	0.259978	Srbd1
ENSMUSP00000065004	0.0288245	Mlst8
ENSMUSP00000024967	0.0672292	Msh2
ENSMUSP00000113051	0.791715	Hagh
ENSMUSP00000110884	0.607241	Mapk8ip3
ENSMUSP00000024988	0.721979	C3
ENSMUSP00000024983	1	Ift140
ENSMUSP00000110835	0.263744	Telo2
ENSMUSP00000025014	0.622443	Mrpl28
ENSMUSP00000113418	0.437851	Fam234a
ENSMUSP00000110627	0	Luc7l
ENSMUSP00000015725	0.477719	Bnip1
ENSMUSP00000025027	0.0896372	Cuta
ENSMUSP00000019726	0.720036	Plin3
ENSMUSP00000025045	0.655998	Uqcc2
ENSMUSP00000025050	0.386338	Nudt3
ENSMUSP00000063976	0	Snrpc
ENSMUSP00000085344	0.483229	Anks1
ENSMUSP00000136245	0.358964	Fkbp5
ENSMUSP00000025065	0.638996	Nudt12
ENSMUSP00000125403	0.314593	Cul2
ENSMUSP00000025077	0.261951	Mtpap
ENSMUSP00000115223	0.698591	Svil
ENSMUSP00000147843	0.659139	Svil
ENSMUSP00000067786	0.0326997	Sos1
ENSMUSP00000108008	0.184675	Map4k3
ENSMUSP00000131584	0.959371	Cox7a2l
ENSMUSP00000041701	0.75733	Thada
ENSMUSP00000025106	0	Polr2d
ENSMUSP00000053325	0	Slc25a46
ENSMUSP00000025120	0.3198	Elp2
ENSMUSP00000025127	0.586169	Mapre2
ENSMUSP00000132117	0	Wac
ENSMUSP00000050001	0.249023	Ccny
ENSMUSP00000025137	0.166258	Thoc1
ENSMUSP00000069549	0.715645	Rock1
ENSMUSP00000131712	0.176794	Mib1
ENSMUSP00000084887	0.435905	Myo1f
ENSMUSP00000152288	0.426508	Dtna
ENSMUSP00000025166	0.473737	Cdh2
ENSMUSP00000025161	0.353215	Tapbp
ENSMUSP00000025163	0.49917	Pfdn6
ENSMUSP00000025170	0.307904	Wdr46
ENSMUSP00000025183	0.191039	Ring1
ENSMUSP00000074702	0.795803	Dsc2
ENSMUSP00000025196	0.134131	Psmb8
ENSMUSP00000025197	0.250299	Tap2
ENSMUSP00000025204	0.252812	Pfdn1
ENSMUSP00000025215	0.605773	Sil1
ENSMUSP00000025217	0.469898	Hspa9
ENSMUSP00000025218	0.37877	Etf1
ENSMUSP00000094956	0.104676	Nelfe
ENSMUSP00000122420	0.109615	Cdc23
ENSMUSP00000025230	0.260407	C2
ENSMUSP00000025239	0.0603371	Bin1
ENSMUSP00000025241	0.0708383	Ercc3
ENSMUSP00000025243	0	Iws1
ENSMUSP00000132226	0.364989	Proc
ENSMUSP00000025246	0.148887	Csnk2b
ENSMUSP00000025249	0.484394	Apom
ENSMUSP00000025250	0.153116	Bag6
ENSMUSP00000025253	0.0640086	Prrc2a
ENSMUSP00000025254	0.302084	Lims2
ENSMUSP00000025264	0.0922538	Wdr33
ENSMUSP00000025270	0.591298	Riok3
ENSMUSP00000025276	0.289228	3110002H16Rik
ENSMUSP00000025279	0.761695	Npc1
ENSMUSP00000025278	0.661668	Mrpl27
ENSMUSP00000025292	0	Dhx16
ENSMUSP00000025290	0.394653	Impact
ENSMUSP00000056383	0.790811	Atat1
ENSMUSP00000084450	0.372523	Gnl1
ENSMUSP00000111233	0.153001	Nr3c1
ENSMUSP00000025305	0.258575	Mrps18b
ENSMUSP00000035662	0.225791	Arap3
ENSMUSP00000037981	0.0732152	Hdac3
ENSMUSP00000025337	0.12715	Diaph1
ENSMUSP00000025349	0.577871	Myot
ENSMUSP00000007042	0.186337	Ik
ENSMUSP00000025354	0.279496	Pggt1b
ENSMUSP00000123270	0.126097	Ankhd1
ENSMUSP00000025364	0.367678	Yipf5
ENSMUSP00000089540	0.114031	Rbm27
ENSMUSP00000095197	0.381943	Lars
ENSMUSP00000025375	0.191606	Tcerg1
ENSMUSP00000112928	0.601653	Dpysl3
ENSMUSP00000025385	0.577577	Hsd17b4
ENSMUSP00000068349	0.0689409	Rab27b
ENSMUSP00000073701	0.268686	Mbd2
ENSMUSP00000025393	0.0624418	Smad4
ENSMUSP00000025403	0.840693	Impa2
ENSMUSP00000025408	0.654386	Afg3l2
ENSMUSP00000025418	0.657825	Psmg2
ENSMUSP00000025419	0.910577	Ppic
ENSMUSP00000112675	0.0703176	Ptpn2
ENSMUSP00000025439	0.1922	Me2
ENSMUSP00000130115	0.0881486	Smad2
ENSMUSP00000089394	0.508762	Atp9b
ENSMUSP00000121883	0	Gm16286
ENSMUSP00000131687	0.252967	Csnk1a1
ENSMUSP00000122681	0.495893	Napg
ENSMUSP00000025476	0.415184	Txnl1
ENSMUSP00000025483	0.312039	Nars
ENSMUSP00000025484	0.816951	Fech
ENSMUSP00000132838	0.207918	Nedd4l
ENSMUSP00000025486	0.391881	Lmnb1
ENSMUSP00000116181	0.217612	C330018D20Rik
ENSMUSP00000025490	0.432785	Prrc1
ENSMUSP00000111023	0.370454	Slc12a2
ENSMUSP00000025497	0.434939	Fbn2
ENSMUSP00000025503	0.691346	Isoc1
ENSMUSP00000025505	0.532464	Dctn4
ENSMUSP00000025506	0.074344	Rbm22
ENSMUSP00000113504	0.209224	Rps14
ENSMUSP00000057836	0.565709	Cd74
ENSMUSP00000135639	0	Tcof1
ENSMUSP00000025519	0.398151	Camk2a
ENSMUSP00000110929	0.398435	Pdgfrb
ENSMUSP00000025523	0	Csf1r
ENSMUSP00000025541	0.52457	Gnaq
ENSMUSP00000025542	0.34835	Psat1
ENSMUSP00000128696	0.787984	Cndp2
ENSMUSP00000025547	0.385162	Timm21
ENSMUSP00000124480	0.890469	Cyb5a
ENSMUSP00000025554	0.062378	Scgb1a1
ENSMUSP00000051709	0.941155	Asrgl1
ENSMUSP00000025561	0.463956	Anxa1
ENSMUSP00000025563	0.37979	Fth1
ENSMUSP00000108786	0	Rab3il1
ENSMUSP00000111659	0.252612	Fads3
ENSMUSP00000025570	0.497607	Sdhaf2
ENSMUSP00000128915	0.770519	Mrpl16
ENSMUSP00000025601	0.180579	Lpxn
ENSMUSP00000025617	0.0720716	Rfk
ENSMUSP00000025631	0.287805	Ostf1
ENSMUSP00000025632	0.660388	Carnmt1
ENSMUSP00000025639	0	Ccdc86
ENSMUSP00000025642	0.157145	Prpf19
ENSMUSP00000025649	0.422632	Ddb1
ENSMUSP00000119221	0.167751	Fen1
ENSMUSP00000025656	0.579482	Aldh1a7
ENSMUSP00000025663	0.131163	Tmem2
ENSMUSP00000065810	0.104052	Rtn3
ENSMUSP00000025668	0.110037	Atl3
ENSMUSP00000025675	0.15228	Naa40
ENSMUSP00000025679	0.452683	Otub1
ENSMUSP00000025681	0	Cdc42bpg
ENSMUSP00000025684	0.666957	Ehd1
ENSMUSP00000046412	0.077324	Atg2a
ENSMUSP00000025691	0.574924	Fas
ENSMUSP00000060421	0.311269	Cdc37l1
ENSMUSP00000136967	0.410689	Lipa
ENSMUSP00000025696	0.507747	Ak3
ENSMUSP00000025702	0.181031	Snx15
ENSMUSP00000025705	0.166307	Jak2
ENSMUSP00000025707	0.173617	Zfpl1
[truncated: 4,173 more rows]

## Sheet: S2
protein.id	protein_h2	symbol
ENSMUSP00000000001	0.237475	Gnai3
ENSMUSP00000000049	0.431698	Apoh
ENSMUSP00000000058	0.0648827	Cav2
ENSMUSP00000069813	0.207966	Scmh1
ENSMUSP00000000090	0.162614	Cox5a
ENSMUSP00000000129	0.218081	Fer
ENSMUSP00000076864	0.536574	Tfe3
ENSMUSP00000098074	0.211067	Brat1
ENSMUSP00000000153	0.132961	Gna12
ENSMUSP00000101537	0.402912	Slc22a18
ENSMUSP00000000163	0.357001	Igsf5
ENSMUSP00000034567	0.396336	Dlat
ENSMUSP00000000175	0.241155	Sdhd
ENSMUSP00000056739	0.180462	Gpr107
ENSMUSP00000000219	0.0394736	Th
ENSMUSP00000000260	0.72567	Gmpr
ENSMUSP00000103528	0.571422	Trim25
ENSMUSP00000103526	0.0781285	Dgke
ENSMUSP00000000287	0.546019	Scpep1
ENSMUSP00000000299	0.319313	Itgb2
ENSMUSP00000000304	0.2761	Hddc2
ENSMUSP00000149177	0.586355	Tpd52l1
ENSMUSP00000000312	0.554604	Cdh1
ENSMUSP00000000317	0.395729	Ckmt1
ENSMUSP00000000329	0.26135	Alox12
ENSMUSP00000000335	0.81221	Comt
ENSMUSP00000000348	0.812343	Rtca
ENSMUSP00000000349	0.456516	Dbt
ENSMUSP00000000365	0.335719	Mcts1
ENSMUSP00000000369	0.176645	Rem1
ENSMUSP00000000384	0.281163	Trappc10
ENSMUSP00000000388	0.157105	Ccm2
ENSMUSP00000114256	0.280747	Tbrg4
ENSMUSP00000144904	0.193295	Ndufa9
ENSMUSP00000088089	0.149636	Cttnbp2
ENSMUSP00000000430	0.319334	Galnt1
ENSMUSP00000000449	0.362751	Mkrn2
ENSMUSP00000108571	0.0133002	Raf1
ENSMUSP00000000544	0.605775	Acvr1b
ENSMUSP00000099744	0.419073	Tom1l2
ENSMUSP00000130176	0.208316	Zfp385a
ENSMUSP00000023128	0.202435	Itga5
ENSMUSP00000010278	0.207115	Wdr77
ENSMUSP00000113022	0.37403	Atp5f1
ENSMUSP00000019128	0.269404	Hnrnpd
ENSMUSP00000000608	0.336271	Gm2a
ENSMUSP00000000619	0.478304	Clcn4
ENSMUSP00000000642	0.325386	Hk2
ENSMUSP00000130696	0.59489	Myo18a
ENSMUSP00000000687	0.860062	Haao
ENSMUSP00000000724	0.098038	Kat2b
ENSMUSP00000000727	0.108892	Rab5b
ENSMUSP00000119552	0.322186	Spg7
ENSMUSP00000000759	0.41753	Chmp1a
ENSMUSP00000000767	0.503588	Rpa1
ENSMUSP00000000769	0.567588	Serpinf1
ENSMUSP00000000776	0.445876	Tubgcp3
ENSMUSP00000137614	0.0267074	Polr3d
ENSMUSP00000000804	0.0369244	Ddx3x
ENSMUSP00000103710	0.143547	Usp32
ENSMUSP00000099483	0.592908	Car4
ENSMUSP00000000828	0.702691	Txnrd3
ENSMUSP00000104425	0.427205	Dnajc5
ENSMUSP00000104427	0.226255	Tpd52l2
ENSMUSP00000110301	0.143202	Fmr1
ENSMUSP00000000896	0.145894	Pxmp4
ENSMUSP00000109364	0.11352	Dlg3
ENSMUSP00000000925	0.307481	Smarcb1
ENSMUSP00000000939	0.233997	Hip1r
ENSMUSP00000000940	0.137654	Nsun5
ENSMUSP00000000958	0.407413	Top1mt
ENSMUSP00000143091	0.272488	Slc7a7
ENSMUSP00000000985	0.307206	Oxa1l
ENSMUSP00000001002	0.261811	Heatr6
ENSMUSP00000001042	0.271592	Ilf2
ENSMUSP00000122090	0.596455	Snapin
ENSMUSP00000143522	0.43176	S100a4
ENSMUSP00000143111	0.423973	S100a6
ENSMUSP00000001055	0.279972	Icam2
ENSMUSP00000136950	0.216836	Epn2
ENSMUSP00000001079	0.338408	Sec24b
ENSMUSP00000001080	0.227418	N4bp3
ENSMUSP00000120014	0.392	Nhp2
ENSMUSP00000130758	0.197529	Luzp1
ENSMUSP00000001122	0.567525	Slc13a2
ENSMUSP00000099641	0.0490541	Kctd10
ENSMUSP00000001127	0.534299	Poldip2
ENSMUSP00000118015	0.408425	Ift20
ENSMUSP00000001147	0.439991	Col6a1
ENSMUSP00000129465	0.232753	Pcbp3
ENSMUSP00000103904	0.511689	Lgals9
ENSMUSP00000001155	0.190158	Araf
ENSMUSP00000001156	0.0813674	Cfp
ENSMUSP00000001166	0.376025	Cnnm3
ENSMUSP00000110663	0.448523	Lman2l
ENSMUSP00000125960	0.251511	Mcm3ap
ENSMUSP00000001179	0.573591	Pcnt
ENSMUSP00000001183	0.66513	Ftcd
ENSMUSP00000109313	0.113756	Snrnp27
ENSMUSP00000001202	0.212441	Ocrl
ENSMUSP00000001204	0.105968	Calm1
ENSMUSP00000001240	0.321631	Agpat3
ENSMUSP00000046604	0.11942	Dpp9
ENSMUSP00000146120	0.345999	Lsr
ENSMUSP00000038149	0.389729	Hpn
ENSMUSP00000001304	0.665492	Ckb
ENSMUSP00000132401	0.156212	Sp1
ENSMUSP00000109312	0.923978	Myg1
ENSMUSP00000129178	0.0543242	Pfdn5
ENSMUSP00000001319	0.39283	Efnb2
ENSMUSP00000113372	0.877296	Srr
ENSMUSP00000150903	0.679549	Acp5
ENSMUSP00000001384	0.164751	Cnn1
ENSMUSP00000001412	0.607625	Vps50
ENSMUSP00000001416	0.182402	Hars
ENSMUSP00000001419	0	Zmat2
ENSMUSP00000001451	0.100759	Smg5
ENSMUSP00000001452	0.366983	Cct3
ENSMUSP00000135398	0.0836625	Glmp
ENSMUSP00000103184	0.071353	Mef2d
ENSMUSP00000001460	0.200255	Snd1
ENSMUSP00000072538	0.242402	Col18a1
ENSMUSP00000116784	0.174524	Slc19a1
ENSMUSP00000001479	0.315933	Kpnb1
ENSMUSP00000001480	0.625535	Npepps
ENSMUSP00000001485	0.582004	Mrpl10
ENSMUSP00000056485	0.153274	Tcf25
ENSMUSP00000001513	0.316822	Tubb6
ENSMUSP00000104460	0.120513	Def8
ENSMUSP00000001547	0.150761	Col1a1
ENSMUSP00000113556	0.535391	Itga3
ENSMUSP00000001559	0.179242	Itfg2
ENSMUSP00000113317	0.905696	Nrip2
ENSMUSP00000001566	0.228515	Tubb5
ENSMUSP00000001592	0.263448	Jup
ENSMUSP00000001595	0	Fkbp10
ENSMUSP00000132922	0.139791	Ergic1
ENSMUSP00000099592	0.539292	Tcea3
ENSMUSP00000001675	0.386688	Stk38l
ENSMUSP00000108744	0.338089	Brpf1
ENSMUSP00000100045	0.235076	Akr1b3
ENSMUSP00000001713	0.685326	Gstt1
ENSMUSP00000001715	0.626667	Gstt3
ENSMUSP00000001716	0.182339	Ddt
ENSMUSP00000001722	0	Marveld3
ENSMUSP00000001724	0.229629	Ddx18
ENSMUSP00000131049	0.457275	Ubl3
ENSMUSP00000068453	0.201999	Gramd3
ENSMUSP00000001780	0.139284	Akt1
ENSMUSP00000001792	0.411994	Il16
ENSMUSP00000122474	0.50325	Tcirg1
ENSMUSP00000001802	0.640076	Naglu
ENSMUSP00000001806	0.25258	Coasy
ENSMUSP00000045282	0.501082	Tspan33
ENSMUSP00000001818	0.234226	Crnkl1
ENSMUSP00000001824	0.58493	Folh1
ENSMUSP00000001825	0.133699	Chordc1
ENSMUSP00000001834	0.385479	Rtcb
ENSMUSP00000120840	0.244475	Fbxo7
ENSMUSP00000001845	0.189189	Capns1
ENSMUSP00000102599	0.289406	Folr1
ENSMUSP00000148062	0.446431	Clpb
ENSMUSP00000127641	0.171425	2022-09-07
ENSMUSP00000098058	0.221898	Rac1
ENSMUSP00000066492	0.33439	Nup214
ENSMUSP00000001920	0.435843	Aif1l
ENSMUSP00000001927	0.509742	Ltbp1
ENSMUSP00000099939	0.623428	Ugp2
ENSMUSP00000105389	0.432263	Trmt1
ENSMUSP00000096669	0.319222	Nfix
ENSMUSP00000104136	0.63967	Slc1a5
ENSMUSP00000086626	0.295651	Uba1
ENSMUSP00000107873	0.453461	Vwf
ENSMUSP00000149505	0.829489	Siae
ENSMUSP00000002011	0.0838639	Esam
ENSMUSP00000109797	0	Fam50a
ENSMUSP00000002029	0.165208	Emd
ENSMUSP00000002048	0.332016	Taco1
ENSMUSP00000002063	0.307186	Ap4e1
ENSMUSP00000002064	0.420019	Blvra
ENSMUSP00000056502	0.622994	Idh3g
ENSMUSP00000131386	0.0953432	Ssr4
ENSMUSP00000002091	0.325297	Bcap31
ENSMUSP00000108126	0.234964	Fam98a
ENSMUSP00000110337	0.015408	Kmt2a
ENSMUSP00000104095	0.416534	Trappc6a
ENSMUSP00000002121	0.398128	Supt6
ENSMUSP00000103958	0.45976	Rab34
ENSMUSP00000002133	0.449116	Sdf2
ENSMUSP00000071054	0.0321001	Psmc3
ENSMUSP00000002172	0.444887	Acp2
ENSMUSP00000110574	0.299655	Celf2
ENSMUSP00000002198	0.167824	Sf3a1
ENSMUSP00000089708	0.32833	Stat6
ENSMUSP00000002274	0.294086	Napsa
ENSMUSP00000002275	0.35061	Vrk3
ENSMUSP00000002280	0.00142245	Smg9
ENSMUSP00000002291	0.195271	Paxip1
ENSMUSP00000002292	0.0594714	Rmnd5a
ENSMUSP00000102387	0.489848	Mov10
ENSMUSP00000102399	0.169317	Rhoc
ENSMUSP00000110447	0.181059	Tead3
ENSMUSP00000066682	0.365017	Lmf1
ENSMUSP00000002350	0.167992	Narfl
ENSMUSP00000036555	0.348637	Ipo4
ENSMUSP00000002391	0.143857	Tm9sf1
ENSMUSP00000002397	0.541124	Gmpr2
ENSMUSP00000002400	0.48704	Mdp1
ENSMUSP00000002403	0.280543	Dhrs1
ENSMUSP00000019679	0.60546	Armc6
ENSMUSP00000105754	0.424084	Slc25a42
ENSMUSP00000002436	0.265812	Snx9
ENSMUSP00000002445	0.131512	Ranbp3
ENSMUSP00000002452	0.300063	Ndufa11
ENSMUSP00000002466	0.213302	Nr2f6
ENSMUSP00000105680	0.27934	Use1
ENSMUSP00000133431	0.123017	Dyrk1b
ENSMUSP00000002487	0.0868354	Braf
ENSMUSP00000118918	0.155984	Ndufb2
ENSMUSP00000002502	0	Hltf
ENSMUSP00000121340	0.303049	Prpf6
ENSMUSP00000002549	0.0405407	Abhd3
ENSMUSP00000094986	0.221329	Tsc2
ENSMUSP00000129325	0.171653	Rpl3l
ENSMUSP00000002572	0.26003	Slc9a3r2
ENSMUSP00000002599	0.280916	Puf60
ENSMUSP00000097768	0.185318	Golga2
ENSMUSP00000002625	0.4871	Uck1
ENSMUSP00000002640	0.561541	Scin
ENSMUSP00000002655	0.191552	Mien1
ENSMUSP00000002663	0.417552	Pon1
ENSMUSP00000051389	0.0545625	Akap8l
ENSMUSP00000002733	0.0757254	Gtf2f1
ENSMUSP00000002735	0.747559	Clpp
ENSMUSP00000002737	0.337946	Alkbh7
ENSMUSP00000002765	0.2135	Prkd1
ENSMUSP00000002790	0.328536	Cse1l
ENSMUSP00000002805	0.181755	Naa20
ENSMUSP00000002808	0.534257	Prkra
ENSMUSP00000002809	0.424762	Fkbp7
ENSMUSP00000107551	0.0949626	Plekha3
ENSMUSP00000002818	0.358607	Ykt6
ENSMUSP00000002825	0.0583894	Baz1b
ENSMUSP00000002840	0.477018	Pex6
ENSMUSP00000002844	0.242443	Mrpl2
ENSMUSP00000002846	0.459082	Gnmt
ENSMUSP00000070405	0.492841	Tmem143
ENSMUSP00000120154	0.756729	Ggct
ENSMUSP00000152599	0.286377	Nudt14
ENSMUSP00000002885	0.748954	Epdr1
ENSMUSP00000002889	0.335347	Flii
ENSMUSP00000002902	0.0157519	Qtrt1
ENSMUSP00000153249	0.375397	Hdgfl2
ENSMUSP00000002923	0.253683	Adprh
ENSMUSP00000002925	0.419479	Timmdc1
ENSMUSP00000061923	0.491093	Mcm2
ENSMUSP00000075240	0.379479	Adgre5
ENSMUSP00000002979	0.37998	Lamb1
ENSMUSP00000133008	0.267464	Cd36
ENSMUSP00000003029	0.325301	Timm44
ENSMUSP00000003038	0.518343	Ap2a2
ENSMUSP00000103508	0.681591	Pnkp
ENSMUSP00000003061	0.719244	Bcam
ENSMUSP00000051293	0.233486	Clptm1
ENSMUSP00000032555	0.404912	Tomm40
ENSMUSP00000133302	0.797231	Apoe
ENSMUSP00000115173	0.268099	Apoc2
ENSMUSP00000131158	0.302708	Hbp1
ENSMUSP00000039797	0.311103	Prkar2b
ENSMUSP00000065832	0.363375	Cdkn1b
ENSMUSP00000003117	0.517495	Ap1m1
ENSMUSP00000003121	0.204328	Rab8a
ENSMUSP00000120795	0.560099	Hmgn2
ENSMUSP00000003123	0.519718	Fam32a
ENSMUSP00000152371	0.443438	Stard3nl
ENSMUSP00000003152	0.147822	Stk11
ENSMUSP00000101006	0.440309	Atp5d
ENSMUSP00000003183	0.142689	Ppp5c
ENSMUSP00000103162	0	Cdk12
ENSMUSP00000123485	0.288132	Lipe
ENSMUSP00000149819	0.209942	Pafah1b2
ENSMUSP00000049967	0.29982	Tbc1d8
ENSMUSP00000003219	0.0821069	Cnot11
ENSMUSP00000118221	0.437446	Sri
ENSMUSP00000146773	0.890277	Irf3
ENSMUSP00000003268	0.416123	Sh3gl1
ENSMUSP00000084082	0.499752	Ccdc94
ENSMUSP00000003310	0.318642	Ranbp2
ENSMUSP00000003313	0.0741693	Grk5
ENSMUSP00000130925	0.125411	Dvl3
ENSMUSP00000003319	0.201839	Abcf3
ENSMUSP00000003320	0.004766	Eif2b5
ENSMUSP00000051423	0.175144	Cyth2
ENSMUSP00000003386	0.326124	Mrpl4
ENSMUSP00000062467	0.125455	Keap1
ENSMUSP00000111093	0.330001	Ap1m2
ENSMUSP00000131355	0.430262	Glg1
ENSMUSP00000020383	0	Atp8b3
ENSMUSP00000003434	0.103885	Btbd2
ENSMUSP00000003436	0.132884	Abhd17a
ENSMUSP00000003445	0.288761	Fkbp11
ENSMUSP00000003450	0.197318	Ddx23
ENSMUSP00000113820	0.512736	Pld3
ENSMUSP00000110987	0.515921	Prkcsh
ENSMUSP00000003509	0.233329	St8sia6
ENSMUSP00000147496	0.308174	Fcgrt
ENSMUSP00000003513	0.206977	Nosip
ENSMUSP00000082490	0.391556	Pih1d1
ENSMUSP00000003521	0.2483	Rps11
ENSMUSP00000147164	0.498519	Supt5
ENSMUSP00000003529	0.15436	Paf1
ENSMUSP00000080614	0.708853	Timm50
ENSMUSP00000003544	0.251137	Bicd1
ENSMUSP00000003550	0.424242	Ncstn
ENSMUSP00000075289	0.402771	Pex19
ENSMUSP00000003561	0.605838	Phyhip
ENSMUSP00000003569	0.116066	Inmt
ENSMUSP00000125077	0.257371	Impdh1
ENSMUSP00000102791	0.490374	Dusp3
ENSMUSP00000003622	0.268652	Slc25a1
ENSMUSP00000133047	0.257172	Ddr1
ENSMUSP00000003642	0.150842	Klc4
ENSMUSP00000003645	0.372321	Ercc1
ENSMUSP00000003655	0.690843	As3mt
ENSMUSP00000003669	0.526171	Homer3
ENSMUSP00000003681	0.324627	Sec14l2
ENSMUSP00000003705	0.462652	Aven
ENSMUSP00000103964	0.376101	Cp
ENSMUSP00000003720	0.326135	Crot
ENSMUSP00000101514	0.857661	Rps6ka1
ENSMUSP00000003754	0.779347	Calb2
ENSMUSP00000099509	0.337675	Snrnp200
ENSMUSP00000003759	0.032843	Ciao1
ENSMUSP00000135220	0.435821	Taf6l
ENSMUSP00000099650	0.152733	Kpna6
ENSMUSP00000151568	0.329859	Man1a
ENSMUSP00000104015	0.922297	Coq8b
ENSMUSP00000111431	0.115553	Brd8
ENSMUSP00000003906	0.367433	Farsa
ENSMUSP00000003907	0.694313	Gcdh
ENSMUSP00000102095	0.356698	Mast2
ENSMUSP00000003910	0.318083	Dnase2a
ENSMUSP00000105383	0.357895	Rad23a
ENSMUSP00000003912	0.281559	Calr
ENSMUSP00000127784	0.217969	Nfat5
ENSMUSP00000003946	0.2957	Nob1
ENSMUSP00000003947	0.510589	Nqo1
ENSMUSP00000003964	0.322825	Gys1
ENSMUSP00000103400	0.415049	Ruvbl2
ENSMUSP00000033093	0.0792985	Bax
ENSMUSP00000090086	0.513594	Tfam
ENSMUSP00000004057	0.503734	Fam162a
ENSMUSP00000004072	0.299633	Rpl8
ENSMUSP00000004134	0.332151	Gstm5
ENSMUSP00000004137	0.62097	Gstm7
ENSMUSP00000120152	0.406999	Stat3
ENSMUSP00000102979	0.367187	Stat5a
ENSMUSP00000058321	0.220682	Cavin1
ENSMUSP00000004156	0.148126	Map3k11
ENSMUSP00000103981	0.216626	Akt2
ENSMUSP00000053842	0.295176	Dnaja3
ENSMUSP00000113110	0.449454	Hmox2
ENSMUSP00000088334	0.260408	Map3k20
ENSMUSP00000004200	0.217361	Cwc15
ENSMUSP00000004202	0.367527	Dnmt1
ENSMUSP00000004208	0.0443927	Angptl2
ENSMUSP00000125749	0.347578	Trmt10a
ENSMUSP00000137476	0.269682	Psap
ENSMUSP00000004330	0.065149	Ikbkg
ENSMUSP00000004340	0.266962	Pax2
ENSMUSP00000004343	0.516761	Wars2
ENSMUSP00000004375	0.251252	Phb2
ENSMUSP00000129124	0.393848	Ptpn6
ENSMUSP00000004378	0.326364	Eno2
ENSMUSP00000004379	0.501432	Emg1
ENSMUSP00000004381	0.483225	Lpcat3
ENSMUSP00000004396	0.559323	Atp6v1f
ENSMUSP00000111412	0.514837	Clcn5
ENSMUSP00000004430	0.212083	Clcn3
ENSMUSP00000004470	0.172928	Utp20
ENSMUSP00000130738	0.241318	Cul3
ENSMUSP00000004507	0.49346	Ddx56
ENSMUSP00000004508	0.368298	Tmed4
ENSMUSP00000125731	0.708537	Bid
ENSMUSP00000004565	0.120985	Ralb
ENSMUSP00000083474	0.129102	Ppp1cc
ENSMUSP00000004574	0.31275	Dnajb11
ENSMUSP00000004622	0.0313366	Gab2
ENSMUSP00000004646	0.223197	Coro1c
ENSMUSP00000079548	0.590544	Tax1bp1
ENSMUSP00000004673	0.540934	Ndrg2
ENSMUSP00000130200	0.462305	Mettl17
ENSMUSP00000138125	0.274984	Arhgef40
ENSMUSP00000146680	0.445694	Pnpla6
ENSMUSP00000004684	0.53491	Arhgef18
ENSMUSP00000039566	0.271476	Pkn2
ENSMUSP00000004729	0.371663	Etfb
ENSMUSP00000004745	0.552705	Stxbp2
ENSMUSP00000125405	0.605847	Stxbp2
ENSMUSP00000035908	0.486239	Chn2
ENSMUSP00000004756	0.410842	Wwox
ENSMUSP00000004774	0.292415	Aqp1
ENSMUSP00000004784	0.505143	Cnn2
ENSMUSP00000004786	0.474749	Polr2e
ENSMUSP00000040465	0.350828	Abca13
ENSMUSP00000148316	0.158188	Myo9b
ENSMUSP00000004868	0.446884	Mtfp1
ENSMUSP00000085625	0.263781	Rab23
ENSMUSP00000129163	0.0783778	Rab11a
ENSMUSP00000004910	0.088834	Eif2b2
ENSMUSP00000060346	0.381939	Dlst
ENSMUSP00000057859	0.322074	Dgkq
ENSMUSP00000004965	0.340146	Chmp2b
ENSMUSP00000004968	0.447844	Plod3
ENSMUSP00000106709	0.218685	Ap1s1
ENSMUSP00000115941	0.173344	Ap1s1
ENSMUSP00000004986	0.226543	Mapk13
ENSMUSP00000116259	0.0503493	Srpk1
ENSMUSP00000005003	0.226916	Lbr
ENSMUSP00000088493	0.452053	Nes
ENSMUSP00000005015	0.168177	Prcc
ENSMUSP00000005017	0.255536	Hdgf
ENSMUSP00000005057	0.418978	Thop1
ENSMUSP00000113221	0.0764253	Matk
ENSMUSP00000005064	0	Pias4
ENSMUSP00000005066	0.152417	Map2k1
ENSMUSP00000005067	0.173331	Sgta
ENSMUSP00000005077	0.333879	Hspb1
ENSMUSP00000145028	0	Hnrnpa2b1
ENSMUSP00000145182	0.503762	Fxyd4
ENSMUSP00000122623	0.821764	Mri1
ENSMUSP00000005164	0.239373	Prkacb
ENSMUSP00000030775	0	Chd5
ENSMUSP00000005185	0.371102	Cstb
ENSMUSP00000108151	0.116585	Pex5
ENSMUSP00000005233	0.308813	Eif2ak4
ENSMUSP00000005234	0.770955	Wdr1
ENSMUSP00000005256	0.262374	Ndrg1
ENSMUSP00000034121	0.481466	Man2b1
ENSMUSP00000105356	0.321839	Prdx2
ENSMUSP00000050771	0.427957	Polr2a
ENSMUSP00000066581	0.0570957	Senp3
ENSMUSP00000111241	0.272621	Ufd1
ENSMUSP00000122219	0.234168	Prlr
ENSMUSP00000005431	0.512312	Letm1
ENSMUSP00000050191	0.307662	Ubqln1
ENSMUSP00000075782	0.513695	Ubqln1
ENSMUSP00000005487	0.210312	Txn2
ENSMUSP00000108865	0.370696	Crbn
ENSMUSP00000005503	0.36615	Msh6
ENSMUSP00000005504	0	Fbxo11
ENSMUSP00000005507	0.346433	Mlxipl
ENSMUSP00000115011	0.243921	Tbl2
ENSMUSP00000083146	0.286294	Bud23
ENSMUSP00000005532	0.308122	Nid1
ENSMUSP00000148525	0.358653	Mcm5
ENSMUSP00000005548	0.307294	Hmox1
ENSMUSP00000071081	0.410332	Mprip
ENSMUSP00000119562	0.150885	Mprip
ENSMUSP00000132351	0.288232	Cic
ENSMUSP00000005583	0.482422	Pafah1b3
ENSMUSP00000005606	0.212032	Prkaca
ENSMUSP00000132222	0.42322	Ddx39
ENSMUSP00000005620	0.155434	Dnajb1
ENSMUSP00000140107	0.56997	Usp40
ENSMUSP00000005651	0.482072	Por
ENSMUSP00000005671	0.560183	Igf1r
ENSMUSP00000088837	0.419381	Insr
ENSMUSP00000005705	0.291562	Trim28
ENSMUSP00000005714	0.178732	Ube2m
ENSMUSP00000005719	0.303019	Adcy9
ENSMUSP00000005749	0.290068	Ctr9
ENSMUSP00000124551	0.338763	Eif4g2
ENSMUSP00000114578	0.200497	Mrvi1
ENSMUSP00000078721	0.173341	Pcyt1a
ENSMUSP00000102976	0.186739	Zfp592
ENSMUSP00000071589	0.0924808	Psmd4
ENSMUSP00000102857	0	Psmd4
ENSMUSP00000005798	0.562738	Snx6
ENSMUSP00000106959	0.356088	Tomm40l
ENSMUSP00000151216	0.140541	Pan2
ENSMUSP00000005826	0.658966	Cs
ENSMUSP00000149655	0.63492	Ampd3
ENSMUSP00000005830	0.0283156	Bcas2
ENSMUSP00000005841	0.0922798	Ctcf
ENSMUSP00000005860	0.364535	Pvalb
ENSMUSP00000102881	0.0911837	Rfx5
ENSMUSP00000005923	0.204455	Psmb4
ENSMUSP00000106133	0.766256	Sqor
ENSMUSP00000005954	0.439829	Bloc1s6
ENSMUSP00000029804	0.187745	Metap1
ENSMUSP00000113431	0.343036	Rsl1d1
ENSMUSP00000006027	0.164266	Reep5
ENSMUSP00000086025	0.0637136	Ergic3
ENSMUSP00000105264	0.426891	Uqcc1
ENSMUSP00000006037	0.107688	Ncoa2
ENSMUSP00000109090	0.211601	Nr2c2
ENSMUSP00000006053	0.180528	Smpd4
ENSMUSP00000113304	0.397108	Pex1
ENSMUSP00000006105	0.56691	Shpk
ENSMUSP00000006123	0.627859	Tuft1
ENSMUSP00000006128	0.492264	Rcn1
ENSMUSP00000006136	0.400686	Dnase1
ENSMUSP00000006137	0.613586	Trap1
ENSMUSP00000117616	0.272998	Tpr
ENSMUSP00000107544	0.207698	BC003331
ENSMUSP00000006178	0.449197	Kptn
ENSMUSP00000006181	0.171612	Napa
ENSMUSP00000133360	0.212452	Sra1
ENSMUSP00000006217	0.109867	Snf8
ENSMUSP00000006254	0.59861	Tbcb
ENSMUSP00000006286	0.29303	Inpp5k
ENSMUSP00000006293	0.128246	Crkl
ENSMUSP00000133206	0.231867	Eps8l1
ENSMUSP00000104884	0.254165	Clint1
ENSMUSP00000006353	0.16715	Cdkal1
ENSMUSP00000006367	0.395616	Htra1
ENSMUSP00000006378	0.491996	Clcnkb
ENSMUSP00000006381	0.601558	Fblim1
ENSMUSP00000108855	0.231125	Mob1b
ENSMUSP00000006431	0.563025	Atp6v1b1
ENSMUSP00000006435	0.275612	Atp6v1b2
ENSMUSP00000129739	0.23309	Eps15l1
ENSMUSP00000006444	0.237058	Tep1
ENSMUSP00000125155	0.627279	Osgep
ENSMUSP00000136644	0.164508	Aamp
ENSMUSP00000006467	0.319309	Arpc2
ENSMUSP00000104265	0.2582	Rps9
ENSMUSP00000093197	0.547608	Susd2
ENSMUSP00000072074	0.112649	Ggt5
ENSMUSP00000006508	0.216885	Ggt1
ENSMUSP00000118825	0.0184655	Ggt1
ENSMUSP00000081943	0.273513	Crip2
ENSMUSP00000142803	0.575122	Crip1
ENSMUSP00000054583	0.558185	Fbln1
ENSMUSP00000073061	0.421364	Pgrmc1
ENSMUSP00000006544	0.567106	Gcat
ENSMUSP00000099862	0.507683	Tek
ENSMUSP00000126685	0.191298	Elovl1
ENSMUSP00000006562	0.915762	Hyi
ENSMUSP00000120106	0.0635535	Pfdn2
ENSMUSP00000077197	0.551029	Rnf114
ENSMUSP00000110903	0.142927	C330007P06Rik
ENSMUSP00000006611	0.230894	Srm
ENSMUSP00000006614	0.604522	Epha2
ENSMUSP00000006625	0.221327	Rbm14
ENSMUSP00000055321	0.271526	Bbs1
ENSMUSP00000006638	0.362755	Slc34a3
ENSMUSP00000006669	0.676185	Pdk1
ENSMUSP00000127783	0.193889	Ptbp1
ENSMUSP00000006692	0.677622	Mvd
ENSMUSP00000017604	0.224593	Cyba
ENSMUSP00000006697	0.293652	Itih3
ENSMUSP00000006704	0.589581	Itih1
ENSMUSP00000080342	0.118461	Prkag3
ENSMUSP00000006749	0.28095	Slc4a1
ENSMUSP00000006764	0.893954	Aprt
ENSMUSP00000103271	0.302407	Gtf2h1
ENSMUSP00000089298	0.506613	Hfe
ENSMUSP00000143938	0.194617	Slc5a6
ENSMUSP00000006825	0.219531	Nphs1
ENSMUSP00000107782	0.374327	Qrich1
ENSMUSP00000135930	0.15439	Usp19
ENSMUSP00000030417	0.041813	Cdc42
ENSMUSP00000054634	0.193878	Cdc42
ENSMUSP00000006900	0.85287	Acot13
ENSMUSP00000006915	0.679515	Mettl1
ENSMUSP00000025083	0.390356	Kif5b
ENSMUSP00000120658	0.480424	Saal1
ENSMUSP00000006969	0.617999	Krt23
ENSMUSP00000099409	0.537664	Cnp
ENSMUSP00000007012	0.377376	Sod2
ENSMUSP00000070876	0.185696	Stambp
ENSMUSP00000007130	0.524038	Ctnnb1
ENSMUSP00000007212	0.0745501	Psmd2
ENSMUSP00000084572	0.67336	Vars
ENSMUSP00000007249	0.261309	Slc44a4
ENSMUSP00000007251	0.327632	Abhd16a
ENSMUSP00000007253	0.47446	Neu1
ENSMUSP00000007255	0.547517	Ddah2
ENSMUSP00000007257	0.117274	Clic1
ENSMUSP00000109644	0.0987231	Lsm2
ENSMUSP00000083077	0.353822	Atp1a2
ENSMUSP00000106874	0.10497	Atp1a4
ENSMUSP00000007482	0.0580729	Mrpl49
ENSMUSP00000152727	0.0757133	Mark3
ENSMUSP00000007602	0.153591	M6pr
ENSMUSP00000092690	0.252431	Lrrc8a
ENSMUSP00000007708	0.168739	Ppp2r1a
ENSMUSP00000007747	0.0816244	Dus3l
ENSMUSP00000126761	0.747104	Gtpbp3
ENSMUSP00000078093	0.15371	Homer1
ENSMUSP00000111116	0.269786	Cav1
ENSMUSP00000128921	0.199651	Arpp19
ENSMUSP00000007803	0.103708	Bcl2l1
ENSMUSP00000007814	0.29562	Khsrp
ENSMUSP00000007865	0	Ccdc124
ENSMUSP00000133523	0.184365	Cct4
ENSMUSP00000104726	0.338463	0610009B22Rik
ENSMUSP00000124863	0.296086	Zmiz1
ENSMUSP00000148069	0.235477	Aldh16a1
ENSMUSP00000007980	0.568274	Hnrnpa0
ENSMUSP00000076989	0.121022	Hnrnph1
ENSMUSP00000122354	0.117751	Arid1a
ENSMUSP00000121203	0.460916	Ctsd
ENSMUSP00000008052	0.634154	Hmgcll1
ENSMUSP00000143488	0	Ift22
ENSMUSP00000083281	0.10523	Ap2s1
ENSMUSP00000141170	0.36597	Fhl2
ENSMUSP00000113509	0.124613	Emc10
ENSMUSP00000013759	0	Fnbp4
ENSMUSP00000088320	0.942122	Scrn3
ENSMUSP00000008445	0.16892	Phax
ENSMUSP00000030095	0.0656454	Tle1
ENSMUSP00000008477	0.204302	Snrpb2
ENSMUSP00000114180	0.22293	Ubc
ENSMUSP00000008517	0.303574	Prpf31
ENSMUSP00000008537	0.402716	Carhsp1
ENSMUSP00000008579	0.464143	Rdh13
ENSMUSP00000008594	0.307989	Nutf2
ENSMUSP00000076933	0.0487792	Arpc5
ENSMUSP00000112923	0.105925	Mgst1
ENSMUSP00000052863	0.221924	Nfib
ENSMUSP00000008745	0.174176	Rab25
ENSMUSP00000008748	0.266977	Ubqln4
ENSMUSP00000008826	0.163472	Rpl10
ENSMUSP00000127791	0.0354923	Rps15a
ENSMUSP00000008907	0.191946	Man1a2
ENSMUSP00000112609	0.753224	Acyp1
ENSMUSP00000008999	0.0479437	Hdac5
ENSMUSP00000009003	0.310117	Rala
ENSMUSP00000009036	0.00281891	Vdac3
ENSMUSP00000009102	0	Vps72
ENSMUSP00000109822	0.226959	Gabpa
ENSMUSP00000009157	0.343743	Dynll1
ENSMUSP00000009174	0	Pdcl
ENSMUSP00000105536	0.231479	Nf2
ENSMUSP00000099994	0.0584868	Ewsr1
ENSMUSP00000009234	0.594252	Ap1b1
ENSMUSP00000009256	0.166934	Bcl2l13
ENSMUSP00000009329	0.61371	Ccl8
ENSMUSP00000145257	0.489737	Rarres2
ENSMUSP00000009435	0.101378	Pttg1ip
ENSMUSP00000133515	0.198842	Ube2g2
ENSMUSP00000079324	0.278274	Met
ENSMUSP00000009522	0.496135	Slc16a12
ENSMUSP00000009538	0.587924	Syn2
ENSMUSP00000043803	0.193644	Nav1
ENSMUSP00000105028	0.280344	Tnpo1
ENSMUSP00000009679	0.258846	Rnmt
ENSMUSP00000009689	0.0461357	Kcnq1
ENSMUSP00000009693	0.396514	Srp14
ENSMUSP00000009699	0.0947813	Cdk9
ENSMUSP00000009707	0.016017	Tor2a
ENSMUSP00000028148	0.427375	Fpgs
ENSMUSP00000009713	0.295699	Mkl2
ENSMUSP00000113157	0.397727	Cbx5
ENSMUSP00000099950	0.815146	Sardh
ENSMUSP00000062782	0.265843	Vav2
ENSMUSP00000020312	0.201322	Mcu
ENSMUSP00000126377	0.450862	Bcr
ENSMUSP00000009877	0.368447	Tfcp2
ENSMUSP00000150023	0.219057	Ubp1
ENSMUSP00000010007	0.274978	Sdhb
ENSMUSP00000010038	0.574267	Snap47
ENSMUSP00000010049	0.144857	Kdsr
ENSMUSP00000092230	0.413169	Vps4b
ENSMUSP00000149401	0.198285	Rps25
ENSMUSP00000067767	0.096747	Aldh3a2
ENSMUSP00000010189	0.480935	Tmem115
ENSMUSP00000141280	0.317637	Hyal2
ENSMUSP00000010198	0.156982	Tusc2
ENSMUSP00000010201	0.552621	Nprl2
ENSMUSP00000137561	0.289589	Slc38a3
ENSMUSP00000126029	0.443336	Cacna2d2
ENSMUSP00000121390	0	Epn3
ENSMUSP00000130194	0.496403	Slc3a2
ENSMUSP00000010241	0.463614	Nxf1
ENSMUSP00000134854	0.305042	Stx5a
ENSMUSP00000010267	0.451129	Slc47a1
ENSMUSP00000010421	0.164642	2610507B11Rik
ENSMUSP00000010502	0.875881	Ifi35
ENSMUSP00000130492	0.477967	Nedd8
ENSMUSP00000010536	0	Gosr1
ENSMUSP00000010550	0.103817	Mrpl52
ENSMUSP00000140597	0.339477	Kansl3
ENSMUSP00000099785	0.0250125	Faf1
ENSMUSP00000010698	0.0687615	Mettl16
ENSMUSP00000048470	0.247996	Rbm25
ENSMUSP00000010795	0.49942	Acaa1b
ENSMUSP00000010804	0.426881	Plcd1
ENSMUSP00000010807	0.216032	Fads1
ENSMUSP00000010899	0.367059	Cars
ENSMUSP00000010904	0.321577	Phlda2
ENSMUSP00000011055	0.781703	Apip
ENSMUSP00000011058	0.290605	Pdhx
ENSMUSP00000034190	0.325186	Vac14
ENSMUSP00000011178	0.317763	Slc5a1
ENSMUSP00000021726	0.83979	Adssl1
ENSMUSP00000011398	0.804301	Thg1l
ENSMUSP00000079070	0.281062	Pabpc4
ENSMUSP00000123025	0.368257	Exoc3l2
ENSMUSP00000011450	0	Sugp1
ENSMUSP00000011526	0.411391	Dhdh
ENSMUSP00000011895	0.140028	Sptbn4
ENSMUSP00000011896	0.176208	Pgam1
ENSMUSP00000108261	0.314259	Evi5
ENSMUSP00000135479	0.197961	Evi5l
ENSMUSP00000098375	0.220294	Git1
ENSMUSP00000012028	0.400515	Gltp
ENSMUSP00000012161	0.156602	Scarf2
ENSMUSP00000082500	0.434597	Brms1l
ENSMUSP00000012259	0.254315	Med15
ENSMUSP00000101511	0.386337	Dhdds
ENSMUSP00000012331	0.516502	Mogat1
ENSMUSP00000153632	0.472886	Tjap1
ENSMUSP00000108217	0.260324	Rpl15
ENSMUSP00000125314	0.154312	Tmem167
ENSMUSP00000111081	0.188545	Steap4
ENSMUSP00000012627	0.0497683	Rpa3
ENSMUSP00000055521	0.167334	Mlkl
ENSMUSP00000012679	0.0701405	Tnpo3
ENSMUSP00000012849	0.307624	Retn
ENSMUSP00000104179	0.138078	Rps5
ENSMUSP00000013294	0	Gfod2
ENSMUSP00000013304	0.658951	Atp6v0d1
ENSMUSP00000064048	0.304263	Ptprs
ENSMUSP00000057731	0.474766	Nelfb
ENSMUSP00000034723	0.674677	Aldh1a2
ENSMUSP00000013737	0.333163	Ndufs2
ENSMUSP00000013766	0	Atraid
ENSMUSP00000013773	0.630421	Cad
ENSMUSP00000069962	0.25162	Atad1
ENSMUSP00000013807	0.221831	Pten
ENSMUSP00000013842	0.159518	Pea15a
ENSMUSP00000013845	0.223272	Timm23
ENSMUSP00000060900	0.561777	Trnt1
ENSMUSP00000013931	0	Ehmt2
ENSMUSP00000129375	0.326346	Med16
ENSMUSP00000056792	0.138991	Tmem259
ENSMUSP00000106926	0.396177	Nit1
ENSMUSP00000014221	0.133823	Chp1
ENSMUSP00000107844	0.696642	Trpv4
ENSMUSP00000014321	0.267819	Tvp23b
ENSMUSP00000014339	0.473965	Dnajc7
ENSMUSP00000014370	0.250606	Cacybp
ENSMUSP00000014438	0.394345	Ndufa2
ENSMUSP00000014445	0.13215	Pam16
ENSMUSP00000123609	0.246407	Cox6c
ENSMUSP00000123201	0.129469	Bicc1
ENSMUSP00000098097	0.127975	Ube2z
ENSMUSP00000014499	0.409038	Anapc1
ENSMUSP00000014505	0.440057	Mertk
ENSMUSP00000014546	0.29841	Tsg101
ENSMUSP00000103281	0.435761	Hps5
ENSMUSP00000086459	0.0258433	Map3k4
ENSMUSP00000114584	0.132539	Piezo1
ENSMUSP00000014640	0.304108	Ankrd28
ENSMUSP00000014642	0.523411	Ankrd52
ENSMUSP00000072386	0.311142	Srp19
ENSMUSP00000014691	0.638725	Wdfy2
ENSMUSP00000014694	0	Rbsn
ENSMUSP00000114402	0.126546	Mrps25
ENSMUSP00000014698	0.244049	Dguok
ENSMUSP00000068587	0.124598	Strip1
ENSMUSP00000014750	0.442438	Slc25a11
ENSMUSP00000120966	0.556243	Cmc2
ENSMUSP00000054420	0.132633	Fam120b
ENSMUSP00000014913	0.210235	Psmb1
ENSMUSP00000052523	0.426631	Pdcd2
ENSMUSP00000014920	0.785067	Nol3
ENSMUSP00000014922	0.151575	Fhod1
ENSMUSP00000105000	0.371252	Elmo3
ENSMUSP00000134807	0.421549	Tppp3
ENSMUSP00000140002	0	Msh3
ENSMUSP00000015003	0.0735483	E2f4
ENSMUSP00000015011	0.0293461	Surf4
ENSMUSP00000015017	0.10264	Surf2
ENSMUSP00000132161	0.105234	Yes1
ENSMUSP00000144047	0.225125	Ppp1cb
ENSMUSP00000028509	0.353625	Gorasp2
ENSMUSP00000015124	0.504288	Tsen15
ENSMUSP00000148418	0.347457	Efr3a
ENSMUSP00000015157	0.426874	Trappc2l
ENSMUSP00000015160	0.71891	Acsf3
ENSMUSP00000047898	0.411265	Ddx19a
ENSMUSP00000015171	0.279023	Galns
ENSMUSP00000041855	0.0520324	C8g
ENSMUSP00000028328	0.600153	Entpd2
ENSMUSP00000058746	0.313302	Rabl6
ENSMUSP00000015236	0.117625	Edf1
ENSMUSP00000109904	0.78283	Clic3
ENSMUSP00000139571	0.304022	Slc25a13
ENSMUSP00000134491	0.0515241	Ube2i
ENSMUSP00000039670	0.0887872	Unkl
ENSMUSP00000015277	0.233994	Lrrk1
ENSMUSP00000015278	0.646769	Aldh1a3
ENSMUSP00000021554	0.463415	Actn1
ENSMUSP00000127176	0.202197	Actn1
ENSMUSP00000072732	0.225619	Sirt2
ENSMUSP00000134734	0.276632	Hnrnpl
ENSMUSP00000128331	0.175196	Nolc1
ENSMUSP00000015333	0.197564	Casd1
ENSMUSP00000015346	0.0342136	Cnksr3
ENSMUSP00000110248	0.206627	Mtmr1
ENSMUSP00000109646	0.127029	Map2
ENSMUSP00000030010	0.264806	Abca1
ENSMUSP00000015391	0.228894	Nipsnap3b
ENSMUSP00000120461	0.190809	Ubl4a
ENSMUSP00000015435	0.57109	Gdi1
ENSMUSP00000015449	0.379329	Sash1
ENSMUSP00000015481	0.587765	Endog
ENSMUSP00000015484	0.250642	Cybb
ENSMUSP00000015501	0.425017	Clpx
ENSMUSP00000080403	0.058776	Trabd
ENSMUSP00000107899	0.495119	Tmem27
ENSMUSP00000107890	0.653985	Ace2
ENSMUSP00000131243	0.387125	Ppt2
ENSMUSP00000109640	0.504984	Cacfd1
ENSMUSP00000053891	0.514646	Itga2
ENSMUSP00000099329	0.21089	Nat9
ENSMUSP00000015712	0.0788658	Lpl
ENSMUSP00000109109	0.202284	Zfp318
ENSMUSP00000015791	0.40329	Lama5
ENSMUSP00000132501	0.392025	Steap2
ENSMUSP00000015800	0.0131973	Hspa8
ENSMUSP00000095043	0.259699	Serac1
ENSMUSP00000015812	0.466611	Pdzd11
ENSMUSP00000129767	0.157606	Psma2
ENSMUSP00000152345	0.771021	Mrpl32
ENSMUSP00000102801	0.145532	Anxa9
ENSMUSP00000015855	0.373468	Prune1
ENSMUSP00000015858	0.278899	Cers2
ENSMUSP00000015877	0.336218	Capza2
ENSMUSP00000015891	0.28337	Vps45
ENSMUSP00000015892	0.263079	Prpf3
ENSMUSP00000128483	0.220045	Anp32e
ENSMUSP00000121266	0	Tab2
ENSMUSP00000015901	0.52147	Ppil4
ENSMUSP00000107509	0.421024	Eps8
ENSMUSP00000099963	0.338044	Med22
ENSMUSP00000015934	0.238008	Surf1
ENSMUSP00000015950	0.613713	Qdpr
ENSMUSP00000099835	0.317069	Sqstm1
ENSMUSP00000133044	0.307145	Rxra
ENSMUSP00000015994	0.557094	Adamtsl4
ENSMUSP00000015998	0.710472	Cd5l
ENSMUSP00000101999	0.294286	Prpsap1
ENSMUSP00000016033	0.390115	Lta4h
ENSMUSP00000099461	0.390331	Dstn
ENSMUSP00000016081	0.20527	H2afy
ENSMUSP00000102716	0.122704	Bola1
ENSMUSP00000016088	0.503086	Gatsl2
ENSMUSP00000016094	0.428751	Ncf1
ENSMUSP00000016105	0.104794	Adss
ENSMUSP00000065542	0.600758	Chdh
ENSMUSP00000016115	0.174807	Actr8
ENSMUSP00000016138	0.247583	Fnta
ENSMUSP00000022281	0.402986	Skiv2l2
ENSMUSP00000016168	0.0502442	Lbp
ENSMUSP00000125620	0.215409	Hsd11b1
ENSMUSP00000016396	0.292343	Atp5e
ENSMUSP00000016399	0.233416	Tubb1
ENSMUSP00000016400	0.53379	Ctsz
ENSMUSP00000016452	0	Ube2a
ENSMUSP00000054556	0.492377	Eef1a2
ENSMUSP00000109692	0.592941	Pls3
ENSMUSP00000016553	0.156205	Nkap
ENSMUSP00000016571	0.562507	Ndufa1
ENSMUSP00000074902	0.432971	Cr1l
ENSMUSP00000107250	0.514981	Ppfibp1
ENSMUSP00000016638	0.0824111	Cd34
ENSMUSP00000016639	0.675741	Plgrkt
ENSMUSP00000106195	0.533274	Mtif3
ENSMUSP00000016672	0.133607	Mapkapk2
ENSMUSP00000052283	0.0433727	Lamp2
ENSMUSP00000132450	0.471131	Atxn10
ENSMUSP00000098053	0.113441	Eif3d
ENSMUSP00000016703	0	H3f3b
ENSMUSP00000131457	0.099168	Nup50
ENSMUSP00000016781	0.307273	Ift27
ENSMUSP00000058320	0.143912	Pacsin2
ENSMUSP00000129007	0.738251	Cmah
ENSMUSP00000016901	0.794231	Ttll12
ENSMUSP00000022766	0.326133	Tox4
ENSMUSP00000016977	0	Mrps18c
ENSMUSP00000085949	0.2934	Sulf1
ENSMUSP00000119065	0.247338	Srsf6
ENSMUSP00000099404	0.205286	Plcg1
ENSMUSP00000017090	0	Kctd5
ENSMUSP00000017153	0.432761	Sdc4
ENSMUSP00000099388	0.365667	Nbr1
ENSMUSP00000101909	0.225579	Cyth1
ENSMUSP00000017288	0.167879	Rnd3
ENSMUSP00000090360	0.110582	Nt5c3b
ENSMUSP00000017332	0.577624	Coa3
ENSMUSP00000098069	0.334101	Med24
ENSMUSP00000017365	0.0078125	Psmd3
ENSMUSP00000017408	0.421968	Exosc10
ENSMUSP00000017430	0.708444	Glod4
ENSMUSP00000061317	0.34149	Vps53
ENSMUSP00000017435	0	Taok1
ENSMUSP00000099383	0.507592	Acot8
ENSMUSP00000102782	0.318038	Cd300lg
ENSMUSP00000097967	0.177782	Mpp2
ENSMUSP00000017488	0.236649	Vtn
ENSMUSP00000017530	0.407086	Traf4
ENSMUSP00000099536	0.531415	Aldoc
ENSMUSP00000017548	0.28691	Rpl19
ENSMUSP00000017549	0.319273	Nek8
ENSMUSP00000054168	0.121966	Zfp207
ENSMUSP00000133571	0.0716055	Psmd11
ENSMUSP00000017597	0.797013	Pipox
ENSMUSP00000017610	0.317324	Timp2
ENSMUSP00000017622	0.0249173	Zc3h18
ENSMUSP00000017629	0.678329	Top2b
ENSMUSP00000017637	0.307673	Igfbp4
ENSMUSP00000017692	0.0313119	Suz12
ENSMUSP00000060028	0.436102	Crlf3
ENSMUSP00000103912	0	Tnfaip1
ENSMUSP00000091551	0.572324	Abr
ENSMUSP00000017783	0.28045	Rab11fip4
ENSMUSP00000099380	0.393278	Elmo2
ENSMUSP00000076664	0.23852	Rhot1
ENSMUSP00000017841	0.79779	Ada
ENSMUSP00000017851	0.609036	Serinc3
ENSMUSP00000033230	0.727758	Tha1
ENSMUSP00000121973	0.262361	Pgs1
ENSMUSP00000073102	0.854202	Afmid
ENSMUSP00000099390	0.225648	Pigt
ENSMUSP00000017867	0.0639127	Wfdc2
ENSMUSP00000144623	0.431535	Slc12a5
ENSMUSP00000017891	0.364022	Ghdc
ENSMUSP00000104939	0.386248	Pltp
ENSMUSP00000017900	0.561542	Slc12a7
ENSMUSP00000017904	0.557127	Ctsa
ENSMUSP00000034370	0.328395	Slc12a4
ENSMUSP00000099563	0.361242	Myo1c
ENSMUSP00000104069	0.0801099	Myo1c
ENSMUSP00000017920	0.0971205	Crk
ENSMUSP00000104063	0.303665	Crk
ENSMUSP00000115419	0.212746	Cox7c
ENSMUSP00000115723	0.267895	Pitpna
ENSMUSP00000017945	0	Mlx
ENSMUSP00000017946	0	Retreg3
ENSMUSP00000017974	0.0393776	Dhx58
ENSMUSP00000017975	0.143984	Rab5a
ENSMUSP00000102999	0.230607	Nkiras2
ENSMUSP00000018002	0.367315	Ift52
ENSMUSP00000018012	0.758716	Sgk2
ENSMUSP00000018094	0.404213	Hnf4a
ENSMUSP00000018113	0.516827	Ptgis
ENSMUSP00000018143	0.369708	Ddx27
ENSMUSP00000112157	0.15713	Cyth3
ENSMUSP00000018184	0.404951	Rrp7a
ENSMUSP00000018186	0.801498	Cyb5r3
ENSMUSP00000018212	0.18349	Ints2
ENSMUSP00000127816	0.163472	Baiap2l2
ENSMUSP00000103169	0.0500912	Med1
ENSMUSP00000080716	0.406639	Erbb3
ENSMUSP00000018311	0	Stard3
ENSMUSP00000018315	0.06236	Vmp1
ENSMUSP00000141022	0.264002	Glrx2
ENSMUSP00000125623	0.529502	Trove2
ENSMUSP00000018353	0.233506	Stk4
ENSMUSP00000018430	0.147591	Psmb6
ENSMUSP00000018431	0.122271	Spag7
ENSMUSP00000018437	0.345386	Pfn1
ENSMUSP00000105010	0.733843	Tomm34
ENSMUSP00000018470	0.196625	Ywhab
ENSMUSP00000018478	0	Ksr1
ENSMUSP00000081011	0.428142	Gpx3
ENSMUSP00000099788	0.328719	Anxa6
ENSMUSP00000104511	0.632498	Anxa6
ENSMUSP00000129269	0	Smurf2
ENSMUSP00000061893	0	Abi3
ENSMUSP00000113848	0.206557	Kif3a
ENSMUSP00000113038	0.321985	2022-09-08
ENSMUSP00000018549	0.476655	Mrm1
ENSMUSP00000102602	0.229502	Mapt
ENSMUSP00000064926	0.51192	Gid4
ENSMUSP00000018561	0.489672	Myo1b
ENSMUSP00000103537	0.641498	Akap1
ENSMUSP00000018577	0.367856	Nol11
ENSMUSP00000117052	0.177289	Derl2
ENSMUSP00000077612	0.57814	C1qbp
ENSMUSP00000029208	0.312907	Slc13a3
ENSMUSP00000104301	0.325605	Chd3
ENSMUSP00000018625	0.075755	Appbp2
ENSMUSP00000018645	0.152308	Ncor1
ENSMUSP00000018653	0.602727	Cenpv
ENSMUSP00000137517	0.03634	Pcgf2
ENSMUSP00000018685	0	Cwc25
ENSMUSP00000018691	0.256256	Pip4k2b
ENSMUSP00000018698	0.677564	Ybx2
ENSMUSP00000104235	0.156453	Elp5
ENSMUSP00000018710	0.515944	Slc2a4
ENSMUSP00000099634	0.406554	Acadvl
ENSMUSP00000104485	0.466766	Atox1
ENSMUSP00000149604	0.473531	Sparc
ENSMUSP00000034487	0.0949883	Mmp20
ENSMUSP00000018803	0.656202	Pnpo
ENSMUSP00000018805	0.164305	Cog1
ENSMUSP00000091475	0.298035	Cbx1
ENSMUSP00000099441	0.347442	Cdk5rap3
ENSMUSP00000018816	0.791172	Copz2
ENSMUSP00000018841	0	Aatf
ENSMUSP00000018851	0.279264	Dync1h1
ENSMUSP00000135632	0.356135	Pex12
ENSMUSP00000018880	0.129656	Ndel1
ENSMUSP00000099666	0.425117	Slc25a35
ENSMUSP00000018905	0.180737	Mpdu1
ENSMUSP00000018909	0.130845	Fxr2
ENSMUSP00000104294	0.467119	Cd68
ENSMUSP00000034046	0.336219	Acsl1
ENSMUSP00000018963	0.533853	Lsp1
ENSMUSP00000087756	0.328039	Myh11
ENSMUSP00000018990	0.0342934	Pank3
ENSMUSP00000018992	0.22252	Rars
ENSMUSP00000018993	0.223726	Wwc1
ENSMUSP00000116746	0.414688	Mrpl58
ENSMUSP00000021078	0.0921928	Fdxr
ENSMUSP00000019026	0.607045	Mrpl45
ENSMUSP00000019050	0.50501	P4ha2
ENSMUSP00000136963	0.405687	Arrb1
ENSMUSP00000019065	0.345011	Pelp1
ENSMUSP00000019076	0.151685	Map2k3
ENSMUSP00000019118	0.424187	Sart3
ENSMUSP00000044937	0.809188	Nars2
ENSMUSP00000019143	0.281259	Slc35b4
ENSMUSP00000019198	0.329852	Fis1
ENSMUSP00000019199	0.165789	Plod1
ENSMUSP00000111008	0.0811971	Rab3d
ENSMUSP00000144231	0.31827	Slc25a22
ENSMUSP00000019231	0.46035	Atp6ap1
ENSMUSP00000019246	0.828056	Aldh3a1
ENSMUSP00000019268	0.551539	Scrn1
ENSMUSP00000019283	0.614497	Isyna1
ENSMUSP00000117231	0.780631	Hars2
ENSMUSP00000019302	0.40902	Tmem160
ENSMUSP00000102987	0.193966	Rab5c
ENSMUSP00000019323	0.338185	Mdh2
ENSMUSP00000086460	0.350433	H13
ENSMUSP00000120068	0.161753	H13
ENSMUSP00000019354	0.407498	Atp6v1e1
ENSMUSP00000013886	0.246615	Ppp1r12c
ENSMUSP00000019405	0.565992	Map1s
ENSMUSP00000019422	0.519364	Dpep1
ENSMUSP00000019439	0.201434	Tmem129
ENSMUSP00000019441	0.389997	Nop9
ENSMUSP00000099399	0.481493	Atp6v0a1
ENSMUSP00000019456	0.347006	Grb7
ENSMUSP00000099394	0.372185	Aoc3
ENSMUSP00000019517	0.186334	Cops3
ENSMUSP00000114069	0.0841427	Fkbp8
ENSMUSP00000134178	0.242192	Ddx39b
ENSMUSP00000019577	0.364624	Gipc1
ENSMUSP00000104272	0.217515	Plscr3
ENSMUSP00000019614	0.213939	Xab2
ENSMUSP00000019615	0	Cdc37
ENSMUSP00000113886	0.393339	Rab4a
ENSMUSP00000153081	0.410196	Trip10
ENSMUSP00000019638	0.323684	Cops6
ENSMUSP00000019662	0.585995	Ap4m1
ENSMUSP00000114019	0.140218	Gyg
ENSMUSP00000148227	0.479168	Rcn3
ENSMUSP00000033752	0.276962	Slc6a8
ENSMUSP00000019721	0.29299	Pdk4
ENSMUSP00000019722	0.149124	Ubxn6
ENSMUSP00000019723	0.454774	Mydgf
ENSMUSP00000019803	0.272413	Ccdc12
ENSMUSP00000019833	0.0947991	Fmc1
ENSMUSP00000019854	0.657274	Mrpl24
ENSMUSP00000019859	0.100625	Gle1
ENSMUSP00000019862	0.841895	L3hypdh
ENSMUSP00000106188	0.304444	Lyst
ENSMUSP00000019882	0	Polr2i
ENSMUSP00000099420	0.839957	Krt10
ENSMUSP00000019896	0.631438	Iyd
ENSMUSP00000043355	0.870467	Rmnd1
ENSMUSP00000019908	0.27379	Mtrf1l
ENSMUSP00000019911	0.31229	Hdac2
ENSMUSP00000019913	0.922813	Frk
ENSMUSP00000044535	0.198551	Stxbp5
ENSMUSP00000125552	0.948404	Hint3
ENSMUSP00000019927	0.0230807	Trmt11
ENSMUSP00000132514	0.201532	Katna1
ENSMUSP00000123866	0.310761	Pcmt1
ENSMUSP00000119053	0.0726952	1700021F05Rik
ENSMUSP00000019937	0.112449	Sec63
ENSMUSP00000019939	0.410118	Snx3
ENSMUSP00000019945	0.253829	Pex3
ENSMUSP00000055519	0.641276	Fuca2
ENSMUSP00000019950	0	Ltv1
ENSMUSP00000076093	0.411925	Utrn
ENSMUSP00000019965	0.235631	Smpd2
ENSMUSP00000019975	0.103943	Wasf1
ENSMUSP00000019974	0.271713	Rab32
ENSMUSP00000019982	0	Gtf3c6
ENSMUSP00000090227	0.759649	Slc16a10
ENSMUSP00000131519	0.0579312	Rev3l
ENSMUSP00000097547	0	Fyn
ENSMUSP00000019992	0.478888	Lama4
ENSMUSP00000097444	0.672152	Prep
ENSMUSP00000123238	0.0896703	Reps1
ENSMUSP00000020004	0.199889	Asf1a
ENSMUSP00000101115	0.433025	Gopc
ENSMUSP00000020012	0.751752	Qrsl1
ENSMUSP00000060940	0.400897	Rtn4ip1
ENSMUSP00000143429	0.455648	Crybg1
ENSMUSP00000119829	0.0743609	Vta1
ENSMUSP00000020022	0.338658	Smpdl3a
ENSMUSP00000151994	0.0710998	Reep3
ENSMUSP00000131415	0.68573	Fabp7
ENSMUSP00000020034	0.353721	Echdc1
ENSMUSP00000151986	0.401077	Ptprk
ENSMUSP00000090304	0.581969	Lama2
ENSMUSP00000020057	0.464115	Lin7a
ENSMUSP00000151842	0.291147	Ppp1r12a
ENSMUSP00000009789	0.381776	P4ha1
ENSMUSP00000151293	0.717396	2022-09-10
ENSMUSP00000020077	0.133314	Lims1
ENSMUSP00000101108	0.638072	Lims1
ENSMUSP00000020085	0.311969	Ube2d1
ENSMUSP00000131431	0.328052	Dcn
ENSMUSP00000020107	0.160457	Atp2b1
ENSMUSP00000020101	0.219213	Rhobtb1
ENSMUSP00000020109	0.283319	Actr6
ENSMUSP00000020112	0.396944	Uhrf1bp1l
ENSMUSP00000020113	0.0958998	Poc1b
ENSMUSP00000020123	0.388422	Tmpo
ENSMUSP00000072092	0.257248	Tmpo
ENSMUSP00000020149	0.821906	Ikbip
ENSMUSP00000055122	0.317976	Epb41l2
ENSMUSP00000020157	0	Apaf1
ENSMUSP00000090316	0.119144	Med23
ENSMUSP00000020161	0.114962	Arg1
ENSMUSP00000020163	0.0787723	Nedd1
ENSMUSP00000020169	0.601588	Enpp3
ENSMUSP00000020173	0.293338	Map7
ENSMUSP00000020171	0.235192	Ctgf
ENSMUSP00000020174	0.43097	Stx7
ENSMUSP00000020182	0.246911	Pex7
ENSMUSP00000020188	0.68896	Ifngr1
ENSMUSP00000070355	0.0530983	Cdk17
ENSMUSP00000020204	0.503848	Ntn4
ENSMUSP00000136313	0.483081	Ndufa12
ENSMUSP00000063264	0.1637	Tmcc3
ENSMUSP00000020217	0.374499	Nudt4
ENSMUSP00000020223	0.242934	Tcp11l2
ENSMUSP00000020234	0.240384	Timp3
ENSMUSP00000020238	0.445902	Hsp90b1
ENSMUSP00000020241	0.414021	Pah
ENSMUSP00000056668	0.179889	Igf1
ENSMUSP00000020248	0.62597	Washc3
ENSMUSP00000020255	0.334151	Slc5a8
ENSMUSP00000020257	0.0144092	Sirt1
ENSMUSP00000151886	0.403309	Herc4
ENSMUSP00000020263	0.395953	Hnrnph3
ENSMUSP00000113429	0.385552	Rufy2
ENSMUSP00000151895	0.206239	Ccar1
ENSMUSP00000042691	0.154374	Ddx21
ENSMUSP00000020270	0.0831872	Ddx50
ENSMUSP00000090130	0.0797131	Vps26a
ENSMUSP00000020273	0.259558	Supv3l1
ENSMUSP00000020277	0.776484	Hkdc1
ENSMUSP00000119343	0.636549	Fam241b
ENSMUSP00000097297	0.48707	Aifm2
ENSMUSP00000020283	0.326232	H2afy2
ENSMUSP00000020284	0.160581	Tysnd1
ENSMUSP00000020285	0.180565	Sar1a
ENSMUSP00000020286	0.426414	Ppa1
ENSMUSP00000131952	0.237266	Eif4ebp2
ENSMUSP00000020289	0.0512506	Pald1
ENSMUSP00000090155	0.406415	Sgpl1
ENSMUSP00000020298	0.265602	Pcbd1
ENSMUSP00000147968	0.451422	Slc16a7
ENSMUSP00000118088	0.265038	Dnajb12
ENSMUSP00000020311	0.111188	Micu1
ENSMUSP00000020315	0.36887	Cand1
ENSMUSP00000020316	0.172285	Tbk1
ENSMUSP00000099945	0.23117	Plek
ENSMUSP00000020329	0.334801	Egfr
ENSMUSP00000151244	0.293232	Usp15
ENSMUSP00000020339	0.148614	Tbc1d15
ENSMUSP00000020343	0.0593678	Rab21
ENSMUSP00000105223	0.526654	Slc1a4
ENSMUSP00000090884	0.406456	Dock2
ENSMUSP00000127330	0.352541	Rab1a
ENSMUSP00000020359	0.653248	Gamt
ENSMUSP00000000137	0.159478	Actr2
ENSMUSP00000101003	0.418802	Ndufs7
ENSMUSP00000151821	0.261414	Ptprb
ENSMUSP00000020372	0.191019	Uqcr11
ENSMUSP00000100902	0.252852	Cnot2
ENSMUSP00000020381	0.0816559	Frs2
ENSMUSP00000020382	0.0139569	Yeats4
ENSMUSP00000045693	0.325742	Cobl
ENSMUSP00000091011	0.425733	Grb10
ENSMUSP00000020397	0.110886	Snrpd3
ENSMUSP00000105286	0.552028	Ddc
ENSMUSP00000020399	0.630564	Cpm
ENSMUSP00000020403	0.618866	Csrp2
ENSMUSP00000100911	0.500952	Osbpl8
ENSMUSP00000020420	0.296796	Ap3d1
ENSMUSP00000117160	0.092603	Sf3a2
ENSMUSP00000020440	0.41881	Timm13
ENSMUSP00000020441	0.270639	Vps13d
ENSMUSP00000020449	0.38496	Helb
ENSMUSP00000101057	0.320795	Dip2a
ENSMUSP00000100960	0.181637	Hmg20b
ENSMUSP00000020463	0.269961	Ncln
ENSMUSP00000001181	0.41497	Col6a2
ENSMUSP00000151629	0.503848	Txnrd1
ENSMUSP00000020488	0.245811	D10Wsu102e
ENSMUSP00000020497	0.154605	Aldh1l2
ENSMUSP00000020490	0.394196	Wdr82
ENSMUSP00000108162	0.75902	Glyctk
ENSMUSP00000020493	0.719957	Pofut2
ENSMUSP00000020500	0.346038	Appl2
ENSMUSP00000134416	0.134776	Sumo3
ENSMUSP00000020504	0.667376	Hint1
ENSMUSP00000120778	0.868819	Lyrm7
ENSMUSP00000075721	0.0435434	Fbxw11
ENSMUSP00000099885	0.602055	Stk10
ENSMUSP00000020522	0.350443	Pfkl
ENSMUSP00000020520	0.315873	Pus10
ENSMUSP00000020524	0.272671	Rhbdf1
ENSMUSP00000020523	0.229769	Pex13
ENSMUSP00000020529	0.125056	Ahsa2
ENSMUSP00000020530	0.315005	Nprl3
ENSMUSP00000020538	0.204292	Xpo1
ENSMUSP00000020543	0.20309	Cpeb4
ENSMUSP00000098942	0.394656	Chac2
ENSMUSP00000072929	0.381597	Erlec1
ENSMUSP00000006629	0.398448	Sptbn1
ENSMUSP00000099902	0.561866	Sptbn1
ENSMUSP00000099938	0.716674	Mdh1
ENSMUSP00000020578	0.551064	Nudcd2
ENSMUSP00000020580	0.155585	Polrmt
ENSMUSP00000104532	0.0883816	Acsl6
ENSMUSP00000020586	0.639844	Slc22a4
ENSMUSP00000090853	0.253602	Cyfip2
ENSMUSP00000126303	0.463408	Mgat1
ENSMUSP00000020608	0.0154588	Ppp2ca
ENSMUSP00000076459	0.379273	Sgcd
ENSMUSP00000020617	0.207163	Flt4
ENSMUSP00000074238	0.0958322	Hnrnpab
ENSMUSP00000020630	0.0818069	Hspa4
ENSMUSP00000020634	0.0153664	Mapk9
ENSMUSP00000137440	0.308655	Canx
ENSMUSP00000020640	0.0899676	Rack1
ENSMUSP00000020643	0.815591	Rufy1
ENSMUSP00000020649	0.505203	Rad50
ENSMUSP00000020653	0.0273843	Sar1b
ENSMUSP00000018755	0.436719	Pdlim4
ENSMUSP00000020657	0.181035	Ube2b
ENSMUSP00000091061	0.34049	Nefh
ENSMUSP00000020673	0.0725399	Vdac1
ENSMUSP00000099063	0.787004	Upp1
ENSMUSP00000137281	0.252299	Slu7
ENSMUSP00000063272	0.123814	Ascc2
ENSMUSP00000020683	0.3853	Hus1
ENSMUSP00000020695	0.525412	Tns3
ENSMUSP00000020699	0.160318	Gatsl3
ENSMUSP00000131670	0.573394	Igfbp3
ENSMUSP00000105612	0.360176	Pes1
ENSMUSP00000020710	0.512429	Tcn2
ENSMUSP00000068652	0.119603	Osbp2
ENSMUSP00000003459	0.150894	Myo1g
ENSMUSP00000105638	0.31644	Smtn
ENSMUSP00000127281	0.210493	Arf5
ENSMUSP00000020719	0.0961416	2310033P09Rik
ENSMUSP00000127566	0.462759	Guk1
ENSMUSP00000099162	0.22915	Limk2
ENSMUSP00000105670	0.194762	Patz1
ENSMUSP00000105676	0.305224	Eif4enif1
ENSMUSP00000003461	0.144831	Ogdh
ENSMUSP00000020741	0.233847	Drg1
ENSMUSP00000099907	0.321509	Rtn4
ENSMUSP00000126413	0.256559	Rtn4
ENSMUSP00000020749	0.805272	Mtif2
ENSMUSP00000020754	0.24558	Cfap36
ENSMUSP00000020755	0.136314	Ppp4r3b
ENSMUSP00000020756	0.214227	Pnpt1
ENSMUSP00000020759	0.369292	Efemp1
ENSMUSP00000099987	0.0426948	Aebp1
ENSMUSP00000020768	0.635818	Pgam2
ENSMUSP00000020769	0.366933	Dbnl
ENSMUSP00000119535	0.466046	Mrps24
ENSMUSP00000103556	0.32551	Dynll2
ENSMUSP00000091487	0.0586497	Supt4a
ENSMUSP00000018544	0.189611	2022-09-04
ENSMUSP00000020801	0.0790546	Smg8
ENSMUSP00000020820	0.560945	Mrpl22
ENSMUSP00000119715	0.333825	Rps6kb1
ENSMUSP00000020826	0.199715	Sap30l
ENSMUSP00000020831	0.0978189	Fam114a2
ENSMUSP00000091502	0.389343	Myo19
ENSMUSP00000004955	0.289427	Prpsap2
ENSMUSP00000020843	0.234689	Acaca
ENSMUSP00000018744	0.637934	Shmt1
ENSMUSP00000060749	0.455359	Llgl1
ENSMUSP00000018568	0.215618	Drg2
ENSMUSP00000020849	0.56376	Tom1l1
ENSMUSP00000020851	0	Cox11
ENSMUSP00000116191	0.288932	Stxbp4
ENSMUSP00000020856	0.607057	Bzw2
ENSMUSP00000071788	0.534953	Elac2
ENSMUSP00000020864	0.42806	Pctp
ENSMUSP00000052912	0.498009	Pdia6
ENSMUSP00000020886	0.245593	Nampt
ENSMUSP00000036082	0.537034	Nbas
ENSMUSP00000020904	0.50946	Rock2
ENSMUSP00000020909	0.115087	Laptm4a
ENSMUSP00000065613	0.300128	Fam49a
ENSMUSP00000038430	0.0360045	Snx13
ENSMUSP00000020911	0.35627	Sdc1
ENSMUSP00000070583	0.33003	Lpin1
ENSMUSP00000106751	0.0979628	Pum2
ENSMUSP00000102308	0.135654	Arsg
ENSMUSP00000020927	0.412735	Hs1bp3
ENSMUSP00000020926	0.366256	Fam84a
ENSMUSP00000036044	0.403521	Apob
ENSMUSP00000020930	0.264377	Gna13
ENSMUSP00000056500	0.17599	Prkar1a
ENSMUSP00000020947	0.567833	Rdh14
ENSMUSP00000020949	0.476567	Map2k6
ENSMUSP00000020954	0.579514	Trappc12
ENSMUSP00000020957	0.933574	Adi1
ENSMUSP00000020962	0.304754	Ubxn2a
ENSMUSP00000020969	0.730486	Cmpk2
ENSMUSP00000151896	0.378918	Itsn2
ENSMUSP00000151358	0.150803	Ncoa1
ENSMUSP00000020979	0.0314956	Bcap29
ENSMUSP00000001253	0.620061	Slc26a4
ENSMUSP00000099038	0.0884342	Cbll1
ENSMUSP00000020991	0.00132943	Dnmt3a
ENSMUSP00000106481	0.393375	Dld
ENSMUSP00000020999	0.0798202	Kif3c
ENSMUSP00000020997	0.419054	Sh3yl1
ENSMUSP00000021001	0.208101	Rab10
ENSMUSP00000113703	0.395983	Pxdn
ENSMUSP00000021016	0.0185303	Hnf1b
ENSMUSP00000021018	0.278504	Taf15
ENSMUSP00000001963	0.45419	Ace
ENSMUSP00000102575	0.117719	Cdc27
ENSMUSP00000021028	0.350914	Itgb3
ENSMUSP00000021030	0.41376	Mettl2
ENSMUSP00000099502	0.7707	Nle1
ENSMUSP00000102554	0.145661	Tlk2
ENSMUSP00000097909	0.378975	Mrc2
ENSMUSP00000090525	0.670555	Lig3
ENSMUSP00000021040	0.281942	Cct6b
ENSMUSP00000002044	0.105099	Map3k3
ENSMUSP00000021046	0.199272	Ddx42
ENSMUSP00000021048	0.0608774	Ftsj3
ENSMUSP00000021049	0.220016	Psmc5
ENSMUSP00000021050	0.791096	Adap2
ENSMUSP00000071289	0.137682	Nf1
ENSMUSP00000067111	0.303467	Pecam1
ENSMUSP00000021060	0.457765	Polg2
ENSMUSP00000021062	0.344237	Ddx5
ENSMUSP00000021063	0.250807	Psmd12
ENSMUSP00000074533	0.0751001	Helz
ENSMUSP00000021077	0.180467	Slc9a3r1
ENSMUSP00000021082	0.299429	Nt5c
ENSMUSP00000115044	0.329045	Sumo2
ENSMUSP00000021085	0.122957	Nup85
ENSMUSP00000019135	0.225322	Gga3
ENSMUSP00000090593	0.337753	Cluh
ENSMUSP00000102116	0.00338572	Mif4gd
ENSMUSP00000021089	0.408373	Slc25a19
ENSMUSP00000021091	0.0784724	Pafah1b1
ENSMUSP00000099322	0.331906	Tmem94
ENSMUSP00000114844	0.220395	Sap30bp
ENSMUSP00000102066	0.501502	Itgb4
ENSMUSP00000021114	0.730525	Galk1
ENSMUSP00000021120	0.439812	Trim47
ENSMUSP00000021119	0.871663	Aspa
ENSMUSP00000102047	0.690978	Mrpl38
ENSMUSP00000072717	0.301629	Acox1
ENSMUSP00000021133	0.138637	Srp68
ENSMUSP00000021134	0.18868	Tsen54
ENSMUSP00000099321	0.547139	Llgl2
ENSMUSP00000021135	0.0366207	Ncbp3
ENSMUSP00000021142	0.225691	Atp2a3
ENSMUSP00000118751	0.400716	Ankfy1
ENSMUSP00000021147	0.162017	Exoc7
ENSMUSP00000080791	0.617786	Ube2o
ENSMUSP00000021158	0.270285	Txndc17
ENSMUSP00000099318	0.340609	Rhbdf2
ENSMUSP00000021166	0.690125	Cygb
ENSMUSP00000021170	0.362106	Mxra7
ENSMUSP00000104173	0.390661	Rabep1
ENSMUSP00000123242	0.242912	Kif1c
ENSMUSP00000021177	0.362393	Sec14l1
ENSMUSP00000072091	0.874784	Mink1
ENSMUSP00000104216	0.209382	0610010K14Rik
ENSMUSP00000021183	0.103654	Eral1
ENSMUSP00000021187	0.290621	Dhrs13
ENSMUSP00000099553	0.166708	Tmigd1
ENSMUSP00000021197	0.292643	Blmh
ENSMUSP00000021201	0.404049	Cpd
ENSMUSP00000021204	0.552437	Nxn
ENSMUSP00000070993	0.134068	Ywhae
ENSMUSP00000099568	0.469457	Prpf8
ENSMUSP00000042271	0.597385	Spag9
ENSMUSP00000021226	0.235504	Luc7l3
ENSMUSP00000136343	0.112972	Abcc3
ENSMUSP00000021239	0.240191	Lrrc59
ENSMUSP00000021249	0.88715	Scrn2
ENSMUSP00000099432	0.16153	Fbxl20
ENSMUSP00000069505	0.341174	Nr1d1
ENSMUSP00000112611	0.575473	Vamp2
ENSMUSP00000112063	0.145982	Ctc1
ENSMUSP00000021282	0.926947	Pfas
ENSMUSP00000090661	0.605666	Myh10
ENSMUSP00000104314	0.226186	Ntn1
ENSMUSP00000021285	0.289554	Stx8
ENSMUSP00000007317	0.793812	Krt19
ENSMUSP00000103012	0.280842	Acly
ENSMUSP00000127632	0.244992	Acly
ENSMUSP00000021297	0	Lsm12
ENSMUSP00000102740	0.223414	Ubtf
ENSMUSP00000090230	0.284615	Ccdc43
ENSMUSP00000102675	0.320453	Eftud2
ENSMUSP00000021313	0.511052	Dcakd
ENSMUSP00000021314	0	Nmt1
ENSMUSP00000099366	0.7806	Plcd3
ENSMUSP00000021329	0.429802	Gosr2
ENSMUSP00000021332	0.843907	Fkbp3
ENSMUSP00000021335	0.278039	Scfd1
ENSMUSP00000082533	0.789411	Coch
ENSMUSP00000013130	0.246821	Strn3
ENSMUSP00000021339	0.270853	Dtd2
ENSMUSP00000021345	0.363424	Gtf2a1
ENSMUSP00000021347	0.44481	Sel1l
ENSMUSP00000021368	0.252475	Nemf
ENSMUSP00000021375	0.48909	Sec23a
ENSMUSP00000021370	0.889991	L2hgdh
ENSMUSP00000021381	0.322157	Pnn
ENSMUSP00000151482	0.310595	Ctage5
ENSMUSP00000021390	0.46963	Galc
ENSMUSP00000126975	0.0708181	Ptpn21
ENSMUSP00000105732	0.191818	Zc3h14
ENSMUSP00000021405	0.172995	Polr2h
ENSMUSP00000021411	0.550869	1110008L16Rik
ENSMUSP00000021412	0.142503	Psma6
ENSMUSP00000151498	0.149952	Ralgapa1
ENSMUSP00000053540	0.848549	Gstz1
ENSMUSP00000021424	0.250528	Sptlc2
ENSMUSP00000021425	0.1254	Ahsa1
ENSMUSP00000072527	0.442387	Vipas39
ENSMUSP00000021428	0.184273	Snw1
ENSMUSP00000125341	0.41588	Slirp
ENSMUSP00000098724	0.865319	Adck1
ENSMUSP00000021443	0.443718	Mthfd1
ENSMUSP00000021447	0.217861	Ppp2r5e
ENSMUSP00000021450	0.336772	Sgpp1
ENSMUSP00000021458	0.424025	Sptb
ENSMUSP00000054530	0.377186	Fut8
ENSMUSP00000021466	0	Atl1
ENSMUSP00000071231	0.322318	Pygl
ENSMUSP00000021471	0.294016	Tmx1
ENSMUSP00000021479	0.347643	Actr10
ENSMUSP00000021486	0.368533	Timm9
ENSMUSP00000113736	0.378508	Serpina1f
ENSMUSP00000077594	0.450705	Rtn1
ENSMUSP00000021506	0.112696	Serpina3n
ENSMUSP00000152198	0.504283	Dhrs7
ENSMUSP00000021514	0.153945	Ppm1a
ENSMUSP00000105563	0.118158	Clmn
ENSMUSP00000021522	0.152121	Glrx5
ENSMUSP00000021523	0.0552582	Mnat1
ENSMUSP00000105527	0.110428	Papola
ENSMUSP00000080683	0.461542	Mpp5
ENSMUSP00000021536	0.378302	Atp6v1d
ENSMUSP00000021539	0.533963	Vrk1
ENSMUSP00000071214	0.139056	Eif2s1
ENSMUSP00000057462	0.467658	Vti1b
ENSMUSP00000021550	0.482305	Arg2
ENSMUSP00000151829	0.471502	Galnt16
ENSMUSP00000131728	0.5189	Gm20498
ENSMUSP00000081953	0	Pacs2
ENSMUSP00000009099	0.278366	Mta1
ENSMUSP00000021572	0.2326	Wdr37
ENSMUSP00000152412	0.19946	Gtpbp4
ENSMUSP00000106264	0.170812	Zmynd11
ENSMUSP00000152444	0.335808	Esyt2
ENSMUSP00000021595	0.366029	Psmc1
ENSMUSP00000042987	0.410125	Rps6ka5
ENSMUSP00000082177	0.12057	Ccdc88c
ENSMUSP00000105700	0.790682	Dglucy
ENSMUSP00000152680	0.402719	Fbln5
ENSMUSP00000021606	0.0394878	Atxn3
ENSMUSP00000105647	0.402933	Lgmn
ENSMUSP00000137305	0.245126	Golga5
ENSMUSP00000152229	0.879932	Pitrm1
ENSMUSP00000021610	0.0867484	Chga
ENSMUSP00000117030	0.691346	Pfkp
ENSMUSP00000021628	0.443054	Akr1c21
ENSMUSP00000021630	0.283424	Akr1c6
ENSMUSP00000021634	0.426327	Akr1c13
ENSMUSP00000021635	0.396937	Akr1c18
ENSMUSP00000152454	0.103394	Gdi2
ENSMUSP00000136280	0	Dpf3
ENSMUSP00000113806	0.607263	Papln
ENSMUSP00000119303	0.291352	Numb
ENSMUSP00000021649	0.495788	Acot2
ENSMUSP00000021653	0.0899554	Acot3
ENSMUSP00000021661	0.248694	Coq6
ENSMUSP00000071939	0.888395	Entpd5
ENSMUSP00000082288	0.488621	Aldh6a1
ENSMUSP00000021666	0.564825	Abcd4
ENSMUSP00000021667	0.123823	Isca2
ENSMUSP00000021668	0.384205	Npc2
ENSMUSP00000021670	0.0749628	Ylpm1
ENSMUSP00000105833	0.182808	Esrrb
ENSMUSP00000152784	0	Ccnk
ENSMUSP00000021689	0.209726	Evl
ENSMUSP00000021692	0	Yy1
ENSMUSP00000021693	0.641142	Slc25a29
ENSMUSP00000124625	0.705092	Wars
ENSMUSP00000091921	0.29243	Hsp90aa1
ENSMUSP00000153671	0.124511	Fdft1
ENSMUSP00000021706	0.0925272	Traf3
ENSMUSP00000021707	0.618785	Amn
ENSMUSP00000042565	0	Cdc42bpb
ENSMUSP00000152337	0.476455	Exoc3l4
ENSMUSP00000126825	0.405629	Eif5
ENSMUSP00000062464	0.160465	Ppp1r13b
ENSMUSP00000152558	0.397122	Zfyve21
ENSMUSP00000082004	0.760254	Klc1
ENSMUSP00000021719	0.245994	2010107E04Rik
ENSMUSP00000097442	0.715253	Mtr
ENSMUSP00000021757	0.786089	Aoah
ENSMUSP00000106043	0	Slc17a1
ENSMUSP00000072662	0.419934	Carmil1
ENSMUSP00000106028	0	Carmil1
ENSMUSP00000021772	0.491595	Mrs2
ENSMUSP00000021773	0.401625	Gpld1
ENSMUSP00000021785	0.284819	Exoc2
ENSMUSP00000021790	0.206666	Tmem14c
ENSMUSP00000021793	0.42889	Elovl2
ENSMUSP00000137280	0.113968	Tbc1d7
ENSMUSP00000021800	0.425358	Mcur1
ENSMUSP00000021802	0.103627	Cap2
ENSMUSP00000021803	0.0971824	Nup153
ENSMUSP00000055304	0.0648908	Kif13a
ENSMUSP00000021806	0.802249	Tpmt
ENSMUSP00000021807	0.12828	Dek
ENSMUSP00000061423	0.0579189	Susd3
ENSMUSP00000136728	0.725453	Aspn
ENSMUSP00000021822	0.230222	Ogn
ENSMUSP00000021824	0.305494	Nol8
ENSMUSP00000093473	0.185266	Spin1
ENSMUSP00000021832	0.549676	Wrnip1
ENSMUSP00000006392	0.445834	Serpinb9b
ENSMUSP00000129831	0.546782	Ripk1
ENSMUSP00000152654	0.0660349	Prpf4b
ENSMUSP00000021853	0.540049	Eci3
ENSMUSP00000131735	0.365977	Eci2
ENSMUSP00000130290	0.307867	Rpp40
ENSMUSP00000153658	0.415212	Fars2
ENSMUSP00000153120	0.295704	Ssr1
ENSMUSP00000021870	0.0323713	Slc35b3
ENSMUSP00000105667	0.406147	Sema4d
ENSMUSP00000021907	0.555032	Fbp2
ENSMUSP00000060828	0.487582	Syk
ENSMUSP00000021913	0.455933	Auh
ENSMUSP00000021920	0.571598	Sptlc1
ENSMUSP00000021930	0.394872	Sfxn1
ENSMUSP00000021929	0.411288	Habp4
ENSMUSP00000021933	0.409545	Ctsl
ENSMUSP00000021940	0.271888	Lman2
ENSMUSP00000021942	0	Prelid1
ENSMUSP00000097089	0	Nsd1
ENSMUSP00000153038	0.139979	Slc34a1
ENSMUSP00000021948	0.574748	F12
ENSMUSP00000120465	0.219092	Pdlim7
ENSMUSP00000153348	0.240443	Ddx41
ENSMUSP00000021958	0.464522	Pcbd2
ENSMUSP00000133245	0.278474	Ddx46
ENSMUSP00000021963	0.013597	Caml
ENSMUSP00000021971	0.379206	Slc25a48
ENSMUSP00000021990	0.13752	Ptdss1
ENSMUSP00000021991	0.751945	Mterf3
ENSMUSP00000021993	0.215994	Uqcrb
ENSMUSP00000022009	0.206019	Cetn3
ENSMUSP00000060495	0.168195	Lect2
ENSMUSP00000065798	0.251409	Smad5
ENSMUSP00000112104	0.220537	Hnrnpk
ENSMUSP00000135342	0.125436	Hnrnpk
ENSMUSP00000022032	0.71333	2210016F16Rik
ENSMUSP00000089169	0.285594	Gkap1
ENSMUSP00000022038	0.495724	Naa35
ENSMUSP00000022039	0.429577	Golm1
ENSMUSP00000153607	0.220218	Dapk1
ENSMUSP00000022048	0.57495	Slc6a19
ENSMUSP00000022057	0.352891	Tppp
ENSMUSP00000022060	0.343246	Pdcd6
ENSMUSP00000022062	0.256181	Sdha
ENSMUSP00000022063	0.421651	Ccdc127
ENSMUSP00000133166	0.520257	Erap1
ENSMUSP00000152174	0.527272	Cast
ENSMUSP00000022082	0.605832	Glrx
ENSMUSP00000113274	0.287686	Arsk
ENSMUSP00000105321	0.409103	Nsun2
ENSMUSP00000152495	0.206253	Ndufs6
ENSMUSP00000152525	0.263115	Slc6a18
ENSMUSP00000022108	0.613007	Hapln1
ENSMUSP00000105173	0.738252	Vcan
ENSMUSP00000022115	0.845892	Xrcc4
ENSMUSP00000022119	0.353241	Atg10
ENSMUSP00000022120	0.42069	Acot12
ENSMUSP00000022122	0.454962	Ckmt2
ENSMUSP00000065764	0.319584	Slc30a5
ENSMUSP00000126438	0.217207	Marveld2
ENSMUSP00000022140	0.408375	Ocln
ENSMUSP00000022148	0.65933	Mccc2
ENSMUSP00000022153	0.561044	Ptcd2
ENSMUSP00000022163	0.110846	Btf3
ENSMUSP00000105053	0.291142	Arhgef28
ENSMUSP00000022169	0.11203	Hexb
ENSMUSP00000125656	0.926773	Gfm2
ENSMUSP00000076856	0.345438	Col4a3bp
ENSMUSP00000022176	0.308461	Hmgcr
ENSMUSP00000067685	0.626842	Iqgap2
ENSMUSP00000070465	0.183143	Pde8b
ENSMUSP00000022196	0.215074	Ap3b1
ENSMUSP00000022197	0.0734901	Scamp1
ENSMUSP00000070339	0.434487	Jmy
ENSMUSP00000022203	0.207831	Dimt1
ENSMUSP00000125644	0.124244	Kif2a
ENSMUSP00000022207	0.154307	Elovl7
ENSMUSP00000136485	0.223734	Pde4d
ENSMUSP00000132945	0.18771	Rab3c
ENSMUSP00000022213	0.871532	Thbs4
ENSMUSP00000075526	0.771485	Mtx3
ENSMUSP00000022217	0.28661	Zfyve16
ENSMUSP00000022218	0.580026	Dhfr
ENSMUSP00000140536	0.295189	Erbin
ENSMUSP00000104938	0.771092	Nln
ENSMUSP00000022224	0.273946	Trappc13
ENSMUSP00000022225	0.299541	Trim23
ENSMUSP00000022226	0.456113	Ppwd1
ENSMUSP00000022228	0.48183	Cwc27
ENSMUSP00000022242	0.871816	Emb
ENSMUSP00000022245	0.553843	Mrps30
ENSMUSP00000058313	0.103509	Slc4a7
ENSMUSP00000022256	0	Psmd6
ENSMUSP00000022264	0.763269	Ptprg
ENSMUSP00000022268	0.26624	Pdhb
ENSMUSP00000112769	0.158263	Fam107a
ENSMUSP00000126464	0.210166	Acox2
ENSMUSP00000022272	0.441748	Kctd6
ENSMUSP00000064205	0.124283	Il6st
ENSMUSP00000022286	0.339131	Ndufs4
ENSMUSP00000022287	0.434327	Fst
ENSMUSP00000022293	0.27802	Vdac2
ENSMUSP00000119330	0.182459	Comtd1
ENSMUSP00000087879	0.0609569	Dlg5
ENSMUSP00000022310	0.139218	Ngly1
ENSMUSP00000108243	0.897489	Oxsm
ENSMUSP00000117278	0.795656	Fam213a
ENSMUSP00000022322	0.596957	Glud1
ENSMUSP00000087494	0.523255	Ldb3
ENSMUSP00000022340	0.33251	Nid2
ENSMUSP00000022341	0.276303	Rtraf
ENSMUSP00000153558	0.545777	Nudt13
ENSMUSP00000022344	0.0670045	Ecd
ENSMUSP00000022345	0.443634	Dnajc9
ENSMUSP00000098405	0.388345	Anxa7
ENSMUSP00000125722	0.113892	Ppp3cb
ENSMUSP00000022358	0.189843	Zswim8
ENSMUSP00000071720	0.226732	Camk2g
ENSMUSP00000022368	0.351402	Plau
ENSMUSP00000022369	0.397021	Vcl
ENSMUSP00000117346	0.361252	Ap3m1
ENSMUSP00000022378	0.440925	Ero1l
ENSMUSP00000022380	0.209827	Psmc6
ENSMUSP00000022386	0.148499	Samd4
ENSMUSP00000022391	0.316865	Ktn1
ENSMUSP00000072894	0.309658	Peli2
ENSMUSP00000022416	0.543083	Anxa11
ENSMUSP00000022419	0.554235	Ppif
ENSMUSP00000117816	0.351913	Slmap
ENSMUSP00000022428	0.49694	Rnase4
ENSMUSP00000022429	0.15061	Arf4
ENSMUSP00000114922	0.637195	Hacl1
ENSMUSP00000117152	1.73417e-12	Sh3bp5
ENSMUSP00000022451	0.17071	Capn7
ENSMUSP00000153396	0.0199758	Arhgef3
ENSMUSP00000087608	0.348825	Btd
ENSMUSP00000022458	0.14984	Bap1
ENSMUSP00000022462	0.49714	Oxnad1
ENSMUSP00000126372	0.0238102	Oxnad1
ENSMUSP00000022469	0.319903	Nisch
ENSMUSP00000022470	0.492563	Parg
ENSMUSP00000022480	0.436705	Ogdhl
ENSMUSP00000006703	0.173697	Itih4
ENSMUSP00000077580	0.620244	Itih4
ENSMUSP00000022496	0.0155171	Kpna3
ENSMUSP00000022497	0.413857	Spryd7
ENSMUSP00000022499	0.474146	Rnaseh2b
ENSMUSP00000107576	0	Mapk8
ENSMUSP00000022507	0.455035	Pspc1
ENSMUSP00000006235	0.413274	Ctsb
ENSMUSP00000022511	0.126945	Zmym2
ENSMUSP00000022517	0.574606	Cryl1
ENSMUSP00000107829	0.49187	Prkcd
ENSMUSP00000022519	0.574491	Anxa8
ENSMUSP00000022518	0.139901	Eef1akmt1
ENSMUSP00000133280	0.0644628	Xpo4
ENSMUSP00000022529	0.275452	Tkt
ENSMUSP00000022535	0.220365	Dcp1a
ENSMUSP00000120071	0.134585	Sap18
ENSMUSP00000135372	0.0847207	Hmbox1
ENSMUSP00000022543	0.32556	Micu2
ENSMUSP00000045552	0	Ints9
ENSMUSP00000022553	0.463586	Cab39l
ENSMUSP00000153357	0.262479	Cdadc1
ENSMUSP00000153403	0.121234	Mtmr6
ENSMUSP00000022566	0.198741	Spata13
ENSMUSP00000069840	0.789244	Mipep
ENSMUSP00000135394	0.678794	Esd
ENSMUSP00000117137	0.529126	Lcp1
ENSMUSP00000022576	0.652351	Cpb2
ENSMUSP00000022577	0.0791411	Zc3h13
ENSMUSP00000022580	0.482168	Slc25a30
ENSMUSP00000022585	0.213309	Gpalpp1
ENSMUSP00000044517	0.0833142	Tsc22d1
ENSMUSP00000022590	0.162101	Dnajc15
ENSMUSP00000116015	0	Akap11
ENSMUSP00000022595	0.211935	Rgcc
ENSMUSP00000129019	0.171573	Tdrd3
ENSMUSP00000022597	0.444357	Naa16
ENSMUSP00000022600	0.223369	Mtrf1
ENSMUSP00000022601	0.174426	Wbp4
ENSMUSP00000052942	0.179688	Sugt1
ENSMUSP00000022609	0.380739	Elp3
ENSMUSP00000022614	0.538209	Ccdc25
ENSMUSP00000022616	0.320116	Clu
ENSMUSP00000069209	0.231972	Ephx2
ENSMUSP00000022629	0.477089	Dpysl2
ENSMUSP00000086640	0.062488	Ppp2r2a
ENSMUSP00000022638	0.4965	Nefm
ENSMUSP00000022639	0.359121	Nefl
ENSMUSP00000022680	0.476594	Bin3
ENSMUSP00000116200	0.514339	Pdlim2
ENSMUSP00000022682	0.455242	Sorbs3
ENSMUSP00000119040	0.0543234	Slc39a14
ENSMUSP00000022695	0.451319	Dmtn
ENSMUSP00000106612	0.430324	Dmtn
ENSMUSP00000022696	0.227105	Xpo7
ENSMUSP00000022701	0.149675	Rb1
ENSMUSP00000022704	0.309291	Itm2b
ENSMUSP00000022705	0.261565	Med4
ENSMUSP00000123765	0.6773	Sucla2
ENSMUSP00000097901	0.110571	Rbm26
ENSMUSP00000126414	0.373292	Rbm26
ENSMUSP00000093233	0.885926	Scel
ENSMUSP00000022721	0.55376	Cln5
ENSMUSP00000097889	0.385961	Cldn10
ENSMUSP00000022734	0.589497	Dnajc3
ENSMUSP00000059385	0.195467	Nipbl
ENSMUSP00000128819	0.114492	Nup155
ENSMUSP00000022749	0.451904	C9
ENSMUSP00000079689	0.339769	Dab2
ENSMUSP00000022751	0.239645	Ttc33
ENSMUSP00000022765	0.255511	Rab2b
ENSMUSP00000022767	0.113564	Mettl3
ENSMUSP00000022781	0.0881108	Dad1
ENSMUSP00000022787	0.631921	Slc7a8
ENSMUSP00000124417	0.364872	C6
ENSMUSP00000022791	0.294781	Fbxo4
ENSMUSP00000107109	0.248613	Acin1
ENSMUSP00000106318	0.449761	Oxct1
ENSMUSP00000022803	0.134812	Psmb5
ENSMUSP00000055656	0.925188	6030458C11Rik
ENSMUSP00000074788	0.163502	Pdzd2
ENSMUSP00000057375	0.260528	Golph3
ENSMUSP00000118911	0.238954	Zfr
ENSMUSP00000106130	0.182627	Sub1
ENSMUSP00000066737	0.450477	Npr3
ENSMUSP00000022821	0.267257	Dhrs4
ENSMUSP00000072344	0.398652	Dcaf11
ENSMUSP00000134735	0.40793	Psme1
ENSMUSP00000022828	0.354794	Emc9
ENSMUSP00000128090	0.413	Tgm1
ENSMUSP00000001497	0.26518	Cideb
ENSMUSP00000130530	0	Adcy4
ENSMUSP00000022830	0.853664	Ripk3
ENSMUSP00000106957	0.379483	Sdr39u1
ENSMUSP00000106111	0.299789	Zscan26
ENSMUSP00000069024	0.213251	Sema5a
ENSMUSP00000022842	0.348283	Cct5
ENSMUSP00000070314	0.645634	Cmbl
ENSMUSP00000106038	0.631626	Ropn1l
ENSMUSP00000080427	0.0710163	Ctnnd2
ENSMUSP00000022849	0.448738	Tars
ENSMUSP00000066915	0.253446	Amacr
ENSMUSP00000087815	0.27929	Rai14
ENSMUSP00000022855	0.149329	Brix1
ENSMUSP00000022865	0.123793	Mtdh
ENSMUSP00000087714	0	Trio
ENSMUSP00000106087	0.166954	Myo10
ENSMUSP00000001809	0	Pabpc1
ENSMUSP00000105990	0.0157489	Ywhaz
ENSMUSP00000022904	0.184727	Atp6v1c1
ENSMUSP00000136328	0.1296	Fzd6
ENSMUSP00000022908	0.10352	Slc25a32
ENSMUSP00000105935	0.639509	Dpys
ENSMUSP00000105926	0.199881	Oxr1
ENSMUSP00000022925	0.111037	Eif3h
ENSMUSP00000022927	0.288899	Rad21
ENSMUSP00000022946	0.784742	Rida
ENSMUSP00000052654	0.327295	Pop1
ENSMUSP00000018476	0.442823	Stk3
ENSMUSP00000022954	0.15465	Khdrbs3
ENSMUSP00000022960	0.0612299	Eif3e
ENSMUSP00000022962	0.343549	Emc2
ENSMUSP00000052905	0.265943	Eny2
ENSMUSP00000022964	0.0776832	Ebag9
ENSMUSP00000094151	0.0951652	A1bg
ENSMUSP00000022976	0.406567	Washc5
ENSMUSP00000022977	0.57647	Sqle
ENSMUSP00000079239	0.503815	Mtss1
ENSMUSP00000022980	0.365351	Ndufb9
ENSMUSP00000134844	0.101734	Zhx1
ENSMUSP00000022995	0.74868	Slc22a22
ENSMUSP00000130722	0.531453	Mrpl13
ENSMUSP00000105850	0.726109	Col14a1
ENSMUSP00000134825	0.503232	Asap1
ENSMUSP00000066359	0.0225512	Fam49b
ENSMUSP00000023019	0.616545	Trmu
ENSMUSP00000105007	0.342982	Brd1
ENSMUSP00000105181	0.211219	Zc3h7b
ENSMUSP00000057771	0.305149	Rangap1
ENSMUSP00000132822	0.440346	Xpnpep3
ENSMUSP00000130195	0.488947	St13
ENSMUSP00000023040	0.233197	Slc25a17
ENSMUSP00000023043	0.796764	Adsl
ENSMUSP00000129209	0.0909924	Mief1
ENSMUSP00000023050	0.374127	Tab1
ENSMUSP00000009727	0.746219	Syngr1
ENSMUSP00000094167	0.590526	Deptor
ENSMUSP00000070325	0	Dnal4
ENSMUSP00000128941	0.313212	Enpp2
ENSMUSP00000023062	0.102312	Tomm22
ENSMUSP00000023068	0.257926	Smc1b
ENSMUSP00000113975	0	Csnk1e
ENSMUSP00000023071	0.277681	Samm50
ENSMUSP00000023072	0.367291	Parvb
ENSMUSP00000016771	0.193174	Myh9
ENSMUSP00000006094	0.472123	Cyp2d26
ENSMUSP00000023085	0.166263	Ndufa6
ENSMUSP00000023087	0.516904	Twf1
ENSMUSP00000023088	0.484398	Naga
ENSMUSP00000023104	0.617273	Rpap3
ENSMUSP00000116426	0.331532	Rapgef3
ENSMUSP00000097968	0.872544	Xrcc6
ENSMUSP00000023112	0.598862	Pmm1
ENSMUSP00000023116	0.468885	Aco2
ENSMUSP00000023119	0.236336	Vdr
ENSMUSP00000035400	0.160372	Nckap1l
ENSMUSP00000023146	0.0713814	Nubp1
ENSMUSP00000023151	0.302091	Bcl6
ENSMUSP00000023156	0	Il1rap
ENSMUSP00000093843	0.382057	Il1rap
ENSMUSP00000023157	0.275055	Anks3
ENSMUSP00000054201	0.233613	Nudt16l1
ENSMUSP00000023159	0.260578	Mgrn1
ENSMUSP00000023165	0.127429	Crebbp
ENSMUSP00000128224	0.353142	Atp13a3
ENSMUSP00000111510	0.473774	Glyr1
ENSMUSP00000112860	0.182813	Lsg1
ENSMUSP00000144481	0.163247	Rogdi
ENSMUSP00000023206	0.626287	Ercc4
ENSMUSP00000023203	0.428883	Gpt
ENSMUSP00000110885	0.526838	Apod
ENSMUSP00000125055	0.577905	Adck5
ENSMUSP00000023210	0.388201	Cyc1
ENSMUSP00000023211	0.153471	Sharpin
ENSMUSP00000023213	0.76584	Hgh1
ENSMUSP00000023214	0.371197	Dgat1
ENSMUSP00000023217	0.229869	Bop1
ENSMUSP00000094115	0.600762	Mroh1
ENSMUSP00000023221	0.280015	Gpaa1
ENSMUSP00000129100	0.74969	Oplah
ENSMUSP00000073124	0.537372	Plec
ENSMUSP00000002603	0.248878	Scrib
ENSMUSP00000023231	0.564932	Tsta3
ENSMUSP00000049605	0.723103	Pycrl
ENSMUSP00000023237	0.619585	Naprt
ENSMUSP00000023238	0.0938787	Gsdmd
ENSMUSP00000023243	0.878265	Gpihbp1
ENSMUSP00000113042	0.411136	Rhpn1
ENSMUSP00000023265	0.0924288	Psca
ENSMUSP00000086207	0.225758	Mapk12
ENSMUSP00000023282	0.491202	Miox
ENSMUSP00000023283	0.454321	Lmf2
ENSMUSP00000023289	0	Chkb
ENSMUSP00000127646	0.372376	Arsa
ENSMUSP00000023294	0.564154	Rabl2
ENSMUSP00000104932	0.479258	Shank3
ENSMUSP00000085985	0.751896	Kif21a
ENSMUSP00000023312	0.321151	Alcam
ENSMUSP00000110115	0.0207082	Cblb
ENSMUSP00000023334	0.129753	Nectin3
ENSMUSP00000130518	0.434199	Cd200
ENSMUSP00000023343	0.216028	Atg3
ENSMUSP00000125352	0.722443	Gtpbp8
ENSMUSP00000023352	0.893684	Prkdc
ENSMUSP00000023353	0.342677	Mcm4
ENSMUSP00000023359	0.221424	Nde1
ENSMUSP00000023361	0.259919	Pdxdc1
ENSMUSP00000023362	0.231251	Ntan1
ENSMUSP00000055969	0.396939	Parn
ENSMUSP00000125517	0.131635	Naa50
ENSMUSP00000004222	0.0848518	Hira
ENSMUSP00000023391	0.136975	Mrpl40
ENSMUSP00000023393	0.729418	Gbe1
ENSMUSP00000110342	0.183257	Zbtb20
ENSMUSP00000124093	0.473097	Usp7
ENSMUSP00000023396	0.609406	Pmm2
ENSMUSP00000009321	0.163463	Dgcr8
ENSMUSP00000023405	0.736884	Arl6
ENSMUSP00000023407	0.58019	Riox2
ENSMUSP00000055455	0.430984	Cpox
ENSMUSP00000115756	0.605314	St3gal6
ENSMUSP00000110011	0.308921	Cmss1
ENSMUSP00000023431	0.759049	Tbc1d23
ENSMUSP00000114115	0.132637	Klhl22
ENSMUSP00000023432	0.582684	Nit2
ENSMUSP00000129186	0.234753	Tomm70a
ENSMUSP00000067867	0.182608	Tfg
ENSMUSP00000111345	0.0428597	Lztr1
ENSMUSP00000023449	0.227441	Snap29
ENSMUSP00000125507	0.367029	Serpind1
ENSMUSP00000023453	0.428907	Sdf2l1
ENSMUSP00000023454	0.12712	Dlg1
ENSMUSP00000064280	0.392097	Dlg1
ENSMUSP00000023455	0.0176867	Ppil2
ENSMUSP00000023460	0.0545929	Ncbp2
ENSMUSP00000023465	0.403562	Top3b
ENSMUSP00000023467	0.291251	Pak2
ENSMUSP00000125736	0.30661	Fgd4
ENSMUSP00000111415	0.476279	Dnm1l
ENSMUSP00000055277	0.366218	Yars2
ENSMUSP00000023486	0.299201	Tfrc
ENSMUSP00000023487	0.183592	Arhgap31
ENSMUSP00000023491	0.176859	Lrch3
ENSMUSP00000039632	0.166208	Osbpl11
ENSMUSP00000023502	0.430817	Snx4
ENSMUSP00000087106	0.145543	Zfp148
ENSMUSP00000110398	0.296616	Gsk3b
ENSMUSP00000023510	0.413587	Umps
ENSMUSP00000110680	0.227044	Itgb5
ENSMUSP00000023514	0.0796106	Ndufb4
ENSMUSP00000125492	0.721642	Hgd
ENSMUSP00000023524	0.212676	Rabl3
ENSMUSP00000023525	0.185542	Gtf2e1
ENSMUSP00000023531	0.481666	Hcls1
ENSMUSP00000023538	0.523576	Mylk
ENSMUSP00000110563	0.26336	Adcy5
ENSMUSP00000007216	0.284974	Ap2m1
ENSMUSP00000007207	0.0949228	Clcn2
ENSMUSP00000023550	0.172343	Pdia5
ENSMUSP00000023559	0.43763	Ehhadh
ENSMUSP00000124846	0.0256027	Tra2b
ENSMUSP00000023572	0.345279	Cxadr
ENSMUSP00000023580	0.279905	Usp25
ENSMUSP00000023583	0.519606	Ahsg
ENSMUSP00000023587	0.742483	Fetub
ENSMUSP00000023590	0.422178	Hrg
ENSMUSP00000023593	0.423858	Adipoq
ENSMUSP00000110995	0.250224	Rfc4
ENSMUSP00000023600	0.124516	Robo1
ENSMUSP00000110998	0.232846	Eif4a2
ENSMUSP00000087327	0.407818	Masp1
ENSMUSP00000112283	0.665825	Mrpl39
ENSMUSP00000109831	0.214306	Atp5j
ENSMUSP00000005406	0.333693	App
ENSMUSP00000023614	0.0754149	Dyrk1a
ENSMUSP00000023615	0.495314	Dscr3
ENSMUSP00000023616	0.768476	Slc15a2
ENSMUSP00000023617	0.179812	Ildr1
ENSMUSP00000004054	0.0745279	Kpna1
ENSMUSP00000110528	0.545471	Parp9
ENSMUSP00000023630	0.608325	Psmg1
ENSMUSP00000117066	0.751322	Brwd1
ENSMUSP00000044437	0.0812073	Dopey2
ENSMUSP00000047712	0.418313	Cbr3
ENSMUSP00000023670	0.209537	Clic6
ENSMUSP00000023677	0.254973	Atp5o
ENSMUSP00000109635	0.277145	Itsn1
ENSMUSP00000112453	0.348921	Son
[truncated: 5,287 more rows]

## Sheet: S3
protein.id	protein_h2	symbol
ENSMUSP00000000001	0.208889	Gnai3
ENSMUSP00000000049	0.597582	Apoh
ENSMUSP00000099304	0.481274	Narf
ENSMUSP00000000090	0.229964	Cox5a
ENSMUSP00000000129	0.229425	Fer
ENSMUSP00000098074	0.435245	Brat1
ENSMUSP00000000153	0.583648	Gna12
ENSMUSP00000101537	0.358079	Slc22a18
ENSMUSP00000034567	0.675651	Dlat
ENSMUSP00000056739	0.683772	Gpr107
ENSMUSP00000000260	0.818552	Gmpr
ENSMUSP00000103528	0.488536	Trim25
ENSMUSP00000000287	0.80641	Scpep1
ENSMUSP00000000299	0.274241	Itgb2
ENSMUSP00000000304	0.664001	Hddc2
ENSMUSP00000149177	0.685346	Tpd52l1
ENSMUSP00000099754	0.0292294	Pemt
ENSMUSP00000000312	0.733285	Cdh1
ENSMUSP00000000314	0.306291	Cdh4
ENSMUSP00000000335	0.472221	Comt
ENSMUSP00000000348	0.732389	Rtca
ENSMUSP00000000349	0.564866	Dbt
ENSMUSP00000000365	0.383293	Mcts1
ENSMUSP00000000384	0.129498	Trappc10
ENSMUSP00000000388	0.641939	Ccm2
ENSMUSP00000114256	0.514126	Tbrg4
ENSMUSP00000023655	0.393343	Mx1
ENSMUSP00000144904	0.423479	Ndufa9
ENSMUSP00000000430	0.238	Galnt1
ENSMUSP00000000449	0.407429	Mkrn2
ENSMUSP00000108571	0.0867223	Raf1
ENSMUSP00000099744	0.53649	Tom1l2
ENSMUSP00000130176	0.653627	Zfp385a
ENSMUSP00000023128	0.490831	Itga5
ENSMUSP00000010278	0	Wdr77
ENSMUSP00000113022	0.47794	Atp5f1
ENSMUSP00000019128	0.431932	Hnrnpd
ENSMUSP00000000594	0.612602	C1d
ENSMUSP00000000608	0.465013	Gm2a
ENSMUSP00000000619	0.0987551	Clcn4
ENSMUSP00000130696	0.199655	Myo18a
ENSMUSP00000000687	0.780999	Haao
ENSMUSP00000091541	0.218678	Abhd15
ENSMUSP00000000727	0.121227	Rab5b
ENSMUSP00000119552	0.10221	Spg7
ENSMUSP00000000759	0.238924	Chmp1a
ENSMUSP00000000767	0.724697	Rpa1
ENSMUSP00000000769	0.368904	Serpinf1
ENSMUSP00000000776	0.26061	Tubgcp3
ENSMUSP00000000804	0.325071	Ddx3x
ENSMUSP00000000828	0.405235	Txnrd3
ENSMUSP00000104425	0	Dnajc5
ENSMUSP00000104427	0.15354	Tpd52l2
ENSMUSP00000110301	0.2069	Fmr1
ENSMUSP00000000896	0.124432	Pxmp4
ENSMUSP00000109364	0.488938	Dlg3
ENSMUSP00000000925	0.157403	Smarcb1
ENSMUSP00000000939	0.427729	Hip1r
ENSMUSP00000000958	0.605452	Top1mt
ENSMUSP00000000985	0.116768	Oxa1l
ENSMUSP00000001002	0.415066	Heatr6
ENSMUSP00000001042	0.466743	Ilf2
ENSMUSP00000061800	0.146594	Chtop
ENSMUSP00000122090	0.170103	Snapin
ENSMUSP00000143522	0.372599	S100a4
ENSMUSP00000143111	0.340791	S100a6
ENSMUSP00000001055	0.466653	Icam2
ENSMUSP00000136950	0.211433	Epn2
ENSMUSP00000001079	0.624541	Sec24b
ENSMUSP00000120014	0.123344	Nhp2
ENSMUSP00000130758	0.203073	Luzp1
ENSMUSP00000099641	0.164748	Kctd10
ENSMUSP00000001127	0.232469	Poldip2
ENSMUSP00000118015	0.350607	Ift20
ENSMUSP00000001147	0.117806	Col6a1
ENSMUSP00000129465	0.182656	Pcbp3
ENSMUSP00000103904	0.251169	Lgals9
ENSMUSP00000001155	0.360528	Araf
ENSMUSP00000001156	0.32399	Cfp
ENSMUSP00000001166	0.111549	Cnnm3
ENSMUSP00000110663	0.615594	Lman2l
ENSMUSP00000125960	0.100657	Mcm3ap
ENSMUSP00000001179	0.127818	Pcnt
ENSMUSP00000001183	0.680608	Ftcd
ENSMUSP00000109313	0.172556	Snrnp27
ENSMUSP00000001202	0.294331	Ocrl
ENSMUSP00000001204	0.0158148	Calm1
ENSMUSP00000001240	0	Agpat3
ENSMUSP00000046604	0.34965	Dpp9
ENSMUSP00000146120	0.320955	Lsr
ENSMUSP00000038149	0.0978544	Hpn
ENSMUSP00000001304	0.550577	Ckb
ENSMUSP00000132401	0.185628	Sp1
ENSMUSP00000109312	0.737612	Myg1
ENSMUSP00000129178	0.0343139	Pfdn5
ENSMUSP00000001339	0.197152	Rrp15
ENSMUSP00000113372	0.82383	Srr
ENSMUSP00000150903	0.595563	Acp5
ENSMUSP00000001384	0.143427	Cnn1
ENSMUSP00000001412	0.401178	Vps50
ENSMUSP00000001416	0.251254	Hars
ENSMUSP00000001419	0.146444	Zmat2
ENSMUSP00000001451	0.182708	Smg5
ENSMUSP00000001452	0.541849	Cct3
ENSMUSP00000135398	0.844802	Glmp
ENSMUSP00000001460	0.439317	Snd1
ENSMUSP00000072538	0.368267	Col18a1
ENSMUSP00000001479	0.453942	Kpnb1
ENSMUSP00000001480	0.417052	Npepps
ENSMUSP00000001485	0.292723	Mrpl10
ENSMUSP00000056485	0.26757	Tcf25
ENSMUSP00000001513	0.142633	Tubb6
ENSMUSP00000104460	0.321551	Def8
ENSMUSP00000001547	0.133188	Col1a1
ENSMUSP00000113556	0.50625	Itga3
ENSMUSP00000001559	0.19831	Itfg2
ENSMUSP00000001566	0.529864	Tubb5
ENSMUSP00000001583	0.0261849	Ell2
ENSMUSP00000001592	0.430291	Jup
ENSMUSP00000132922	0.441748	Ergic1
ENSMUSP00000099592	0.52711	Tcea3
ENSMUSP00000001675	0.484618	Stk38l
ENSMUSP00000100045	0.79247	Akr1b3
ENSMUSP00000001713	0.887635	Gstt1
ENSMUSP00000001715	0.350802	Gstt3
ENSMUSP00000001716	0.653773	Ddt
ENSMUSP00000001720	0.101546	Tat
ENSMUSP00000001724	0.432501	Ddx18
ENSMUSP00000068453	0.381309	Gramd3
ENSMUSP00000001780	0.277219	Akt1
ENSMUSP00000001792	0.47214	Il16
ENSMUSP00000122474	0.624841	Tcirg1
ENSMUSP00000001802	0.733186	Naglu
ENSMUSP00000001806	0.624116	Coasy
ENSMUSP00000001818	0.375934	Crnkl1
ENSMUSP00000001825	0.300709	Chordc1
ENSMUSP00000001834	0.261335	Rtcb
ENSMUSP00000001836	0.213027	Pwp1
ENSMUSP00000120840	0.302451	Fbxo7
ENSMUSP00000001845	0.454028	Capns1
ENSMUSP00000148062	0.374576	Clpb
ENSMUSP00000127641	0.497625	2022-09-07
ENSMUSP00000098058	0.120788	Rac1
ENSMUSP00000066492	0.475591	Nup214
ENSMUSP00000099939	0.553884	Ugp2
ENSMUSP00000105389	0.431145	Trmt1
ENSMUSP00000096669	0.126219	Nfix
ENSMUSP00000086626	0.426183	Uba1
ENSMUSP00000107873	0.475894	Vwf
ENSMUSP00000149505	0.88875	Siae
ENSMUSP00000002011	0.0661577	Esam
ENSMUSP00000109797	0	Fam50a
ENSMUSP00000002029	0.185192	Emd
ENSMUSP00000002048	0.618356	Taco1
ENSMUSP00000002063	0.0721841	Ap4e1
ENSMUSP00000002064	0.316887	Blvra
ENSMUSP00000056502	0.510208	Idh3g
ENSMUSP00000131386	0.447628	Ssr4
ENSMUSP00000002091	0.233175	Bcap31
ENSMUSP00000108126	0.312062	Fam98a
ENSMUSP00000002121	0.210301	Supt6
ENSMUSP00000002133	0.54715	Sdf2
ENSMUSP00000071054	0.253924	Psmc3
ENSMUSP00000002172	0.632013	Acp2
ENSMUSP00000110574	0.67138	Celf2
ENSMUSP00000002198	0.254316	Sf3a1
ENSMUSP00000089708	0.575212	Stat6
ENSMUSP00000002259	0.267681	Clgn
ENSMUSP00000002274	0.794142	Napsa
ENSMUSP00000002275	0.617694	Vrk3
ENSMUSP00000002292	0.208748	Rmnd5a
ENSMUSP00000102387	0.567822	Mov10
ENSMUSP00000102399	0.0652707	Rhoc
ENSMUSP00000066682	0.24707	Lmf1
ENSMUSP00000002350	0.301547	Narfl
ENSMUSP00000036555	0.150734	Ipo4
ENSMUSP00000002391	0.342917	Tm9sf1
ENSMUSP00000120525	0.407644	Irf9
ENSMUSP00000002397	0.807318	Gmpr2
ENSMUSP00000002400	0.303833	Mdp1
ENSMUSP00000002403	0.663815	Dhrs1
ENSMUSP00000019679	0.680765	Armc6
ENSMUSP00000002418	0.205634	Borcs8
ENSMUSP00000105754	0.326731	Slc25a42
ENSMUSP00000002436	0.35266	Snx9
ENSMUSP00000002445	0.187897	Ranbp3
ENSMUSP00000002452	0.170527	Ndufa11
ENSMUSP00000002466	0.017826	Nr2f6
ENSMUSP00000105680	0.153227	Use1
ENSMUSP00000002487	0.471171	Braf
ENSMUSP00000099036	0.455254	Braf
ENSMUSP00000118918	0.457678	Ndufb2
ENSMUSP00000121340	0.248371	Prpf6
ENSMUSP00000002549	0.212068	Abhd3
ENSMUSP00000002551	0	Snrpd1
ENSMUSP00000092009	0.311904	Tchp
ENSMUSP00000094986	0.0610666	Tsc2
ENSMUSP00000129325	0.0966851	Rpl3l
ENSMUSP00000002572	0.324323	Slc9a3r2
ENSMUSP00000002599	0.569072	Puf60
ENSMUSP00000097768	0.241584	Golga2
ENSMUSP00000002625	0.676507	Uck1
ENSMUSP00000002655	0.306178	Mien1
ENSMUSP00000002663	0.488595	Pon1
ENSMUSP00000002683	0.208493	Ccdc97
ENSMUSP00000051389	0.309694	Akap8l
ENSMUSP00000002733	0.307843	Gtf2f1
ENSMUSP00000002735	0.589483	Clpp
ENSMUSP00000002737	0.0834571	Alkbh7
ENSMUSP00000002765	0.504383	Prkd1
ENSMUSP00000056621	0.25024	Lcp2
ENSMUSP00000002790	0.092505	Cse1l
ENSMUSP00000002805	0.309657	Naa20
ENSMUSP00000002808	0.60744	Prkra
ENSMUSP00000002809	0.313476	Fkbp7
ENSMUSP00000002818	0.107425	Ykt6
ENSMUSP00000002825	0.409089	Baz1b
ENSMUSP00000002840	0.429653	Pex6
ENSMUSP00000002844	0.370996	Mrpl2
ENSMUSP00000002846	0.472834	Gnmt
ENSMUSP00000070405	0.332173	Tmem143
ENSMUSP00000120154	0.766543	Ggct
ENSMUSP00000152599	0.311825	Nudt14
ENSMUSP00000002885	0.16696	Epdr1
ENSMUSP00000002889	0.486139	Flii
ENSMUSP00000002891	0	Top3a
ENSMUSP00000002902	0.238841	Qtrt1
ENSMUSP00000153249	0.17269	Hdgfl2
ENSMUSP00000002923	0.353765	Adprh
ENSMUSP00000002925	0.0798789	Timmdc1
ENSMUSP00000061923	0.523227	Mcm2
ENSMUSP00000066696	0	Nab1
ENSMUSP00000075240	0.520435	Adgre5
ENSMUSP00000002979	0.338404	Lamb1
ENSMUSP00000133008	0.58947	Cd36
ENSMUSP00000003029	0.56542	Timm44
ENSMUSP00000003038	0.20594	Ap2a2
ENSMUSP00000103508	0.627597	Pnkp
ENSMUSP00000146405	0.352017	Med25
ENSMUSP00000003061	0.0818216	Bcam
ENSMUSP00000051293	0.209425	Clptm1
ENSMUSP00000032555	0.193226	Tomm40
ENSMUSP00000133302	0.576766	Apoe
ENSMUSP00000115173	0.182202	Apoc2
ENSMUSP00000131158	0.0780364	Hbp1
ENSMUSP00000039797	0.363133	Prkar2b
ENSMUSP00000065832	0	Cdkn1b
ENSMUSP00000003117	0.335597	Ap1m1
ENSMUSP00000003121	0.0701737	Rab8a
ENSMUSP00000120795	0.0065057	Hmgn2
ENSMUSP00000003123	0.187373	Fam32a
ENSMUSP00000003137	0.313732	Cyp2c29
ENSMUSP00000003152	0.0430844	Stk11
ENSMUSP00000101006	0.477026	Atp5d
ENSMUSP00000003183	0.63476	Ppp5c
ENSMUSP00000103162	0.264283	Cdk12
ENSMUSP00000123485	0.571572	Lipe
ENSMUSP00000149819	0.434484	Pafah1b2
ENSMUSP00000049967	0.375118	Tbc1d8
ENSMUSP00000003219	0.178073	Cnot11
ENSMUSP00000118221	0.435495	Sri
ENSMUSP00000146773	0.98723	Irf3
ENSMUSP00000003268	0.314781	Sh3gl1
ENSMUSP00000084082	0.354516	Ccdc94
ENSMUSP00000003310	0.320716	Ranbp2
ENSMUSP00000003319	0.400873	Abcf3
ENSMUSP00000003320	0.316274	Eif2b5
ENSMUSP00000051423	0.00185235	Cyth2
ENSMUSP00000139988	0.297827	Hck
ENSMUSP00000003386	0.491165	Mrpl4
ENSMUSP00000062467	0.687149	Keap1
ENSMUSP00000111093	0.362812	Ap1m2
ENSMUSP00000131355	0.537912	Glg1
ENSMUSP00000078706	0.0929462	Csnk1g2
ENSMUSP00000003436	0.0181577	Abhd17a
ENSMUSP00000003445	0.390084	Fkbp11
ENSMUSP00000003450	0.449252	Ddx23
ENSMUSP00000113820	0.536733	Pld3
ENSMUSP00000146042	0.331115	Rabac1
ENSMUSP00000110987	0.384391	Prkcsh
ENSMUSP00000147496	0.0859095	Fcgrt
ENSMUSP00000003513	0.309293	Nosip
ENSMUSP00000082490	0.339693	Pih1d1
ENSMUSP00000003521	0.21365	Rps11
ENSMUSP00000147164	0.249085	Supt5
ENSMUSP00000003529	0.119179	Paf1
ENSMUSP00000080614	0.222774	Timm50
ENSMUSP00000003550	0.352199	Ncstn
ENSMUSP00000075289	0.791255	Pex19
ENSMUSP00000003569	0.453937	Inmt
ENSMUSP00000003574	0.452273	Cyp4f18
ENSMUSP00000125077	0.196774	Impdh1
ENSMUSP00000102791	0.446898	Dusp3
ENSMUSP00000003622	0.13517	Slc25a1
ENSMUSP00000003642	0.437535	Klc4
ENSMUSP00000026012	0.33991	Cyp17a1
ENSMUSP00000003655	0.471583	As3mt
ENSMUSP00000003669	0.388049	Homer3
ENSMUSP00000003681	0.51928	Sec14l2
ENSMUSP00000003705	0.625779	Aven
ENSMUSP00000103964	0.302905	Cp
ENSMUSP00000003720	0.489014	Crot
ENSMUSP00000101514	0.783034	Rps6ka1
ENSMUSP00000099509	0.574068	Snrnp200
ENSMUSP00000003759	0.36292	Ciao1
ENSMUSP00000099650	0.115371	Kpna6
ENSMUSP00000151568	0.296961	Man1a
ENSMUSP00000003850	0.0318734	Itpkc
ENSMUSP00000104015	0.602191	Coq8b
ENSMUSP00000111431	0.0223894	Brd8
ENSMUSP00000003906	0.600268	Farsa
ENSMUSP00000003907	0.530166	Gcdh
ENSMUSP00000003910	0.73348	Dnase2a
ENSMUSP00000105383	0.380068	Rad23a
ENSMUSP00000003912	0.293104	Calr
ENSMUSP00000003946	0.144248	Nob1
ENSMUSP00000003947	0.635749	Nqo1
ENSMUSP00000003964	0.443521	Gys1
ENSMUSP00000103400	0.369709	Ruvbl2
ENSMUSP00000033093	0.610109	Bax
ENSMUSP00000090086	0.350367	Tfam
ENSMUSP00000004057	0.272215	Fam162a
ENSMUSP00000004072	0.171829	Rpl8
ENSMUSP00000004134	0.704292	Gstm5
ENSMUSP00000004137	0.896471	Gstm7
ENSMUSP00000004136	0.873512	Gstm3
ENSMUSP00000120152	0.191665	Stat3
ENSMUSP00000102979	0.515104	Stat5a
ENSMUSP00000058321	0.258443	Cavin1
ENSMUSP00000004156	0.137986	Map3k11
ENSMUSP00000103981	0.341443	Akt2
ENSMUSP00000053842	0.21489	Dnaja3
ENSMUSP00000113110	0.189581	Hmox2
ENSMUSP00000088334	0.373743	Map3k20
ENSMUSP00000004200	0.205207	Cwc15
ENSMUSP00000004202	0.3007	Dnmt1
ENSMUSP00000101105	0	Psap
ENSMUSP00000137476	0.124205	Psap
ENSMUSP00000004330	0.471014	Ikbkg
ENSMUSP00000004343	0.824577	Wars2
ENSMUSP00000004375	0.354954	Phb2
ENSMUSP00000129124	0.382674	Ptpn6
ENSMUSP00000004378	0.554222	Eno2
ENSMUSP00000004379	0.0885478	Emg1
ENSMUSP00000004381	0.300197	Lpcat3
ENSMUSP00000004396	0.159465	Atp6v1f
ENSMUSP00000111412	0.218678	Clcn5
ENSMUSP00000004430	0.184802	Clcn3
ENSMUSP00000004470	0.0273591	Utp20
ENSMUSP00000130738	0.409277	Cul3
ENSMUSP00000004507	0.250378	Ddx56
ENSMUSP00000004508	0.332087	Tmed4
ENSMUSP00000125731	0.812226	Bid
ENSMUSP00000004565	0.207456	Ralb
ENSMUSP00000083474	0.287939	Ppp1cc
ENSMUSP00000004574	0.354913	Dnajb11
ENSMUSP00000004646	0.294986	Coro1c
ENSMUSP00000079548	0.404819	Tax1bp1
ENSMUSP00000073072	0.226024	Ctse
ENSMUSP00000004673	0.630752	Ndrg2
ENSMUSP00000130200	0.419602	Mettl17
ENSMUSP00000138125	0	Arhgef40
ENSMUSP00000146680	0.301527	Pnpla6
ENSMUSP00000004684	0.138828	Arhgef18
ENSMUSP00000039566	0.354699	Pkn2
ENSMUSP00000004729	0.586256	Etfb
ENSMUSP00000004745	0.479192	Stxbp2
ENSMUSP00000125405	0.0622238	Stxbp2
ENSMUSP00000035908	0.121556	Chn2
ENSMUSP00000004774	0.245546	Aqp1
ENSMUSP00000004784	0.0544314	Cnn2
ENSMUSP00000004786	0.288087	Polr2e
ENSMUSP00000148316	0.284384	Myo9b
ENSMUSP00000004868	0.286158	Mtfp1
ENSMUSP00000129163	0.0927881	Rab11a
ENSMUSP00000004910	0.103896	Eif2b2
ENSMUSP00000060346	0.482286	Dlst
ENSMUSP00000057859	0.133605	Dgkq
ENSMUSP00000004965	0	Chmp2b
ENSMUSP00000004968	0.527161	Plod3
ENSMUSP00000106709	0.295067	Ap1s1
ENSMUSP00000115941	0.0245481	Ap1s1
ENSMUSP00000116259	0.0791044	Srpk1
ENSMUSP00000005003	0.185946	Lbr
ENSMUSP00000005015	0	Prcc
ENSMUSP00000005017	0.1328	Hdgf
ENSMUSP00000005057	0.658494	Thop1
ENSMUSP00000050995	0.445595	Apba3
ENSMUSP00000005066	0.275702	Map2k1
ENSMUSP00000005067	0.31084	Sgta
ENSMUSP00000005053	0.237741	Tmem242
ENSMUSP00000005077	0.407561	Hspb1
ENSMUSP00000145028	0.348681	Hnrnpa2b1
ENSMUSP00000122623	0.801839	Mri1
ENSMUSP00000005164	0.271237	Prkacb
ENSMUSP00000005173	0.657192	Sgsh
ENSMUSP00000030775	0.177709	Chd5
ENSMUSP00000005185	0.472439	Cstb
ENSMUSP00000079398	0.134792	Pex5
ENSMUSP00000108151	0.412394	Pex5
ENSMUSP00000005218	0.338892	Cd44
ENSMUSP00000079100	0.587604	Slc1a2
ENSMUSP00000005233	0.256306	Eif2ak4
ENSMUSP00000005234	0.334673	Wdr1
ENSMUSP00000063352	0.379923	Slc2a9
ENSMUSP00000005256	0.701043	Ndrg1
ENSMUSP00000034121	0.685307	Man2b1
ENSMUSP00000105356	0.346118	Prdx2
ENSMUSP00000050771	0.171904	Polr2a
ENSMUSP00000111241	0.197872	Ufd1
ENSMUSP00000005431	0.425588	Letm1
ENSMUSP00000050191	0	Ubqln1
ENSMUSP00000075782	0	Ubqln1
ENSMUSP00000005470	0.587988	Cadm3
ENSMUSP00000005487	0.277664	Txn2
ENSMUSP00000108865	0.143534	Crbn
ENSMUSP00000005503	0.459163	Msh6
ENSMUSP00000005507	0.346395	Mlxipl
ENSMUSP00000115011	0.568921	Tbl2
ENSMUSP00000083146	0.234808	Bud23
ENSMUSP00000005532	0.277209	Nid1
ENSMUSP00000148525	0.526271	Mcm5
ENSMUSP00000005548	0.417713	Hmox1
ENSMUSP00000071081	0.442736	Mprip
ENSMUSP00000119562	0.0913896	Mprip
ENSMUSP00000132351	0.0756123	Cic
ENSMUSP00000005583	0.854552	Pafah1b3
ENSMUSP00000005606	0.213111	Prkaca
ENSMUSP00000132222	0.0395154	Ddx39
ENSMUSP00000005620	0.178547	Dnajb1
ENSMUSP00000140107	0.130822	Usp40
ENSMUSP00000005651	0.397452	Por
ENSMUSP00000088837	0.270193	Insr
ENSMUSP00000005705	0.480758	Trim28
ENSMUSP00000005714	0.0145998	Ube2m
ENSMUSP00000005719	0.37371	Adcy9
ENSMUSP00000005749	0.43066	Ctr9
ENSMUSP00000124551	0.240935	Eif4g2
ENSMUSP00000078721	0.326672	Pcyt1a
ENSMUSP00000102976	0.413362	Zfp592
ENSMUSP00000071589	0.324991	Psmd4
ENSMUSP00000102857	0.243263	Psmd4
ENSMUSP00000005798	0.483305	Snx6
ENSMUSP00000005815	0.0924224	Kit
ENSMUSP00000106952	0.138576	Apoa2
ENSMUSP00000151216	0.0222464	Pan2
ENSMUSP00000005826	0.632798	Cs
ENSMUSP00000005830	0.0483008	Bcas2
ENSMUSP00000005841	0.101701	Ctcf
ENSMUSP00000005923	0.433011	Psmb4
ENSMUSP00000106133	0.744041	Sqor
ENSMUSP00000005954	0.0877491	Bloc1s6
ENSMUSP00000029804	0.368944	Metap1
ENSMUSP00000113431	0.428501	Rsl1d1
ENSMUSP00000078337	0	Apc
ENSMUSP00000006027	0.621442	Reep5
ENSMUSP00000086025	0.358328	Ergic3
ENSMUSP00000105264	0.521464	Uqcc1
ENSMUSP00000006037	0.126081	Ncoa2
ENSMUSP00000006053	0.189895	Smpd4
ENSMUSP00000113304	0.592149	Pex1
ENSMUSP00000006105	0.573628	Shpk
ENSMUSP00000006123	0.332487	Tuft1
ENSMUSP00000006128	0.131513	Rcn1
ENSMUSP00000006137	0.566349	Trap1
ENSMUSP00000117616	0.230819	Tpr
ENSMUSP00000107544	0.0054975	BC003331
ENSMUSP00000128943	0.217571	Prg4
ENSMUSP00000006178	0.829536	Kptn
ENSMUSP00000006181	0.153203	Napa
ENSMUSP00000133360	0.330107	Sra1
ENSMUSP00000006217	0.300535	Snf8
ENSMUSP00000006254	0.47272	Tbcb
ENSMUSP00000006293	0.432464	Crkl
ENSMUSP00000104884	0.124091	Clint1
ENSMUSP00000006353	0.0920534	Cdkal1
ENSMUSP00000108855	0.35501	Mob1b
ENSMUSP00000006431	0.588423	Atp6v1b1
ENSMUSP00000006435	0.465914	Atp6v1b2
ENSMUSP00000129739	0.275094	Eps15l1
ENSMUSP00000006444	0.503443	Tep1
ENSMUSP00000125155	0.623409	Osgep
ENSMUSP00000136644	0.317783	Aamp
ENSMUSP00000006467	0.385688	Arpc2
ENSMUSP00000104265	0.15677	Rps9
ENSMUSP00000093197	0.655577	Susd2
ENSMUSP00000072074	0.491969	Ggt5
ENSMUSP00000081943	0.311501	Crip2
ENSMUSP00000142803	0.265005	Crip1
ENSMUSP00000054583	0.575639	Fbln1
ENSMUSP00000073061	0.165526	Pgrmc1
ENSMUSP00000006544	0.851852	Gcat
ENSMUSP00000126685	0.246596	Elovl1
ENSMUSP00000019229	0	Med8
ENSMUSP00000006562	0.899121	Hyi
ENSMUSP00000120106	0.211929	Pfdn2
ENSMUSP00000077197	0.428914	Rnf114
ENSMUSP00000110903	0	C330007P06Rik
ENSMUSP00000006611	0.43452	Srm
ENSMUSP00000006614	0.541903	Epha2
ENSMUSP00000006625	0.135249	Rbm14
ENSMUSP00000055321	0.295966	Bbs1
ENSMUSP00000006669	0.830927	Pdk1
ENSMUSP00000127783	0.268262	Ptbp1
ENSMUSP00000006692	0.555764	Mvd
ENSMUSP00000017604	0.140548	Cyba
ENSMUSP00000006697	0.237744	Itih3
ENSMUSP00000006704	0.499208	Itih1
ENSMUSP00000006742	0.230019	Atp7b
ENSMUSP00000006749	0.187932	Slc4a1
ENSMUSP00000006764	0.816706	Aprt
ENSMUSP00000103271	0.250784	Gtf2h1
ENSMUSP00000089298	0.678202	Hfe
ENSMUSP00000107782	0.215313	Qrich1
ENSMUSP00000135930	0.367206	Usp19
ENSMUSP00000030417	0.275381	Cdc42
ENSMUSP00000054634	0	Cdc42
ENSMUSP00000006900	0.842973	Acot13
ENSMUSP00000006911	0.253298	Cdk4
ENSMUSP00000006914	0.589614	B4galnt1
ENSMUSP00000006915	0.113531	Mettl1
ENSMUSP00000025083	0.483613	Kif5b
ENSMUSP00000120658	0.432068	Saal1
ENSMUSP00000006969	0.728951	Krt23
ENSMUSP00000099409	0.916925	Cnp
ENSMUSP00000007012	0.52929	Sod2
ENSMUSP00000070876	0.18806	Stambp
ENSMUSP00000102906	0.167597	Ezh1
ENSMUSP00000007130	0.574326	Ctnnb1
ENSMUSP00000007212	0.297517	Psmd2
ENSMUSP00000084572	0.534665	Vars
ENSMUSP00000007251	0	Abhd16a
ENSMUSP00000007253	0.606513	Neu1
ENSMUSP00000007255	0.262404	Ddah2
ENSMUSP00000007257	0.320009	Clic1
ENSMUSP00000109644	0.0626301	Lsm2
ENSMUSP00000152727	0.257554	Mark3
ENSMUSP00000007602	0.313786	M6pr
ENSMUSP00000092690	0.0792373	Lrrc8a
ENSMUSP00000007708	0.192735	Ppp2r1a
ENSMUSP00000007747	0.504489	Dus3l
ENSMUSP00000126761	0.605936	Gtpbp3
ENSMUSP00000078093	4.23006e-13	Homer1
ENSMUSP00000111116	0.187572	Cav1
ENSMUSP00000128921	0	Arpp19
ENSMUSP00000007803	0.447017	Bcl2l1
ENSMUSP00000007814	0.404878	Khsrp
ENSMUSP00000007865	0.0976624	Ccdc124
ENSMUSP00000133523	0.495142	Cct4
ENSMUSP00000104726	0.0383308	0610009B22Rik
ENSMUSP00000124863	0.275119	Zmiz1
ENSMUSP00000148069	0.793393	Aldh16a1
ENSMUSP00000007980	0.130099	Hnrnpa0
ENSMUSP00000076989	0.114538	Hnrnph1
ENSMUSP00000122354	0.325397	Arid1a
ENSMUSP00000121203	0.781236	Ctsd
ENSMUSP00000008036	0	Rplp1
ENSMUSP00000008052	0.376189	Hmgcll1
ENSMUSP00000008179	0.477829	Mid1ip1
ENSMUSP00000083281	0.24656	Ap2s1
ENSMUSP00000113509	0.041027	Emc10
ENSMUSP00000013759	0.190772	Fnbp4
ENSMUSP00000088320	0.798656	Scrn3
ENSMUSP00000008445	0.0451517	Phax
ENSMUSP00000030095	0.415135	Tle1
ENSMUSP00000008477	0.100827	Snrpb2
ENSMUSP00000114180	0.0380716	Ubc
ENSMUSP00000008517	0.587247	Prpf31
ENSMUSP00000008537	0.253233	Carhsp1
ENSMUSP00000008579	0.38901	Rdh13
ENSMUSP00000008594	0.0877604	Nutf2
ENSMUSP00000076933	0.116484	Arpc5
ENSMUSP00000112923	0.340335	Mgst1
ENSMUSP00000052863	0.207078	Nfib
ENSMUSP00000008748	0.112479	Ubqln4
ENSMUSP00000008826	0.122758	Rpl10
ENSMUSP00000127791	0.386092	Rps15a
ENSMUSP00000008907	0.222542	Man1a2
ENSMUSP00000112609	0.806903	Acyp1
ENSMUSP00000108160	0.719606	Cd163
ENSMUSP00000009003	0.0193305	Rala
ENSMUSP00000009036	0.217036	Vdac3
ENSMUSP00000109822	0.384108	Gabpa
ENSMUSP00000009157	0.353266	Dynll1
ENSMUSP00000009174	0.170822	Pdcl
ENSMUSP00000099994	0.421729	Ewsr1
ENSMUSP00000009234	0.211557	Ap1b1
ENSMUSP00000009256	0.210658	Bcl2l13
ENSMUSP00000076708	0.348878	Dqx1
ENSMUSP00000145257	0.557316	Rarres2
ENSMUSP00000009435	0	Pttg1ip
ENSMUSP00000133515	0.249394	Ube2g2
ENSMUSP00000112837	0.354243	Mpo
ENSMUSP00000079324	0.590205	Met
ENSMUSP00000105028	0.189134	Tnpo1
ENSMUSP00000009679	0.518605	Rnmt
ENSMUSP00000009693	0.127977	Srp14
ENSMUSP00000009699	0.41587	Cdk9
ENSMUSP00000009707	0.401767	Tor2a
ENSMUSP00000028148	0.438975	Fpgs
ENSMUSP00000009713	0.0575502	Mkl2
ENSMUSP00000113157	0.315122	Cbx5
ENSMUSP00000099950	0.758614	Sardh
ENSMUSP00000062782	0.607247	Vav2
ENSMUSP00000099748	0	Dmap1
ENSMUSP00000009790	0.374596	Pla2g12b
ENSMUSP00000020312	0.482541	Mcu
ENSMUSP00000009798	0.616403	Oit3
ENSMUSP00000126377	0.504677	Bcr
ENSMUSP00000009877	0.186243	Tfcp2
ENSMUSP00000150023	0.156115	Ubp1
ENSMUSP00000010007	0.400395	Sdhb
ENSMUSP00000010038	0.815175	Snap47
ENSMUSP00000010049	0.765889	Kdsr
ENSMUSP00000092230	0.405319	Vps4b
ENSMUSP00000149401	0.0807006	Rps25
ENSMUSP00000067767	0.551263	Aldh3a2
ENSMUSP00000010189	0.00391332	Tmem115
ENSMUSP00000141280	0.242391	Hyal2
ENSMUSP00000010195	0.356797	Hyal1
ENSMUSP00000010198	0.453251	Tusc2
ENSMUSP00000137561	0.274645	Slc38a3
ENSMUSP00000121390	0.31194	Epn3
ENSMUSP00000130194	0.360804	Slc3a2
ENSMUSP00000010241	0.474525	Nxf1
ENSMUSP00000134854	0.301731	Stx5a
ENSMUSP00000135703	0.189875	Prox1
ENSMUSP00000010434	0.132128	AI597479
ENSMUSP00000010502	0.795934	Ifi35
ENSMUSP00000130492	0.103143	Nedd8
ENSMUSP00000010536	0.28205	Gosr1
ENSMUSP00000010550	0	Mrpl52
ENSMUSP00000099785	0.131293	Faf1
ENSMUSP00000010698	0.186433	Mettl16
ENSMUSP00000048470	0.403597	Rbm25
ENSMUSP00000010795	0.628733	Acaa1b
ENSMUSP00000010807	0.138181	Fads1
ENSMUSP00000010899	0.547247	Cars
ENSMUSP00000011055	0.564559	Apip
ENSMUSP00000011058	0.526771	Pdhx
ENSMUSP00000034190	0.284895	Vac14
ENSMUSP00000021726	0.644622	Adssl1
ENSMUSP00000011398	0.0256671	Thg1l
ENSMUSP00000079070	0.230912	Pabpc4
ENSMUSP00000123025	0.50926	Exoc3l2
ENSMUSP00000019808	0.442196	Plin5
ENSMUSP00000011450	0.24783	Sugp1
ENSMUSP00000011526	0.806381	Dhdh
ENSMUSP00000011895	0.0162609	Sptbn4
ENSMUSP00000011896	0.675259	Pgam1
ENSMUSP00000108261	0.783748	Evi5
ENSMUSP00000114845	0	Evi5
ENSMUSP00000098375	0.043634	Git1
ENSMUSP00000012028	0.311456	Gltp
ENSMUSP00000113466	0.0367287	Bnip2
ENSMUSP00000012259	0.271657	Med15
ENSMUSP00000108217	0.0208222	Rpl15
ENSMUSP00000111081	0.334456	Steap4
ENSMUSP00000012627	0.485566	Rpa3
ENSMUSP00000055521	0.522744	Mlkl
ENSMUSP00000012679	0.0202942	Tnpo3
ENSMUSP00000104179	0.0322269	Rps5
ENSMUSP00000013294	0	Gfod2
ENSMUSP00000013304	0.172295	Atp6v0d1
ENSMUSP00000064048	0.251648	Ptprs
ENSMUSP00000057731	0.247928	Nelfb
ENSMUSP00000013737	0.593339	Ndufs2
ENSMUSP00000013766	0.054552	Atraid
ENSMUSP00000013773	0.376188	Cad
ENSMUSP00000069962	0.356889	Atad1
ENSMUSP00000013807	0.130654	Pten
ENSMUSP00000013842	0	Pea15a
ENSMUSP00000013845	0.0344834	Timm23
ENSMUSP00000060900	0.505863	Trnt1
ENSMUSP00000013931	0.0645557	Ehmt2
ENSMUSP00000149885	0.148085	Elof1
ENSMUSP00000090307	0.186825	St3gal1
ENSMUSP00000056792	0	Tmem259
ENSMUSP00000106926	0.816904	Nit1
ENSMUSP00000014221	0.482739	Chp1
ENSMUSP00000014321	0	Tvp23b
ENSMUSP00000014339	0.590939	Dnajc7
ENSMUSP00000014370	0.235236	Cacybp
ENSMUSP00000014438	0.547672	Ndufa2
ENSMUSP00000014445	0.158993	Pam16
ENSMUSP00000123609	0.336767	Cox6c
ENSMUSP00000098097	0.213686	Ube2z
ENSMUSP00000014499	0.324919	Anapc1
ENSMUSP00000014505	0.282982	Mertk
ENSMUSP00000014546	0.132514	Tsg101
ENSMUSP00000086459	0.0392982	Map3k4
ENSMUSP00000014640	0.453	Ankrd28
ENSMUSP00000014642	0.0850668	Ankrd52
ENSMUSP00000072386	0.339777	Srp19
ENSMUSP00000014686	0.457149	Clec4f
ENSMUSP00000014691	0.0363437	Wdfy2
ENSMUSP00000014694	0.446591	Rbsn
ENSMUSP00000014698	0.191158	Dguok
ENSMUSP00000068587	0.0514723	Strip1
ENSMUSP00000014750	0.0342858	Slc25a11
ENSMUSP00000112794	0.249	Tbp
ENSMUSP00000014913	0.496613	Psmb1
ENSMUSP00000052523	0.191567	Pdcd2
ENSMUSP00000014922	0.15913	Fhod1
ENSMUSP00000105000	0.303936	Elmo3
ENSMUSP00000099955	0.152226	Adamts13
ENSMUSP00000015011	0	Surf4
ENSMUSP00000015049	0.488404	Dnajb9
ENSMUSP00000132161	0.0975983	Yes1
ENSMUSP00000144047	0.303754	Ppp1cb
ENSMUSP00000028509	0.23234	Gorasp2
ENSMUSP00000015124	0.599839	Tsen15
ENSMUSP00000148418	0.384301	Efr3a
ENSMUSP00000015157	0.377635	Trappc2l
ENSMUSP00000015160	0.615084	Acsf3
ENSMUSP00000047898	0.0198477	Ddx19a
ENSMUSP00000015171	0.749832	Galns
ENSMUSP00000041855	0.48226	C8g
ENSMUSP00000058746	0.180642	Rabl6
ENSMUSP00000015236	0.195991	Edf1
ENSMUSP00000139571	0.343162	Slc25a13
ENSMUSP00000134491	0.142895	Ube2i
ENSMUSP00000068511	0	Tsr3
ENSMUSP00000015277	0.122541	Lrrk1
ENSMUSP00000021554	0.500131	Actn1
ENSMUSP00000127176	0.429146	Actn1
ENSMUSP00000072732	0.0622185	Sirt2
ENSMUSP00000134734	0.347822	Hnrnpl
ENSMUSP00000128331	0.314736	Nolc1
ENSMUSP00000110248	0.459764	Mtmr1
ENSMUSP00000030010	0.302614	Abca1
ENSMUSP00000015391	0.550571	Nipsnap3b
ENSMUSP00000120461	0.286562	Ubl4a
ENSMUSP00000015435	0.565501	Gdi1
ENSMUSP00000015449	0.354946	Sash1
ENSMUSP00000015481	0.62468	Endog
ENSMUSP00000015484	0.320382	Cybb
ENSMUSP00000064241	0.649705	Cd48
ENSMUSP00000015501	0.400147	Clpx
ENSMUSP00000080403	0.367644	Trabd
ENSMUSP00000131243	0.546013	Ppt2
ENSMUSP00000109640	0.241056	Cacfd1
ENSMUSP00000099810	0.30337	Arnt
ENSMUSP00000125797	0.474885	Mocs2
ENSMUSP00000099329	0.537936	Nat9
ENSMUSP00000015712	0.115772	Lpl
ENSMUSP00000109109	0.0190042	Zfp318
ENSMUSP00000015791	0.35681	Lama5
ENSMUSP00000015800	0.188874	Hspa8
ENSMUSP00000015812	0.45957	Pdzd11
ENSMUSP00000129767	0.316406	Psma2
ENSMUSP00000102801	0.313992	Anxa9
ENSMUSP00000015855	0.600272	Prune1
ENSMUSP00000015858	0.502727	Cers2
ENSMUSP00000015877	0.200448	Capza2
ENSMUSP00000015891	0.375414	Vps45
ENSMUSP00000015892	0.397423	Prpf3
ENSMUSP00000128483	0.553873	Anp32e
ENSMUSP00000058846	0.260422	Aph1a
ENSMUSP00000121266	0.0762685	Tab2
ENSMUSP00000015901	0.487836	Ppil4
ENSMUSP00000099963	0.424959	Med22
ENSMUSP00000015934	0.437714	Surf1
ENSMUSP00000115882	0.532114	Med28
ENSMUSP00000015950	0.613096	Qdpr
ENSMUSP00000141553	0.175876	Tnr
ENSMUSP00000099835	0.436955	Sqstm1
ENSMUSP00000133044	0.345118	Rxra
ENSMUSP00000015998	0.638135	Cd5l
ENSMUSP00000101999	0.507395	Prpsap1
ENSMUSP00000016033	0.764475	Lta4h
ENSMUSP00000016034	0.88929	Amdhd1
ENSMUSP00000099461	0.687645	Dstn
ENSMUSP00000016081	0.525074	H2afy
ENSMUSP00000038221	0.289923	H2afy
ENSMUSP00000102716	0.184008	Bola1
ENSMUSP00000016094	0.28276	Ncf1
ENSMUSP00000016105	0.332827	Adss
ENSMUSP00000065542	0.702428	Chdh
ENSMUSP00000016115	0.00772425	Actr8
ENSMUSP00000016138	0.465435	Fnta
ENSMUSP00000022281	0.547106	Skiv2l2
ENSMUSP00000053232	0.113658	Stard13
ENSMUSP00000125620	0.407992	Hsd11b1
ENSMUSP00000016396	0.323683	Atp5e
ENSMUSP00000016399	0.294774	Tubb1
ENSMUSP00000016400	0.54793	Ctsz
ENSMUSP00000016452	0.15154	Ube2a
ENSMUSP00000054556	0.268087	Eef1a2
ENSMUSP00000109692	0.607458	Pls3
ENSMUSP00000016553	0	Nkap
ENSMUSP00000016571	0.431823	Ndufa1
ENSMUSP00000074902	0.306348	Cr1l
ENSMUSP00000107250	0.709149	Ppfibp1
ENSMUSP00000106195	0.6552	Mtif3
ENSMUSP00000016664	0.0874897	Lnx2
ENSMUSP00000016672	0.38372	Mapkapk2
ENSMUSP00000052283	0.260945	Lamp2
ENSMUSP00000132450	0.72857	Atxn10
ENSMUSP00000098053	0.176328	Eif3d
ENSMUSP00000131457	0.237482	Nup50
ENSMUSP00000016781	0.641017	Ift27
ENSMUSP00000058320	0.0273545	Pacsin2
ENSMUSP00000129007	0.246391	Cmah
ENSMUSP00000016901	0.625896	Ttll12
ENSMUSP00000022766	0	Tox4
ENSMUSP00000016977	0.555696	Mrps18c
ENSMUSP00000119065	0.316408	Srsf6
ENSMUSP00000099404	0.522685	Plcg1
ENSMUSP00000017086	0.0185303	Tmprss6
ENSMUSP00000017153	0.252703	Sdc4
ENSMUSP00000099388	0.0529407	Nbr1
ENSMUSP00000101909	0.406063	Cyth1
ENSMUSP00000090360	0.560714	Nt5c3b
ENSMUSP00000017332	0.370923	Coa3
ENSMUSP00000098069	0.163285	Med24
ENSMUSP00000017365	0.234063	Psmd3
ENSMUSP00000017408	0.720482	Exosc10
ENSMUSP00000017430	0.632906	Glod4
ENSMUSP00000061317	0.315191	Vps53
ENSMUSP00000017435	0	Taok1
ENSMUSP00000099383	0.750837	Acot8
ENSMUSP00000102782	0.251601	Cd300lg
ENSMUSP00000017488	0.515555	Vtn
ENSMUSP00000099536	0.617505	Aldoc
ENSMUSP00000017548	0.218087	Rpl19
ENSMUSP00000069725	0.20028	Arl5b
ENSMUSP00000054168	0.195809	Zfp207
ENSMUSP00000139653	0.0489118	Zfp207
ENSMUSP00000133571	0.377379	Psmd11
ENSMUSP00000017597	0.957545	Pipox
ENSMUSP00000017622	0.225262	Zc3h18
ENSMUSP00000017629	0.458222	Top2b
ENSMUSP00000017637	0.0196762	Igfbp4
ENSMUSP00000017692	0	Suz12
ENSMUSP00000060028	0.74677	Crlf3
ENSMUSP00000099380	0.362639	Elmo2
ENSMUSP00000128922	0.239514	Ttpal
ENSMUSP00000076664	0.209906	Rhot1
ENSMUSP00000017841	0.91239	Ada
ENSMUSP00000033230	0.736118	Tha1
ENSMUSP00000121973	0.447253	Pgs1
ENSMUSP00000073102	0.788647	Afmid
ENSMUSP00000099390	0.251063	Pigt
ENSMUSP00000017891	0.277379	Ghdc
ENSMUSP00000104939	0.545891	Pltp
ENSMUSP00000017900	0.722127	Slc12a7
ENSMUSP00000017904	0.73824	Ctsa
ENSMUSP00000034370	0.514509	Slc12a4
ENSMUSP00000099563	0.480279	Myo1c
ENSMUSP00000017920	0.108401	Crk
ENSMUSP00000115419	0	Cox7c
ENSMUSP00000115723	0.329288	Pitpna
ENSMUSP00000017945	0.135312	Mlx
ENSMUSP00000017946	0.208962	Retreg3
ENSMUSP00000017974	0.662057	Dhx58
ENSMUSP00000017975	0.348036	Rab5a
ENSMUSP00000102999	0.414248	Nkiras2
ENSMUSP00000018012	0.668522	Sgk2
ENSMUSP00000104844	0.400614	B4galt5
ENSMUSP00000018094	0.192715	Hnf4a
ENSMUSP00000018113	0.344085	Ptgis
ENSMUSP00000018143	0.458483	Ddx27
ENSMUSP00000018184	0.0984942	Rrp7a
ENSMUSP00000018186	0.471794	Cyb5r3
ENSMUSP00000018212	0	Ints2
ENSMUSP00000103169	0.20523	Med1
ENSMUSP00000080716	0.349894	Erbb3
ENSMUSP00000018311	0.342217	Stard3
ENSMUSP00000018315	0.128487	Vmp1
ENSMUSP00000141022	0.39597	Glrx2
ENSMUSP00000125623	0.22179	Trove2
ENSMUSP00000018353	0.367704	Stk4
ENSMUSP00000018430	0.604276	Psmb6
ENSMUSP00000018431	0.137735	Spag7
ENSMUSP00000018437	0.321752	Pfn1
ENSMUSP00000105010	0.695614	Tomm34
ENSMUSP00000018470	0.202554	Ywhab
ENSMUSP00000081011	0.37736	Gpx3
ENSMUSP00000099788	0.374456	Anxa6
ENSMUSP00000104511	0.317441	Anxa6
ENSMUSP00000061893	0	Abi3
ENSMUSP00000104641	0.426147	Shroom1
ENSMUSP00000113848	0.476574	Kif3a
ENSMUSP00000113038	0.280065	2022-09-08
ENSMUSP00000102602	0.219075	Mapt
ENSMUSP00000018561	0.163536	Myo1b
ENSMUSP00000103537	0.169603	Akap1
ENSMUSP00000018577	0.486585	Nol11
ENSMUSP00000117052	0.163592	Derl2
ENSMUSP00000077612	0.514293	C1qbp
ENSMUSP00000104301	0.322312	Chd3
ENSMUSP00000018645	0.0726421	Ncor1
ENSMUSP00000018653	0.633888	Cenpv
ENSMUSP00000137517	0.71949	Pcgf2
ENSMUSP00000018685	0.196699	Cwc25
ENSMUSP00000018691	0.318553	Pip4k2b
ENSMUSP00000104235	0.333927	Elp5
ENSMUSP00000018711	0.720034	Gabarap
ENSMUSP00000018716	0.171208	Phf23
ENSMUSP00000099634	0.384208	Acadvl
ENSMUSP00000104485	0.205613	Atox1
ENSMUSP00000149604	0.478968	Sparc
ENSMUSP00000018803	0.47528	Pnpo
ENSMUSP00000018805	0.232832	Cog1
ENSMUSP00000091475	0.316487	Cbx1
ENSMUSP00000099441	0.183845	Cdk5rap3
ENSMUSP00000018816	0.483004	Copz2
ENSMUSP00000018841	0.178402	Aatf
ENSMUSP00000018851	0.474803	Dync1h1
ENSMUSP00000135632	0.00181588	Pex12
ENSMUSP00000018880	0.276201	Ndel1
ENSMUSP00000099666	0.549649	Slc25a35
ENSMUSP00000018905	0.125296	Mpdu1
ENSMUSP00000018909	0.297379	Fxr2
ENSMUSP00000104294	0.381283	Cd68
ENSMUSP00000034046	0.223531	Acsl1
ENSMUSP00000117546	0	Acsl1
ENSMUSP00000018963	0.356168	Lsp1
ENSMUSP00000087756	0.170234	Myh11
ENSMUSP00000018990	0.577408	Pank3
ENSMUSP00000018992	0.748512	Rars
ENSMUSP00000018993	0.236381	Wwc1
ENSMUSP00000116746	0.576028	Mrpl58
ENSMUSP00000021078	0.507931	Fdxr
ENSMUSP00000019026	0.461373	Mrpl45
ENSMUSP00000032995	0.454662	Arrb1
ENSMUSP00000136963	0.662941	Arrb1
ENSMUSP00000019065	0.179357	Pelp1
ENSMUSP00000019068	0.227904	Alox15
ENSMUSP00000019076	0.4363	Map2k3
ENSMUSP00000019118	0.568791	Sart3
ENSMUSP00000044937	0.626848	Nars2
ENSMUSP00000019183	0.264517	Dalrd3
ENSMUSP00000019198	0.220462	Fis1
ENSMUSP00000019199	0.426614	Plod1
ENSMUSP00000111008	0	Rab3d
ENSMUSP00000144231	0.365092	Slc25a22
ENSMUSP00000019231	0.544257	Atp6ap1
ENSMUSP00000019283	0.169122	Isyna1
ENSMUSP00000117231	0.636886	Hars2
ENSMUSP00000019302	0.353301	Tmem160
ENSMUSP00000102987	0.149563	Rab5c
ENSMUSP00000019323	0.375766	Mdh2
ENSMUSP00000086460	0.25304	H13
ENSMUSP00000120068	0.241927	H13
ENSMUSP00000019354	0.217058	Atp6v1e1
ENSMUSP00000072121	0.619472	Etnppl
ENSMUSP00000013886	0.218474	Ppp1r12c
ENSMUSP00000112137	0.472291	Ahr
ENSMUSP00000019405	0.226047	Map1s
ENSMUSP00000019422	0.713346	Dpep1
ENSMUSP00000019441	0.134403	Nop9
ENSMUSP00000099399	0.354614	Atp6v0a1
ENSMUSP00000019456	0.257617	Grb7
ENSMUSP00000019506	0.303776	D8Ertd738e
ENSMUSP00000019512	0.691582	Sec14l4
ENSMUSP00000019517	0.32834	Cops3
ENSMUSP00000114069	0.264754	Fkbp8
ENSMUSP00000134178	0.336346	Ddx39b
ENSMUSP00000019577	0.66502	Gipc1
ENSMUSP00000019614	0.354749	Xab2
ENSMUSP00000019615	0.152733	Cdc37
ENSMUSP00000113886	0.153344	Rab4a
ENSMUSP00000153081	0.596303	Trip10
ENSMUSP00000019638	0.463039	Cops6
ENSMUSP00000019662	0	Ap4m1
ENSMUSP00000114019	0.312425	Gyg
ENSMUSP00000148227	0.201833	Rcn3
ENSMUSP00000033752	0.229677	Slc6a8
ENSMUSP00000019721	0.146995	Pdk4
ENSMUSP00000019722	0.245203	Ubxn6
ENSMUSP00000019723	0.231995	Mydgf
ENSMUSP00000019803	0	Ccdc12
ENSMUSP00000019833	0.24132	Fmc1
ENSMUSP00000019854	0.308825	Mrpl24
ENSMUSP00000019859	0.220201	Gle1
ENSMUSP00000019862	0.826344	L3hypdh
ENSMUSP00000106188	0.00173842	Lyst
ENSMUSP00000019882	0	Polr2i
ENSMUSP00000019896	0.687566	Iyd
ENSMUSP00000043355	0.911997	Rmnd1
ENSMUSP00000019908	0.371419	Mtrf1l
ENSMUSP00000019911	0.136243	Hdac2
ENSMUSP00000044535	0.262899	Stxbp5
ENSMUSP00000125552	0.911933	Hint3
ENSMUSP00000019927	0.186764	Trmt11
ENSMUSP00000132514	0.112108	Katna1
ENSMUSP00000123866	0.268509	Pcmt1
ENSMUSP00000119053	0.528867	1700021F05Rik
ENSMUSP00000019937	0.39474	Sec63
ENSMUSP00000019939	0.39644	Snx3
ENSMUSP00000019945	0.117391	Pex3
ENSMUSP00000019950	0.188019	Ltv1
ENSMUSP00000076093	0.428234	Utrn
ENSMUSP00000019965	0.0476628	Smpd2
ENSMUSP00000019974	0.384899	Rab32
ENSMUSP00000090227	0.383783	Slc16a10
ENSMUSP00000019992	0.553201	Lama4
ENSMUSP00000097444	0.62134	Prep
ENSMUSP00000123238	0.257998	Reps1
ENSMUSP00000020004	0.140036	Asf1a
ENSMUSP00000101115	0.470217	Gopc
ENSMUSP00000020012	0.459637	Qrsl1
ENSMUSP00000060940	0.451135	Rtn4ip1
ENSMUSP00000143429	0.591451	Crybg1
ENSMUSP00000119829	0.492182	Vta1
ENSMUSP00000020022	0.749366	Smpdl3a
ENSMUSP00000151994	0.362472	Reep3
ENSMUSP00000131415	0.570298	Fabp7
ENSMUSP00000020027	0.211657	Serinc1
ENSMUSP00000020034	0.718423	Echdc1
ENSMUSP00000151986	0.389661	Ptprk
ENSMUSP00000020057	0.43329	Lin7a
ENSMUSP00000151842	0.0480911	Ppp1r12a
ENSMUSP00000009789	0.14829	P4ha1
ENSMUSP00000151293	0.704973	2022-09-10
ENSMUSP00000020077	0.155319	Lims1
ENSMUSP00000101108	0.159364	Lims1
ENSMUSP00000124429	0.441003	Zwint
ENSMUSP00000131431	0.228734	Dcn
ENSMUSP00000020107	0.0593607	Atp2b1
ENSMUSP00000020112	0.617577	Uhrf1bp1l
ENSMUSP00000020118	0	Dusp6
ENSMUSP00000020123	0.256155	Tmpo
ENSMUSP00000072092	0.145012	Tmpo
ENSMUSP00000098786	0.0990585	Psen1
ENSMUSP00000055122	0.550474	Epb41l2
ENSMUSP00000090316	0.0605337	Med23
ENSMUSP00000020161	0.328718	Arg1
ENSMUSP00000020163	0.523772	Nedd1
ENSMUSP00000020169	0.420852	Enpp3
ENSMUSP00000020173	0.245865	Map7
ENSMUSP00000020174	0.483801	Stx7
ENSMUSP00000020182	0.738505	Pex7
ENSMUSP00000020190	0.788296	Vnn3
ENSMUSP00000148636	0.204946	Cfap54
ENSMUSP00000070355	0	Cdk17
ENSMUSP00000123336	0.710912	Hal
ENSMUSP00000020203	0.177712	Snrpf
ENSMUSP00000020208	0.0356929	Fgd6
ENSMUSP00000136313	0.610136	Ndufa12
ENSMUSP00000020217	0.252619	Nudt4
ENSMUSP00000020223	0.465142	Tcp11l2
ENSMUSP00000020238	0.323965	Hsp90b1
ENSMUSP00000020241	0.378992	Pah
ENSMUSP00000056668	0.187594	Igf1
ENSMUSP00000020248	0.277366	Washc3
ENSMUSP00000020257	0.134684	Sirt1
ENSMUSP00000151886	0.351808	Herc4
ENSMUSP00000020263	0.373116	Hnrnph3
ENSMUSP00000151895	0.571191	Ccar1
ENSMUSP00000042691	0.359941	Ddx21
ENSMUSP00000020270	0.566107	Ddx50
ENSMUSP00000090130	0.293294	Vps26a
ENSMUSP00000020273	0.401613	Supv3l1
ENSMUSP00000097297	0.703296	Aifm2
ENSMUSP00000020283	0.706577	H2afy2
ENSMUSP00000020284	0.233024	Tysnd1
ENSMUSP00000020285	0.283024	Sar1a
ENSMUSP00000020286	0.374797	Ppa1
ENSMUSP00000020289	0.830048	Pald1
ENSMUSP00000090155	0.363816	Sgpl1
ENSMUSP00000020298	0.196443	Pcbd1
ENSMUSP00000147968	0.0854939	Slc16a7
ENSMUSP00000118088	0.359577	Dnajb12
ENSMUSP00000020311	0.239532	Micu1
ENSMUSP00000020315	0	Cand1
ENSMUSP00000020316	0.34967	Tbk1
ENSMUSP00000020317	0.0644788	Pno1
ENSMUSP00000099945	0.534986	Plek
ENSMUSP00000080389	0.286228	Srgap1
ENSMUSP00000020329	0.363008	Egfr
ENSMUSP00000151244	0.411074	Usp15
ENSMUSP00000006221	0.0994519	Vps54
ENSMUSP00000020339	0.200468	Tbc1d15
ENSMUSP00000020343	0.0283606	Rab21
ENSMUSP00000090884	0.190266	Dock2
ENSMUSP00000127330	0.0123409	Rab1a
ENSMUSP00000020359	0.49643	Gamt
ENSMUSP00000000137	0.481287	Actr2
ENSMUSP00000101003	0.523389	Ndufs7
ENSMUSP00000020372	0.446327	Uqcr11
ENSMUSP00000100902	0	Cnot2
ENSMUSP00000020382	0.212992	Yeats4
ENSMUSP00000045693	0.609173	Cobl
ENSMUSP00000091011	0.108971	Grb10
ENSMUSP00000020397	0.338757	Snrpd3
ENSMUSP00000105286	0.513821	Ddc
ENSMUSP00000020403	0.252549	Csrp2
ENSMUSP00000100911	0.249431	Osbpl8
ENSMUSP00000020420	0.353504	Ap3d1
ENSMUSP00000132815	0.415298	Phlda1
ENSMUSP00000117160	0.135701	Sf3a2
ENSMUSP00000020440	0.0117086	Timm13
ENSMUSP00000020441	0.532288	Vps13d
ENSMUSP00000020449	0.116878	Helb
ENSMUSP00000101057	0	Dip2a
ENSMUSP00000020463	0.323715	Ncln
ENSMUSP00000001181	0.185028	Col6a2
ENSMUSP00000151629	0.649743	Txnrd1
ENSMUSP00000020497	0.180178	Aldh1l2
ENSMUSP00000020490	0.314373	Wdr82
ENSMUSP00000108162	0.795272	Glyctk
ENSMUSP00000020493	0.367288	Pofut2
ENSMUSP00000020496	0.549278	Adarb1
ENSMUSP00000020500	0.425488	Appl2
ENSMUSP00000134416	0	Sumo3
ENSMUSP00000020504	0.226916	Hint1
ENSMUSP00000120778	0.969101	Lyrm7
ENSMUSP00000075721	0.0646981	Fbxw11
ENSMUSP00000099885	0.588454	Stk10
ENSMUSP00000020513	0	Papolg
ENSMUSP00000099928	0.126783	Rel
ENSMUSP00000020522	0.612445	Pfkl
ENSMUSP00000020520	0.228215	Pus10
ENSMUSP00000020523	0.115929	Pex13
ENSMUSP00000020529	0.182166	Ahsa2
ENSMUSP00000020538	0.430777	Xpo1
ENSMUSP00000020543	0.182259	Cpeb4
ENSMUSP00000020550	0.381561	Cdc34
ENSMUSP00000098942	0.536673	Chac2
ENSMUSP00000072929	0.458544	Erlec1
ENSMUSP00000006629	0.485442	Sptbn1
ENSMUSP00000099902	0.20929	Sptbn1
ENSMUSP00000099938	0.642522	Mdh1
ENSMUSP00000020578	0.33995	Nudcd2
ENSMUSP00000020580	0.325948	Polrmt
ENSMUSP00000104532	0	Acsl6
ENSMUSP00000020586	0.645703	Slc22a4
ENSMUSP00000126303	0.677721	Mgat1
ENSMUSP00000020608	0.210937	Ppp2ca
ENSMUSP00000020617	0.285824	Flt4
ENSMUSP00000074238	0.323129	Hnrnpab
ENSMUSP00000020625	0.757986	Phykpl
ENSMUSP00000020630	0.45174	Hspa4
ENSMUSP00000020634	0.388714	Mapk9
ENSMUSP00000137440	0.492233	Canx
ENSMUSP00000020640	0.424083	Rack1
ENSMUSP00000020643	0.56606	Rufy1
ENSMUSP00000020649	0.758603	Rad50
ENSMUSP00000020653	0.495017	Sar1b
ENSMUSP00000020657	0.204113	Ube2b
ENSMUSP00000091061	0.252969	Nefh
ENSMUSP00000131852	0	Med7
ENSMUSP00000020673	0.357978	Vdac1
ENSMUSP00000099063	0.75993	Upp1
ENSMUSP00000137281	0	Slu7
ENSMUSP00000063272	0.118896	Ascc2
ENSMUSP00000020695	0.651134	Tns3
ENSMUSP00000131670	0.195126	Igfbp3
ENSMUSP00000105612	0.258648	Pes1
ENSMUSP00000020710	0.145427	Tcn2
ENSMUSP00000068652	0.0790484	Osbp2
ENSMUSP00000003459	0.21887	Myo1g
ENSMUSP00000127281	0.676669	Arf5
ENSMUSP00000020719	0.397638	2310033P09Rik
ENSMUSP00000127566	0.859914	Guk1
ENSMUSP00000067053	0.153392	Rnf185
ENSMUSP00000003461	0.675902	Ogdh
ENSMUSP00000020741	0.494559	Drg1
ENSMUSP00000053754	0.327897	Rtn4
ENSMUSP00000099907	0.23013	Rtn4
ENSMUSP00000020749	0.901264	Mtif2
ENSMUSP00000020754	0.243919	Cfap36
ENSMUSP00000020756	0.324666	Pnpt1
ENSMUSP00000020759	0.21421	Efemp1
ENSMUSP00000099986	0.706059	Pold2
ENSMUSP00000020769	0.235996	Dbnl
ENSMUSP00000119535	0	Mrps24
ENSMUSP00000103556	0.523816	Dynll2
ENSMUSP00000091487	0.0862179	Supt4a
ENSMUSP00000018544	0.559805	2022-09-04
ENSMUSP00000020801	0.121376	Smg8
ENSMUSP00000020820	0.198188	Mrpl22
ENSMUSP00000020822	0.0431095	Cnot8
ENSMUSP00000119715	0.0492968	Rps6kb1
ENSMUSP00000020831	0.45092	Fam114a2
ENSMUSP00000091502	0.086949	Myo19
ENSMUSP00000004955	0.507908	Prpsap2
ENSMUSP00000020843	0.479842	Acaca
ENSMUSP00000018744	0.678708	Shmt1
ENSMUSP00000060749	0	Llgl1
ENSMUSP00000018568	0.285039	Drg2
ENSMUSP00000020846	0.0477061	Srebf1
ENSMUSP00000020849	0.287737	Tom1l1
ENSMUSP00000020851	0.473278	Cox11
ENSMUSP00000020856	0.748033	Bzw2
ENSMUSP00000071788	0.665742	Elac2
ENSMUSP00000020864	0.745939	Pctp
ENSMUSP00000075990	0.158694	Sypl
ENSMUSP00000052912	0.336061	Pdia6
ENSMUSP00000020886	0.518592	Nampt
ENSMUSP00000036082	0.278473	Nbas
ENSMUSP00000020904	0.315972	Rock2
ENSMUSP00000065613	0.175515	Fam49a
ENSMUSP00000038430	0.884207	Snx13
ENSMUSP00000020911	0.292977	Sdc1
ENSMUSP00000070583	0.547853	Lpin1
ENSMUSP00000106751	0	Pum2
ENSMUSP00000020927	0.138126	Hs1bp3
ENSMUSP00000036044	0.344016	Apob
ENSMUSP00000020930	0.513532	Gna13
ENSMUSP00000056500	0.497852	Prkar1a
ENSMUSP00000020938	0.458053	Fam20a
ENSMUSP00000020948	0.291111	Abca8b
ENSMUSP00000020947	0.48385	Rdh14
ENSMUSP00000020949	0.428736	Map2k6
ENSMUSP00000020954	0.31359	Trappc12
ENSMUSP00000020957	0.794685	Adi1
ENSMUSP00000020969	0.713061	Cmpk2
ENSMUSP00000151896	0.311286	Itsn2
ENSMUSP00000151358	0	Ncoa1
ENSMUSP00000020979	0.270131	Bcap29
ENSMUSP00000099038	0.100146	Cbll1
ENSMUSP00000106481	0.456642	Dld
ENSMUSP00000021001	0.0767048	Rab10
ENSMUSP00000021004	0.340318	Sntg2
ENSMUSP00000113703	0.343854	Pxdn
ENSMUSP00000048802	0.283506	Ddx52
ENSMUSP00000021018	0.163814	Taf15
ENSMUSP00000102575	0.336345	Cdc27
ENSMUSP00000021028	0.579953	Itgb3
ENSMUSP00000021030	0.446475	Mettl2
ENSMUSP00000099502	0.514831	Nle1
ENSMUSP00000102554	0.124532	Tlk2
ENSMUSP00000071150	0.660908	Rffl
ENSMUSP00000090525	0.716829	Lig3
ENSMUSP00000021040	0.302212	Cct6b
ENSMUSP00000002044	0.257066	Map3k3
ENSMUSP00000021046	0.302053	Ddx42
ENSMUSP00000021048	0.306146	Ftsj3
ENSMUSP00000017839	0.292344	Rnf135
ENSMUSP00000021049	0.406109	Psmc5
ENSMUSP00000021050	0.733534	Adap2
ENSMUSP00000001059	0.130643	Ern1
ENSMUSP00000071289	0.457963	Nf1
ENSMUSP00000067111	0.277813	Pecam1
ENSMUSP00000021060	0.191182	Polg2
ENSMUSP00000021062	0.308529	Ddx5
ENSMUSP00000021063	0.140765	Psmd12
ENSMUSP00000074533	0	Helz
ENSMUSP00000021077	0.396319	Slc9a3r1
ENSMUSP00000021082	0.530365	Nt5c
ENSMUSP00000021085	0.158631	Nup85
ENSMUSP00000019135	0.379363	Gga3
ENSMUSP00000090593	0.0805623	Cluh
ENSMUSP00000102116	0.52883	Mif4gd
ENSMUSP00000021091	0.118673	Pafah1b1
ENSMUSP00000114844	0.168495	Sap30bp
ENSMUSP00000021114	0.847738	Galk1
ENSMUSP00000021120	0.00296394	Trim47
ENSMUSP00000021119	0.902076	Aspa
ENSMUSP00000102047	0.687087	Mrpl38
ENSMUSP00000063325	0.491295	Acox1
ENSMUSP00000072717	0.825458	Acox1
ENSMUSP00000021133	0.42172	Srp68
ENSMUSP00000099321	0.396079	Llgl2
ENSMUSP00000021135	0.158593	Ncbp3
ENSMUSP00000118751	0.453884	Ankfy1
ENSMUSP00000021147	0.1788	Exoc7
ENSMUSP00000021148	0.144974	Ube2g1
ENSMUSP00000080791	0.486969	Ube2o
ENSMUSP00000021158	0.187353	Txndc17
ENSMUSP00000021166	0.607497	Cygb
ENSMUSP00000021170	0.0349844	Mxra7
ENSMUSP00000104173	0.622646	Rabep1
ENSMUSP00000123242	0.383179	Kif1c
ENSMUSP00000072091	0.778454	Mink1
ENSMUSP00000104216	0.082203	0610010K14Rik
ENSMUSP00000021183	0.320662	Eral1
ENSMUSP00000021187	0	Dhrs13
ENSMUSP00000021197	0.518471	Blmh
ENSMUSP00000021201	0.525483	Cpd
ENSMUSP00000070993	0.114054	Ywhae
ENSMUSP00000099568	0.482097	Prpf8
ENSMUSP00000042271	0.723194	Spag9
ENSMUSP00000021226	0.300294	Luc7l3
ENSMUSP00000103448	0.287292	Ankrd40
ENSMUSP00000136343	0.550986	Abcc3
ENSMUSP00000021239	0.320203	Lrrc59
ENSMUSP00000021249	0.358606	Scrn2
ENSMUSP00000099432	0.00802756	Fbxl20
ENSMUSP00000121842	0.368629	Asgr1
ENSMUSP00000019362	0.199461	Dvl2
ENSMUSP00000069505	0.118971	Nr1d1
ENSMUSP00000112611	0.536763	Vamp2
ENSMUSP00000112063	0.288377	Ctc1
ENSMUSP00000021282	0.828461	Pfas
ENSMUSP00000090661	0.490971	Myh10
ENSMUSP00000021285	0.144185	Stx8
ENSMUSP00000007317	0.391576	Krt19
ENSMUSP00000103012	0.451984	Acly
ENSMUSP00000127632	0.411863	Acly
ENSMUSP00000004143	0.37198	Stat5b
ENSMUSP00000021297	0.0791043	Lsm12
ENSMUSP00000102740	0.431798	Ubtf
ENSMUSP00000090230	0.372062	Ccdc43
ENSMUSP00000102675	0.514854	Eftud2
ENSMUSP00000021313	0.490351	Dcakd
ENSMUSP00000021314	0.22286	Nmt1
ENSMUSP00000021329	0.683365	Gosr2
ENSMUSP00000021332	0.551516	Fkbp3
ENSMUSP00000021335	0.348962	Scfd1
ENSMUSP00000082533	0.350196	Coch
ENSMUSP00000013130	0.153516	Strn3
ENSMUSP00000130184	0	Strn3
ENSMUSP00000021339	0.452285	Dtd2
ENSMUSP00000021347	0.314075	Sel1l
ENSMUSP00000021368	0.326259	Nemf
ENSMUSP00000021375	0.447508	Sec23a
ENSMUSP00000021370	0.108092	L2hgdh
ENSMUSP00000021380	0.156216	Trappc6b
ENSMUSP00000021381	0.302296	Pnn
ENSMUSP00000135179	0.397313	Ctage5
ENSMUSP00000151482	0.416119	Ctage5
ENSMUSP00000021390	0.521573	Galc
ENSMUSP00000126975	0.156888	Ptpn21
ENSMUSP00000105732	0.359981	Zc3h14
ENSMUSP00000021405	0.403857	Polr2h
ENSMUSP00000021411	0.534981	1110008L16Rik
ENSMUSP00000021412	0.475432	Psma6
ENSMUSP00000053540	0.844046	Gstz1
ENSMUSP00000021424	0.492369	Sptlc2
ENSMUSP00000021425	0.205476	Ahsa1
ENSMUSP00000072527	0.0583159	Vipas39
ENSMUSP00000021428	0.0691958	Snw1
ENSMUSP00000125341	0.243183	Slirp
ENSMUSP00000098724	0.569962	Adck1
ENSMUSP00000021443	0.650352	Mthfd1
ENSMUSP00000021447	0.264187	Ppp2r5e
ENSMUSP00000021450	0.0236687	Sgpp1
ENSMUSP00000021458	0.202099	Sptb
ENSMUSP00000071231	0.571452	Pygl
ENSMUSP00000021471	0.309473	Tmx1
ENSMUSP00000021479	0	Actr10
ENSMUSP00000021486	0.181298	Timm9
ENSMUSP00000021506	0.247084	Serpina3n
ENSMUSP00000152198	0.556236	Dhrs7
ENSMUSP00000021514	0.460853	Ppm1a
ENSMUSP00000105563	0.415412	Clmn
ENSMUSP00000021522	0.059599	Glrx5
ENSMUSP00000021523	0.264254	Mnat1
ENSMUSP00000105527	0.323435	Papola
ENSMUSP00000080683	0.409961	Mpp5
ENSMUSP00000021536	0.22928	Atp6v1d
ENSMUSP00000021539	0.385207	Vrk1
ENSMUSP00000071214	0.437922	Eif2s1
ENSMUSP00000057462	0	Vti1b
ENSMUSP00000021552	0.202877	Zfp36l1
ENSMUSP00000129620	0	Erh
ENSMUSP00000151555	0.0600661	Slc10a1
ENSMUSP00000105976	0.217761	Smoc1
ENSMUSP00000131728	0.300641	Gm20498
ENSMUSP00000081953	0.0773971	Pacs2
ENSMUSP00000009099	0.355527	Mta1
ENSMUSP00000021572	0.146973	Wdr37
ENSMUSP00000152412	0.333093	Gtpbp4
ENSMUSP00000106264	0	Zmynd11
ENSMUSP00000152444	0.123033	Esyt2
ENSMUSP00000021595	0.397009	Psmc1
ENSMUSP00000042987	0.474625	Rps6ka5
ENSMUSP00000105700	0.72704	Dglucy
ENSMUSP00000152680	0.302188	Fbln5
ENSMUSP00000021606	0.876318	Atxn3
ENSMUSP00000105647	0.495105	Lgmn
ENSMUSP00000137305	0.468817	Golga5
ENSMUSP00000152229	0.898836	Pitrm1
ENSMUSP00000117030	0.40624	Pfkp
ENSMUSP00000021628	0.634953	Akr1c21
ENSMUSP00000021630	0.651038	Akr1c6
ENSMUSP00000021632	0.10081	Akr1c12
ENSMUSP00000021634	0.775897	Akr1c13
ENSMUSP00000021635	0.871028	Akr1c18
ENSMUSP00000152454	0.484487	Gdi2
ENSMUSP00000021647	0.201816	Numb
ENSMUSP00000119303	0.674897	Numb
ENSMUSP00000021649	0.424888	Acot2
ENSMUSP00000021653	0.597759	Acot3
ENSMUSP00000021661	0.533479	Coq6
ENSMUSP00000071939	0.766464	Entpd5
ENSMUSP00000082288	0.569344	Aldh6a1
ENSMUSP00000021666	0.36859	Abcd4
ENSMUSP00000021667	0.224858	Isca2
ENSMUSP00000021668	0.382875	Npc2
ENSMUSP00000021670	0.211099	Ylpm1
ENSMUSP00000021676	0.206556	Erg28
ENSMUSP00000105833	0.0114835	Esrrb
ENSMUSP00000152784	0.358925	Ccnk
ENSMUSP00000021684	0.819693	Cyp46a1
ENSMUSP00000021689	0.380393	Evl
ENSMUSP00000021692	0.254005	Yy1
ENSMUSP00000124625	0.566977	Wars
ENSMUSP00000091921	0.22897	Hsp90aa1
ENSMUSP00000153671	0.451954	Fdft1
ENSMUSP00000042565	0.426054	Cdc42bpb
ENSMUSP00000126825	0.284647	Eif5
ENSMUSP00000062464	0.440421	Ppp1r13b
ENSMUSP00000152558	0.452884	Zfyve21
ENSMUSP00000082004	0.396696	Klc1
ENSMUSP00000021719	0.221411	2010107E04Rik
ENSMUSP00000097442	0.65447	Mtr
ENSMUSP00000021769	0.600432	Slc17a4
ENSMUSP00000072662	0.370189	Carmil1
ENSMUSP00000021773	0.585899	Gpld1
ENSMUSP00000021785	0.215493	Exoc2
ENSMUSP00000021790	0.167242	Tmem14c
ENSMUSP00000021793	0.523705	Elovl2
ENSMUSP00000056147	0.428953	Hivep1
ENSMUSP00000137280	0.28636	Tbc1d7
ENSMUSP00000021800	0.679037	Mcur1
ENSMUSP00000021802	0.444189	Cap2
ENSMUSP00000021803	0.0843726	Nup153
ENSMUSP00000055304	0.0191904	Kif13a
ENSMUSP00000021806	0.887441	Tpmt
ENSMUSP00000021807	0.2376	Dek
ENSMUSP00000021822	0.212776	Ogn
ENSMUSP00000021824	0.440547	Nol8
ENSMUSP00000093473	0.346778	Spin1
ENSMUSP00000021832	0.33145	Wrnip1
ENSMUSP00000129831	0.331133	Ripk1
ENSMUSP00000152654	0.265362	Prpf4b
ENSMUSP00000021853	0.416335	Eci3
ENSMUSP00000131735	0.635878	Eci2
ENSMUSP00000130290	0.206226	Rpp40
ENSMUSP00000153658	0.289683	Fars2
ENSMUSP00000153120	0.32641	Ssr1
ENSMUSP00000021866	0.542123	Riok1
ENSMUSP00000021907	0.652812	Fbp2
ENSMUSP00000060828	0.430946	Syk
ENSMUSP00000021913	0.517156	Auh
ENSMUSP00000021920	0.553076	Sptlc1
ENSMUSP00000021930	0.438334	Sfxn1
ENSMUSP00000021929	0.721359	Habp4
ENSMUSP00000021933	0.25222	Ctsl
ENSMUSP00000021940	0.366303	Lman2
ENSMUSP00000021948	0.495616	F12
ENSMUSP00000120465	0.260327	Pdlim7
ENSMUSP00000153348	0.0902584	Ddx41
ENSMUSP00000021958	0.709908	Pcbd2
ENSMUSP00000021959	0	Txndc15
ENSMUSP00000133245	0.479596	Ddx46
ENSMUSP00000021990	0.0850721	Ptdss1
ENSMUSP00000021993	0.342004	Uqcrb
ENSMUSP00000022009	0.074673	Cetn3
ENSMUSP00000112104	0.349913	Hnrnpk
ENSMUSP00000135342	0.160071	Hnrnpk
ENSMUSP00000131136	0.0367631	Ccnh
ENSMUSP00000022032	0.475999	2210016F16Rik
ENSMUSP00000022038	0.345011	Naa35
ENSMUSP00000022039	0.181404	Golm1
ENSMUSP00000153607	0.430286	Dapk1
ENSMUSP00000022057	0.606172	Tppp
ENSMUSP00000022060	0.307342	Pdcd6
ENSMUSP00000022062	0.423501	Sdha
ENSMUSP00000022063	0.583506	Ccdc127
ENSMUSP00000133166	0.398548	Erap1
ENSMUSP00000152174	0.402037	Cast
ENSMUSP00000022082	0.614748	Glrx
ENSMUSP00000113274	0.767548	Arsk
ENSMUSP00000089097	0.187118	Srd5a1
ENSMUSP00000105321	0.334339	Nsun2
ENSMUSP00000152144	0	Med10
ENSMUSP00000152495	0	Ndufs6
ENSMUSP00000022099	0.0580333	Lpcat1
ENSMUSP00000022102	0.210178	Clptm1l
ENSMUSP00000022115	0.715566	Xrcc4
ENSMUSP00000022120	0.358412	Acot12
ENSMUSP00000022140	0.559389	Ocln
ENSMUSP00000022148	0.658153	Mccc2
ENSMUSP00000022153	0.268481	Ptcd2
ENSMUSP00000022163	0.165256	Btf3
ENSMUSP00000022169	0.534385	Hexb
ENSMUSP00000125656	0.871892	Gfm2
ENSMUSP00000076856	0.380475	Col4a3bp
ENSMUSP00000022176	0.587008	Hmgcr
ENSMUSP00000067685	0.527969	Iqgap2
ENSMUSP00000022196	0.155714	Ap3b1
ENSMUSP00000022197	0.338288	Scamp1
ENSMUSP00000070339	0	Jmy
ENSMUSP00000022203	0.252562	Dimt1
ENSMUSP00000125644	0.0361443	Kif2a
ENSMUSP00000075526	0.225576	Mtx3
ENSMUSP00000022217	0.266465	Zfyve16
ENSMUSP00000022218	0.550583	Dhfr
ENSMUSP00000140536	0.318728	Erbin
ENSMUSP00000104938	0.819352	Nln
ENSMUSP00000022224	0.376954	Trappc13
ENSMUSP00000022225	0.211947	Trim23
ENSMUSP00000022226	0.481148	Ppwd1
ENSMUSP00000022228	0.445829	Cwc27
ENSMUSP00000022245	0.639645	Mrps30
ENSMUSP00000058313	0.0878663	Slc4a7
ENSMUSP00000022256	0.448471	Psmd6
ENSMUSP00000022264	0.203781	Ptprg
ENSMUSP00000022268	0.634876	Pdhb
ENSMUSP00000126464	0.824469	Acox2
ENSMUSP00000064205	0.344814	Il6st
ENSMUSP00000096769	0.288995	Ddx4
ENSMUSP00000022286	0.46977	Ndufs4
ENSMUSP00000022293	0.281044	Vdac2
ENSMUSP00000121496	0.598157	Nkiras1
ENSMUSP00000119330	0.230261	Comtd1
ENSMUSP00000022310	0.497761	Ngly1
ENSMUSP00000108243	0.759938	Oxsm
ENSMUSP00000117278	0.716911	Fam213a
ENSMUSP00000022322	0.448751	Glud1
ENSMUSP00000022340	0.443095	Nid2
ENSMUSP00000022341	0.205119	Rtraf
ENSMUSP00000153558	0.507701	Nudt13
ENSMUSP00000022344	0.665318	Ecd
ENSMUSP00000022345	0.49879	Dnajc9
ENSMUSP00000098405	0.614746	Anxa7
ENSMUSP00000125722	0.281936	Ppp3cb
ENSMUSP00000022358	0.0849448	Zswim8
ENSMUSP00000022369	0.303439	Vcl
ENSMUSP00000117346	0.163878	Ap3m1
ENSMUSP00000022378	0.449149	Ero1l
ENSMUSP00000022380	0.431012	Psmc6
ENSMUSP00000022391	0.661128	Ktn1
ENSMUSP00000022416	0.466947	Anxa11
ENSMUSP00000022419	0.823627	Ppif
ENSMUSP00000117816	0.553576	Slmap
ENSMUSP00000022428	0.512262	Rnase4
ENSMUSP00000022429	0.265555	Arf4
ENSMUSP00000114922	0.598465	Hacl1
ENSMUSP00000022446	0.148672	Eaf1
ENSMUSP00000022451	0	Capn7
ENSMUSP00000087608	0.406265	Btd
ENSMUSP00000022462	0.0309441	Oxnad1
ENSMUSP00000022469	0.272126	Nisch
ENSMUSP00000022470	0.0676953	Parg
ENSMUSP00000022480	0.580671	Ogdhl
ENSMUSP00000006703	0.146194	Itih4
ENSMUSP00000077580	0.160095	Itih4
ENSMUSP00000022496	0.133221	Kpna3
ENSMUSP00000022497	0.37369	Spryd7
ENSMUSP00000022499	0.662728	Rnaseh2b
ENSMUSP00000107576	0.152387	Mapk8
ENSMUSP00000022507	0.601049	Pspc1
ENSMUSP00000006235	0.56407	Ctsb
ENSMUSP00000022517	0.555335	Cryl1
ENSMUSP00000107829	0.105272	Prkcd
ENSMUSP00000022518	0.409932	Eef1akmt1
ENSMUSP00000133280	0.324776	Xpo4
ENSMUSP00000022529	0.737025	Tkt
ENSMUSP00000022535	0.150015	Dcp1a
ENSMUSP00000120071	0.0606807	Sap18
ENSMUSP00000135372	0.374776	Hmbox1
ENSMUSP00000022543	0.230936	Micu2
ENSMUSP00000045552	0.349009	Ints9
ENSMUSP00000022553	0.223871	Cab39l
ENSMUSP00000153357	0.0947669	Cdadc1
ENSMUSP00000153403	0.26773	Mtmr6
ENSMUSP00000069840	0.687297	Mipep
ENSMUSP00000135394	0.0951201	Esd
ENSMUSP00000117137	0.882462	Lcp1
ENSMUSP00000022576	0.844922	Cpb2
ENSMUSP00000022585	0	Gpalpp1
ENSMUSP00000044517	0.876586	Tsc22d1
ENSMUSP00000022590	0.303764	Dnajc15
ENSMUSP00000116015	0.0208272	Akap11
ENSMUSP00000129019	0.234683	Tdrd3
ENSMUSP00000022597	0.515545	Naa16
ENSMUSP00000022600	0.441823	Mtrf1
ENSMUSP00000052942	0.36609	Sugt1
ENSMUSP00000022609	0.386686	Elp3
ENSMUSP00000022614	0.336051	Ccdc25
ENSMUSP00000022616	0.367732	Clu
ENSMUSP00000069209	0.795458	Ephx2
ENSMUSP00000022629	0.622791	Dpysl2
ENSMUSP00000086640	0.234761	Ppp2r2a
ENSMUSP00000022680	0.290123	Bin3
ENSMUSP00000022682	0.599069	Sorbs3
ENSMUSP00000119040	0.0896665	Slc39a14
ENSMUSP00000022693	0.33492	Bmp1
ENSMUSP00000106612	0.350297	Dmtn
ENSMUSP00000022696	0.388645	Xpo7
ENSMUSP00000106577	0.0446489	Rcbtb2
ENSMUSP00000022704	0.105481	Itm2b
ENSMUSP00000022705	0	Med4
ENSMUSP00000123765	0.606596	Sucla2
ENSMUSP00000002289	0.429515	Uchl3
ENSMUSP00000126414	0.364136	Rbm26
ENSMUSP00000022721	0.754601	Cln5
ENSMUSP00000022734	0.464071	Dnajc3
ENSMUSP00000126186	0.418149	Mbnl2
ENSMUSP00000059385	0.126852	Nipbl
ENSMUSP00000128819	0.286052	Nup155
ENSMUSP00000087947	0.479244	Fyb
ENSMUSP00000022749	0.337483	C9
ENSMUSP00000079689	0.365989	Dab2
ENSMUSP00000022751	0.233116	Ttc33
ENSMUSP00000022765	0	Rab2b
ENSMUSP00000022767	0.313287	Mettl3
ENSMUSP00000022781	2.05945e-05	Dad1
ENSMUSP00000124417	0.371043	C6
ENSMUSP00000022791	0.679545	Fbxo4
ENSMUSP00000107109	0.234018	Acin1
ENSMUSP00000106318	0.348739	Oxct1
ENSMUSP00000022803	0.40051	Psmb5
ENSMUSP00000022808	0	Pabpn1
ENSMUSP00000055656	0.721404	6030458C11Rik
ENSMUSP00000057375	0.298734	Golph3
ENSMUSP00000118911	0.362093	Zfr
ENSMUSP00000022815	0.333492	Ngdn
ENSMUSP00000106130	0.462872	Sub1
ENSMUSP00000022821	0.573578	Dhrs4
ENSMUSP00000072344	0.385718	Dcaf11
ENSMUSP00000134735	0.381916	Psme1
ENSMUSP00000022828	0.47188	Emc9
ENSMUSP00000128090	0.428931	Tgm1
ENSMUSP00000001497	0.344908	Cideb
ENSMUSP00000106957	0.578218	Sdr39u1
ENSMUSP00000106111	0.199786	Zscan26
ENSMUSP00000022842	0.368612	Cct5
ENSMUSP00000070314	0.622687	Cmbl
ENSMUSP00000080427	0.182943	Ctnnd2
ENSMUSP00000022849	0.739707	Tars
ENSMUSP00000066915	0.829998	Amacr
ENSMUSP00000087815	0.612777	Rai14
ENSMUSP00000022855	0.322665	Brix1
ENSMUSP00000098354	0.202826	Nadk2
ENSMUSP00000022865	0.285849	Mtdh
ENSMUSP00000106087	0.123973	Myo10
ENSMUSP00000001809	0.161693	Pabpc1
ENSMUSP00000105990	0.168099	Ywhaz
ENSMUSP00000022904	0.416492	Atp6v1c1
ENSMUSP00000022908	0.102854	Slc25a32
ENSMUSP00000105935	0.73056	Dpys
ENSMUSP00000105926	0.387373	Oxr1
ENSMUSP00000126266	0	Oxr1
ENSMUSP00000022925	0.11081	Eif3h
ENSMUSP00000119261	0.0514177	Utp23
ENSMUSP00000022927	0.406937	Rad21
ENSMUSP00000022946	0.668091	Rida
ENSMUSP00000052654	0.248775	Pop1
ENSMUSP00000018476	0.717898	Stk3
ENSMUSP00000022954	0.908418	Khdrbs3
ENSMUSP00000022960	0.564923	Eif3e
ENSMUSP00000022962	0.172292	Emc2
ENSMUSP00000052905	0.0980274	Eny2
ENSMUSP00000022964	0.031517	Ebag9
ENSMUSP00000094151	0.0373776	A1bg
ENSMUSP00000022976	0.649393	Washc5
ENSMUSP00000022977	0.569089	Sqle
ENSMUSP00000079239	0.386414	Mtss1
ENSMUSP00000022980	0.634614	Ndufb9
ENSMUSP00000064622	0.314942	Wdyhv1
ENSMUSP00000134844	0.370862	Zhx1
ENSMUSP00000130722	0.444714	Mrpl13
ENSMUSP00000105850	0.668113	Col14a1
ENSMUSP00000134825	0.331791	Asap1
ENSMUSP00000066359	0.394264	Fam49b
ENSMUSP00000059719	0.324656	Ppara
ENSMUSP00000023019	0.711447	Trmu
ENSMUSP00000105181	0.400465	Zc3h7b
ENSMUSP00000057771	0.538984	Rangap1
ENSMUSP00000132822	0.295545	Xpnpep3
ENSMUSP00000130195	0.400576	St13
ENSMUSP00000023040	0.238068	Slc25a17
ENSMUSP00000023043	0.732431	Adsl
ENSMUSP00000129209	0.344706	Mief1
ENSMUSP00000023050	0.495529	Tab1
ENSMUSP00000094167	0.381272	Deptor
ENSMUSP00000128941	0.583528	Enpp2
ENSMUSP00000023062	0.254966	Tomm22
ENSMUSP00000023068	0.0580238	Smc1b
ENSMUSP00000113975	0.0159326	Csnk1e
ENSMUSP00000023071	0.204384	Samm50
ENSMUSP00000023072	0.418239	Parvb
ENSMUSP00000016771	0.13571	Myh9
ENSMUSP00000006094	0.333016	Cyp2d26
ENSMUSP00000023085	0.658416	Ndufa6
ENSMUSP00000023087	0.421215	Twf1
ENSMUSP00000023088	0.52774	Naga
ENSMUSP00000127676	0.246561	Slc38a4
ENSMUSP00000023104	0.462103	Rpap3
ENSMUSP00000097968	0.675297	Xrcc6
ENSMUSP00000023112	0.158498	Pmm1
ENSMUSP00000023116	0.530036	Aco2
ENSMUSP00000035400	0.280862	Nckap1l
ENSMUSP00000041113	0.349519	Txndc11
ENSMUSP00000023146	0.581389	Nubp1
ENSMUSP00000023154	0.0760986	Cldn1
ENSMUSP00000093843	0.198648	Il1rap
ENSMUSP00000054201	0.62366	Nudt16l1
ENSMUSP00000023159	0	Mgrn1
ENSMUSP00000023165	0.102526	Crebbp
ENSMUSP00000128224	0.118012	Atp13a3
ENSMUSP00000111510	0.359949	Glyr1
ENSMUSP00000112860	0.454969	Lsg1
ENSMUSP00000144481	0.505736	Rogdi
ENSMUSP00000023203	0.501832	Gpt
ENSMUSP00000110885	0.142485	Apod
ENSMUSP00000125055	0.528066	Adck5
ENSMUSP00000023210	0.297987	Cyc1
ENSMUSP00000023211	0.200946	Sharpin
ENSMUSP00000023213	0.657189	Hgh1
ENSMUSP00000023214	0.233821	Dgat1
ENSMUSP00000023217	0.112899	Bop1
ENSMUSP00000094115	0.742987	Mroh1
ENSMUSP00000023221	0.109372	Gpaa1
ENSMUSP00000129100	0.823105	Oplah
ENSMUSP00000073124	0.445109	Plec
ENSMUSP00000002603	0.12345	Scrib
ENSMUSP00000023231	0.481607	Tsta3
ENSMUSP00000049605	0.675868	Pycrl
ENSMUSP00000023237	0.322254	Naprt
ENSMUSP00000023238	0.668141	Gsdmd
ENSMUSP00000023270	0	Cep97
ENSMUSP00000105663	0.321728	Ptk2
ENSMUSP00000086207	0.41085	Mapk12
ENSMUSP00000023282	0.914656	Miox
ENSMUSP00000023283	0.0143142	Lmf2
ENSMUSP00000023285	0.871317	Tymp
ENSMUSP00000023289	0.478114	Chkb
ENSMUSP00000127646	0.570809	Arsa
ENSMUSP00000104932	0.421551	Shank3
ENSMUSP00000085985	0.433872	Kif21a
ENSMUSP00000023312	0.467239	Alcam
ENSMUSP00000023334	0.341866	Nectin3
ENSMUSP00000023343	0.659684	Atg3
ENSMUSP00000125352	0.350214	Gtpbp8
ENSMUSP00000023352	0.714917	Prkdc
ENSMUSP00000023353	0.482224	Mcm4
ENSMUSP00000023359	0.26969	Nde1
ENSMUSP00000023361	0.324471	Pdxdc1
ENSMUSP00000023362	0.662734	Ntan1
ENSMUSP00000023365	0.417714	Bfar
ENSMUSP00000055969	0.587205	Parn
ENSMUSP00000125517	0.0507123	Naa50
ENSMUSP00000004222	0.0768281	Hira
ENSMUSP00000023387	0.111301	Qtrt2
ENSMUSP00000023391	0.484773	Mrpl40
ENSMUSP00000023393	0.703448	Gbe1
ENSMUSP00000110342	0.322165	Zbtb20
ENSMUSP00000124093	0.345664	Usp7
ENSMUSP00000023396	0.57667	Pmm2
ENSMUSP00000009321	0.222554	Dgcr8
ENSMUSP00000023405	0.65422	Arl6
ENSMUSP00000023407	0.569801	Riox2
ENSMUSP00000055455	0.752675	Cpox
ENSMUSP00000023426	0.423878	Cldnd1
ENSMUSP00000110011	0.369259	Cmss1
ENSMUSP00000023431	0.762901	Tbc1d23
ENSMUSP00000114115	0.477122	Klhl22
ENSMUSP00000023432	0.524266	Nit2
ENSMUSP00000129186	0.532902	Tomm70a
ENSMUSP00000067867	0.420125	Tfg
ENSMUSP00000023449	0.112832	Snap29
ENSMUSP00000125507	0.252413	Serpind1
ENSMUSP00000023453	0.338084	Sdf2l1
ENSMUSP00000064280	0.252576	Dlg1
ENSMUSP00000023455	0.0822402	Ppil2
ENSMUSP00000023460	0.287861	Ncbp2
ENSMUSP00000023465	0.232486	Top3b
ENSMUSP00000023467	0.224464	Pak2
ENSMUSP00000125736	0.339363	Fgd4
ENSMUSP00000023477	0.0294845	Dnm1l
ENSMUSP00000093945	0	Dnm1l
ENSMUSP00000111415	0.193625	Dnm1l
ENSMUSP00000110776	0.0350233	Tnk2
ENSMUSP00000055277	0.439249	Yars2
ENSMUSP00000023486	0.67576	Tfrc
ENSMUSP00000023489	0.202811	Fyttd1
ENSMUSP00000023491	0.284455	Lrch3
ENSMUSP00000039632	0.320864	Osbpl11
ENSMUSP00000023502	0.677105	Snx4
ENSMUSP00000087106	0.0980419	Zfp148
ENSMUSP00000110398	0.295881	Gsk3b
ENSMUSP00000023510	0.682528	Umps
ENSMUSP00000110411	0.119645	Fstl1
ENSMUSP00000110680	0.264531	Itgb5
ENSMUSP00000023514	0.394023	Ndufb4
ENSMUSP00000125492	0.302296	Hgd
ENSMUSP00000023524	0	Rabl3
ENSMUSP00000023525	0.0991947	Gtf2e1
ENSMUSP00000023531	0.309876	Hcls1
ENSMUSP00000023538	0.414465	Mylk
ENSMUSP00000007216	0.34535	Ap2m1
ENSMUSP00000007207	0.600964	Clcn2
ENSMUSP00000023550	0.552477	Pdia5
ENSMUSP00000023559	0.771768	Ehhadh
ENSMUSP00000023562	0.110683	Tmem41a
ENSMUSP00000023572	0.22973	Cxadr
ENSMUSP00000023580	0.415671	Usp25
ENSMUSP00000023583	0.524215	Ahsg
ENSMUSP00000023587	0.711407	Fetub
ENSMUSP00000023590	0.383788	Hrg
ENSMUSP00000023593	0.536812	Adipoq
ENSMUSP00000110995	0.398533	Rfc4
ENSMUSP00000110998	0.45549	Eif4a2
ENSMUSP00000110992	0.586148	St6gal1
ENSMUSP00000087327	0.355089	Masp1
ENSMUSP00000112283	0.468457	Mrpl39
ENSMUSP00000109831	0.276004	Atp5j
ENSMUSP00000005406	0.41818	App
ENSMUSP00000023614	0.107637	Dyrk1a
ENSMUSP00000023615	0.509987	Dscr3
ENSMUSP00000004054	0.0731546	Kpna1
ENSMUSP00000110528	0.747646	Parp9
ENSMUSP00000023629	0.0843738	Pros1
ENSMUSP00000023630	0.49504	Psmg1
ENSMUSP00000044437	0.106593	Dopey2
ENSMUSP00000047712	0.337948	Cbr3
ENSMUSP00000023670	0.573713	Clic6
ENSMUSP00000023677	0.333255	Atp5o
ENSMUSP00000109635	0.512659	Itsn1
ENSMUSP00000112453	0.268931	Son
ENSMUSP00000023684	0.655234	Gart
ENSMUSP00000113308	0.454371	Synj1
ENSMUSP00000113835	0.0669401	Paxbp1
ENSMUSP00000023707	0.377722	Sod1
ENSMUSP00000044472	0.321475	Scaf4
ENSMUSP00000076777	0.140761	Tuba1b
ENSMUSP00000115869	0.404317	Prpf40b
ENSMUSP00000085566	0.222271	Fmnl3
ENSMUSP00000023759	0.254409	Smarcd1
ENSMUSP00000023760	0.641712	Gpd1
ENSMUSP00000023761	0.147669	Cox14
ENSMUSP00000073371	0.792157	Lima1
ENSMUSP00000097777	0.573869	Dip2b
ENSMUSP00000069900	0.254154	Krt7
ENSMUSP00000023803	0.380596	Krt18
ENSMUSP00000023805	0.589543	Csad
ENSMUSP00000023806	0.335453	Soat2
ENSMUSP00000023813	0.139253	Tarbp2
ENSMUSP00000023818	0	Calcoco1
ENSMUSP00000023820	0.50693	Fabp2
ENSMUSP00000023826	0.197005	Sncg
ENSMUSP00000023832	0.404021	Rgn
ENSMUSP00000097743	0.2063	Abcc1
ENSMUSP00000023851	0.585465	Ndufa5
ENSMUSP00000110417	0.304035	Fhl1
ENSMUSP00000110421	0.294101	Fhl1
ENSMUSP00000023856	0.969923	Msrb2
ENSMUSP00000023867	0.257375	Rfc2
ENSMUSP00000023869	0.235812	Denr
ENSMUSP00000023873	0.346097	Prmt5
ENSMUSP00000023882	0.299998	Sympk
ENSMUSP00000023886	0.81407	Sult1c2
ENSMUSP00000023911	0.514023	Nagpa
ENSMUSP00000023918	0.4981	Ivns1abp
ENSMUSP00000136494	0.553462	Rpp14
ENSMUSP00000070751	0.304307	Bsg
ENSMUSP00000069318	0.382639	Cpn2
ENSMUSP00000113596	0.524768	Vwa5a
ENSMUSP00000099548	0.232211	Epb42
ENSMUSP00000023994	0.491276	Serping1
ENSMUSP00000108098	0.877525	Parp3
ENSMUSP00000140849	0.552425	Slc26a6
ENSMUSP00000024031	0.675906	Acy1
ENSMUSP00000024042	0.445194	Creld2
ENSMUSP00000024047	0.34473	Twf2
ENSMUSP00000024078	0.115182	2022-03-05
ENSMUSP00000024112	0.735155	Mx2
ENSMUSP00000024119	0.294241	Trip6
ENSMUSP00000024123	0.474392	Agap3
ENSMUSP00000130858	0.17023	Tpi1
ENSMUSP00000070134	0.0932849	Rab12
ENSMUSP00000024260	0.114808	Pcbp4
ENSMUSP00000125842	0.908067	Tiam2
ENSMUSP00000024596	0.401728	Slc22a1
ENSMUSP00000024599	0.437353	Igf2r
ENSMUSP00000036998	0.17543	Lnpep
ENSMUSP00000130941	0.646008	Mut
ENSMUSP00000153172	0.231635	Tbc1d5
ENSMUSP00000024727	0.214347	Cdc5l
ENSMUSP00000024733	0.783457	Aars2
ENSMUSP00000094923	0.347884	Slc29a1
ENSMUSP00000024739	0.306498	Hsp90ab1
ENSMUSP00000024755	0.539795	Clic5
ENSMUSP00000122767	0.41617	Enpp5
ENSMUSP00000024757	0.576312	Enpp4
ENSMUSP00000130073	0.52184	Cyp39a1
ENSMUSP00000024761	0.284503	Fbxl17
ENSMUSP00000024763	0.384017	Mrps18a
ENSMUSP00000050309	0.530977	Cnpy3
ENSMUSP00000108961	0.395171	Ubr2
ENSMUSP00000024783	0.520075	Bysl
ENSMUSP00000024786	0.207104	Tfeb
ENSMUSP00000043909	0.205685	Nfya
ENSMUSP00000003726	0.280356	Brd4
ENSMUSP00000009138	0.285434	Stk38
ENSMUSP00000024802	0.403044	Ppil1
ENSMUSP00000024805	0.0917563	Cpne5
ENSMUSP00000093077	0.220323	Mtch1
ENSMUSP00000116591	0.563453	Ccdc167
ENSMUSP00000024816	0.384961	Cmtr1
ENSMUSP00000126586	0.681098	Glo1
ENSMUSP00000126061	0.437805	Wdr4
ENSMUSP00000049000	0.63029	Ndufv3
ENSMUSP00000066303	0.14571	Ndufv3
ENSMUSP00000066878	0.676652	Cbs
ENSMUSP00000108300	0.56878	Epb41l3
ENSMUSP00000002699	0.393119	Akap8
ENSMUSP00000126253	0.377881	Wiz
ENSMUSP00000118610	0.485937	Lpin2
ENSMUSP00000121835	0.327836	Smchd1
ENSMUSP00000074733	0.346677	Cyp4f13
ENSMUSP00000024860	0.583764	Ehd3
ENSMUSP00000024866	0.649194	Xdh
ENSMUSP00000024869	0.433175	Spast
ENSMUSP00000113395	0.411154	Prkd3
ENSMUSP00000024873	0.39154	Yipf4
ENSMUSP00000138333	0.318574	Birc6
ENSMUSP00000120830	0.460019	Strn
ENSMUSP00000024882	0.591095	Ttc27
ENSMUSP00000024884	0.635456	Eif2ak2
ENSMUSP00000024885	0.46418	Cebpz
ENSMUSP00000024887	0.948171	Ndufaf7
ENSMUSP00000134380	0.714107	Pja2
ENSMUSP00000083928	0.601439	Man2a1
ENSMUSP00000024897	0.271691	Vapa
ENSMUSP00000058308	0.421215	Hnrnpll
ENSMUSP00000129448	0.293847	Ralbp1
ENSMUSP00000070983	0.207112	Srsf7
ENSMUSP00000024906	0.151682	Twsg1
ENSMUSP00000121557	0.484989	Ndufv2
ENSMUSP00000112255	0.383679	Washc1
ENSMUSP00000038983	0.353519	Washc2
ENSMUSP00000107927	0.63345	Lrpprc
ENSMUSP00000099991	0.220768	Pdpk1
ENSMUSP00000130967	0.403245	Prepl
ENSMUSP00000078544	0.614948	Abca3
ENSMUSP00000024944	0.804894	Slc3a1
ENSMUSP00000024946	0.63298	Eci1
ENSMUSP00000092810	0.586881	Srbd1
ENSMUSP00000065004	0.572636	Mlst8
ENSMUSP00000124994	0.275801	Cript
ENSMUSP00000024963	0	Mcfd2
ENSMUSP00000024967	0.56042	Msh2
ENSMUSP00000113051	0.421786	Hagh
ENSMUSP00000110884	0.127302	Mapk8ip3
ENSMUSP00000024988	0.777217	C3
ENSMUSP00000024981	0	Jpt2
ENSMUSP00000110835	0.0456461	Telo2
ENSMUSP00000025014	0.474362	Mrpl28
ENSMUSP00000113418	0.406781	Fam234a
ENSMUSP00000110627	0.240498	Luc7l
ENSMUSP00000015725	0.0987081	Bnip1
ENSMUSP00000025027	0.108257	Cuta
ENSMUSP00000019726	0.430086	Plin3
ENSMUSP00000025045	0.560231	Uqcc2
ENSMUSP00000025050	0.364937	Nudt3
ENSMUSP00000063976	0.293847	Snrpc
ENSMUSP00000085344	0.276595	Anks1
ENSMUSP00000136245	0.486972	Fkbp5
ENSMUSP00000025065	0.695269	Nudt12
ENSMUSP00000125403	0.153112	Cul2
ENSMUSP00000025077	0.428391	Mtpap
ENSMUSP00000147843	0.676587	Svil
ENSMUSP00000067786	0.254667	Sos1
ENSMUSP00000108008	0	Map4k3
ENSMUSP00000131584	0.913252	Cox7a2l
ENSMUSP00000041701	0.0415481	Thada
ENSMUSP00000035246	0.602334	Abcg8
ENSMUSP00000025106	0.118138	Polr2d
ENSMUSP00000053325	0	Slc25a46
ENSMUSP00000136842	0.111673	Sap130
ENSMUSP00000025120	0.341099	Elp2
ENSMUSP00000025127	0.305332	Mapre2
ENSMUSP00000132117	0.233044	Wac
ENSMUSP00000050001	0.307792	Ccny
ENSMUSP00000025137	0.383705	Thoc1
ENSMUSP00000069549	0.237119	Rock1
ENSMUSP00000136139	0.638746	Cyp4f14
ENSMUSP00000131712	0.256675	Mib1
ENSMUSP00000084887	0.29698	Myo1f
ENSMUSP00000152288	0.386881	Dtna
ENSMUSP00000025166	0.445925	Cdh2
ENSMUSP00000025161	0.284109	Tapbp
ENSMUSP00000025163	0.0573992	Pfdn6
ENSMUSP00000025170	0.0775868	Wdr46
ENSMUSP00000025183	0.219553	Ring1
ENSMUSP00000130102	0.134806	Slc39a7
ENSMUSP00000074702	0.570414	Dsc2
ENSMUSP00000109880	0.275795	Brd2
ENSMUSP00000025196	0.636809	Psmb8
ENSMUSP00000025197	0.503024	Tap2
ENSMUSP00000025204	0.0148853	Pfdn1
ENSMUSP00000025212	0.44467	Slc23a1
ENSMUSP00000025215	0.585074	Sil1
ENSMUSP00000025217	0.443769	Hspa9
ENSMUSP00000025218	0.329053	Etf1
ENSMUSP00000094956	0.335831	Nelfe
ENSMUSP00000122420	0.0194792	Cdc23
ENSMUSP00000025230	0.333936	C2
ENSMUSP00000025236	0.899627	Stard4
ENSMUSP00000025239	0.517107	Bin1
ENSMUSP00000025241	0.183666	Ercc3
ENSMUSP00000094326	0.122912	Map3k2
ENSMUSP00000025243	0.0106886	Iws1
ENSMUSP00000132226	0.450261	Proc
ENSMUSP00000025246	0.190361	Csnk2b
ENSMUSP00000025249	0.286122	Apom
ENSMUSP00000025250	0.230065	Bag6
ENSMUSP00000025253	0	Prrc2a
[truncated: 4,559 more rows]

## Sheet: S4
phos.id	phos_h2	protein.id
ENSMUSP00000000058_FMADDAYSHHSGV_19	0.188362	ENSMUSP00000000058
ENSMUSP00000000095_AREPPPSPSAAPS_336	0.108232	ENSMUSP00000000095
ENSMUSP00000000095_PSRGALSPSGSAK_675	0.0729292	ENSMUSP00000000095
ENSMUSP00000000219_FIGRRQSLIEDAR_40	0.41295	ENSMUSP00000000219
ENSMUSP00000000219_GFRRAVSEQDTKQ_19	0.365496	ENSMUSP00000000219
ENSMUSP00000000219_QAEAVTSPRFIGR_31	0.576758	ENSMUSP00000000219
ENSMUSP00000000335_YQGPGSSPVKSxx_261	0.753234	ENSMUSP00000000335
ENSMUSP00000000349_GAILPPSPKSEIT_220	0.537097	ENSMUSP00000000349
ENSMUSP00000000384_RQESGSSLEPPSG_710	0	ENSMUSP00000000384
ENSMUSP00000000388_RGIITDSFGRHRR_393	0.0785113	ENSMUSP00000000388
ENSMUSP00000000449_CSDPQTSPEMKPH_139	0.253744	ENSMUSP00000000449
ENSMUSP00000000449_KPRKQLSSEGTVR_365	0.117032	ENSMUSP00000000449
ENSMUSP00000000543_WKNFTQSPEQQRK_93	0	ENSMUSP00000000543
ENSMUSP00000000828_RRARLASPGTSRP_13	0	ENSMUSP00000000828
ENSMUSP00000001079_YNPLTRSYGEPHK_630	0	ENSMUSP00000001079
ENSMUSP00000001155_RRQFYHSIQDLSG_157	0.141311	ENSMUSP00000001155
ENSMUSP00000001166_LQAIPGSQTRLLG_679	0.159798	ENSMUSP00000001166
ENSMUSP00000001179_RSAAAGSPGKERS_2856	0.411513	ENSMUSP00000001179
ENSMUSP00000001339_KDWDKESEGEEPA_265	0.207688	ENSMUSP00000001339
ENSMUSP00000001592_DYRKRVSVELTNS_665	0.286713	ENSMUSP00000001592
ENSMUSP00000001592_NQGDLEYQMSTTA_74	0.0109507	ENSMUSP00000001592
ENSMUSP00000001592_RRALMGSPQLVAA_182	0.300646	ENSMUSP00000001592
ENSMUSP00000001620_DELSDWSLAGEDD_452	0.0119366	ENSMUSP00000001620
ENSMUSP00000001620_GTNSELSNPSETE_435	0	ENSMUSP00000001620
ENSMUSP00000001620_NGPTSASGDEIPK_643	0.217168	ENSMUSP00000001620
ENSMUSP00000001620_PRGGKSSISSVLK_493	0.247391	ENSMUSP00000001620
ENSMUSP00000001620_REKGYATDESTVS_398	0.147949	ENSMUSP00000001620
ENSMUSP00000001620_SELSNPSETESER_438	0.159926	ENSMUSP00000001620
ENSMUSP00000001780_FPQFSYSASGTAx_475	0.0656064	ENSMUSP00000001780
ENSMUSP00000001780_FRSGSPSDNSGAE_126	0.17687	ENSMUSP00000001780
ENSMUSP00000001792_DPGLPESPPPGQR_917	0.125675	ENSMUSP00000001792
ENSMUSP00000001792_PSTKALSPDPLLR_930	0.160432	ENSMUSP00000001792
ENSMUSP00000001825_EAIKRPSPDEPMT_110	0.409704	ENSMUSP00000001825
ENSMUSP00000001836_EEAGNPSEDGMQS_58	0.0584393	ENSMUSP00000001836
ENSMUSP00000001836_LQEEGGSEEEEAG_49	0.119752	ENSMUSP00000001836
ENSMUSP00000001963_RGPQFGSEVELRH_1305	0.477734	ENSMUSP00000001963
ENSMUSP00000002011_PGTFTPTPSVSSQ_338	0.00882675	ENSMUSP00000002011
ENSMUSP00000002029_PPNSSSSSFSYQF_56	0.464025	ENSMUSP00000002029
ENSMUSP00000002029_SNVSRSSLGLSYY_177	0	ENSMUSP00000002029
ENSMUSP00000002044_QNPGRSSPPPGYV_176	0.06454	ENSMUSP00000002044
ENSMUSP00000002044_RIKPSQSAGDINT_147	0	ENSMUSP00000002044
ENSMUSP00000002044_RLRSADSENALTV_340	0	ENSMUSP00000002044
ENSMUSP00000002044_RNVPTKSPSAPIN_355	0.281665	ENSMUSP00000002044
ENSMUSP00000002064_SLRFTASPLEEEK_154	0.195012	ENSMUSP00000002064
ENSMUSP00000002073_PVLEDNSVETRAS_491	0.545069	ENSMUSP00000002073
ENSMUSP00000002198_QDMDEGSDDEEEG_357	0.116455	ENSMUSP00000002198
ENSMUSP00000002198_VEMEVESDEEDQE_329	0.0688759	ENSMUSP00000002198
ENSMUSP00000002298_PPAAQETPKSSRE_41	0.041486	ENSMUSP00000002298
ENSMUSP00000002298_PTFLQLSPGGLRR_75	0.48836	ENSMUSP00000002298
ENSMUSP00000002298_SSQRSKSPDLPNA_25	0.518807	ENSMUSP00000002298
ENSMUSP00000002298_VDRVLSSYEPNDP_450	0.734332	ENSMUSP00000002298
ENSMUSP00000002445_ATEEEDSDEDAVL_463	0	ENSMUSP00000002445
ENSMUSP00000002445_ENLTQRSPSESAE_146	0	ENSMUSP00000002445
ENSMUSP00000002445_KRERTSSLTHSEE_58	0	ENSMUSP00000002445
ENSMUSP00000002445_LTQRSPSESAEET_148	0	ENSMUSP00000002445
ENSMUSP00000002445_PEAGEDSDHEDGN_40	0	ENSMUSP00000002445
ENSMUSP00000002487_KIHRSASEPSLNR_766	0	ENSMUSP00000002487
ENSMUSP00000002487_QRDRSSSAPNVHI_348	0	ENSMUSP00000002487
ENSMUSP00000002487_TLGRRDSSDDWEI_483	0	ENSMUSP00000002487
ENSMUSP00000002572_SVCSSRSDLPGSE_275	0.185959	ENSMUSP00000002572
ENSMUSP00000002603_ERLRMQSPELPAP_1485	0	ENSMUSP00000002603
ENSMUSP00000002603_GLGHRNSLESISS_1206	0.158927	ENSMUSP00000002603
ENSMUSP00000002603_GPPKRVSLVGADD_1389	0.0537667	ENSMUSP00000002603
ENSMUSP00000002603_RAARMKSLEQDAL_1518	0.159542	ENSMUSP00000002603
ENSMUSP00000002699_ETADLETEGDENV_552	0.0514757	ENSMUSP00000002699
ENSMUSP00000002733_EEKKAPTPQEKKR_331	0.0350692	ENSMUSP00000002733
ENSMUSP00000002733_GTSRPGTPSAEAA_389	0.176663	ENSMUSP00000002733
ENSMUSP00000002733_MDTGPQSLSGKST_431	0.175822	ENSMUSP00000002733
ENSMUSP00000002733_SLSGKSTPSSGDV_437	0.185097	ENSMUSP00000002733
ENSMUSP00000002765_DSNRTISPSTSNN_403	0.0384204	ENSMUSP00000002765
ENSMUSP00000002765_VRRRRLSNVSLTG_203	0.701069	ENSMUSP00000002765
ENSMUSP00000002808_EDSGTFSLGKMIT_22	0.546522	ENSMUSP00000002808
ENSMUSP00000002808_PLQREDSGTFSLG_18	0.267888	ENSMUSP00000002808
ENSMUSP00000002808_TICRLESFMETGK_167	0.0718962	ENSMUSP00000002808
ENSMUSP00000002825_ADDEGDSDSESVG_1464	0.0631774	ENSMUSP00000002825
ENSMUSP00000002839_KERRQSSFPFNLN_81	0.173888	ENSMUSP00000002839
ENSMUSP00000002839_VLLRRKSELPQDV_565	0.199925	ENSMUSP00000002839
ENSMUSP00000002889_LRRRKDSAQDVQA_436	0.414927	ENSMUSP00000002889
ENSMUSP00000003061_SERPEHTGLLMGG_600	0.25966	ENSMUSP00000003061
ENSMUSP00000003152_FIHRIDSTEVIYQ_31	0.11021	ENSMUSP00000003152
ENSMUSP00000003310_GEDEDGSDEDVVH_2729	0.012943	ENSMUSP00000003310
ENSMUSP00000003310_NRPGYVSEEEEDD_2505	0.0623766	ENSMUSP00000003310
ENSMUSP00000003310_SGASVGTDEESDV_2130	0	ENSMUSP00000003310
ENSMUSP00000003310_TGGQSIYGDKFDD_2968	0.148594	ENSMUSP00000003310
ENSMUSP00000003310_TPSPTKYSLSPSK_785	0.157872	ENSMUSP00000003310
ENSMUSP00000003313_LDIEQFSTVKGVN_484	0	ENSMUSP00000003313
ENSMUSP00000003320_LDSRAGSPQLDDI_540	0.074047	ENSMUSP00000003320
ENSMUSP00000003450_KKDRDASPKEERK_14	0.2321	ENSMUSP00000003450
ENSMUSP00000003461_VPVENFTIHGGLS_630	0	ENSMUSP00000003461
ENSMUSP00000003642_RDVLRRSSELLVR_565	0.481681	ENSMUSP00000003642
ENSMUSP00000003642_RGLSASTVDLSSS_612	0.255097	ENSMUSP00000003642
ENSMUSP00000003705_EDSDSETYGEEND_86	0	ENSMUSP00000003705
ENSMUSP00000003911_LTGIPGSPEPEHG_205	0	ENSMUSP00000003911
ENSMUSP00000003947_YKEGRLSPDIVAE_82	0.339256	ENSMUSP00000003947
ENSMUSP00000003964_EWPRRASCSSSTG_698	0.309275	ENSMUSP00000003964
ENSMUSP00000003964_GPLGEDSERYDEE_672	0.511345	ENSMUSP00000003964
ENSMUSP00000003964_GSKRSNSVDTGPS_711	0.270561	ENSMUSP00000003964
ENSMUSP00000003964_PASVPPSPSLSRH_645	0.383768	ENSMUSP00000003964
ENSMUSP00000003964_RRASCSSSTGGSK_701	0.183568	ENSMUSP00000003964
ENSMUSP00000003964_RYPRPASVPPSPS_641	0.144338	ENSMUSP00000003964
ENSMUSP00000003964_SVPPSPSLSRHSS_647	0.194291	ENSMUSP00000003964
ENSMUSP00000003964_TPTEPLSPTSSLG_728	0.0117831	ENSMUSP00000003964
ENSMUSP00000004036_RHPGPGSFGRGGS_268	0.439479	ENSMUSP00000004036
ENSMUSP00000004036_SFGRGGSLGLGGG_274	0.531979	ENSMUSP00000004036
ENSMUSP00000004057_AAKRHESLTSLNL_132	0.0197503	ENSMUSP00000004057
ENSMUSP00000004173_KSGAPLTPGRTSP_27	0.0224918	ENSMUSP00000004173
ENSMUSP00000004206_LPTGDTSPEPELL_42	0.37045	ENSMUSP00000004206
ENSMUSP00000004281_VRQLQASPGIGAG_30	0.398587	ENSMUSP00000004281
ENSMUSP00000004330_LSNQRRSPPEEPP_398	0	ENSMUSP00000004330
ENSMUSP00000004375_FTRGSDSLIKGKK_293	0.561878	ENSMUSP00000004375
ENSMUSP00000004375_MLGEALSKNPGYI_243	0.0842404	ENSMUSP00000004375
ENSMUSP00000004622_RLHRASSCETYEY_402	0	ENSMUSP00000004622
ENSMUSP00000004622_TIPRRNTLPAMDN_388	0.211798	ENSMUSP00000004622
ENSMUSP00000004673_DGSRSRSRTLSQS_346	0.0464028	ENSMUSP00000004673
ENSMUSP00000004673_LSQSSESGTLPSG_355	0	ENSMUSP00000004673
ENSMUSP00000004673_PLLPGQTPETAKE_20	0.61141	ENSMUSP00000004673
ENSMUSP00000004673_QSSESGTLPSGPP_357	0	ENSMUSP00000004673
ENSMUSP00000004673_RLSRSRTASLTSA_330	0.10268	ENSMUSP00000004673
ENSMUSP00000004673_RTASLTSAASIDG_335	0.0400709	ENSMUSP00000004673
ENSMUSP00000004673_RTLSQSSESGTLP_353	0.1432	ENSMUSP00000004673
ENSMUSP00000004673_SGPPGHTMEVSCx_366	0.142644	ENSMUSP00000004673
ENSMUSP00000004673_SLTSAASIDGSRS_338	0.380645	ENSMUSP00000004673
ENSMUSP00000004673_SRSRSRTLSQSSE_348	0.230507	ENSMUSP00000004673
ENSMUSP00000004673_SRSRTASLTSAAS_332	0.398463	ENSMUSP00000004673
ENSMUSP00000004673_SRTASLTSAASID_334	0.216985	ENSMUSP00000004673
ENSMUSP00000004673_SRTLSQSSESGTL_352	0.323232	ENSMUSP00000004673
ENSMUSP00000004729_AVSCGPSQCQETI_69	0	ENSMUSP00000004729
ENSMUSP00000004774_RMKVWTSGQVEEY_247	0	ENSMUSP00000004774
ENSMUSP00000004774_SGQVEEYDLDADD_253	0.68462	ENSMUSP00000004774
ENSMUSP00000004920_LPTIIGSPTKTTA_600	0.1035	ENSMUSP00000004920
ENSMUSP00000004955_LVDGRHSPPMVRS_227	0.421769	ENSMUSP00000004955
ENSMUSP00000004990_DDEMTGYVATRWY_182	0.0134547	ENSMUSP00000004990
ENSMUSP00000005003_RRSVSASHEGDVK_105	0	ENSMUSP00000005003
ENSMUSP00000005015_ELQKGDSDSEEDE_157	0	ENSMUSP00000005015
ENSMUSP00000005017_EKNSTPSEPDSGQ_202	0	ENSMUSP00000005017
ENSMUSP00000005017_EVEKNSTPSEPDS_200	0	ENSMUSP00000005017
ENSMUSP00000005017_GSAEGSSDEEGKL_133	0	ENSMUSP00000005017
ENSMUSP00000005017_TPSEPDSGQGPPA_206	0	ENSMUSP00000005017
ENSMUSP00000005067_PRAPDRTPPSEED_82	0.0350928	ENSMUSP00000005067
ENSMUSP00000005067_VRSRTPSASHEEQ_307	0.0791593	ENSMUSP00000005067
ENSMUSP00000005077_ADRWRVSLDVNHF_102	0.027659	ENSMUSP00000005077
ENSMUSP00000005077_ALNRQLSSGVSEI_86	0.176039	ENSMUSP00000005077
ENSMUSP00000005077_EPFRDWYPAHSRL_23	0.248831	ENSMUSP00000005077
ENSMUSP00000005077_PFSLLRSPSWEPF_13	0.37502	ENSMUSP00000005077
ENSMUSP00000005077_SLLRSPSWEPFRD_15	0.350689	ENSMUSP00000005077
ENSMUSP00000005164_EEEIRVSITEKCG_386	0.306847	ENSMUSP00000005164
ENSMUSP00000005164_VKGRTWTLCGTPE_245	0.194418	ENSMUSP00000005164
ENSMUSP00000005256_MRSRTASGSSVTS_330	0.531892	ENSMUSP00000005256
ENSMUSP00000005256_SRTASGSSVTSLE_332	0.143573	ENSMUSP00000005256
ENSMUSP00000005509_LRTAKDSDDDDDV_14	0.0827571	ENSMUSP00000005509
ENSMUSP00000005606_EEEIRVSINEKCG_339	0.120844	ENSMUSP00000005606
ENSMUSP00000005705_ASAAASSPAGGGG_51	0	ENSMUSP00000005705
ENSMUSP00000005705_GMKRSRSGEGEVS_473	0.203346	ENSMUSP00000005705
ENSMUSP00000005719_VSDLAQTVKTFDN_620	0	ENSMUSP00000005719
ENSMUSP00000005749_EFVNDDTDDDLPV_925	0	ENSMUSP00000005749
ENSMUSP00000005749_PKGEEGSEEEETE_970	0.131646	ENSMUSP00000005749
ENSMUSP00000005826_LYREGSSIGAIDS_226	0.378231	ENSMUSP00000005826
ENSMUSP00000005826_NLYREGSSIGAID_225	0.466337	ENSMUSP00000005826
ENSMUSP00000005826_SIGAIDSRLDWSH_232	0.51762	ENSMUSP00000005826
ENSMUSP00000005964_ISPQDFSKSIQEV_247	0.4339	ENSMUSP00000005964
ENSMUSP00000006027_ETADAISKEVKKA_171	0	ENSMUSP00000006027
ENSMUSP00000006037_LLQDSSSPVDLAK_699	0	ENSMUSP00000006037
ENSMUSP00000006037_MGNLQNSPVNMNP_565	0.0811576	ENSMUSP00000006037
ENSMUSP00000006293_MFLVRDSSTCPGD_41	0	ENSMUSP00000006293
ENSMUSP00000006293_PAPRYPSPPVGSV_107	0.102654	ENSMUSP00000006293
ENSMUSP00000006625_AAYLSMSQGAVAN_562	0	ENSMUSP00000006625
ENSMUSP00000006625_FFGRDRSPLRRSP_215	0	ENSMUSP00000006625
ENSMUSP00000006625_GQARQPTPPFFGR_206	0.0786843	ENSMUSP00000006625
ENSMUSP00000006625_PPPYERTRLSPPR_579	0	ENSMUSP00000006625
ENSMUSP00000006625_SDYRRLSESQLSF_618	0.12854	ENSMUSP00000006625
ENSMUSP00000006625_VANANSTPPPYER_572	0	ENSMUSP00000006625
ENSMUSP00000006625_YERTRLSPPRASY_582	0.0127123	ENSMUSP00000006625
ENSMUSP00000006629_DKEKRFSLFGKKK_2357	0.283422	ENSMUSP00000006629
ENSMUSP00000006629_LDPEDISVDHPDE_257	0.322827	ENSMUSP00000006629
ENSMUSP00000006629_LPAEQGSPRMAGT_2137	0.242284	ENSMUSP00000006629
ENSMUSP00000006629_LPTSVVTITSESS_2334	0	ENSMUSP00000006629
ENSMUSP00000006629_PARTLETPAAQME_2194	0	ENSMUSP00000006629
ENSMUSP00000006629_RKRRPPSPDPNTK_2102	0.152103	ENSMUSP00000006629
ENSMUSP00000006629_SKGDQVSQNGLPA_2127	0.126709	ENSMUSP00000006629
ENSMUSP00000006629_SQQWDTSKGDQVS_2121	0	ENSMUSP00000006629
ENSMUSP00000006629_TITSESSPGKREK_2340	0	ENSMUSP00000006629
ENSMUSP00000006749_EIPDRDSEEELEN_18	0	ENSMUSP00000006749
ENSMUSP00000006749_RRRYLPSPAKPDP_363	0.0527	ENSMUSP00000006749
ENSMUSP00000006838_RDTRRRSFLVSYI_70	0.451975	ENSMUSP00000006838
ENSMUSP00000007130_DTQRRTSMGGTQQ_552	0.53334	ENSMUSP00000007130
ENSMUSP00000007130_DYKKRLSVELTSS_675	0.0372695	ENSMUSP00000007130
ENSMUSP00000007130_QDTQRRTSMGGTQ_551	0.397335	ENSMUSP00000007130
ENSMUSP00000007130_RHAIMRSPQMVSA_191	0.357886	ENSMUSP00000007130
ENSMUSP00000007130_VMVHQLSKKEASR_179	0.17704	ENSMUSP00000007130
ENSMUSP00000007814_GCKVQISPDSGGL_182	0.112567	ENSMUSP00000007814
ENSMUSP00000007814_LFVIRGSPQQIDH_481	0.517347	ENSMUSP00000007814
ENSMUSP00000008021_LPLPIFTPTKVGA_95	0.0727479	ENSMUSP00000008021
ENSMUSP00000008021_RPEEGCSLHEEDT_39	0.509033	ENSMUSP00000008021
ENSMUSP00000008021_RRTLSRSMSQEAQ_159	0.406929	ENSMUSP00000008021
ENSMUSP00000008021_TLSRSMSQEAQRG_161	0.393446	ENSMUSP00000008021
ENSMUSP00000008021_WKDLTLSTRPEEG_31	0.406414	ENSMUSP00000008021
ENSMUSP00000008537_PRTRDRSPSPLRG_31	0.22313	ENSMUSP00000008537
ENSMUSP00000008537_RGNVVPSPLPTRR_42	0.157044	ENSMUSP00000008537
ENSMUSP00000008537_RRTRTFSATVRAS_53	0.608547	ENSMUSP00000008537
ENSMUSP00000008537_VPSPLPTRRTRTF_46	0	ENSMUSP00000008537
ENSMUSP00000008542_SLDRAPSPVLLSP_398	0.0423085	ENSMUSP00000008542
ENSMUSP00000008573_LVCASRSPPSSPK_90	0.327214	ENSMUSP00000008573
ENSMUSP00000008999_KDEDGESGPDEGP_620	0	ENSMUSP00000008999
ENSMUSP00000008999_PLRKTASEPNLKV_269	0.0491605	ENSMUSP00000008999
ENSMUSP00000009099_PNRNNMSPHGIPA_449	0.117213	ENSMUSP00000009099
ENSMUSP00000009174_TCHSEDSDLEIDx_296	0.0356185	ENSMUSP00000009174
ENSMUSP00000009256_AEKTSPTPSVFVE_345	0.0738286	ENSMUSP00000009256
ENSMUSP00000009256_AGSRKKSHTGEAA_387	0.144514	ENSMUSP00000009256
ENSMUSP00000009256_DPEEVKSLDSSGA_285	0.170213	ENSMUSP00000009256
ENSMUSP00000009256_EKSENNSSNSDIV_299	0.158172	ENSMUSP00000009256
ENSMUSP00000009256_ENNSSNSDIVHVE_302	0.26503	ENSMUSP00000009256
ENSMUSP00000009256_EVKSLDSSGAGEK_288	0.0748543	ENSMUSP00000009256
ENSMUSP00000009256_MRAEKTSPTPSVF_343	0	ENSMUSP00000009256
ENSMUSP00000009538_TTQQPQSGTLKEP_438	0.128135	ENSMUSP00000009538
ENSMUSP00000009679_SSYVQDSPSKKRK_64	0.814863	ENSMUSP00000009679
ENSMUSP00000009689_DPRVSIYSARRPL_93	0.586278	ENSMUSP00000009689
ENSMUSP00000009689_LGARRGSAVVKKC_27	0.28138	ENSMUSP00000009689
ENSMUSP00000009689_RSHTLLSPSPKPK_406	0.192095	ENSMUSP00000009689
ENSMUSP00000009689_SLDPRVSIYSARR_91	0.450066	ENSMUSP00000009689
ENSMUSP00000009689_SVRKSPTLLEVST_469	0	ENSMUSP00000009689
ENSMUSP00000009693_PIPRKSSVEGLEP_45	0.232421	ENSMUSP00000009693
ENSMUSP00000009713_EPKVSASPPPVTA_220	0	ENSMUSP00000009713
ENSMUSP00000010189_AGAKTDSPLPLEE_320	0	ENSMUSP00000010189
ENSMUSP00000010189_DQSAWPSMDDDEE_306	0.358608	ENSMUSP00000010189
ENSMUSP00000010278_xxMRKDTPPPLVP_5	0.152482	ENSMUSP00000010278
ENSMUSP00000010434_PSGPVKSPPLSPV_189	0.217338	ENSMUSP00000010434
ENSMUSP00000010502_KRERTGSPGAKIP_36	0.607947	ENSMUSP00000010502
ENSMUSP00000010698_GQDVAHSPQESAL_465	0	ENSMUSP00000010698
ENSMUSP00000010899_EGDLSISADRLSE_390	0.312569	ENSMUSP00000010899
ENSMUSP00000011178_DTIEIDTEAPQKK_593	0.0854304	ENSMUSP00000011178
ENSMUSP00000013130_GDLKMPTFESEET_150	0.365162	ENSMUSP00000013130
ENSMUSP00000013130_ILNGGESPKQKGQ_229	0	ENSMUSP00000013130
ENSMUSP00000013130_RSQRVRSLLGLSN_202	0	ENSMUSP00000013130
ENSMUSP00000013759_EKIDEISDKETEV_553	0.0808149	ENSMUSP00000013759
ENSMUSP00000013759_GSVSGSSPRSDIS_486	0.1742	ENSMUSP00000013759
ENSMUSP00000013759_SKTGRDSPENGET_533	0	ENSMUSP00000013759
ENSMUSP00000013773_AGGRRLSSFVTKG_1406	0.543066	ENSMUSP00000013773
ENSMUSP00000013773_PRIHRASDPGLPA_1859	0.0432225	ENSMUSP00000013773
ENSMUSP00000013842_DIIRQPSEEEIIK_116	0.0547544	ENSMUSP00000013842
ENSMUSP00000013886_AGPAERSPECSTV_647	0.0752642	ENSMUSP00000013886
ENSMUSP00000013886_GLQKTGSTGALGP_431	0.0383997	ENSMUSP00000013886
ENSMUSP00000013886_GLQRSASSSLLEK_454	0.169912	ENSMUSP00000013886
ENSMUSP00000013886_RQSRRSTQGVTLT_560	0.572442	ENSMUSP00000013886
ENSMUSP00000013886_VSSNPKSPVLPEE_411	0.0467141	ENSMUSP00000013886
ENSMUSP00000014438_GQEKTVSLNNLSA_78	0.171287	ENSMUSP00000014438
ENSMUSP00000014499_MMPRPSTPLDGVG_530	0.0664643	ENSMUSP00000014499
ENSMUSP00000014750_TTRLGIYTVLFER_102	0.0592157	ENSMUSP00000014750
ENSMUSP00000014922_KPVSPPSPKAEPI_527	0.140221	ENSMUSP00000014922
ENSMUSP00000014922_LLRTQRSLEPEPK_514	0.0374302	ENSMUSP00000014922
ENSMUSP00000014922_LRRSLFSLKQIFQ_141	0.365783	ENSMUSP00000014922
ENSMUSP00000015346_GKPRPLSMPADGN_433	0.446402	ENSMUSP00000015346
ENSMUSP00000015346_GSESPNSFLDQES_386	0.308165	ENSMUSP00000015346
ENSMUSP00000015346_VRKGSESPNSFLD_383	0.375685	ENSMUSP00000015346
ENSMUSP00000015449_CNSREQSDDETED_241	0.128794	ENSMUSP00000015449
ENSMUSP00000015449_KLKAGGSVESLRS_500	0.663781	ENSMUSP00000015449
ENSMUSP00000015449_LRKRRVSQDLDVE_83	0.0927258	ENSMUSP00000015449
ENSMUSP00000015449_LSKNRRSLPVSIC_805	0.21159	ENSMUSP00000015449
ENSMUSP00000015449_PLHKSNSEDGCVG_130	0	ENSMUSP00000015449
ENSMUSP00000015449_SHGRTCSFGGFDL_400	0.244023	ENSMUSP00000015449
ENSMUSP00000015749_CLNSPDSPPRSDP_220	0.0197252	ENSMUSP00000015749
ENSMUSP00000015889_DKGAPYTPQALKK_253	0.247166	ENSMUSP00000015889
ENSMUSP00000015892_GDDDEESDEEAVK_619	0.0362633	ENSMUSP00000015892
ENSMUSP00000015892_KVRLGLTPPPEPK_469	0	ENSMUSP00000015892
ENSMUSP00000016081_DSTTEGTPTDGFT_178	0	ENSMUSP00000016081
ENSMUSP00000016231_DMTASGSPDYGQP_39	0	ENSMUSP00000016231
ENSMUSP00000016231_NSGLNKSPLLGGS_241	0	ENSMUSP00000016231
ENSMUSP00000016638_SSGPGASPETQGK_343	0.0781003	ENSMUSP00000016638
ENSMUSP00000016672_SLTTPCYTPYYVA_211	0	ENSMUSP00000016672
ENSMUSP00000016672_STKVPQTPLHTSR_320	0.17347	ENSMUSP00000016672
ENSMUSP00000016680_EGPRKGSVSALMG_10	0.336627	ENSMUSP00000016680
ENSMUSP00000017365_AAAGSGSTGEGDG_45	0.187617	ENSMUSP00000017365
ENSMUSP00000017435_ATIRTASLVTRQM_445	0.324379	ENSMUSP00000017435
ENSMUSP00000017435_SMGVRNSPQALRR_965	0	ENSMUSP00000017435
ENSMUSP00000017435_STNRAGSLKDPEI_9	0.223555	ENSMUSP00000017435
ENSMUSP00000017443_EESHRGSPIPKKR_160	0	ENSMUSP00000017443
ENSMUSP00000017622_AKKANLSPDRGSR_871	0.178569	ENSMUSP00000017622
ENSMUSP00000017622_DRKRPLSPQSKGS_912	0.0452166	ENSMUSP00000017622
ENSMUSP00000017622_GVSVSPSRARRRR_556	0	ENSMUSP00000017622
ENSMUSP00000017622_KLGVSVSPSRARR_554	0.220978	ENSMUSP00000017622
ENSMUSP00000017622_SDKDRQSPPAKKA_862	0	ENSMUSP00000017622
ENSMUSP00000017622_SQEETRSDEEDRA_64	0.0700029	ENSMUSP00000017622
ENSMUSP00000017622_SRGPAGSPCEEGD_92	0.0842538	ENSMUSP00000017622
ENSMUSP00000017629_DSAKFDSNEEDTA_1453	0.355219	ENSMUSP00000017629
ENSMUSP00000017629_EDEFVPSDGLDKD_1400	0	ENSMUSP00000017629
ENSMUSP00000017629_ELKVKASPITNDG_1387	0	ENSMUSP00000017629
ENSMUSP00000017629_KRKASGSENEGDY_1539	0	ENSMUSP00000017629
ENSMUSP00000017629_TSFDQDSDVDIFP_1568	0	ENSMUSP00000017629
ENSMUSP00000017900_GNPRENSPFINNV_50	0.118269	ENSMUSP00000017900
ENSMUSP00000017900_HEEDEDSRRREVK_108	0.194058	ENSMUSP00000017900
ENSMUSP00000017900_PDKVQMTWTKEKL_980	0.202548	ENSMUSP00000017900
ENSMUSP00000017900_RTQAPPTPDKVQM_973	0.419366	ENSMUSP00000017900
ENSMUSP00000017945_PQLSPESPLLSGA_48	0.104537	ENSMUSP00000017945
ENSMUSP00000017945_RGAPQLSPESPLL_45	0	ENSMUSP00000017945
ENSMUSP00000018274_GAPVNVSSSDLTG_382	0.154411	ENSMUSP00000018274
ENSMUSP00000018274_GLPSTASGRLRGT_331	0.00873479	ENSMUSP00000018274
ENSMUSP00000018353_GKNVSGSLKNSSD_418	0.171942	ENSMUSP00000018353
ENSMUSP00000018353_KENQINSFGKNVS_410	0.0804392	ENSMUSP00000018353
ENSMUSP00000018353_QDDEENSEEDEMD_320	0.176066	ENSMUSP00000018353
ENSMUSP00000018407_PSKSPSSPQAAFT_41	0.072184	ENSMUSP00000018407
ENSMUSP00000018431_KKEFAPSDEELDS_114	0	ENSMUSP00000018431
ENSMUSP00000018476_EEEEENSDEDELD_316	0.233764	ENSMUSP00000018476
ENSMUSP00000018544_KLDPYDSSEDDKE_117	0.251841	ENSMUSP00000018544
ENSMUSP00000018544_LDPYDSSEDDKEY_118	0	ENSMUSP00000018544
ENSMUSP00000018544_LEPRPQSPDLCDD_68	0.169866	ENSMUSP00000018544
ENSMUSP00000018544_LTRESGTDFPIPA_434	0.0189688	ENSMUSP00000018544
ENSMUSP00000018544_QFPDCDSDEDEDF_325	0.1194	ENSMUSP00000018544
ENSMUSP00000018544_RNRNKLTRESGTD_429	0.268781	ENSMUSP00000018544
ENSMUSP00000018645_APKAQLSPGLYDD_1482	0	ENSMUSP00000018645
ENSMUSP00000018645_ECRSSTSPCSTSK_1005	0.194173	ENSMUSP00000018645
ENSMUSP00000018645_EPEKPVSPPPVEQ_225	0.219072	ENSMUSP00000018645
ENSMUSP00000018645_KTSSRYSPESQSQ_2117	0	ENSMUSP00000018645
ENSMUSP00000018645_MPIEESSPEKVRE_1208	0.736454	ENSMUSP00000018645
ENSMUSP00000018645_PCSTSKSPNREWE_1012	0	ENSMUSP00000018645
ENSMUSP00000018645_QRSDSRSPGSISY_2199	0	ENSMUSP00000018645
ENSMUSP00000018645_RPGPRVSPENLVD_2135	0	ENSMUSP00000018645
ENSMUSP00000018691_LLCSYGTPPDSPG_322	0	ENSMUSP00000018691
ENSMUSP00000018698_GGTEPGSEGERAE_209	0.184977	ENSMUSP00000018698
ENSMUSP00000018710_AFRRTPSLLEQEV_488	0.409883	ENSMUSP00000018710
ENSMUSP00000018710_SAAFRRTPSLLEQ_486	0.372282	ENSMUSP00000018710
ENSMUSP00000018748_SGSVSLSPKLCSE_705	0	ENSMUSP00000018748
ENSMUSP00000018755_ATSRRSSVSGISL_119	0.498344	ENSMUSP00000018755
ENSMUSP00000018755_IHIDPESQDCSPA_107	0	ENSMUSP00000018755
ENSMUSP00000018755_NRSGLGSPYGQPP_134	0.827678	ENSMUSP00000018755
ENSMUSP00000018755_PATSRRSSVSGIS_118	0.658815	ENSMUSP00000018755
ENSMUSP00000018755_PESQDCSPATSRR_111	0.73528	ENSMUSP00000018755
ENSMUSP00000018755_SRRSSVSGISLED_121	0.338276	ENSMUSP00000018755
ENSMUSP00000018755_VTLRGPSPWGFRL_11	0.844337	ENSMUSP00000018755
ENSMUSP00000018851_KKARTDSTSDGRP_4366	0.0619966	ENSMUSP00000018851
ENSMUSP00000018909_MDGGLESDGPNMT_568	0.331883	ENSMUSP00000018909
ENSMUSP00000018909_PEPPVDSEPGEPP_535	0	ENSMUSP00000018909
ENSMUSP00000018909_PSSDPSTASETES_453	0	ENSMUSP00000018909
ENSMUSP00000018909_RTDGSISGDRQPV_605	0.270154	ENSMUSP00000018909
ENSMUSP00000018909_YSLLDTSEPEPPV_527	0.102555	ENSMUSP00000018909
ENSMUSP00000018963_KLSRQPSIELPSM_243	0.298609	ENSMUSP00000018963
ENSMUSP00000019133_MMHRQETVECLKK_287	0.43797	ENSMUSP00000019133
ENSMUSP00000019133_NSSAITSPKGSLP_367	0.130624	ENSMUSP00000019133
ENSMUSP00000019220_TVPPPGTPQPRPH_377	0.593713	ENSMUSP00000019220
ENSMUSP00000019283_GEVVATSPLPCKK_524	0.230991	ENSMUSP00000019283
ENSMUSP00000019323_AKAGAGSATLSMA_246	0.00549849	ENSMUSP00000019323
ENSMUSP00000019323_RIQEAGTEVVKAK_235	0.363889	ENSMUSP00000019323
ENSMUSP00000019405_KPPPPASPGSSDS_684	0	ENSMUSP00000019405
ENSMUSP00000019722_GPTSQDSIRNQVR_78	0.184465	ENSMUSP00000019722
ENSMUSP00000019722_KTTKGKSPQLALR_36	0.298886	ENSMUSP00000019722
ENSMUSP00000019734_TEGDSPSPQxxxx_248	0.00683351	ENSMUSP00000019734
ENSMUSP00000019803_GQEACDSDxxxxx_165	0	ENSMUSP00000019803
ENSMUSP00000019808_ENGRSHSEVELET_292	0.20828	ENSMUSP00000019808
ENSMUSP00000019808_QRGASPSPTFHPP_266	0.198723	ENSMUSP00000019808
ENSMUSP00000019808_QRGRRWSGELRRS_155	0.175771	ENSMUSP00000019808
ENSMUSP00000019808_SGELRRSMSQAMD_161	0.0601741	ENSMUSP00000019808
ENSMUSP00000019911_DAVHEDSGDEDGE_394	0.140294	ENSMUSP00000019911
ENSMUSP00000019939_TVRRRYSDFEWLR_72	0.299397	ENSMUSP00000019939
ENSMUSP00000019965_ETQDRGSEPHLAY_404	0	ENSMUSP00000019965
ENSMUSP00000020027_NGRSDGSLDDGDG_364	0.143762	ENSMUSP00000020027
ENSMUSP00000020112_SMSVDLSHAPLKD_938	0.148249	ENSMUSP00000020112
ENSMUSP00000020123_DEEREPTPVLGSG_74	0.0455283	ENSMUSP00000020123
ENSMUSP00000020123_GPPDFSSDEEREP_67	0.0448033	ENSMUSP00000020123
ENSMUSP00000020123_GTESRSSTPLPTV_158	0	ENSMUSP00000020123
ENSMUSP00000020123_QDSESLSPPRKVP_422	0	ENSMUSP00000020123
ENSMUSP00000020123_REQGTESRSSTPL_155	0.012655	ENSMUSP00000020123
ENSMUSP00000020123_TESRSSTPLPTVS_159	0.16911	ENSMUSP00000020123
ENSMUSP00000020173_GARRTLSPSNLKA_316	0.389079	ENSMUSP00000020173
ENSMUSP00000020173_PDRRSVSTMNLSK_183	0.656104	ENSMUSP00000020173
ENSMUSP00000020173_RRTLSPSNLKARS_318	0.240202	ENSMUSP00000020173
ENSMUSP00000020173_SKRLSSSSATLLN_202	0.21935	ENSMUSP00000020173
ENSMUSP00000020174_FGSLPTTPSEQRQ_79	0.231778	ENSMUSP00000020174
ENSMUSP00000020174_LGTPQDSPELRQQ_45	0.010654	ENSMUSP00000020174
ENSMUSP00000020174_RASSRVSGGFPED_129	0.0955188	ENSMUSP00000020174
ENSMUSP00000020188_RSFSLLSSNQSGP_384	0.36862	ENSMUSP00000020188
ENSMUSP00000020223_SFTSDSSSKSSSP_45	0.085276	ENSMUSP00000020223
ENSMUSP00000020289_YRMGRLSDATPEH_89	0	ENSMUSP00000020289
ENSMUSP00000020301_RMDSSNTQGIENP_235	0.176782	ENSMUSP00000020301
ENSMUSP00000020315_PLDQPSSFDATPY_558	0	ENSMUSP00000020315
ENSMUSP00000020329_ELVEPLTPSGEAP_695	0.061924	ENSMUSP00000020329
ENSMUSP00000020420_DFWLSTTPPPAAA_870	0.0638241	ENSMUSP00000020420
ENSMUSP00000020420_PENALPSDEDDKD_784	0	ENSMUSP00000020420
ENSMUSP00000020420_SSLPTESDEDIAP_760	0.299867	ENSMUSP00000020420
ENSMUSP00000020488_KIEILDSPASKKK_177	0.0900955	ENSMUSP00000020488
ENSMUSP00000020524_AFLRSVSMPAETA_51	0.383256	ENSMUSP00000020524
ENSMUSP00000020524_QRQTSITQTIRRG_78	0.219846	ENSMUSP00000020524
ENSMUSP00000020524_YRKRIDSYVKRQI_391	0.401753	ENSMUSP00000020524
ENSMUSP00000020543_KQQLSPSPGQEAG_99	0	ENSMUSP00000020543
ENSMUSP00000020629_KRLDSSTCLHAVG_246	0.231112	ENSMUSP00000020629
ENSMUSP00000020630_ELTSICSPIISKP_782	0.102302	ENSMUSP00000020630
ENSMUSP00000020630_FHGRAFSDPFVEA_76	0.00505326	ENSMUSP00000020630
ENSMUSP00000020695_DGEVLHTQGPVDG_345	0.132312	ENSMUSP00000020695
ENSMUSP00000020695_GRLRKLSIGQYDN_769	0.0272812	ENSMUSP00000020695
ENSMUSP00000020695_RQWVESSPKSTLT_946	0	ENSMUSP00000020695
ENSMUSP00000020718_GPSRRSSLMEPDP_132	0.505451	ENSMUSP00000020718
ENSMUSP00000020718_RQVEVLSLRLGVP_70	0.0601047	ENSMUSP00000020718
ENSMUSP00000020768_KPEELPTCESLKD_152	0.120337	ENSMUSP00000020768
ENSMUSP00000020768_VKIWRRSFDTPPP_118	0.481289	ENSMUSP00000020768
ENSMUSP00000020768_WRRSFDTPPPPMD_121	0.326676	ENSMUSP00000020768
ENSMUSP00000020769_KERAMSTTSVTSS_278	0.164868	ENSMUSP00000020769
ENSMUSP00000020886_KVTKSYSFDEVRK_472	0.402773	ENSMUSP00000020886
ENSMUSP00000020886_RDLLNCSFKCSYV_398	0	ENSMUSP00000020886
ENSMUSP00000020949_EQPQTSSTPPRDL_27	0.146144	ENSMUSP00000020949
ENSMUSP00000020954_PLDVPESPKPFSQ_338	0.049156	ENSMUSP00000020954
ENSMUSP00000020962_IVSKAKSVEVDNK_154	0.246264	ENSMUSP00000020962
ENSMUSP00000021001_GQERFHTITTSYY_73	0.310269	ENSMUSP00000021001
ENSMUSP00000021039_SEQAPSSPAPGTS_244	0.194406	ENSMUSP00000021039
ENSMUSP00000021049_GGSGGDSEVQRTM_267	0	ENSMUSP00000021049
ENSMUSP00000021077_ALARSASSDTSEE_285	0	ENSMUSP00000021077
ENSMUSP00000021082_EVFICTTPLLKYD_102	0	ENSMUSP00000021082
ENSMUSP00000021120_QLRGLGSNEDGLQ_393	0.234738	ENSMUSP00000021120
ENSMUSP00000021120_RSGALASPTDPFQ_592	0.0625038	ENSMUSP00000021120
ENSMUSP00000021135_KVDHRASGAEEDD_563	0	ENSMUSP00000021135
ENSMUSP00000021135_LGKRPYSPEKAFS_495	0.104973	ENSMUSP00000021135
ENSMUSP00000021135_PALGLPSPEVESG_25	0	ENSMUSP00000021135
ENSMUSP00000021147_KEHFRKSSSSSGV_241	0.133409	ENSMUSP00000021147
ENSMUSP00000021166_QVPNTTTPPATLP_180	0	ENSMUSP00000021166
ENSMUSP00000021170_GRQDEDSDSEMGP_94	0.466802	ENSMUSP00000021170
ENSMUSP00000021170_VAEPEESEAEEPA_79	0.272041	ENSMUSP00000021170
ENSMUSP00000021201_RMMSTGSKKSLLS_1352	0.111309	ENSMUSP00000021201
ENSMUSP00000021314_HNRSGLSPANDTG_47	0.232648	ENSMUSP00000021314
ENSMUSP00000021332_KPKDSKSEETLDE_100	0.223789	ENSMUSP00000021332
ENSMUSP00000021332_QDHGSDSFLAEHK_36	0.283384	ENSMUSP00000021332
ENSMUSP00000021368_RNPYLLSEEEDGD_417	0	ENSMUSP00000021368
ENSMUSP00000021381_EAGIVHSDAEKEQ_347	0	ENSMUSP00000021381
ENSMUSP00000021381_LLRRGFSDSGGGP_66	0	ENSMUSP00000021381
ENSMUSP00000021381_RESRQESDPEDDD_100	0	ENSMUSP00000021381
ENSMUSP00000021447_QKRSQSSSQFRSQ_33	0.1796	ENSMUSP00000021447
ENSMUSP00000021450_GSQRRNSLTGEEG_101	0.237778	ENSMUSP00000021450
ENSMUSP00000021450_QRRNSLTGEEGEL_103	0.0948867	ENSMUSP00000021450
ENSMUSP00000021458_AIQRKLSGLERDV_998	0.414948	ENSMUSP00000021458
ENSMUSP00000021458_ELKERQTPERPTE_2081	0.0410882	ENSMUSP00000021458
ENSMUSP00000021458_FEKSTASWAERFA_2060	0.132439	ENSMUSP00000021458
ENSMUSP00000021458_FGHTVDSVEKLIK_2043	0.115239	ENSMUSP00000021458
ENSMUSP00000021458_IRVKAQSLPLPSL_2300	0.33523	ENSMUSP00000021458
ENSMUSP00000021458_LDNDNSSARLFER_36	0.0050777	ENSMUSP00000021458
ENSMUSP00000021458_NDKLLTSPDVSYD_1297	0.21477	ENSMUSP00000021458
ENSMUSP00000021458_NRDKILSPVDSGN_1226	0.236125	ENSMUSP00000021458
ENSMUSP00000021466_GGFSEKSSDWSSE_18	0.350131	ENSMUSP00000021466
ENSMUSP00000021471_ADEEDVSEEEAED_245	0.800518	ENSMUSP00000021471
ENSMUSP00000021471_KATSQSSIRQRCV_263	0.163368	ENSMUSP00000021471
ENSMUSP00000021514_DTDSASTDDMWxx_378	0	ENSMUSP00000021514
ENSMUSP00000021527_EFRNFSYVSPELQ_676	0	ENSMUSP00000021527
ENSMUSP00000021527_KEEPVLTPIDEGH_656	0.129422	ENSMUSP00000021527
ENSMUSP00000021527_LQPGNISPTSKLI_317	0	ENSMUSP00000021527
ENSMUSP00000021572_RKSHSLSIRRTNS_24	0.495424	ENSMUSP00000021572
ENSMUSP00000021595_SKLPLVTPHTQCR_53	0	ENSMUSP00000021595
ENSMUSP00000021614_HVQRGGTPSAFDR_312	0.238269	ENSMUSP00000021614
ENSMUSP00000021692_VVGGDDSDGLRAE_120	0.000458537	ENSMUSP00000021692
ENSMUSP00000021750_CAGESMSPGQGRN_1495	0.144844	ENSMUSP00000021750
ENSMUSP00000021750_DYSTGHSARLTED_1402	0.562859	ENSMUSP00000021750
ENSMUSP00000021750_EKEETKSEPEKAE_4435	0.465516	ENSMUSP00000021750
ENSMUSP00000021750_KQSSMDSEGNFNP_2696	0.166042	ENSMUSP00000021750
ENSMUSP00000021750_LESALPSEDLTDL_4359	0.0773752	ENSMUSP00000021750
ENSMUSP00000021750_NRTRRISQTSQVS_2807	0.0470507	ENSMUSP00000021750
ENSMUSP00000021750_PEEEGGTPEKEIS_1864	0.149066	ENSMUSP00000021750
ENSMUSP00000021750_PSPTSGSSKTLDI_2367	0.0464698	ENSMUSP00000021750
ENSMUSP00000021750_RDGPSPTSGSSKT_2364	0.167725	ENSMUSP00000021750
ENSMUSP00000021750_RRISQTSQVSIDA_2810	0	ENSMUSP00000021750
ENSMUSP00000021750_SQTSQVSIDAAHG_2813	0.36662	ENSMUSP00000021750
ENSMUSP00000021785_SLKRGSSFQSGRD_432	0.0713333	ENSMUSP00000021785
ENSMUSP00000021803_KILREGSVLDILK_603	0	ENSMUSP00000021803
ENSMUSP00000021807_EEEKEKSLIVEGK_55	0.00658882	ENSMUSP00000021807
ENSMUSP00000021807_PGPREESEEEEED_33	0	ENSMUSP00000021807
ENSMUSP00000021832_AAAGSASPRSWDE_153	0.172156	ENSMUSP00000021832
ENSMUSP00000021832_SYDAPPTPSGARL_116	0.0432235	ENSMUSP00000021832
ENSMUSP00000021950_GLARLSSPVLHRL_142	0	ENSMUSP00000021950
ENSMUSP00000021993_AGRSAVSASSKWL_8	0.192003	ENSMUSP00000021993
ENSMUSP00000022039_LQEEVPSEEQMPQ_213	0.125114	ENSMUSP00000022039
ENSMUSP00000022057_KAVSSPTVSRLTD_161	0.00371286	ENSMUSP00000022057
ENSMUSP00000022057_RAAKRLSLESEGA_31	0.161949	ENSMUSP00000022057
ENSMUSP00000022062_AVFRVGSVLQEGC_530	0	ENSMUSP00000022062
ENSMUSP00000022122_AAVADVYDISNID_368	0	ENSMUSP00000022122
ENSMUSP00000022122_LDASKITHGQFDE_151	0	ENSMUSP00000022122
ENSMUSP00000022122_RGIWHNYDKTFLI_255	0.462624	ENSMUSP00000022122
ENSMUSP00000022122_RLQKRGTGGVDTA_356	0.0657776	ENSMUSP00000022122
ENSMUSP00000022122_YILTCPSNLGTGL_319	0.352334	ENSMUSP00000022122
ENSMUSP00000022150_SAVDDASHEKELP_48	0.66724	ENSMUSP00000022150
ENSMUSP00000022217_SGSKRCSDDFSPV_884	0.0589378	ENSMUSP00000022217
ENSMUSP00000022293_TFDTTFSPNTGKK_116	0.546203	ENSMUSP00000022293
ENSMUSP00000022330_AGLLGGSLPVKDL_228	0.621024	ENSMUSP00000022330
ENSMUSP00000022330_FETERNSPRFAKL_305	0.31892	ENSMUSP00000022330
ENSMUSP00000022330_GAQGSVSPKVLPG_179	0.33916	ENSMUSP00000022330
ENSMUSP00000022330_LATPSPSPEARAS_123	0.0876061	ENSMUSP00000022330
ENSMUSP00000022330_PVAKASSEGAQGS_171	0.214921	ENSMUSP00000022330
ENSMUSP00000022330_SLRGKASGAGLLG_220	0.413461	ENSMUSP00000022330
ENSMUSP00000022330_SPEARASPGALEF_129	0	ENSMUSP00000022330
ENSMUSP00000022330_SPVAKASSEGAQG_170	0.0894648	ENSMUSP00000022330
ENSMUSP00000022330_TNGSLATPSPSPE_119	0.0132082	ENSMUSP00000022330
ENSMUSP00000022340_IDVSFNSKADPGL_348	0.150099	ENSMUSP00000022340
ENSMUSP00000022340_SYRETESASLDPQ_386	0.0816447	ENSMUSP00000022340
ENSMUSP00000022356_SERNSSSPVSLDA_613	0.0117522	ENSMUSP00000022356
ENSMUSP00000022358_SAPETTSDSSPTL_1155	0.0272467	ENSMUSP00000022358
ENSMUSP00000022369_AAQMLQSDPYSVP_97	0.333549	ENSMUSP00000022369
ENSMUSP00000022369_ALASIDSKLNQAK_275	0.378417	ENSMUSP00000022369
ENSMUSP00000022369_ARGQGASPVAMQK_346	0.509441	ENSMUSP00000022369
ENSMUSP00000022369_ASQLQDSLKDLKA_579	0.0917376	ENSMUSP00000022369
ENSMUSP00000022369_LRDPNASPGDAGE_290	0.445301	ENSMUSP00000022369
ENSMUSP00000022369_VFSDTTTPIKLLA_604	0.0206465	ENSMUSP00000022369
ENSMUSP00000022386_AYSSPSTTPEVRC_423	0	ENSMUSP00000022386
ENSMUSP00000022391_NGTLRESDSEHVP_75	0.399179	ENSMUSP00000022391
ENSMUSP00000022446_PLKDNPSPEPQLD_165	0.0435363	ENSMUSP00000022446
ENSMUSP00000022450_HFKDAQSPLLEVD_836	0.0668081	ENSMUSP00000022450
ENSMUSP00000022470_KESEPESPMDVDN_297	0.0546818	ENSMUSP00000022470
ENSMUSP00000022496_EESLEDSDVDADF_60	0.0757408	ENSMUSP00000022496
ENSMUSP00000022507_FPQGPPSQMGSPM_473	0.0173237	ENSMUSP00000022507
ENSMUSP00000022507_PPSQMGSPMGNRT_477	0.15305	ENSMUSP00000022507
ENSMUSP00000022521_EAFHGFSFVNPKF_688	0.515352	ENSMUSP00000022521
ENSMUSP00000022521_NEKPQLSFSDKNL_669	0.352354	ENSMUSP00000022521
ENSMUSP00000022531_KKQIQTSPVPVRK_534	0	ENSMUSP00000022531
ENSMUSP00000022566_LPRRSKSIDSLSV_226	0.307874	ENSMUSP00000022566
ENSMUSP00000022577_IIQKEVSPEVVRS_198	0.0544167	ENSMUSP00000022577
ENSMUSP00000022577_KAAVVASPLLDQQ_242	0.0117347	ENSMUSP00000022577
ENSMUSP00000022577_LSPSHLTEDRQGR_958	0.120796	ENSMUSP00000022577
ENSMUSP00000022577_QRTLTPSLRRSAS_365	0.0845421	ENSMUSP00000022577
ENSMUSP00000022577_SSNYRRSPERPTG_77	0	ENSMUSP00000022577
ENSMUSP00000022595_RDSFTFSDEKLNS_91	0	ENSMUSP00000022595
ENSMUSP00000022595_SDEKLNSPTNSSP_97	0	ENSMUSP00000022595
ENSMUSP00000022614_NQDGNDSDEFMxx_204	0.484714	ENSMUSP00000022614
ENSMUSP00000022629_GRANITSLGxxxx_570	0.385705	ENSMUSP00000022629
ENSMUSP00000022629_VCEVSVTPKTVTP_509	0.236105	ENSMUSP00000022629
ENSMUSP00000022629_VTPKTVTPASSAK_514	0.253541	ENSMUSP00000022629
ENSMUSP00000022638_DKKKAESPVKEKA_669	0.194794	ENSMUSP00000022638
ENSMUSP00000022638_EPEAEKSPVKSPE_502	0.268873	ENSMUSP00000022638
ENSMUSP00000022638_KEVTKESPKEEKV_645	0.032458	ENSMUSP00000022638
ENSMUSP00000022639_AKDEPPSEGEAEE_473	0.121694	ENSMUSP00000022639
ENSMUSP00000022639_EEKKEESAGEEQV_532	0.198045	ENSMUSP00000022639
ENSMUSP00000022682_FDFQAQSPKELSL_459	0.0728155	ENSMUSP00000022682
ENSMUSP00000022682_MADGGGSPFLGRR_412	0.173203	ENSMUSP00000022682
ENSMUSP00000022682_NPDPAWYQTWPGP_127	0.0295738	ENSMUSP00000022682
ENSMUSP00000022695_RMDRGNSLPCVLE_308	0.12238	ENSMUSP00000022695
ENSMUSP00000022698_PGQRKGSPGLEEK_124	0.0559848	ENSMUSP00000022698
ENSMUSP00000022767_PTFRSDSPVPTAP_50	0.27568	ENSMUSP00000022767
ENSMUSP00000022793_ADDSRISEDETER_898	0.0313045	ENSMUSP00000022793
ENSMUSP00000022793_DLHADDSRISEDE_895	0.0975073	ENSMUSP00000022793
ENSMUSP00000022793_EKSQSPSPPPLPE_391	0	ENSMUSP00000022793
ENSMUSP00000022793_IVSEEETPPPLLT_417	0.19651	ENSMUSP00000022793
ENSMUSP00000022793_LEEKSQSPSPPPL_389	0	ENSMUSP00000022793
ENSMUSP00000022793_LQPEQGSPKKCEA_729	0	ENSMUSP00000022793
ENSMUSP00000022793_RTAQVPSPPRGKI_1003	0.123722	ENSMUSP00000022793
ENSMUSP00000022793_SEEKGESDDEKPR_216	0	ENSMUSP00000022793
ENSMUSP00000022793_SSRKSLSPGVSRD_657	0.140183	ENSMUSP00000022793
ENSMUSP00000022793_VRGRHLSHPEPEQ_710	0	ENSMUSP00000022793
ENSMUSP00000022865_KLSSQLSEEKWNS_297	0	ENSMUSP00000022865
ENSMUSP00000022865_SNDQKVSDDDKEK_423	0	ENSMUSP00000022865
ENSMUSP00000022964_GRGRKLSGDQITL_36	0.329746	ENSMUSP00000022964
ENSMUSP00000023007_GAKKPQYDIWGKT_1106	0.668504	ENSMUSP00000023007
ENSMUSP00000023072_KMKKDESFLGKLG_21	0.528218	ENSMUSP00000023072
ENSMUSP00000023104_DNPPRGSPKALKK_429	0.095363	ENSMUSP00000023104
ENSMUSP00000023116_ENYGEGSSREHAA_669	0.170545	ENSMUSP00000023116
ENSMUSP00000023116_KLTGSLSGWTSPK_239	0.0697808	ENSMUSP00000023116
ENSMUSP00000023116_LSKTGRTDIANLA_313	0	ENSMUSP00000023116
ENSMUSP00000023150_PRLTVVSPNRATS_167	0.230764	ENSMUSP00000023150
ENSMUSP00000023151_GLVSPQSPQKSDC_334	0	ENSMUSP00000023151
ENSMUSP00000023159_ESSSPESFGTEEG_474	0.209762	ENSMUSP00000023159
ENSMUSP00000023161_AEVDTESGEKVED_304	0.745461	ENSMUSP00000023161
ENSMUSP00000023161_DIEAEASEERQQE_442	0.615197	ENSMUSP00000023161
ENSMUSP00000023161_DKPADDYSAVLQR_490	0	ENSMUSP00000023161
ENSMUSP00000023161_DSGDGASSEEEGS_390	0.53149	ENSMUSP00000023161
ENSMUSP00000023161_EDPDKFYIFKTIL_816	0.0222891	ENSMUSP00000023161
ENSMUSP00000023161_FGINPISNFKLLS_848	0.325877	ENSMUSP00000023161
ENSMUSP00000023161_KTGCGETPKNRYK_902	0	ENSMUSP00000023161
ENSMUSP00000023161_YTGAEPTTSEFTV_567	0	ENSMUSP00000023161
ENSMUSP00000023226_FRSRSSSVGSSSS_4245	0	ENSMUSP00000023226
ENSMUSP00000023226_GFRSRSSSVGSSS_4244	0.352088	ENSMUSP00000023226
ENSMUSP00000023226_GLRKQITVEELVR_3889	0.408875	ENSMUSP00000023226
ENSMUSP00000023226_GSKRTSSEDNLYL_21	0.224942	ENSMUSP00000023226
ENSMUSP00000023226_GYYSPYSVSGSGS_4475	0.0302658	ENSMUSP00000023226
ENSMUSP00000023226_LQSKRASFAEKTA_1581	0.238175	ENSMUSP00000023226
ENSMUSP00000023226_NDESQLSPATRGA_580	0.0954421	ENSMUSP00000023226
ENSMUSP00000023226_QLEPVASPAKKPK_1295	0	ENSMUSP00000023226
ENSMUSP00000023226_QLIRSWSLVTFRT_907	0.130137	ENSMUSP00000023226
ENSMUSP00000023226_SSKGYYSPYSVSG_4472	0.0560734	ENSMUSP00000023226
ENSMUSP00000023226_SVSGSGSTAGSRT_4481	0.0732756	ENSMUSP00000023226
ENSMUSP00000023226_TAQLERTLQEEHV_1592	0.238113	ENSMUSP00000023226
ENSMUSP00000023226_VEVPVGSFKGRAM_3241	0.0401672	ENSMUSP00000023226
ENSMUSP00000023361_VQGTGVTPPPTPL_687	0.200723	ENSMUSP00000023361
ENSMUSP00000023431_TSGSRGSISSVDG_466	0.20053	ENSMUSP00000023431
ENSMUSP00000023431_VREKVISFIENSS_507	0.127205	ENSMUSP00000023431
ENSMUSP00000023460_KALRSDSYVELSE_13	0.344534	ENSMUSP00000023460
ENSMUSP00000023467_EKDGFPSGTPALN_152	0.199954	ENSMUSP00000023467
ENSMUSP00000023467_VKQKYLSFTPPEK_141	0.0941568	ENSMUSP00000023467
ENSMUSP00000023487_GGPRNLSPPLTPA_765	0.112453	ENSMUSP00000023487
ENSMUSP00000023487_GKHRPSSLNLDSA_1093	0.150466	ENSMUSP00000023487
ENSMUSP00000023487_KERRENSLPEIVP_272	0.0418634	ENSMUSP00000023487
ENSMUSP00000023487_KGPGLPSPTKEVD_850	0	ENSMUSP00000023487
ENSMUSP00000023487_PAKSMDSLCSVPV_346	0.0326225	ENSMUSP00000023487
ENSMUSP00000023487_YQPQRRSVILDGR_1413	0.157678	ENSMUSP00000023487
ENSMUSP00000023531_SLPTRQSPLQNHL_333	0.19613	ENSMUSP00000023531
ENSMUSP00000023538_KDEVEVSDDDEKE_1469	0.0291833	ENSMUSP00000023538
ENSMUSP00000023538_LSGRKSSTGSPTS_1804	0.378774	ENSMUSP00000023538
ENSMUSP00000023538_RKSSTGSPTSPIN_1807	0.23	ENSMUSP00000023538
ENSMUSP00000023538_SSTGSPTSPINAE_1809	0	ENSMUSP00000023538
ENSMUSP00000023538_STGSPTSPINAEK_1810	0.090379	ENSMUSP00000023538
ENSMUSP00000023572_FERAPQSPTLAPA_332	0.25246	ENSMUSP00000023572
ENSMUSP00000023583_AFSPVASVESASG_309	0.139676	ENSMUSP00000023583
ENSMUSP00000023583_CHSTPDSAEDVRK_138	0.163577	ENSMUSP00000023583
ENSMUSP00000023583_HTQCHSTPDSAED_135	0.0451013	ENSMUSP00000023583
ENSMUSP00000023583_PVASVESASGETL_312	0.0281791	ENSMUSP00000023583
ENSMUSP00000023614_GADREESPMTGVC_748	0	ENSMUSP00000023614
ENSMUSP00000023614_GQRIYQYIQSRFY_321	0.0690276	ENSMUSP00000023614
ENSMUSP00000023614_GVCVQQSPVASSx_758	0	ENSMUSP00000023614
ENSMUSP00000023693_PYERRKSVLEDSF_403	0.213106	ENSMUSP00000023693
ENSMUSP00000023707_DGVANVSIEDRVI_99	0	ENSMUSP00000023707
ENSMUSP00000023869_KLTVENSPKQETG_73	0.286703	ENSMUSP00000023869
ENSMUSP00000023918_KLSKSLSFEMQPD_338	0.393912	ENSMUSP00000023918
ENSMUSP00000023994_LEAQAKSRESFPE_41	0.253376	ENSMUSP00000023994
ENSMUSP00000024599_HGDDQDSEDEVLT_2401	0	ENSMUSP00000024599
ENSMUSP00000024599_SCCRRSSGVSYKY_2337	0.425794	ENSMUSP00000024599
ENSMUSP00000024599_VSFHDDSDEDLLH_2476	0.242329	ENSMUSP00000024599
ENSMUSP00000024709_LPVRPKSVDLDAF_458	0.0361301	ENSMUSP00000024709
ENSMUSP00000024739_EREKEISDDEAEE_226	0.0717495	ENSMUSP00000024739
ENSMUSP00000024739_KIEDVGSDEEDDS_255	0.281829	ENSMUSP00000024739
ENSMUSP00000024783_GLPQDGSDEEDEE_97	0.171774	ENSMUSP00000024783
ENSMUSP00000024786_VHGLPTTSPSGVN_389	0.00451527	ENSMUSP00000024786
ENSMUSP00000024786_VSPAQGSPKPAPA_172	0.0966814	ENSMUSP00000024786
ENSMUSP00000024816_SGSDSETEGKQPC_56	0	ENSMUSP00000024816
ENSMUSP00000024849_DSRTGDSMEASGF_636	0.602857	ENSMUSP00000024849
ENSMUSP00000024854_GFRRSFSTTSASS_580	0.40652	ENSMUSP00000024854
ENSMUSP00000024869_GHHRAPSCSGLSM_266	0.432861	ENSMUSP00000024869
ENSMUSP00000024869_HRAPSCSGLSMVS_268	0	ENSMUSP00000024869
ENSMUSP00000024897_PLPKPHSVSLNDT_164	0.219014	ENSMUSP00000024897
ENSMUSP00000025053_KVSGRRSPEPCSK_463	0	ENSMUSP00000025053
ENSMUSP00000025053_TKLESLSPKGVPQ_261	0.231192	ENSMUSP00000025053
ENSMUSP00000025083_TVRGGGSFVQNNQ_945	0.0841442	ENSMUSP00000025083
ENSMUSP00000025127_STPSRPSSAKRAS_221	0.105957	ENSMUSP00000025127
ENSMUSP00000025166_DQDYDLSQLQQPD_788	0.201924	ENSMUSP00000025166
ENSMUSP00000025177_MTSSKNSDSNLLS_273	0.165955	ENSMUSP00000025177
ENSMUSP00000025177_TVCRSNSLEDEEG_1090	0.123927	ENSMUSP00000025177
ENSMUSP00000025239_KGNKSPSPPPDGS_298	0.00856152	ENSMUSP00000025239
ENSMUSP00000025239_SPPPDGSPAATPE_304	0.0871669	ENSMUSP00000025239
ENSMUSP00000025243_KRQKIDSDDDEEK_321	0.142918	ENSMUSP00000025243
ENSMUSP00000025250_PQRENASPAPGTT_995	0.140191	ENSMUSP00000025250
ENSMUSP00000025250_QGAERTSPEPQRE_986	0.0995397	ENSMUSP00000025250
ENSMUSP00000025253_APALPPTPTPTPE_535	0	ENSMUSP00000025253
ENSMUSP00000025253_EEVPPPTTPPAPK_608	0.0348553	ENSMUSP00000025253
ENSMUSP00000025253_EVPPPTTPPAPKM_609	0.120357	ENSMUSP00000025253
ENSMUSP00000025253_KGTSPGSELPPPK_381	0	ENSMUSP00000025253
ENSMUSP00000025253_LISGPLSPMSRAG_1217	0.121827	ENSMUSP00000025253
ENSMUSP00000025253_LLRERGTPPVDPK_782	0.216858	ENSMUSP00000025253
ENSMUSP00000025253_PPGGNLSPAPRLR_1002	0.23757	ENSMUSP00000025253
ENSMUSP00000025253_PRERSDSGGSSSE_761	0.0601395	ENSMUSP00000025253
ENSMUSP00000025254_KSVDVNSLxxxxx_340	0.391776	ENSMUSP00000025254
ENSMUSP00000025288_SGSRFGSPVLGTP_546	0.0411805	ENSMUSP00000025288
ENSMUSP00000025290_EEVEVESEEDPIL_137	0	ENSMUSP00000025290
ENSMUSP00000025311_PLKVPGSPIARAT_885	0	ENSMUSP00000025311
ENSMUSP00000025349_ARPTPKTPDHEIQ_144	0.449268	ENSMUSP00000025349
ENSMUSP00000025349_VRSRSSSRAEAND_231	0.656569	ENSMUSP00000025349
ENSMUSP00000025444_QERNVRTAMTNRA_628	0	ENSMUSP00000025444
ENSMUSP00000025476_LENDPGSNEDADI_113	0	ENSMUSP00000025476
ENSMUSP00000025486_APATPLSPTRLSR_24	0.278153	ENSMUSP00000025486
ENSMUSP00000025523_KYVRRDSGFSSQG_711	0.121334	ENSMUSP00000025523
ENSMUSP00000025639_LTVQAPSSPERQL_252	0.204769	ENSMUSP00000025639
ENSMUSP00000025679_KQEPLGSDSEGVN_16	0	ENSMUSP00000025679
ENSMUSP00000025684_EIFYTLSPVNGKI_456	0.495125	ENSMUSP00000025684
ENSMUSP00000025702_EESTGPSPTHTGE_227	0.156586	ENSMUSP00000025702
ENSMUSP00000025705_ISDVQISPTLQRH_523	0.163561	ENSMUSP00000025705
ENSMUSP00000025728_KPKRTTSFFSRQL_440	0	ENSMUSP00000025728
ENSMUSP00000025739_ATKRPASDDECPG_668	0	ENSMUSP00000025739
ENSMUSP00000025749_SPRTPISPLKFSP_423	0.069569	ENSMUSP00000025749
ENSMUSP00000025786_DLQGSASPSKVEG_493	0.184448	ENSMUSP00000025786
ENSMUSP00000025786_FEGMSQSSSQTEI_407	0	ENSMUSP00000025786
ENSMUSP00000025786_FGLEHVSREQIRE_353	0.14364	ENSMUSP00000025786
ENSMUSP00000025786_VSLTVPSTSPPSS_777	0.0404084	ENSMUSP00000025786
ENSMUSP00000025897_PAERTPSEIQFHQ_328	0.108502	ENSMUSP00000025897
ENSMUSP00000025904_VGDAIPSVEVFEG_60	0	ENSMUSP00000025904
ENSMUSP00000025909_WGGASQTRTTPLL_370	0.151225	ENSMUSP00000025909
ENSMUSP00000025912_DRKRNNSISEAKT_1105	0.310929	ENSMUSP00000025912
ENSMUSP00000025912_KRNNSISEAKTRE_1107	0	ENSMUSP00000025912
ENSMUSP00000025912_SLEPQKSLGEESL_537	0.149857	ENSMUSP00000025912
ENSMUSP00000026016_NPPPQDYESDDES_11	0	ENSMUSP00000026016
ENSMUSP00000026016_PPQDYESDDESYE_13	0.131862	ENSMUSP00000026016
ENSMUSP00000026135_MSRASGSPPLLPA_496	0.151809	ENSMUSP00000026135
ENSMUSP00000026135_RSKAPGSPVSSLS_193	0.0186701	ENSMUSP00000026135
ENSMUSP00000026142_GDQRRASLASGNW_264	0.344113	ENSMUSP00000026142
ENSMUSP00000026196_IVAATLSDPELFK_312	0.403071	ENSMUSP00000026196
ENSMUSP00000026196_KIANDNSLNHEYL_66	0.0711162	ENSMUSP00000026196
ENSMUSP00000026239_RTTLSLSPPHTRA_167	0.0361358	ENSMUSP00000026239
ENSMUSP00000026254_LDRGYTSDSEVYT_1318	0.188899	ENSMUSP00000026254
ENSMUSP00000026254_PDAGAQSDSELPS_1298	0.0930317	ENSMUSP00000026254
ENSMUSP00000026292_AQCETLSPDGLPE_3664	0	ENSMUSP00000026292
ENSMUSP00000026292_DEPPPLSPAPLTP_3923	0	ENSMUSP00000026292
ENSMUSP00000026292_GVVRDLSMSEEDQ_1368	0.1038	ENSMUSP00000026292
ENSMUSP00000026292_MDQRAESPEEVAC_1395	0	ENSMUSP00000026292
ENSMUSP00000026292_MDVDQPSPSAQDT_3819	0.524084	ENSMUSP00000026292
ENSMUSP00000026292_MRRRRSSDPLGDT_649	0	ENSMUSP00000026292
ENSMUSP00000026292_RGSGTASDDEFEN_1907	0.115708	ENSMUSP00000026292
ENSMUSP00000026295_AEDDVDSVEEMEV_143	0	ENSMUSP00000026295
ENSMUSP00000026296_ILVKSLSLDPGQS_116	0.258917	ENSMUSP00000026296
ENSMUSP00000026387_GSLEVLSLKDVEE_238	0	ENSMUSP00000026387
ENSMUSP00000026416_KIGEGTYGVVYKA_15	0.198726	ENSMUSP00000026416
ENSMUSP00000026459_LAEEHGSxxxxxx_529	0.177981	ENSMUSP00000026459
ENSMUSP00000026469_ELGEKLSPLPGGP_171	0.0416744	ENSMUSP00000026469
ENSMUSP00000026495_ETGRVLSIGDGIA_76	0.540768	ENSMUSP00000026495
ENSMUSP00000026495_FLSHVISQHQSLL_517	0	ENSMUSP00000026495
ENSMUSP00000026495_GDVVKRTGAIVDV_134	0	ENSMUSP00000026495
ENSMUSP00000026495_GTAEMSSILEERI_53	0.549851	ENSMUSP00000026495
ENSMUSP00000026495_ILGADTSVDLEET_65	0.256083	ENSMUSP00000026495
ENSMUSP00000026495_KRFNDGTDEKKKL_236	0	ENSMUSP00000026495
ENSMUSP00000026495_NTRLQKTGTAEMS_46	0.0178256	ENSMUSP00000026495
ENSMUSP00000026495_RLQKTGTAEMSSI_48	0.391688	ENSMUSP00000026495
ENSMUSP00000026495_TGTAEMSSILEER_52	0.327765	ENSMUSP00000026495
ENSMUSP00000026538_FQDCYSSKFLSHW_114	0	ENSMUSP00000026538
ENSMUSP00000026568_GGSGSESPLLKGR_16	0.523128	ENSMUSP00000026568
ENSMUSP00000026635_PENSGISTLERGQ_23	0.0433488	ENSMUSP00000026635
ENSMUSP00000026635_TAADQESEDDLSA_892	0	ENSMUSP00000026635
ENSMUSP00000026671_RLRSVSSYGNIRA_722	0.108912	ENSMUSP00000026671
ENSMUSP00000026671_TQSAPASPTNKGM_863	0	ENSMUSP00000026671
ENSMUSP00000026672_DGLRRFSGNEYIL_452	0.444107	ENSMUSP00000026672
ENSMUSP00000026672_NRTFSHSDGEDED_18	0	ENSMUSP00000026672
ENSMUSP00000026827_AVNGKISPQSNVD_149	0	ENSMUSP00000026827
ENSMUSP00000026888_ADLAPPSPQPPML_243	0	ENSMUSP00000026888
ENSMUSP00000026888_GKRPLDSPEVEEM_183	0	ENSMUSP00000026888
ENSMUSP00000026888_SPKAALSPARLGS_291	0	ENSMUSP00000026888
ENSMUSP00000026921_KTRKSKSMDLGSS_849	0.286674	ENSMUSP00000026921
ENSMUSP00000027127_DQTPGATPKKLSS_211	0.130156	ENSMUSP00000027127
ENSMUSP00000027127_GSGWAETPRTDRG_313	0	ENSMUSP00000027127
ENSMUSP00000027127_GYVPIRTPARKLT_426	0	ENSMUSP00000027127
ENSMUSP00000027127_RAKGSETPGATPG_244	0	ENSMUSP00000027127
ENSMUSP00000027127_RRTMIISPERLDP_129	0.158676	ENSMUSP00000027127
ENSMUSP00000027127_SLRWDETPGRAKG_235	0	ENSMUSP00000027127
ENSMUSP00000027127_SWDQAETPGHTPS_223	0	ENSMUSP00000027127
ENSMUSP00000027153_IRRIFSSEHDIFR_55	0.672201	ENSMUSP00000027153
ENSMUSP00000027153_NAKRSGSDWILNG_193	0	ENSMUSP00000027153
ENSMUSP00000027186_ITNRRDSTITFSS_729	0.245719	ENSMUSP00000027186
ENSMUSP00000027186_PGSNRSSVIMTAK_433	0	ENSMUSP00000027186
ENSMUSP00000027186_RRQNYLSEKQFFA_496	0	ENSMUSP00000027186
ENSMUSP00000027214_ECLLQDSSDIEAM_704	0.0796716	ENSMUSP00000027214
ENSMUSP00000027214_PEAAPPSPRTLLA_341	0.268427	ENSMUSP00000027214
ENSMUSP00000027252_DWEAMASDEEREK_510	0.998793	ENSMUSP00000027252
ENSMUSP00000027252_EAPLSGSEDADDS_139	0.312473	ENSMUSP00000027252
ENSMUSP00000027252_NSEAPLSGSEDAD_137	0.119008	ENSMUSP00000027252
ENSMUSP00000027252_PEEEEDTEDAGLD_497	0	ENSMUSP00000027252
ENSMUSP00000027252_SFDENDSEELEDK_114	0	ENSMUSP00000027252
ENSMUSP00000027252_SVPTVDSGNEDDD_215	0	ENSMUSP00000027252
ENSMUSP00000027252_TKKRDGSEEDEDN_165	0.18541	ENSMUSP00000027252
ENSMUSP00000027252_VLTLRGTPDTGAA_287	0.0334824	ENSMUSP00000027252
ENSMUSP00000027409_GAGGLGSLRSSRL_68	0.27842	ENSMUSP00000027409
ENSMUSP00000027409_IAAKNISEAEEWY_289	0	ENSMUSP00000027409
ENSMUSP00000027409_LGSPLSSPVFPRA_32	0.528874	ENSMUSP00000027409
ENSMUSP00000027409_PGFSLGSPLSSPV_28	0.284259	ENSMUSP00000027409
ENSMUSP00000027409_RDGEVVSEATQQQ_459	0.0281226	ENSMUSP00000027409
ENSMUSP00000027409_SPEQRGSEVHTKK_437	0.315723	ENSMUSP00000027409
ENSMUSP00000027409_TTRAPSYGAGELL_82	0	ENSMUSP00000027409
ENSMUSP00000027414_VRRASISEPSDTD_390	0.171196	ENSMUSP00000027414
ENSMUSP00000027414_VRVRRASISEPSD_388	0.288233	ENSMUSP00000027414
ENSMUSP00000027475_EFIRSESENWRIF_202	0	ENSMUSP00000027475
ENSMUSP00000027475_EMHRSQSWEERGD_161	0	ENSMUSP00000027475
ENSMUSP00000027475_ERWRPHSPDGPRS_237	0.0785757	ENSMUSP00000027475
ENSMUSP00000027475_SSARPGTPSDHQP_383	0.160979	ENSMUSP00000027475
ENSMUSP00000027494_ELKGARSLETVYL_323	0.201892	ENSMUSP00000027494
ENSMUSP00000027494_RVESEESGDEEGK_27	0.150534	ENSMUSP00000027494
ENSMUSP00000027494_VDRRVESEESGDE_24	0.0140895	ENSMUSP00000027494
ENSMUSP00000027518_EQFRDRSLEIMRR_174	0.391564	ENSMUSP00000027518
ENSMUSP00000027518_YLLGFLSDESRSE_162	0.162079	ENSMUSP00000027518
ENSMUSP00000027580_IRQLPSSHALEAK_208	0.222386	ENSMUSP00000027580
ENSMUSP00000027592_KIYRLRTQDDGED_487	0.154513	ENSMUSP00000027592
ENSMUSP00000027603_LRRRSRSFTYNDF_218	0.157207	ENSMUSP00000027603
ENSMUSP00000027697_DLNKRLSLPMDIR_75	0.356752	ENSMUSP00000027697
ENSMUSP00000027697_QNQRRFSMEDLNK_66	0.392535	ENSMUSP00000027697
ENSMUSP00000027697_RMSRRASLSDIGF_109	0.367285	ENSMUSP00000027697
ENSMUSP00000027741_KVLIEDTDDEANT_689	0.21857	ENSMUSP00000027741
ENSMUSP00000027810_ENEPGSSIMPGKV_363	0.24172	ENSMUSP00000027810
ENSMUSP00000027817_ALKRRESLSNAAD_257	0.113569	ENSMUSP00000027817
ENSMUSP00000027817_AVAARLSEVANLW_661	0.036214	ENSMUSP00000027817
ENSMUSP00000027817_KDTIGVSEETLKE_2265	0.0914598	ENSMUSP00000027817
ENSMUSP00000027888_KVPVLISPTLKHT_936	0.234405	ENSMUSP00000027888
ENSMUSP00000027888_RKQRDKSPSSLLE_632	0.0266156	ENSMUSP00000027888
ENSMUSP00000027888_TQASSGSPALPRK_621	0.155403	ENSMUSP00000027888
ENSMUSP00000028049_DEAEEESDNELSS_490	0.804972	ENSMUSP00000028049
ENSMUSP00000028049_PRPSSPSRFPEED_121	0.45715	ENSMUSP00000028049
ENSMUSP00000028062_AVRLRSSVPGVRL_73	0.0823269	ENSMUSP00000028062
ENSMUSP00000028062_ISLPLPTFSSLNL_417	0.0340418	ENSMUSP00000028062
ENSMUSP00000028062_QVINETSQHHDDL_459	0.10203	ENSMUSP00000028062
ENSMUSP00000028062_RSLYSSSPGGAYV_56	0.250188	ENSMUSP00000028062
ENSMUSP00000028062_SRSLYSSSPGGAY_55	0.222521	ENSMUSP00000028062
ENSMUSP00000028062_TSTRTYSLGSALR_39	0.127682	ENSMUSP00000028062
ENSMUSP00000028062_YRRQVQSLTCEVD_325	0.0586743	ENSMUSP00000028062
ENSMUSP00000028081_MKFRRGSGHPAYA_507	0.506881	ENSMUSP00000028081
ENSMUSP00000028118_SEKPRLSFADRAL_676	0.38862	ENSMUSP00000028118
ENSMUSP00000028135_RAKQVMSVVQDEE_628	0.152843	ENSMUSP00000028135
ENSMUSP00000028137_RPRISLSTLDLSK_109	0.381268	ENSMUSP00000028137
ENSMUSP00000028238_QNIQDGSLDLNAA_180	0	ENSMUSP00000028238
ENSMUSP00000028241_LGTKNLSQILSDR_161	0.53857	ENSMUSP00000028241
ENSMUSP00000028252_SPMRSVSENSLVA_370	0.115966	ENSMUSP00000028252
ENSMUSP00000028398_SSDRQRSDDESPS_8	0	ENSMUSP00000028398
ENSMUSP00000028469_LSQKSPSLEEGAD_310	0.0201615	ENSMUSP00000028469
ENSMUSP00000028469_TLNENASFGDARD_441	0	ENSMUSP00000028469
ENSMUSP00000028511_LSQRLGTQPYFFN_199	0.492825	ENSMUSP00000028511
ENSMUSP00000028522_EIHTQPSDKERLT_1064	0.481328	ENSMUSP00000028522
ENSMUSP00000028607_MAETQFSSGEKEQ_304	0	ENSMUSP00000028607
ENSMUSP00000028617_EDTSSGSPPKKSP_464	0.078301	ENSMUSP00000028617
ENSMUSP00000028728_AERMDVSPEPPLA_15	0.114024	ENSMUSP00000028728
ENSMUSP00000028755_AGGRERSGGMDAV_15	0.732705	ENSMUSP00000028755
ENSMUSP00000028755_YDELFYTLSPING_457	0.475119	ENSMUSP00000028755
ENSMUSP00000028826_ARADAHSMELEEK_220	0.363197	ENSMUSP00000028826
ENSMUSP00000028866_KDYDPYSDGETCS_85	0.603497	ENSMUSP00000028866
ENSMUSP00000028917_AEGDVSSEREPxx_205	0	ENSMUSP00000028917
ENSMUSP00000028917_EDRSASSGAEGDV_197	0.0548297	ENSMUSP00000028917
ENSMUSP00000028921_MRMQRNSSPSISP_470	0	ENSMUSP00000028921
ENSMUSP00000028991_AGGLGISIKGGRE_95	0.258384	ENSMUSP00000028991
ENSMUSP00000028991_TSVGWDSPPASPL_183	0.0217463	ENSMUSP00000028991
ENSMUSP00000029047_EDSAVGSLKQTNV_51	0.221819	ENSMUSP00000029047
ENSMUSP00000029053_SSHQWVSEETCGD_335	0	ENSMUSP00000029053
ENSMUSP00000029078_VLEALHSIKTKGK_165	0.130561	ENSMUSP00000029078
ENSMUSP00000029087_DGVASNTQVQASA_444	0.0141533	ENSMUSP00000029087
ENSMUSP00000029120_DYRGRLSPVPVPR_135	0.308415	ENSMUSP00000029120
ENSMUSP00000029120_EGLLTHSEEELEH_294	0	ENSMUSP00000029120
ENSMUSP00000029120_LEHSQDTDAEDGA_304	0	ENSMUSP00000029120
ENSMUSP00000029120_PAPQEDTASEAGT_268	0.0830312	ENSMUSP00000029120
ENSMUSP00000029120_PQEDTASEAGTPQ_270	0	ENSMUSP00000029120
ENSMUSP00000029139_PARHVFSFSWLNS_536	0.0180582	ENSMUSP00000029139
ENSMUSP00000029139_VFQRQKSELSDGI_170	0	ENSMUSP00000029139
ENSMUSP00000029180_SMEDSKSPPPKAA_134	0.24816	ENSMUSP00000029180
ENSMUSP00000029256_EELEQQTDGDCDE_375	0.124524	ENSMUSP00000029256
ENSMUSP00000029256_KEETPGTPKKKET_158	0.270961	ENSMUSP00000029256
ENSMUSP00000029374_DAGSIISDTERSD_1252	0.0450874	ENSMUSP00000029374
ENSMUSP00000029386_PVNRNLSIYDGPE_550	0.226613	ENSMUSP00000029386
ENSMUSP00000029400_xMGRSESQMDITD_6	0.203587	ENSMUSP00000029400
ENSMUSP00000029405_TLNMTTSPEEKRK_332	0.268059	ENSMUSP00000029405
ENSMUSP00000029414_EVTRKLSEADNRK_105	0.492662	ENSMUSP00000029414
ENSMUSP00000029416_VKAEEKSPVSINV_358	0.135295	ENSMUSP00000029416
ENSMUSP00000029438_KAVCSTYLQSRYY_352	0.13043	ENSMUSP00000029438
ENSMUSP00000029476_ARRNLGSINTELQ_137	0.32661	ENSMUSP00000029476
ENSMUSP00000029545_HCSRHGSGPNIIL_612	0.227367	ENSMUSP00000029545
ENSMUSP00000029574_NRQEFSSEEMTKS_166	0.272447	ENSMUSP00000029574
ENSMUSP00000029610_KKGIEESLKRMAK_73	0.641851	ENSMUSP00000029610
ENSMUSP00000029610_QFLRSMSSSSSAS_13	0.70175	ENSMUSP00000029610
ENSMUSP00000029639_DGERLASGSSELA_8	0.0689336	ENSMUSP00000029639
ENSMUSP00000029650_GLSRSVSCDNVSK_377	0.196304	ENSMUSP00000029650
ENSMUSP00000029650_KPETRSSPITVQT_127	0.123512	ENSMUSP00000029650
ENSMUSP00000029694_EAQELGSPEDRLQ_931	0.272675	ENSMUSP00000029694
ENSMUSP00000029694_EVSSRLSPPHSPR_955	0.0245341	ENSMUSP00000029694
ENSMUSP00000029694_GLFRLESFESLRG_646	0.2441	ENSMUSP00000029694
ENSMUSP00000029694_RQILSQSTDSLNM_174	0.182414	ENSMUSP00000029694
ENSMUSP00000029694_SLAKSVSTTNIAG_151	0.205865	ENSMUSP00000029694
ENSMUSP00000029694_TRERPTSAIYPSD_122	0.165056	ENSMUSP00000029694
ENSMUSP00000029699_ASSTPLSPTRITR_22	0.00606106	ENSMUSP00000029699
ENSMUSP00000029699_EERLRLSPSPTSQ_390	0.312009	ENSMUSP00000029699
ENSMUSP00000029699_FRSVGGSGGGSFG_633	0.0557073	ENSMUSP00000029699
ENSMUSP00000029699_GGSGGGSFGDNLV_637	0	ENSMUSP00000029699
ENSMUSP00000029699_HRGSHCSGSGDPA_573	0.0363496	ENSMUSP00000029699
ENSMUSP00000029699_RLQLELSKVREEF_107	0	ENSMUSP00000029699
ENSMUSP00000029699_RLRLSPSPTSQRS_392	0.099814	ENSMUSP00000029699
ENSMUSP00000029699_RLSPSPTSQRSRG_394	0.778526	ENSMUSP00000029699
ENSMUSP00000029699_RTALINSTGEEVA_533	0.242645	ENSMUSP00000029699
ENSMUSP00000029699_SRIRIDSLSAQLS_301	0.159275	ENSMUSP00000029699
ENSMUSP00000029699_VRLRNKSNEDQSM_458	0.15887	ENSMUSP00000029699
ENSMUSP00000029722_EPPVQESVxxxxx_263	0	ENSMUSP00000029722
ENSMUSP00000029722_LHGEGGSSGKAAG_237	0.0776343	ENSMUSP00000029722
ENSMUSP00000029761_AFANPLSGRRCFN_227	0.168903	ENSMUSP00000029761
ENSMUSP00000029761_EELSHFSNRGARL_51	0.535184	ENSMUSP00000029761
ENSMUSP00000029761_GSQQGPSTPPNTP_106	0.113143	ENSMUSP00000029761
ENSMUSP00000029761_NTPDPRSPPNPEN_116	0.463458	ENSMUSP00000029761
ENSMUSP00000029761_PSTPPNTPDPRSP_111	0	ENSMUSP00000029761
ENSMUSP00000029761_QQASAITKEIHGH_19	0.358976	ENSMUSP00000029761
ENSMUSP00000029761_QRKQQASAITKEI_16	0.166177	ENSMUSP00000029761
ENSMUSP00000029761_SFNRVATPFGGFE_190	0.207512	ENSMUSP00000029761
ENSMUSP00000029761_SNLEGGSQQGPST_101	0	ENSMUSP00000029761
ENSMUSP00000029761_SQQGPSTPPNTPD_107	0.204675	ENSMUSP00000029761
ENSMUSP00000029761_WEQAIGSDPELLE_158	0.0512195	ENSMUSP00000029761
ENSMUSP00000029769_EWSSQISPDLVRE_59	0.14859	ENSMUSP00000029769
ENSMUSP00000029911_FRDRQRSPIALPV_211	0.0494553	ENSMUSP00000029911
ENSMUSP00000030014_TSDANETEDHLES_27	0.111836	ENSMUSP00000030014
ENSMUSP00000030090_RDAAQSSPAFGDR_215	0.389575	ENSMUSP00000030090
ENSMUSP00000030185_HALNDMTSMxxxx_282	0.132429	ENSMUSP00000030185
ENSMUSP00000030185_KLVIIESDLERAE_174	0.40884	ENSMUSP00000030185
ENSMUSP00000030185_LEDELVSLQKKLK_45	0.162789	ENSMUSP00000030185
ENSMUSP00000030185_VTKLEKSIDDLED_252	0.259446	ENSMUSP00000030185
ENSMUSP00000030185_VTNNLKSLEAQAE_206	0.350166	ENSMUSP00000030185
ENSMUSP00000030187_LSTDPASPNLKSQ_1328	0	ENSMUSP00000030187
ENSMUSP00000030187_VQNAAGSQEKLAQ_2040	0.0421182	ENSMUSP00000030187
ENSMUSP00000030189_KKSRRPSVTQGTG_893	0.0610645	ENSMUSP00000030189
ENSMUSP00000030189_PSVTQGTGLSTQP_898	0	ENSMUSP00000030189
ENSMUSP00000030207_DQEEKASNEDVTK_129	0	ENSMUSP00000030207
ENSMUSP00000030207_KQSNASSDVEVEE_106	0.0618025	ENSMUSP00000030207
ENSMUSP00000030243_PPLIADSPKARCP_377	0.169984	ENSMUSP00000030243
ENSMUSP00000030243_TPQRSCSAAGLHR_491	0.0684613	ENSMUSP00000030243
ENSMUSP00000030313_GDNGLDSDMEEEA_183	0.394379	ENSMUSP00000030313
ENSMUSP00000030361_VIVRSQTEEHEEA_303	0	ENSMUSP00000030361
ENSMUSP00000030381_DRSGSSSPDSEIT_575	0.300228	ENSMUSP00000030381
ENSMUSP00000030381_QKGCRLSPRDTYS_562	0.0616431	ENSMUSP00000030381
ENSMUSP00000030399_ETLFLESTNKIYK_94	0.207046	ENSMUSP00000030399
ENSMUSP00000030551_DSAGTATAYLCGV_115	0.176095	ENSMUSP00000030551
ENSMUSP00000030551_VPDSAGTATAYLC_113	0.625529	ENSMUSP00000030551
ENSMUSP00000030556_ADVSEESPPPLPE_673	0.350244	ENSMUSP00000030556
ENSMUSP00000030556_DSPDGKSPDNHSQ_555	0	ENSMUSP00000030556
ENSMUSP00000030556_KLERNLSFEIKKV_434	0.181933	ENSMUSP00000030556
ENSMUSP00000030636_AEERRKSHEAEVL_63	0.0192151	ENSMUSP00000030636
ENSMUSP00000030636_ELEKRASGQAFEL_16	0.0177909	ENSMUSP00000030636
ENSMUSP00000030636_VPDFPLSPPKKKD_38	0.173968	ENSMUSP00000030636
ENSMUSP00000030645_AGSRSASPGPAQA_522	0	ENSMUSP00000030645
ENSMUSP00000030669_PAHKLDSPTLSRA_697	0.309475	ENSMUSP00000030669
ENSMUSP00000030669_RIQRCLSDPGPHP_801	0.120435	ENSMUSP00000030669
ENSMUSP00000030669_SRARIGSDPLAYE_707	0.129065	ENSMUSP00000030669
ENSMUSP00000030669_TPGSSDSPSSQRI_790	0.234444	ENSMUSP00000030669
ENSMUSP00000030698_RAGSRLSAEDRQR_142	0.425522	ENSMUSP00000030698
ENSMUSP00000030726_RIAKRRSPPEDAI_11	0.318654	ENSMUSP00000030726
ENSMUSP00000030760_TSAGGLSLLPPPP_186	0.193476	ENSMUSP00000030760
ENSMUSP00000030771_NRNASTSFQELED_49	0.409764	ENSMUSP00000030771
ENSMUSP00000030784_RIYASSSPPDTGQ_196	0.0429642	ENSMUSP00000030784
ENSMUSP00000030806_RMRRQFSAPNLKA_1138	0.349078	ENSMUSP00000030806
ENSMUSP00000030816_NLSARRSPLPGEP_314	0.310549	ENSMUSP00000030816
ENSMUSP00000030834_RRKRKESSNTDSA_632	0.235475	ENSMUSP00000030834
ENSMUSP00000030834_SRIRTQSFSLQER_1176	0.355935	ENSMUSP00000030834
ENSMUSP00000030884_LFSRCNSIVTVKK_10	0.133619	ENSMUSP00000030884
ENSMUSP00000030944_KKAQGHSPVNGLL_366	0.249056	ENSMUSP00000030944
ENSMUSP00000030993_AKRRRKTLDTEVV_277	0.154479	ENSMUSP00000030993
ENSMUSP00000030993_EEPSAPSPTLPTQ_363	0.0120547	ENSMUSP00000030993
ENSMUSP00000031017_SPEERRSPPTSGL_200	0	ENSMUSP00000031017
ENSMUSP00000031029_GGTSSPSRGRGEV_338	0	ENSMUSP00000031029
ENSMUSP00000031029_SKLSAVSLRGIGS_440	0	ENSMUSP00000031029
ENSMUSP00000031029_TLRRSDSQQAVKS_409	0.203555	ENSMUSP00000031029
ENSMUSP00000031058_AVPQRTSPTGPKN_162	0.435405	ENSMUSP00000031058
ENSMUSP00000031091_KMVGRSSVAAVET_840	0	ENSMUSP00000031091
ENSMUSP00000031249_DDYFIPSQEFLEA_353	0.140905	ENSMUSP00000031249
ENSMUSP00000031249_KPSALNSEEETHE_70	0.364045	ENSMUSP00000031249
ENSMUSP00000031288_DFPVADSEEEAEE_211	0.0639483	ENSMUSP00000031288
ENSMUSP00000031311_PKRFCPSPSTSSE_11	0.0184777	ENSMUSP00000031311
ENSMUSP00000031314_SRRHPDYSVSLLL_365	0.334744	ENSMUSP00000031314
ENSMUSP00000031314_WAVARLSQTFPNA_244	0.423474	ENSMUSP00000031314
ENSMUSP00000031351_LDQWHRSAGEDND_140	0.51542	ENSMUSP00000031351
ENSMUSP00000031382_ARKISGTTALQEA_349	0.42677	ENSMUSP00000031382
ENSMUSP00000031382_DLNSYDSDDQEKQ_1363	0.238867	ENSMUSP00000031382
ENSMUSP00000031382_ESISNLSEAGSVK_199	0.0797601	ENSMUSP00000031382
ENSMUSP00000031382_GDLEQKSPISEDP_458	0.26462	ENSMUSP00000031382
ENSMUSP00000031382_NLSEAGSVKKGER_203	0	ENSMUSP00000031382
ENSMUSP00000031382_QAAPGRTASPLST_144	0.311066	ENSMUSP00000031382
ENSMUSP00000031382_RYARKISGTTALQ_347	0.57649	ENSMUSP00000031382
ENSMUSP00000031382_SLKRSPSASSLSS_311	0.190596	ENSMUSP00000031382
ENSMUSP00000031382_TASESISNLSEAG_196	0.191624	ENSMUSP00000031382
ENSMUSP00000031382_TKTASESISNLSE_194	0.12817	ENSMUSP00000031382
ENSMUSP00000031390_RQTPPPTKWSKRN_130	0.775718	ENSMUSP00000031390
ENSMUSP00000031414_VNTAPESPSKQLP_116	0.0464131	ENSMUSP00000031414
ENSMUSP00000031434_KARASLSDLSSLE_260	0.0810121	ENSMUSP00000031434
ENSMUSP00000031478_RRRRRVSGSATPN_77	0	ENSMUSP00000031478
ENSMUSP00000031565_VNASASSLKKKQI_39	0.0447531	ENSMUSP00000031565
ENSMUSP00000031583_AVPISVSNPDLLR_1332	0.258851	ENSMUSP00000031583
ENSMUSP00000031583_PSQRTVSPSREDR_136	0.0551487	ENSMUSP00000031583
ENSMUSP00000031583_QRTVSPSREDRKQ_138	0.432291	ENSMUSP00000031583
ENSMUSP00000031583_RMAVPISVSNPDL_1330	0.0678645	ENSMUSP00000031583
ENSMUSP00000031583_TMRPSMSGLHLVK_212	0	ENSMUSP00000031583
ENSMUSP00000031627_GRVRQYTSPEEID_18	0.206779	ENSMUSP00000031627
ENSMUSP00000031627_SLDSDESEDEDDD_63	0.174659	ENSMUSP00000031627
ENSMUSP00000031694_DSSRPSTPQRSVH_519	0.0660827	ENSMUSP00000031694
ENSMUSP00000031694_GLSKYESIDEDEL_15	0.121056	ENSMUSP00000031694
ENSMUSP00000031694_QRGTPGSSPYASP_394	0.211885	ENSMUSP00000031694
ENSMUSP00000031694_RQSPWSSPKVSKK_407	0.186319	ENSMUSP00000031694
ENSMUSP00000031695_ETSKVIYDFIEKT_253	0.182731	ENSMUSP00000031695
ENSMUSP00000031740_AETPKSSPLPAKG_192	0.180798	ENSMUSP00000031740
ENSMUSP00000031740_RALNAETPKSSPL_188	0.00860872	ENSMUSP00000031740
ENSMUSP00000031750_AEPHGLSSPRHRR_1109	0.601393	ENSMUSP00000031750
ENSMUSP00000031750_QGLRRPSILPESS_1029	0.152829	ENSMUSP00000031750
ENSMUSP00000031779_KSFDQLTPEESKE_65	0.166668	ENSMUSP00000031779
ENSMUSP00000031779_QLTPEESKERLGK_69	0.477392	ENSMUSP00000031779
ENSMUSP00000031841_ITKRAHTPTPGIY_200	0.0908046	ENSMUSP00000031841
ENSMUSP00000031841_TRSRSHSHRRRSR_75	0.675091	ENSMUSP00000031841
ENSMUSP00000032057_SRVDSTTCLFPVE_261	0.452304	ENSMUSP00000032057
ENSMUSP00000032182_LKEEALSDGDDFR_93	0.510831	ENSMUSP00000032182
ENSMUSP00000032192_NAARRDSVLAASR_1588	0.259901	ENSMUSP00000032192
ENSMUSP00000032192_RRESLTSFGNGPL_1758	0.0820069	ENSMUSP00000032192
ENSMUSP00000032216_xxMSEKSVEAAAE_5	0	ENSMUSP00000032216
ENSMUSP00000032222_IRNKFGSADNIPN_419	0.347452	ENSMUSP00000032222
ENSMUSP00000032222_ISNFQSSPKYGSE_451	0.421678	ENSMUSP00000032222
ENSMUSP00000032309_YNYRRRSRPLNAV_328	0.500126	ENSMUSP00000032309
ENSMUSP00000032335_KSEDMDSVESKRR_598	0.207244	ENSMUSP00000032335
ENSMUSP00000032335_RRKRSKSEDMDSV_593	0	ENSMUSP00000032335
ENSMUSP00000032373_KEKLIASVADDEA_11	0.304371	ENSMUSP00000032373
ENSMUSP00000032409_GELLTPTAGGPAA_341	0.0768221	ENSMUSP00000032409
ENSMUSP00000032555_AIQTQQSKFVNWQ_183	0	ENSMUSP00000032555
ENSMUSP00000032559_TGTLAPTASVSGS_460	0.209354	ENSMUSP00000032559
ENSMUSP00000032561_TLPRMKSSSSVTT_317	0.123539	ENSMUSP00000032561
ENSMUSP00000032658_CAICGKSLESTNV_153	0.383872	ENSMUSP00000032658
ENSMUSP00000032658_CPRCGKSVYAAEK_126	0.547241	ENSMUSP00000032658
ENSMUSP00000032658_GLQFQQSPKPARA_95	0.424929	ENSMUSP00000032658
ENSMUSP00000032658_QGAGCLSTDTGEH_81	0.343572	ENSMUSP00000032658
ENSMUSP00000032658_SNPSKFSAKFGES_111	0.414507	ENSMUSP00000032658
ENSMUSP00000032729_AIHRIDSPGLKPA_912	0.211246	ENSMUSP00000032729
ENSMUSP00000032754_DSFVEVSPVCPRP_804	0.240748	ENSMUSP00000032754
ENSMUSP00000032754_PRVRLGSEIRDSV_816	0.237272	ENSMUSP00000032754
ENSMUSP00000032931_TREIQISPSPKPH_668	0	ENSMUSP00000032931
ENSMUSP00000032963_QCEGITSPEGSKS_243	0	ENSMUSP00000032963
ENSMUSP00000032969_GKRVDLSDEEAKE_305	0.744038	ENSMUSP00000032969
ENSMUSP00000032998_DEILPTTPISEQK_221	0	ENSMUSP00000032998
ENSMUSP00000033008_QRKAQPSQAAEEP_247	0.161169	ENSMUSP00000033008
ENSMUSP00000033025_ENLRRRSCDLAGV_247	0.534485	ENSMUSP00000033025
ENSMUSP00000033075_RQGDNISDDEDEV_15	0.292485	ENSMUSP00000033075
ENSMUSP00000033131_ILAKTASNIIDVS_63	0.511838	ENSMUSP00000033131
ENSMUSP00000033131_LLDPSSTPTKALN_28	0.143317	ENSMUSP00000033131
ENSMUSP00000033136_APIPCPSPSPAPS_380	0.157353	ENSMUSP00000033136
ENSMUSP00000033136_APSAVPSPPKNVA_390	0.105602	ENSMUSP00000033136
ENSMUSP00000033136_EQKAAPSPAPAEP_404	0.0585906	ENSMUSP00000033136
ENSMUSP00000033136_GPERSQSPAASDC_179	0.113682	ENSMUSP00000033136
ENSMUSP00000033136_HLFHAYSQPGVQR_117	0	ENSMUSP00000033136
ENSMUSP00000033136_KPVSQKSPPPAEK_360	0.193123	ENSMUSP00000033136
ENSMUSP00000033136_LEAKAATPPNPSN_560	0.0833222	ENSMUSP00000033136
ENSMUSP00000033136_PSSGRSSLGSHQL_201	0.332338	ENSMUSP00000033136
ENSMUSP00000033136_SPARSGTPVHCPS_291	0.193953	ENSMUSP00000033136
ENSMUSP00000033136_SPSPAPSAVPSPP_386	0.295502	ENSMUSP00000033136
ENSMUSP00000033136_TPQRSQSPLRGGM_138	0.510275	ENSMUSP00000033136
ENSMUSP00000033136_TPVHCPSPIRVHT_297	0.0735099	ENSMUSP00000033136
ENSMUSP00000033176_APKVKTSAAPGGV_25	0	ENSMUSP00000033176
ENSMUSP00000033230_AEEVAQTGRAVRV_355	0	ENSMUSP00000033230
ENSMUSP00000033276_GGLIFTSPRAVEA_63	0	ENSMUSP00000033276
ENSMUSP00000033289_LHRAEQSLHDLQE_257	0.0818442	ENSMUSP00000033289
ENSMUSP00000033289_PQLGLGSQRDLTH_512	0.193862	ENSMUSP00000033289
ENSMUSP00000033289_VEKLPDSPALAKK_575	0.271007	ENSMUSP00000033289
ENSMUSP00000033380_EKLTLNSPIFDKP_138	0.300861	ENSMUSP00000033380
ENSMUSP00000033380_RRLRRVSLSEIGF_153	0.224203	ENSMUSP00000033380
ENSMUSP00000033394_SKSENMSPVLRDS_191	0.193812	ENSMUSP00000033394
ENSMUSP00000033468_EYVIRKSTAALEE_672	0.286991	ENSMUSP00000033468
ENSMUSP00000033468_KTERKASEEEYVI_663	0.230364	ENSMUSP00000033468
ENSMUSP00000033468_PSERPLSPKAIKG_248	0.122102	ENSMUSP00000033468
ENSMUSP00000033468_QGTRKDSVPQVLL_703	0.0897546	ENSMUSP00000033468
ENSMUSP00000033468_SASPRMSGFMYQG_511	0.391774	ENSMUSP00000033468
ENSMUSP00000033473_AMYKEPSLHDLTE_208	0.340124	ENSMUSP00000033473
ENSMUSP00000033473_EFSRSGSGTPTKS_220	0	ENSMUSP00000033473
ENSMUSP00000033473_TPTKSRSVSGVLN_228	0.266549	ENSMUSP00000033473
ENSMUSP00000033483_QTLRAFTTELVVE_30	0.359528	ENSMUSP00000033483
ENSMUSP00000033540_NLYCKASVPPTDK_115	0.155232	ENSMUSP00000033540
ENSMUSP00000033553_RSILDDSFKLLSL_1149	0.606297	ENSMUSP00000033553
ENSMUSP00000033577_AEKGADSGGEKEE_184	0.393956	ENSMUSP00000033577
ENSMUSP00000033582_HQKRAPSFHDKYG_32	0.810578	ENSMUSP00000033582
ENSMUSP00000033597_SEDAEVSKDEEEK_173	0.249332	ENSMUSP00000033597
ENSMUSP00000033597_VAVDEGSDENKVE_376	0.0951647	ENSMUSP00000033597
ENSMUSP00000033662_ELQTYRYHGHSMS_289	0.00408702	ENSMUSP00000033662
ENSMUSP00000033662_MSDPGVSYRTREE_300	0.25476	ENSMUSP00000033662
ENSMUSP00000033662_RYGMGTSVERAAA_232	0.518904	ENSMUSP00000033662
ENSMUSP00000033662_YHGHSMSDPGVSY_295	0.213153	ENSMUSP00000033662
ENSMUSP00000033662_YRYHGHSMSDPGV_293	0.482115	ENSMUSP00000033662
ENSMUSP00000033671_AKTPKDSPGIPPS_369	0.0209224	ENSMUSP00000033671
ENSMUSP00000033671_ALNRNQSPVLEPV_715	0	ENSMUSP00000033671
ENSMUSP00000033699_CSGPGLSPGMVRA_1459	0.163775	ENSMUSP00000033699
ENSMUSP00000033699_DQHVPGSPFSVKV_2128	0.264929	ENSMUSP00000033699
ENSMUSP00000033699_GTVTVRYSPSEAG_1832	0	ENSMUSP00000033699
ENSMUSP00000033699_GVHGPRTPCEEIL_2599	0.0255092	ENSMUSP00000033699
ENSMUSP00000033699_MTAQVTSPSGKTH_2180	0.185273	ENSMUSP00000033699
ENSMUSP00000033699_QSAAVASPGGSID_16	0.211055	ENSMUSP00000033699
ENSMUSP00000033699_RRRRAPSVANIGS_2152	0.145997	ENSMUSP00000033699
ENSMUSP00000033699_SVANIGSHCDLSL_2158	0	ENSMUSP00000033699
ENSMUSP00000033699_SVGVSPSLDLSKI_968	0.135957	ENSMUSP00000033699
ENSMUSP00000033699_VASPGGSIDSRDA_20	0	ENSMUSP00000033699
ENSMUSP00000033700_ESIKKVSQDGVSQ_23	0	ENSMUSP00000033700
ENSMUSP00000033700_HSLENESIKKVSQ_18	0.277081	ENSMUSP00000033700
ENSMUSP00000033700_VSQDGVSQDVSET_28	0.068596	ENSMUSP00000033700
ENSMUSP00000033723_EAVRPKTPPVVIK_262	0.177058	ENSMUSP00000033723
ENSMUSP00000033723_EEEISTSPGVSEF_283	0.595813	ENSMUSP00000033723
ENSMUSP00000033761_ATATSPTPNPVPS_413	0.142351	ENSMUSP00000033761
ENSMUSP00000033761_PDDAVQSDDDSGT_1848	0.604301	ENSMUSP00000033761
ENSMUSP00000033761_PEELQVSPGPRQQ_1516	0	ENSMUSP00000033761
ENSMUSP00000033761_SKRPMSSPEMKSA_2030	0	ENSMUSP00000033761
ENSMUSP00000033761_TITLVKSPISVPG_666	0	ENSMUSP00000033761
ENSMUSP00000033770_KMPRGGSLESDGC_438	0.477638	ENSMUSP00000033770
ENSMUSP00000033770_RSSSASSPPKKEH_377	0.375419	ENSMUSP00000033770
ENSMUSP00000033770_VPEASASPKQRRS_97	0	ENSMUSP00000033770
ENSMUSP00000033775_KEYHFISTEEMTK_335	0.100717	ENSMUSP00000033775
ENSMUSP00000033842_AKRVSASEEEEVE_78	0.0507185	ENSMUSP00000033842
ENSMUSP00000033842_EKIPDISPPQQAK_1446	0.161679	ENSMUSP00000033842
ENSMUSP00000033842_ERLMALSNEIKNP_1008	0.0672664	ENSMUSP00000033842
ENSMUSP00000033842_HLSPDASFRFIIN_1046	1.22378e-12	ENSMUSP00000033842
ENSMUSP00000033842_IPASTSSDxxxxx_1462	0.222633	ENSMUSP00000033842
ENSMUSP00000033842_LCAKRVSASEEEE_76	0.144334	ENSMUSP00000033842
ENSMUSP00000033842_RASSQSSAGAMTC_62	0	ENSMUSP00000033842
ENSMUSP00000033842_RSQAASYGEAKRQ_96	0.180167	ENSMUSP00000033842
ENSMUSP00000033880_PGGTLFSTTPGGT_43	0.107788	ENSMUSP00000033880
ENSMUSP00000033880_QLPPGDYSTTPGG_33	0.0949166	ENSMUSP00000033880
ENSMUSP00000033947_GESEGLSDDEETI_55	0.58426	ENSMUSP00000033947
ENSMUSP00000033995_GTPNPSTPLPNTV_118	0.262275	ENSMUSP00000033995
ENSMUSP00000034046_IFHKIQSSLGGKV_423	0.148049	ENSMUSP00000034046
ENSMUSP00000034046_IIVIMDSYGSDLV_230	0	ENSMUSP00000034046
ENSMUSP00000034046_KRGLQGSFEELCR_621	0.410661	ENSMUSP00000034046
ENSMUSP00000034091_RAQPAGSPSHQIQ_37	0	ENSMUSP00000034091
ENSMUSP00000034096_LVAPCPSPRAARA_22	0.214637	ENSMUSP00000034096
ENSMUSP00000034097_AATILTSPDLRKQ_333	0.284282	ENSMUSP00000034097
ENSMUSP00000034097_ALRVGASFLQRFF_143	0	ENSMUSP00000034097
ENSMUSP00000034097_MRTQLVSNLKKEG_360	0.325311	ENSMUSP00000034097
ENSMUSP00000034131_RRESPESEGPIYE_786	0	ENSMUSP00000034131
ENSMUSP00000034133_IDPGAVSPEPGKD_432	0.588953	ENSMUSP00000034133
ENSMUSP00000034138_MHPLKVSLEDLYN_123	0.059843	ENSMUSP00000034138
ENSMUSP00000034234_PRYTDQSGEEEED_81	0.337495	ENSMUSP00000034234
ENSMUSP00000034240_AQCRALSVDWPGP_86	0.321227	ENSMUSP00000034240
ENSMUSP00000034244_EELGEGSRKKKTK_289	0.107757	ENSMUSP00000034244
ENSMUSP00000034264_LGLSGGSLVSMLA_49	0	ENSMUSP00000034264
ENSMUSP00000034272_QDMRGLSLDPPKE_168	0.485899	ENSMUSP00000034272
ENSMUSP00000034351_GTRRRESLGKKAK_272	0.253036	ENSMUSP00000034351
ENSMUSP00000034351_KSCHDLSVLxxxx_305	0.226958	ENSMUSP00000034351
ENSMUSP00000034351_PPLHRRSMPVDER_38	0.385793	ENSMUSP00000034351
ENSMUSP00000034351_RDRRRGSTPWGPA_25	0.285892	ENSMUSP00000034351
ENSMUSP00000034355_IQELKGSQERHKE_552	0.450391	ENSMUSP00000034355
ENSMUSP00000034370_LLGKLVSYTNLTQ_90	0	ENSMUSP00000034370
ENSMUSP00000034370_RLESLYSDEEEES_969	0	ENSMUSP00000034370
ENSMUSP00000034396_xMEKSSSCESLGA_6	0	ENSMUSP00000034396
ENSMUSP00000034405_KGVDFESDEDDDD_686	0	ENSMUSP00000034405
ENSMUSP00000034464_KATPTESPEKPPP_278	0	ENSMUSP00000034464
ENSMUSP00000034470_IVRKSMSHQAAIA_304	0	ENSMUSP00000034470
ENSMUSP00000034508_GPSRSSSPGRDTM_266	0.224786	ENSMUSP00000034508
ENSMUSP00000034508_PKASPETLDHLPD_400	0.156784	ENSMUSP00000034508
ENSMUSP00000034534_SLQRVPSYDSFDY_282	0.162774	ENSMUSP00000034534
ENSMUSP00000034539_EAEEAETPSTEEK_21	0.224565	ENSMUSP00000034539
ENSMUSP00000034547_ITPITISVKGKPD_238	0.327167	ENSMUSP00000034547
ENSMUSP00000034570_ASHRLHSPSLSDE_27	0.125446	ENSMUSP00000034570
ENSMUSP00000034650_LPPTRKSEFVVEV_608	0	ENSMUSP00000034650
ENSMUSP00000034717_HTAKKISITERSC_408	0.729222	ENSMUSP00000034717
ENSMUSP00000034717_LAQRAQSLEPYGT_358	0.10229	ENSMUSP00000034717
ENSMUSP00000034717_PGSWWTSTESLCS_83	0.103605	ENSMUSP00000034717
ENSMUSP00000034717_PPARVLSPAECPQ_532	0.0756168	ENSMUSP00000034717
ENSMUSP00000034717_SGTRSRSELCLDL_248	0.0583277	ENSMUSP00000034717
ENSMUSP00000034740_GPDNRESPENWEI_320	0.143601	ENSMUSP00000034740
ENSMUSP00000034740_SPDDDLTDEDNDD_287	0.32042	ENSMUSP00000034740
ENSMUSP00000034740_TTRRQISEDVDGP_309	0.0914094	ENSMUSP00000034740
ENSMUSP00000034756_STPPSAYGSVKPY_24	0	ENSMUSP00000034756
ENSMUSP00000034803_ALPDLPSPDADHK_438	0.0757591	ENSMUSP00000034803
ENSMUSP00000034866_DIIEIKSPDTFVR_140	0.153729	ENSMUSP00000034866
ENSMUSP00000034866_DQKLTKSDRPELT_207	0.48989	ENSMUSP00000034866
ENSMUSP00000034866_SSEKAPSSSSVGI_190	0.233744	ENSMUSP00000034866
ENSMUSP00000034866_VFSVRGTSFEAAA_171	0.370335	ENSMUSP00000034866
ENSMUSP00000034920_SNSLKKSSAELRK_148	0.256945	ENSMUSP00000034920
ENSMUSP00000034944_AMVRRESVVNLEN_299	0.377729	ENSMUSP00000034944
ENSMUSP00000034944_DLRNCESDTEENI_349	0.323673	ENSMUSP00000034944
ENSMUSP00000034946_AVKRRFSDFLGLY_187	0.698021	ENSMUSP00000034946
ENSMUSP00000034987_ISGTAQTLNDSSV_1245	0	ENSMUSP00000034987
ENSMUSP00000034989_KIWLVDSKGLIVK_336	0.53904	ENSMUSP00000034989
ENSMUSP00000035010_NPPVEDSSDEDDK_495	0.523888	ENSMUSP00000035010
ENSMUSP00000035055_AQAKVGSLDNVGH_1046	0.133459	ENSMUSP00000035055
ENSMUSP00000035055_GMAKDMSPLPESE_475	0.171583	ENSMUSP00000035055
ENSMUSP00000035055_GMEGNNTAGSPTD_96	0	ENSMUSP00000035055
ENSMUSP00000035055_GNNTAGSPTDFLE_99	0.343909	ENSMUSP00000035055
ENSMUSP00000035055_KAAEVESVKEQLP_231	0	ENSMUSP00000035055
ENSMUSP00000035055_NNVTPLSEEEVTS_506	0.076896	ENSMUSP00000035055
ENSMUSP00000035055_RSKVGSTENIKHQ_915	0.290506	ENSMUSP00000035055
ENSMUSP00000035055_SEEEVTSVKDMSP_512	0.363502	ENSMUSP00000035055
ENSMUSP00000035055_STVPPCTASPEPV_596	0	ENSMUSP00000035055
ENSMUSP00000035055_VPPCTASPEPVKA_598	0.224165	ENSMUSP00000035055
ENSMUSP00000035099_KKPPGATPPGTPA_216	0	ENSMUSP00000035099
ENSMUSP00000035112_AKGEVVSPLANHR_1139	0	ENSMUSP00000035112
ENSMUSP00000035112_KTCDEGSSPSKPK_1059	0.00677836	ENSMUSP00000035112
ENSMUSP00000035154_DEDGNHSDKEDEQ_50	0.518835	ENSMUSP00000035154
ENSMUSP00000035154_SLLSFDSEDENEx_150	0.248064	ENSMUSP00000035154
ENSMUSP00000035202_MFVHTRSYEDLTE_56	0.1367	ENSMUSP00000035202
ENSMUSP00000035220_KFTRRVSVCAETF_97	0.117221	ENSMUSP00000035220
ENSMUSP00000035222_LLQIQASSGENKY_143	0.256516	ENSMUSP00000035222
ENSMUSP00000035237_CNGSRSSYEGDEE_655	0.0890916	ENSMUSP00000035237
ENSMUSP00000035237_EGKEQLSEVEGSG_675	0	ENSMUSP00000035237
ENSMUSP00000035237_LSEVEGSGEDDQG_680	0.0223088	ENSMUSP00000035237
ENSMUSP00000035486_GQGRKDSAQPPAH_267	0.433402	ENSMUSP00000035486
ENSMUSP00000035512_KILGQQSPEKKLR_867	0	ENSMUSP00000035512
ENSMUSP00000035516_LPKRLKSSTSFAN_326	0.0225076	ENSMUSP00000035516
ENSMUSP00000035516_RLKSSTSFANIQE_329	0	ENSMUSP00000035516
ENSMUSP00000035535_YRRTLDSEEEQPR_575	0	ENSMUSP00000035535
ENSMUSP00000035610_ESKRKLSVGAYVS_748	0	ENSMUSP00000035610
ENSMUSP00000035642_ARGPGGSPSGLQK_26	0.266737	ENSMUSP00000035642
ENSMUSP00000035642_SDDPSLSPRQDRA_136	0.0876114	ENSMUSP00000035642
ENSMUSP00000035644_NEEDPESDPDDHE_169	0.156698	ENSMUSP00000035644
ENSMUSP00000035662_ALGSGISKVQSLK_534	0.302216	ENSMUSP00000035662
ENSMUSP00000035662_SLTSQRSFDQPPL_1438	0.268842	ENSMUSP00000035662
ENSMUSP00000035682_CIKTPKSPLAPEL_368	0.0744752	ENSMUSP00000035682
ENSMUSP00000035773_VRLLFETMEHEGE_550	0.855102	ENSMUSP00000035773
ENSMUSP00000035800_LLASVPSPSSVSR_219	0	ENSMUSP00000035800
ENSMUSP00000035802_SRRDTQSNELIEI_260	0.0397949	ENSMUSP00000035802
ENSMUSP00000035829_AEEGATSDGEKKR_584	0.0875832	ENSMUSP00000035829
ENSMUSP00000035829_GITPWASFKKMVT_598	0.0885701	ENSMUSP00000035829
ENSMUSP00000035829_GNLTKESPDTNGP_1645	0.34332	ENSMUSP00000035829
ENSMUSP00000035829_KGESSASSPEEPE_554	0	ENSMUSP00000035829
ENSMUSP00000035829_KRARKASSSDDEG_682	0	ENSMUSP00000035829
ENSMUSP00000035829_KRVRRPSESDKEE_613	0.0881984	ENSMUSP00000035829
ENSMUSP00000035829_LKQAQSSTEIPLQ_235	0.0850225	ENSMUSP00000035829
ENSMUSP00000035829_PLKKLFSSSGLKK_505	0.286519	ENSMUSP00000035829
ENSMUSP00000035829_PTKPLESPTSPVS_270	0.115801	ENSMUSP00000035829
ENSMUSP00000035829_QEPAEGTDQARLS_344	0.0478181	ENSMUSP00000035829
ENSMUSP00000035829_QTESPESADEQKG_543	0.0442022	ENSMUSP00000035829
ENSMUSP00000035829_TDQARLSADYEKV_350	0.19417	ENSMUSP00000035829
ENSMUSP00000035829_TKESPDTNGPKLT_1648	0	ENSMUSP00000035829
ENSMUSP00000035829_TLVHTVSVAVIDG_873	0	ENSMUSP00000035829
ENSMUSP00000035829_TSAEERSPSWISA_890	0.193776	ENSMUSP00000035829
ENSMUSP00000035829_VRRPSESDKEEEL_615	0.0491209	ENSMUSP00000035829
ENSMUSP00000035964_NVSKKVSWSGRDR_9	0.23931	ENSMUSP00000035964
ENSMUSP00000036003_PAPANDSDNEEDA_1436	0.307401	ENSMUSP00000036003
ENSMUSP00000036003_RRADNCSPVAEEE_267	0	ENSMUSP00000036003
ENSMUSP00000036013_ERGGDVSPSPYSS_384	0.101186	ENSMUSP00000036013
ENSMUSP00000036013_KTEHAPSPSSGGT_526	0.112679	ENSMUSP00000036013
ENSMUSP00000036013_RRILELTPEPDRP_1245	0.00177713	ENSMUSP00000036013
ENSMUSP00000036025_GIILTASHCPGGP_122	0.562643	ENSMUSP00000036025
ENSMUSP00000036035_TEKPPESDDEEMK_415	0.12515	ENSMUSP00000036035
ENSMUSP00000036082_GEVDSDSDPETSA_474	0.147965	ENSMUSP00000036082
ENSMUSP00000036162_DNQDTRSNLDITV_1378	0.379838	ENSMUSP00000036162
ENSMUSP00000036162_KKYLTASQLVPPD_1366	0.606219	ENSMUSP00000036162
ENSMUSP00000036162_TLKRKTSSVSSIS_198	0.245075	ENSMUSP00000036162
ENSMUSP00000036226_LKDRRLSGGAVPS_350	0.647458	ENSMUSP00000036226
ENSMUSP00000036257_EEFGTTTDFSSSP_884	0.1832	ENSMUSP00000036257
ENSMUSP00000036257_EPTAPASEEEFGT_876	0.11392	ENSMUSP00000036257
ENSMUSP00000036265_PLVRASSLEDLVL_253	0.324599	ENSMUSP00000036265
ENSMUSP00000036265_PRGDNASPSPSGT_240	0.155792	ENSMUSP00000036265
ENSMUSP00000036316_GPSSYPSHRSFTK_347	0.00827954	ENSMUSP00000036316
ENSMUSP00000036406_KGRDYCSEEEDIT_115	0.00402868	ENSMUSP00000036406
ENSMUSP00000036410_CRDLSSSPPGPYG_183	0.178	ENSMUSP00000036410
ENSMUSP00000036410_KIMVGSTDDPSVF_39	0.34467	ENSMUSP00000036410
ENSMUSP00000036410_KIPLIKSHNDFVA_107	0.374639	ENSMUSP00000036410
ENSMUSP00000036410_TSCRDLSSSPPGP_181	0.23279	ENSMUSP00000036410
ENSMUSP00000036477_KSMRAASPPSYTL_328	0.120672	ENSMUSP00000036477
ENSMUSP00000036477_LLTKQDSLDIYNE_364	0.149342	ENSMUSP00000036477
ENSMUSP00000036674_KTQRPKSLQLVDS_1765	0.309288	ENSMUSP00000036674
ENSMUSP00000036749_GTRRDSTPSLKTL_199	0.549304	ENSMUSP00000036749
ENSMUSP00000036861_RPALQPSPSIRLP_441	0.188817	ENSMUSP00000036861
ENSMUSP00000036881_KEAEQGSGEEKEE_225	0.0347292	ENSMUSP00000036881
ENSMUSP00000036881_QLSVPASDEEDEV_107	0.0202518	ENSMUSP00000036881
ENSMUSP00000036890_AAAQYSSQKSVEE_132	0.0916474	ENSMUSP00000036890
ENSMUSP00000036890_EISPDSSPERAHY_155	0.360735	ENSMUSP00000036890
ENSMUSP00000036890_GQAAVGSGDAHGD_287	0.115551	ENSMUSP00000036890
ENSMUSP00000036890_KTDFVNSRTAKAY_784	0.615331	ENSMUSP00000036890
ENSMUSP00000036890_LEISPDSSPERAH_154	0.185604	ENSMUSP00000036890
ENSMUSP00000036890_LPRYARSEILGLR_188	0.238325	ENSMUSP00000036890
ENSMUSP00000036890_LRLAGSSGRGDPA_44	0.673015	ENSMUSP00000036890
ENSMUSP00000036890_LRRLEISPDSSPE_151	0	ENSMUSP00000036890
ENSMUSP00000036890_NLHRTSSVPEYVY_82	0.271093	ENSMUSP00000036890
ENSMUSP00000036890_PRSSVRSSLREPG_268	0.00684053	ENSMUSP00000036890
ENSMUSP00000036890_RKLKEQYQDLQMP_573	0.489331	ENSMUSP00000036890
ENSMUSP00000036890_RNIQTNSNKSIGC_555	0.438934	ENSMUSP00000036890
ENSMUSP00000036890_RPPGCGSFSDAVF_207	0.0116167	ENSMUSP00000036890
ENSMUSP00000036890_RSSVRSSLREPGR_269	0.387442	ENSMUSP00000036890
ENSMUSP00000036890_SIGCFGSRSRKLK_564	0.676011	ENSMUSP00000036890
ENSMUSP00000036890_SQARLQSTQSRTA_251	0.277401	ENSMUSP00000036890
ENSMUSP00000036890_TAKAYHSLKDxxx_792	0.714457	ENSMUSP00000036890
ENSMUSP00000036921_WLAAQGSRESLTE_55	0.437075	ENSMUSP00000036921
ENSMUSP00000036923_EGWWFGSLKGKRG_479	0.103151	ENSMUSP00000036923
ENSMUSP00000036924_DTGAEPSPEDSDP_298	0.77794	ENSMUSP00000036924
ENSMUSP00000036924_LPEKVVSPPEPEK_568	0.259285	ENSMUSP00000036924
ENSMUSP00000036924_TAAESDSPLKEDG_612	0.070599	ENSMUSP00000036924
ENSMUSP00000036983_RLGNRKSVVFTSA_325	0.391679	ENSMUSP00000036983
ENSMUSP00000037007_RDPFRDSPLSSRL_24	0.402211	ENSMUSP00000037007
ENSMUSP00000037007_VPAEGRSPPPFPG_87	0.427331	ENSMUSP00000037007
ENSMUSP00000037007_WALPRLSSAWPGT_57	0.378947	ENSMUSP00000037007
ENSMUSP00000037034_RHCRSLSVPVDLS_122	0.261718	ENSMUSP00000037034
ENSMUSP00000037192_NRYSIVSSEEDGM_13	0.379608	ENSMUSP00000037192
ENSMUSP00000037210_ASSVPFTPSSPLL_577	0.121086	ENSMUSP00000037210
ENSMUSP00000037210_DSDYENTQSGDPL_610	0	ENSMUSP00000037210
ENSMUSP00000037210_HGSGADSDYENTQ_605	0.0688382	ENSMUSP00000037210
ENSMUSP00000037251_KQSMDMSPIKIVK_484	0	ENSMUSP00000037251
ENSMUSP00000037324_AGEASASPPVRRV_90	0.131834	ENSMUSP00000037324
ENSMUSP00000037324_ASPQSPSFSGSED_204	0	ENSMUSP00000037324
ENSMUSP00000037324_PYIKKPSLVSDLP_188	0	ENSMUSP00000037324
ENSMUSP00000037324_RGLGPPSPPAPPR_75	0.216209	ENSMUSP00000037324
ENSMUSP00000037341_LKCKRDSFPNFLA_73	0.189325	ENSMUSP00000037341
ENSMUSP00000037341_RYLWDASVEPDPE_14	0.211602	ENSMUSP00000037341
ENSMUSP00000037441_FSASAKSSPVCST_239	0	ENSMUSP00000037441
ENSMUSP00000037441_LSSRSASVDESRP_496	0.451751	ENSMUSP00000037441
ENSMUSP00000037441_YYLRKDSLSMGVS_379	0.394759	ENSMUSP00000037441
ENSMUSP00000037514_DSQSTPSExxxxx_270	0	ENSMUSP00000037514
ENSMUSP00000037536_FPEPEESSERGSY_1557	0.269768	ENSMUSP00000037536
ENSMUSP00000037656_DMQSLASLMSVKP_173	0.243313	ENSMUSP00000037656
ENSMUSP00000037656_KARLGDTPEAPPR_448	0.119842	ENSMUSP00000037656
ENSMUSP00000037656_PPRAHGSFSHVRD_1462	0	ENSMUSP00000037656
ENSMUSP00000037656_TPEPPPSPPETRS_284	0.0523477	ENSMUSP00000037656
ENSMUSP00000037656_VRGSKDSLGGERS_370	0.207532	ENSMUSP00000037656
ENSMUSP00000037656_VRLRRSSVNGEAG_1446	0.269925	ENSMUSP00000037656
ENSMUSP00000037682_HFRGYESPTLSKD_71	0.287266	ENSMUSP00000037682
ENSMUSP00000037850_RCYRAASPTLPRS_2026	0.10676	ENSMUSP00000037850
ENSMUSP00000037854_GRKKTVSFSSMPS_96	0.280331	ENSMUSP00000037854
ENSMUSP00000037854_KTVSFSSMPSEKK_99	0.170039	ENSMUSP00000037854
ENSMUSP00000037854_LLEGEVTDEDEEA_557	0.0545538	ENSMUSP00000037854
ENSMUSP00000037858_AGMKTASGDYIDS_8	0	ENSMUSP00000037858
ENSMUSP00000037884_RNTFEVSRRQSAG_203	0	ENSMUSP00000037884
ENSMUSP00000037970_LGASTPSDKTVDL_646	0.0481554	ENSMUSP00000037970
ENSMUSP00000038075_RMKKSLSAPLHPE_194	0.0159015	ENSMUSP00000038075
ENSMUSP00000038150_TKGRVSSFSMPSS_1832	0	ENSMUSP00000038150
ENSMUSP00000038150_VLSRKQSVFGASS_934	0.564381	ENSMUSP00000038150
ENSMUSP00000038225_RRRTQSSGQDGRP_555	0.213428	ENSMUSP00000038225
ENSMUSP00000038225_YRRRTQSSGQDGR_554	0.207101	ENSMUSP00000038225
ENSMUSP00000038298_DGSEVLSPTKTHH_976	0	ENSMUSP00000038298
ENSMUSP00000038369_IRNKFGSADNIAH_435	0.190069	ENSMUSP00000038369
ENSMUSP00000038421_GRTASDSDEQQWP_1259	0.0407239	ENSMUSP00000038421
ENSMUSP00000038421_KRGRTASDSDEQQ_1257	0	ENSMUSP00000038421
ENSMUSP00000038421_NEDEQNSPPKKGK_1283	0.0114707	ENSMUSP00000038421
ENSMUSP00000038421_QQSRAESPETSAV_1359	0	ENSMUSP00000038421
ENSMUSP00000038421_SSEMDHSENEDYT_1182	0.0750938	ENSMUSP00000038421
ENSMUSP00000038486_RRDSLTSPEDELG_788	0	ENSMUSP00000038486
ENSMUSP00000038514_EGARVASPTSGLK_1089	0.207209	ENSMUSP00000038514
ENSMUSP00000038514_PSFPASSPKVAYN_616	0.161765	ENSMUSP00000038514
ENSMUSP00000038749_GKSHRRTSLPCIP_309	0.282952	ENSMUSP00000038749
ENSMUSP00000038749_RRDRSASIKPHEA_462	0.442964	ENSMUSP00000038749
ENSMUSP00000038749_SENYTCSDSEEGL_405	0.221564	ENSMUSP00000038749
ENSMUSP00000038761_FLEDSPSLKDIML_534	0.253818	ENSMUSP00000038761
ENSMUSP00000038761_GRQRRPSTIAEQT_358	0.139797	ENSMUSP00000038761
ENSMUSP00000038761_REGRRASDTSLTQ_587	0.217771	ENSMUSP00000038761
ENSMUSP00000038763_SQEAASSFGDDRL_248	0.426662	ENSMUSP00000038763
ENSMUSP00000038958_SADGRATPSENLV_203	0.185588	ENSMUSP00000038958
ENSMUSP00000039029_ATDCRKTSDPDVI_155	0.18491	ENSMUSP00000039029
ENSMUSP00000039029_SPHGLDSDxxxxx_305	0.0311803	ENSMUSP00000039029
ENSMUSP00000039072_GLFRRGSLLGSMK_216	0.245454	ENSMUSP00000039072
ENSMUSP00000039072_IRSPLRTSLASLR_161	0.264091	ENSMUSP00000039072
ENSMUSP00000039072_KESPHFYRKGTTP_456	0.372316	ENSMUSP00000039072
ENSMUSP00000039072_PPSPKESPHFYRK_452	0.420343	ENSMUSP00000039072
ENSMUSP00000039072_SHSPQPSSPEPSK_479	0.307066	ENSMUSP00000039072
ENSMUSP00000039072_SPKQSHSPQPSSP_475	0.165169	ENSMUSP00000039072
ENSMUSP00000039109_PGGRPITPPRNSA_320	0	ENSMUSP00000039109
ENSMUSP00000039110_KDELTESPKYIQK_234	0.043376	ENSMUSP00000039110
ENSMUSP00000039110_QISYNCSDLDQSN_247	0	ENSMUSP00000039110
ENSMUSP00000039110_VLHKSKSEEAHAE_329	0.406743	ENSMUSP00000039110
ENSMUSP00000039133_KRARGISPIVFDR_309	0.0777632	ENSMUSP00000039133
ENSMUSP00000039134_DTSAEQSDHDDEV_884	0	ENSMUSP00000039134
ENSMUSP00000039134_SPSRTRSPDVISS_733	0.0478862	ENSMUSP00000039134
ENSMUSP00000039172_AQAQLPSPPAAKx_157	0.331577	ENSMUSP00000039172
ENSMUSP00000039172_SWLRRASAPLPGF_16	0.670007	ENSMUSP00000039172
ENSMUSP00000039178_GGREPSTTSGGGQ_168	0	ENSMUSP00000039178
ENSMUSP00000039178_QLNRAGSISTLDS_180	0.490598	ENSMUSP00000039178
ENSMUSP00000039360_ENHLRRSIVVIDP_1655	0.0170395	ENSMUSP00000039360
ENSMUSP00000039361_SSGRRVSLHCLLD_124	0.250331	ENSMUSP00000039361
ENSMUSP00000039493_TVSKRSSLDEKQK_92	0.509212	ENSMUSP00000039493
ENSMUSP00000039566_APPRASSLGETDE_582	0.0446436	ENSMUSP00000039566
ENSMUSP00000039566_LRPKSKSEYELSI_621	0.410151	ENSMUSP00000039566
ENSMUSP00000039566_TSTFCGTPEFLAP_819	0	ENSMUSP00000039566
ENSMUSP00000039632_LASSGNSPISQRR_192	0.0633809	ENSMUSP00000039632
ENSMUSP00000039632_LKSRSFSLASSGN_185	0.0536532	ENSMUSP00000039632
ENSMUSP00000039632_RSFSLASSGNSPI_188	0.186518	ENSMUSP00000039632
ENSMUSP00000039632_VMKVSESEGKLEG_21	0	ENSMUSP00000039632
ENSMUSP00000039657_ACVVHGSDLKDMT_668	0.265979	ENSMUSP00000039657
ENSMUSP00000039657_CKVDNSSLTGESE_217	0.235468	ENSMUSP00000039657
ENSMUSP00000039657_ELKKEVSMDDHKL_40	0.638589	ENSMUSP00000039657
ENSMUSP00000039657_GCKVDNSSLTGES_216	0.400986	ENSMUSP00000039657
ENSMUSP00000039657_LDDILRYHTEIVF_684	0.105489	ENSMUSP00000039657
ENSMUSP00000039657_MDDHKLSLDELHR_47	0.415608	ENSMUSP00000039657
ENSMUSP00000039657_SEPQTRSPDFTNE_228	0.470012	ENSMUSP00000039657
ENSMUSP00000039657_SSLTGESEPQTRS_222	0.42888	ENSMUSP00000039657
ENSMUSP00000039657_VEIPFNSTNKYQL_484	0.469163	ENSMUSP00000039657
ENSMUSP00000039657_YEPAAVSEHGDKK_16	0.41491	ENSMUSP00000039657
ENSMUSP00000039688_YVDEDNSDGETVD_142	0	ENSMUSP00000039688
ENSMUSP00000039737_DSEEEVSLLGNQD_700	0.130784	ENSMUSP00000039737
ENSMUSP00000039737_TLVRKDSEEEVSL_695	0.215969	ENSMUSP00000039737
ENSMUSP00000039797_RFTRRASVCAEAY_112	0	ENSMUSP00000039797
ENSMUSP00000039801_RMQGLNTAFDRLR_59	0	ENSMUSP00000039801
ENSMUSP00000039900_KVVRKVSLLPGGG_1353	0.28138	ENSMUSP00000039900
ENSMUSP00000039900_NVPRSRSDVDMDA_665	0.308129	ENSMUSP00000039900
ENSMUSP00000039900_PPRTRNSGIWDSP_1321	0.291974	ENSMUSP00000039900
ENSMUSP00000039900_QRLSTGSFPEDLL_622	0	ENSMUSP00000039900
ENSMUSP00000040045_QDSYPGSPSLSPR_393	0	ENSMUSP00000040045
ENSMUSP00000040126_GLAARRSEGALQV_279	0.311174	ENSMUSP00000040126
ENSMUSP00000040126_LDPGSRTPDGEPR_292	0.121924	ENSMUSP00000040126
ENSMUSP00000040126_RGSGRSSPAPNPA_167	0.0903557	ENSMUSP00000040126
ENSMUSP00000040126_SARSPSSPYSVET_31	0.331802	ENSMUSP00000040126
ENSMUSP00000040220_IKKRVPSPLPKMA_98	0.136518	ENSMUSP00000040220
ENSMUSP00000040307_GQPRRRSIQDLTV_439	0.0176354	ENSMUSP00000040307
ENSMUSP00000040307_KRGHRKTASFGNI_415	0	ENSMUSP00000040307
ENSMUSP00000040307_SEGKRMSADMSEI_389	0.144814	ENSMUSP00000040307
ENSMUSP00000040429_EHRCSSSDDDTDV_144	0.693161	ENSMUSP00000040429
ENSMUSP00000040429_RRGREPSSSQPVV_164	0.775333	ENSMUSP00000040429
ENSMUSP00000040431_GGSPDKSPSAQEL_24	0.216622	ENSMUSP00000040431
ENSMUSP00000040431_GTGGGGSPDKSPS_20	0.628359	ENSMUSP00000040431
ENSMUSP00000040596_ENSAAPSPGRPQS_116	0.284422	ENSMUSP00000040596
ENSMUSP00000040596_PAPLNGSAAELPA_345	0.0317549	ENSMUSP00000040596
ENSMUSP00000040596_SPGRPQSASPAKE_122	0.105438	ENSMUSP00000040596
ENSMUSP00000040596_TLSEAGSTAGPAE_248	0	ENSMUSP00000040596
ENSMUSP00000040647_STSRKDSISEDEM_511	0.0234268	ENSMUSP00000040647
ENSMUSP00000040765_AEYIYPSLESDDD_817	0	ENSMUSP00000040765
ENSMUSP00000040771_GLEKDGSFEGLTV_648	0.0770215	ENSMUSP00000040771
ENSMUSP00000040775_GYERVNSPEEVKD_513	0.905957	ENSMUSP00000040775
ENSMUSP00000040846_QPTKGNSPVTAKK_361	0.0398644	ENSMUSP00000040846
ENSMUSP00000040847_GPARPPSPEPSPS_274	0	ENSMUSP00000040847
ENSMUSP00000040946_GVAPADSPDAPRR_738	0.427963	ENSMUSP00000040946
ENSMUSP00000041022_SIPRADTLDEYxx_129	0	ENSMUSP00000041022
ENSMUSP00000041082_GHRRSASCGSPLS_619	0.265687	ENSMUSP00000041082
ENSMUSP00000041082_RSASCGSPLSGNT_622	0.19396	ENSMUSP00000041082
ENSMUSP00000041104_GTPRSLSAIDRAG_267	0.397887	ENSMUSP00000041104
ENSMUSP00000041104_RAIASATEGGSVP_117	0.113074	ENSMUSP00000041104
ENSMUSP00000041135_THHRAFSFSLPRP_575	0.0478685	ENSMUSP00000041135
ENSMUSP00000041145_SPRDLQSPDFTAG_1046	0.184851	ENSMUSP00000041145
ENSMUSP00000041184_AWRDPLSPFAVGG_189	0	ENSMUSP00000041184
ENSMUSP00000041184_EKARANSPPREFP_153	0.271279	ENSMUSP00000041184
ENSMUSP00000041227_KHQRQLSLPLTQS_564	0.0887984	ENSMUSP00000041227
ENSMUSP00000041243_LRQRRASSPGYID_372	0	ENSMUSP00000041243
ENSMUSP00000041243_PRARRFSSGGEEE_502	0.343253	ENSMUSP00000041243
ENSMUSP00000041243_RARRFSSGGEEED_503	0.0100164	ENSMUSP00000041243
ENSMUSP00000041243_RQRRASSPGYIDS_373	0.383389	ENSMUSP00000041243
ENSMUSP00000041243_YSRQGMSPTFSRS_388	0.132304	ENSMUSP00000041243
ENSMUSP00000041282_SGKLKISPEQHWD_88	0.114893	ENSMUSP00000041282
ENSMUSP00000041282_SGQLVDSIAKTRD_255	0	ENSMUSP00000041282
ENSMUSP00000041282_TPSSPMYVDxxxx_395	0.100042	ENSMUSP00000041282
ENSMUSP00000041299_IAPPLVTPDEPKG_623	0.0981865	ENSMUSP00000041299
ENSMUSP00000041328_APTGPVSDTEEEP_923	0	ENSMUSP00000041328
ENSMUSP00000041328_PAGDRNSVGSEGS_403	0	ENSMUSP00000041328
ENSMUSP00000041328_PKRRSHSLSRPGP_799	0.272198	ENSMUSP00000041328
ENSMUSP00000041328_PPARSPSQESIGA_696	0	ENSMUSP00000041328
ENSMUSP00000041328_PPPKRLSSVSGST_874	0	ENSMUSP00000041328
ENSMUSP00000041328_VGLSPDSPAGDRN_396	0.421931	ENSMUSP00000041328
ENSMUSP00000041361_AHRGAESQEEPVL_751	0.0423731	ENSMUSP00000041361
ENSMUSP00000041361_RDRRRASMCSGGT_345	0.37344	ENSMUSP00000041361
ENSMUSP00000041361_RRASMCSGGTVGE_348	0.233465	ENSMUSP00000041361
ENSMUSP00000041361_RRSRRHSIQNIKS_367	0.534732	ENSMUSP00000041361
ENSMUSP00000041361_SMCSGGTVGEQQG_351	0.202623	ENSMUSP00000041361
ENSMUSP00000041447_GDWCVPSTEPKNT_395	0.444443	ENSMUSP00000041447
ENSMUSP00000041450_HEGGCGSPAGGEA_54	0.150804	ENSMUSP00000041450
ENSMUSP00000041495_RQNRLNSPPSTIY_208	0	ENSMUSP00000041495
ENSMUSP00000041732_SLPRASSLNENVD_100	0.114039	ENSMUSP00000041732
ENSMUSP00000041831_DRQIADTPPHVAA_71	0.115277	ENSMUSP00000041831
ENSMUSP00000041831_EPDRPRSPTGPSN_222	0.202054	ENSMUSP00000041831
ENSMUSP00000041831_PTGPSNSFLANMG_229	0.476061	ENSMUSP00000041831
ENSMUSP00000041831_RRPDPDSDEDEDY_155	0.019852	ENSMUSP00000041831
ENSMUSP00000041907_EFKQTSSFLVxxx_297	0.143317	ENSMUSP00000041907
ENSMUSP00000041907_GKKVIYSQPSTRS_282	0.0637944	ENSMUSP00000041907
ENSMUSP00000041907_VIYSQPSTRSEGE_285	0.526245	ENSMUSP00000041907
ENSMUSP00000041912_ESGGPLTPRRVSS_529	0.117388	ENSMUSP00000041912
ENSMUSP00000041920_EKLDGESDKEQFD_1137	0	ENSMUSP00000041920
ENSMUSP00000041920_GIIRSVSNEGLTL_456	0.165954	ENSMUSP00000041920
ENSMUSP00000041920_PRLRRFSPSQVPI_1009	0.0907873	ENSMUSP00000041920
ENSMUSP00000041925_SAPRRPTANGDYD_207	0.267236	ENSMUSP00000041925
ENSMUSP00000041985_DSKTAPSSPLTSP_264	0.0889477	ENSMUSP00000041985
ENSMUSP00000041985_SKTAPSSPLTSPS_265	0.0205855	ENSMUSP00000041985
ENSMUSP00000041985_SLVKSLSTEVEPK_195	0.215942	ENSMUSP00000041985
ENSMUSP00000041985_VLSSSASSSALSS_177	0	ENSMUSP00000041985
ENSMUSP00000042009_RFCRSSSMADRSS_20	0.34117	ENSMUSP00000042009
ENSMUSP00000042028_SREKRNSWATEPT_398	0.0994946	ENSMUSP00000042028
ENSMUSP00000042053_HPWYGITPTSSPK_477	0.0597126	ENSMUSP00000042053
ENSMUSP00000042053_KDPAPPSPTSTSP_128	0.421483	ENSMUSP00000042053
ENSMUSP00000042053_KPSPSASPTVRKA_651	0.404625	ENSMUSP00000042053
ENSMUSP00000042053_PFNRKPSPSASPT_647	0.445688	ENSMUSP00000042053
ENSMUSP00000042053_PPVGSASPQLQIK_628	0.167885	ENSMUSP00000042053
ENSMUSP00000042053_PRAPSASPLAIHA_496	0.222044	ENSMUSP00000042053
ENSMUSP00000042053_SESSALTPPTPRP_311	0.25182	ENSMUSP00000042053
ENSMUSP00000042053_WYGITPTSSPKTK_479	0.276725	ENSMUSP00000042053
ENSMUSP00000042155_DGGWEWSDDEFDE_339	0	ENSMUSP00000042155
ENSMUSP00000042177_CGVRKRSYSAGNA_323	0.330337	ENSMUSP00000042177
ENSMUSP00000042177_VRKRSYSAGNASQ_325	0.0531491	ENSMUSP00000042177
ENSMUSP00000042186_PSTAPGTPTLRKR_646	0.443572	ENSMUSP00000042186
ENSMUSP00000042186_RKAHVPSDGKAIV_404	0.286478	ENSMUSP00000042186
ENSMUSP00000042215_DVSEKTSLADQEE_29	0.854192	ENSMUSP00000042215
ENSMUSP00000042215_NLYRSESLQQNLL_1126	0.069557	ENSMUSP00000042215
ENSMUSP00000042265_KILLVDSPGMGDG_607	0	ENSMUSP00000042265
ENSMUSP00000042271_AGDGLLTPDTQKG_217	0.176492	ENSMUSP00000042271
ENSMUSP00000042271_AKDDDDSDIPTAQ_479	0.188002	ENSMUSP00000042271
ENSMUSP00000042271_DISQGGSKATTPA_258	0.0829121	ENSMUSP00000042271
ENSMUSP00000042271_GEELSESGQVDKA_801	0	ENSMUSP00000042271
ENSMUSP00000042271_GYKGSSTPTKGIE_351	0.255263	ENSMUSP00000042271
ENSMUSP00000042271_KTRDGGSVVGASV_691	0.172422	ENSMUSP00000042271
ENSMUSP00000042271_PSVKKRSSTLSQL_579	0.269004	ENSMUSP00000042271
ENSMUSP00000042271_RNVSTESGENEEK_318	0.115318	ENSMUSP00000042271
ENSMUSP00000042271_RSASQSSLDKLDQ_719	0.0565656	ENSMUSP00000042271
ENSMUSP00000042271_SAIPPDTPSKEDN_278	0	ENSMUSP00000042271
ENSMUSP00000042271_SKQRSASQSSLDK_716	0.270534	ENSMUSP00000042271
ENSMUSP00000042271_TQKGGETPGSEQW_226	0.361293	ENSMUSP00000042271
ENSMUSP00000042271_VKKRSSTLSQLPG_581	0.182045	ENSMUSP00000042271
ENSMUSP00000042364_KRPQRATSNVFAM_19	0.155584	ENSMUSP00000042364
ENSMUSP00000042602_DGEEPKSEPETKK_18	0.251509	ENSMUSP00000042602
ENSMUSP00000042625_KKEMTTSADQIAE_487	0	ENSMUSP00000042625
ENSMUSP00000042625_RIPHSSSSENIRD_1217	0	ENSMUSP00000042625
ENSMUSP00000042762_APFFRESPVGRKD_147	0.189831	ENSMUSP00000042762
ENSMUSP00000042844_DDHDYGSWGNYNN_284	0.286171	ENSMUSP00000042844
ENSMUSP00000042875_LEAVTPSPSFQQR_401	0.115967	ENSMUSP00000042875
ENSMUSP00000042919_AGTVPHSQEEDSQ_109	0.448769	ENSMUSP00000042919
ENSMUSP00000042919_HSQEEDSQEEEED_114	0.475644	ENSMUSP00000042919
ENSMUSP00000042919_PSIEPLTPPPLYD_230	0.14131	ENSMUSP00000042919
ENSMUSP00000042967_KKTSFGSLKDEDR_34	0.0122057	ENSMUSP00000042967
ENSMUSP00000043103_DDRRSKSIEEREE_282	0.133826	ENSMUSP00000043103
ENSMUSP00000043103_PQSRTHSPPQWKQ_881	0.0984117	ENSMUSP00000043103
ENSMUSP00000043123_NRRERFSPPRHEL_67	0	ENSMUSP00000043123
ENSMUSP00000043123_PPRHELSPPQKRM_74	0	ENSMUSP00000043123
ENSMUSP00000043240_DKESVPSASPAGT_2078	0.0295571	ENSMUSP00000043240
ENSMUSP00000043240_ESVPSASPAGTPK_2080	0.518409	ENSMUSP00000043240
ENSMUSP00000043240_KEYLSQSCPSVSS_1710	1	ENSMUSP00000043240
ENSMUSP00000043240_MPRSLPSHMEEAP_1728	0	ENSMUSP00000043240
ENSMUSP00000043240_TGSLRDSRAQSPV_1039	0.077961	ENSMUSP00000043240
ENSMUSP00000043543_PAPSPQTSLPNPI_24	0.290376	ENSMUSP00000043543
ENSMUSP00000043543_SRTPAPSPQTSLP_21	0.0637031	ENSMUSP00000043543
ENSMUSP00000043562_LFAQHDSPAKKCR_165	0.211397	ENSMUSP00000043562
ENSMUSP00000043562_RAPRPGSTEVPAA_11	0.326789	ENSMUSP00000043562
ENSMUSP00000043575_AAERSRSPVDSPV_8	0.158581	ENSMUSP00000043575
ENSMUSP00000043575_FAPEPSSPGAARA_25	0	ENSMUSP00000043575
ENSMUSP00000043575_MFAPEPSSPGAAR_24	0.0182884	ENSMUSP00000043575
ENSMUSP00000043583_EHDPSESIDEFNK_198	0.125525	ENSMUSP00000043583
ENSMUSP00000043583_GEPQEESPLKSKS_177	0.0789861	ENSMUSP00000043583
ENSMUSP00000043583_HRRIDISPSALRK_656	0	ENSMUSP00000043583
ENSMUSP00000043583_HSTRQKSPEIHRR_646	0	ENSMUSP00000043583
ENSMUSP00000043583_KELFDYSPPLHKS_510	0.108913	ENSMUSP00000043583
ENSMUSP00000043583_KQKFHDSEGDDTE_395	0.0841936	ENSMUSP00000043583
ENSMUSP00000043583_RIDISPSALRKHT_658	0.150507	ENSMUSP00000043583
ENSMUSP00000043583_SIFREESPLRIKM_529	0.270301	ENSMUSP00000043583
ENSMUSP00000043583_VKKEVQSPEQVKS_494	0.164341	ENSMUSP00000043583
ENSMUSP00000043587_YGRQALSPADVEK_154	0.23076	ENSMUSP00000043587
ENSMUSP00000043618_NCSSLGSPSEPPQ_156	0	ENSMUSP00000043618
ENSMUSP00000043724_DRLGQKSPDANMP_333	0.172203	ENSMUSP00000043724
ENSMUSP00000043724_IVSPFHSPPSTPS_120	0.272574	ENSMUSP00000043724
ENSMUSP00000043724_KIKVKSSPLIEKL_83	0.108402	ENSMUSP00000043724
ENSMUSP00000043724_KPRRRNTCNSTEK_243	0.05712	ENSMUSP00000043724
ENSMUSP00000043724_PEELVRTPEEANA_256	0.277708	ENSMUSP00000043724
ENSMUSP00000043724_PLEPSCSPGADHA_380	0.215197	ENSMUSP00000043724
ENSMUSP00000043724_QNEKAVSMDDIPI_401	0.242378	ENSMUSP00000043724
ENSMUSP00000043724_QNGEEKSPSGASH_68	0.0831596	ENSMUSP00000043724
ENSMUSP00000043724_RFRRSQSDCGDFR_179	0.0433867	ENSMUSP00000043724
ENSMUSP00000043724_RNTCNSTEKPEEL_247	0.224632	ENSMUSP00000043724
ENSMUSP00000043803_VNGRKTSLDVSNS_651	0.180559	ENSMUSP00000043803
ENSMUSP00000043901_DQVLNFSDAEDLI_282	0.117622	ENSMUSP00000043901
ENSMUSP00000043909_SPKEKDSPHMQDP_326	0	ENSMUSP00000043909
ENSMUSP00000044004_GHGSRHSLASTDE_4521	0.00589677	ENSMUSP00000044004
ENSMUSP00000044048_DGSLPSTPPPPEE_144	0.402182	ENSMUSP00000044048
ENSMUSP00000044078_LLKRSCSVPLPSN_379	0.124408	ENSMUSP00000044078
ENSMUSP00000044248_ARAKRPSVSFAEG_590	0.359766	ENSMUSP00000044248
ENSMUSP00000044268_VEEGFCSPKPSEI_889	0	ENSMUSP00000044268
ENSMUSP00000044276_RSKAELSEEKVDP_620	0.051473	ENSMUSP00000044276
ENSMUSP00000044441_APRDLPSPLPTKR_48	0.406519	ENSMUSP00000044441
ENSMUSP00000044441_KRTRTYSATARAS_59	0.349427	ENSMUSP00000044441
ENSMUSP00000044482_ELLQFYTSAAEES_178	0	ENSMUSP00000044482
ENSMUSP00000044482_KRNESSSSVQNYF_201	0	ENSMUSP00000044482
ENSMUSP00000044482_PLKRNESSSSVQN_199	0.224347	ENSMUSP00000044482
ENSMUSP00000044491_TFPRSLSIESLCP_234	0.237063	ENSMUSP00000044491
ENSMUSP00000044502_GIGEPQSPSRRVF_74	0.194573	ENSMUSP00000044502
ENSMUSP00000044535_KMSRKLSLPTDLK_760	0	ENSMUSP00000044535
ENSMUSP00000044535_RKSRQPSGAGLCD_693	0.0163978	ENSMUSP00000044535
ENSMUSP00000044554_ENHLNNSDKEVDE_339	0.0588159	ENSMUSP00000044554
ENSMUSP00000044577_KNRAKRSLTESLE_497	0.250331	ENSMUSP00000044577
ENSMUSP00000044577_QSARPSTPEPDCT_1242	0.137719	ENSMUSP00000044577
ENSMUSP00000044577_RKKLHSSSSVPNF_698	0.266143	ENSMUSP00000044577
ENSMUSP00000044604_AQFPRFSPVLGRA_495	0.0611447	ENSMUSP00000044604
ENSMUSP00000044624_KPLFFSSKEDIRS_937	0.0376585	ENSMUSP00000044624
ENSMUSP00000044624_LEEDRCSNSADMT_521	0.19832	ENSMUSP00000044624
ENSMUSP00000044693_GSPARHSPLDVPV_520	0.461429	ENSMUSP00000044693
ENSMUSP00000044693_QQKRMASPWEESS_349	0.597004	ENSMUSP00000044693
ENSMUSP00000044693_QRERVISPGPNFQ_278	0.793133	ENSMUSP00000044693
ENSMUSP00000044693_SGPQCSSPTCQEE_385	0.365332	ENSMUSP00000044693
ENSMUSP00000044827_HGEDEDSDNEDNK_722	0.197712	ENSMUSP00000044827
ENSMUSP00000044898_CADHDISPDTSLR_498	0.158767	ENSMUSP00000044898
ENSMUSP00000044898_ESQSSQSPSPKRE_857	0	ENSMUSP00000044898
ENSMUSP00000044898_RRSRFHSPSTTWS_821	0.109263	ENSMUSP00000044898
ENSMUSP00000044898_VSQSQKSPVSNYS_336	0.119899	ENSMUSP00000044898
ENSMUSP00000044955_DRWLDESDAEMEL_114	0.346699	ENSMUSP00000044955
ENSMUSP00000044955_RLEREGSPETLTN_138	0.264458	ENSMUSP00000044955
ENSMUSP00000045084_LFLRQQSLGGSES_524	0.136215	ENSMUSP00000045084
ENSMUSP00000045084_LGLGGGSPGASTP_914	0.229607	ENSMUSP00000045084
ENSMUSP00000045084_VRSRRPSLGELLL_877	0.137708	ENSMUSP00000045084
ENSMUSP00000045099_GLSRRSSTSSEPT_850	0.0272265	ENSMUSP00000045099
ENSMUSP00000045099_IPRTPLSPSPMKT_886	4.2804e-13	ENSMUSP00000045099
ENSMUSP00000045110_ARVFFQSPRGGTG_25	0.395442	ENSMUSP00000045110
ENSMUSP00000045110_RGMRKLSPPQKKS_157	0.729387	ENSMUSP00000045110
ENSMUSP00000045134_HQTTRRSLSSLSL_313	0.0520654	ENSMUSP00000045134
ENSMUSP00000045134_LPTRQASQMDALA_325	0.292957	ENSMUSP00000045134
ENSMUSP00000045134_RSLSSLSLPTRQA_318	0.35875	ENSMUSP00000045134
ENSMUSP00000045154_EEEKDDSNEEENK_247	0	ENSMUSP00000045154
ENSMUSP00000045154_EEENKDSLVDDEE_255	0	ENSMUSP00000045154
ENSMUSP00000045216_DPTEEESPVxxxx_491	0	ENSMUSP00000045216
ENSMUSP00000045216_GKEDEASTDVDEK_461	0.427113	ENSMUSP00000045216
ENSMUSP00000045216_KEDEASTDVDEKP_462	0.269139	ENSMUSP00000045216
ENSMUSP00000045216_KLKSKESLQEAGK_213	0.419967	ENSMUSP00000045216
ENSMUSP00000045216_TDLIGGSPKGEKL_230	0.0929235	ENSMUSP00000045216
ENSMUSP00000045216_TMKAAQSPQQHSS_477	0	ENSMUSP00000045216
ENSMUSP00000045239_EATRKVSEIEDQL_2655	0.315532	ENSMUSP00000045239
ENSMUSP00000045239_LLNRSDSSPEENG_548	0	ENSMUSP00000045239
ENSMUSP00000045284_EAAVEVSQLRDPQ_193	0	ENSMUSP00000045284
ENSMUSP00000045284_RAEVLDSTKSSKE_99	0.204305	ENSMUSP00000045284
ENSMUSP00000045315_DTSSQLSLRRRTS_484	0.33896	ENSMUSP00000045315
ENSMUSP00000045376_GEETVESDDDKDE_156	0	ENSMUSP00000045376
ENSMUSP00000045413_DKGELVSDEEEDT_959	0.0826329	ENSMUSP00000045413
ENSMUSP00000045413_SDEEEDTxxxxxx_965	0.143483	ENSMUSP00000045413
ENSMUSP00000045445_RSASPSTQPEKHP_240	0	ENSMUSP00000045445
ENSMUSP00000045445_SRARAPSPGDYKS_411	0	ENSMUSP00000045445
ENSMUSP00000045480_EEGCQGSPQRRGP_194	0	ENSMUSP00000045480
ENSMUSP00000045530_TSLKQASPVAFKK_367	0.237003	ENSMUSP00000045530
ENSMUSP00000045803_LQHQPPSPKQLEE_93	0	ENSMUSP00000045803
ENSMUSP00000046044_AGGGRGSLDVTLT_56	0.0343311	ENSMUSP00000046044
ENSMUSP00000046129_PEEKPGSRGLVDQ_3329	0.449616	ENSMUSP00000046129
ENSMUSP00000046129_RDGFGLSPGIEKT_3676	0.328348	ENSMUSP00000046129
ENSMUSP00000046337_APSSAPSTPLSTD_254	0.39038	ENSMUSP00000046337
ENSMUSP00000046337_DRPRKKSAPETLT_276	0.240633	ENSMUSP00000046337
ENSMUSP00000046388_ERLLRSSADSLPG_378	0.0328889	ENSMUSP00000046388
ENSMUSP00000046388_KERLLRSSADSLP_377	0.0164721	ENSMUSP00000046388
ENSMUSP00000046524_TLGDRSSLENDTP_199	0.492598	ENSMUSP00000046524
ENSMUSP00000046524_VPQYQPSVSSAGS_168	0.253807	ENSMUSP00000046524
ENSMUSP00000046530_RSLPEESGEETDT_64	0.214794	ENSMUSP00000046530
ENSMUSP00000046584_GVEGDVTDEDEGA_585	0.146856	ENSMUSP00000046584
ENSMUSP00000046595_GDSGYPSEKRSDL_444	0.212843	ENSMUSP00000046595
ENSMUSP00000046636_SELSVKSCESDAP_95	0.212646	ENSMUSP00000046636
ENSMUSP00000046905_DDRQQLSEEEKGN_206	0	ENSMUSP00000046905
ENSMUSP00000046905_EDKLQNSDDDEEK_179	0.0140008	ENSMUSP00000046905
ENSMUSP00000046905_HKKYVISDEEEEE_659	0.137913	ENSMUSP00000046905
ENSMUSP00000046905_KAKKLNSDEEGES_631	0	ENSMUSP00000046905
ENSMUSP00000047083_EHGPFRSVEDLVR_173	0.506856	ENSMUSP00000047083
ENSMUSP00000047083_FEICVSSKGNSAQ_102	0	ENSMUSP00000047083
ENSMUSP00000047083_SHNRKFSAACNFS_25	0.0401158	ENSMUSP00000047083
ENSMUSP00000047113_AGLQKAYSPTCSP_1391	0	ENSMUSP00000047113
ENSMUSP00000047113_TVSPGGYMVPKGT_1064	0	ENSMUSP00000047113
ENSMUSP00000047119_EETRELSPEQSTA_505	0.0757811	ENSMUSP00000047119
ENSMUSP00000047186_QEWESTSPPKPTV_51	0.123461	ENSMUSP00000047186
ENSMUSP00000047202_GESSTESDEDEEE_82	0.166099	ENSMUSP00000047202
ENSMUSP00000047308_DEYEYVSDDGELK_677	0.053905	ENSMUSP00000047308
ENSMUSP00000047308_EKEEPPSPVETTP_474	0.0151654	ENSMUSP00000047308
ENSMUSP00000047308_KCKESASPTIPNL_536	0	ENSMUSP00000047308
ENSMUSP00000047308_KRTAKNSVDLEDY_848	0.133004	ENSMUSP00000047308
ENSMUSP00000047387_PSSARASPLLSDK_1709	0.188186	ENSMUSP00000047387
ENSMUSP00000047393_RRSYNVTPPPIEE_122	0.100283	ENSMUSP00000047393
ENSMUSP00000047402_EAAAPASQNGDDL_15	0.0422961	ENSMUSP00000047402
ENSMUSP00000047467_IRPNSPYDLCNRF_1029	0	ENSMUSP00000047467
ENSMUSP00000047588_GQNEKASDLETKL_149	0.176078	ENSMUSP00000047588
ENSMUSP00000047588_KSKVTGSPAEEDE_174	0	ENSMUSP00000047588
ENSMUSP00000047639_SLSRRESDIRPNK_515	0.481194	ENSMUSP00000047639
ENSMUSP00000047639_WRARAKSDLQLGG_812	0.210295	ENSMUSP00000047639
ENSMUSP00000047672_EKRPRPSTPAEED_930	0.125802	ENSMUSP00000047672
ENSMUSP00000047697_DDEKEASENETDI_6348	0	ENSMUSP00000047697
ENSMUSP00000047697_EASENETDIEDPR_6352	0.0311481	ENSMUSP00000047697
ENSMUSP00000047697_KLSRTNSMSFLPV_4096	0.26124	ENSMUSP00000047697
ENSMUSP00000047705_RSGLLNSTSDSDL_320	0.116088	ENSMUSP00000047705
ENSMUSP00000047705_TNMIPGSPGSAEL_873	0.0664691	ENSMUSP00000047705
ENSMUSP00000047705_VGPGSASPVASIR_241	0.00271704	ENSMUSP00000047705
ENSMUSP00000047776_PVHRRGSFPLAAS_67	0	ENSMUSP00000047776
ENSMUSP00000047812_RAERTASEINFDK_335	0.204289	ENSMUSP00000047812
ENSMUSP00000047839_FPERGPSPRPPAA_203	0.194831	ENSMUSP00000047839
ENSMUSP00000047839_LPWRESSLDGLGA_291	0.303517	ENSMUSP00000047839
ENSMUSP00000047839_MARYSTSPVPEHF_73	0.108484	ENSMUSP00000047839
ENSMUSP00000047839_PLKRRGSMEQSPA_522	0.294933	ENSMUSP00000047839
ENSMUSP00000047839_RAVLPGSPIFSRA_394	0.184408	ENSMUSP00000047839
ENSMUSP00000047839_RSESAPSLHPYSP_105	0.112309	ENSMUSP00000047839
ENSMUSP00000047839_TRPLSPTRLQPAL_487	0.0923454	ENSMUSP00000047839
ENSMUSP00000047839_VFTRPASPGLQLL_279	0	ENSMUSP00000047839
ENSMUSP00000047881_AEPYVASEYKTVH_922	0.182191	ENSMUSP00000047881
ENSMUSP00000047881_NADSRGSLISTDS_1250	0.205304	ENSMUSP00000047881
ENSMUSP00000047950_TLKNIISPPWDFR_560	0.0226897	ENSMUSP00000047950
ENSMUSP00000048053_LERLVSSESKNYI_237	0.34263	ENSMUSP00000048053
ENSMUSP00000048053_RLNATASLEQDKI_32	0.476447	ENSMUSP00000048053
ENSMUSP00000048057_PDDRDASDVEDEK_132	0.0820483	ENSMUSP00000048057
ENSMUSP00000048120_KRRRRVSQEANLL_456	0	ENSMUSP00000048120
ENSMUSP00000048198_EGTTSTSYKSLAN_455	0.349835	ENSMUSP00000048198
ENSMUSP00000048198_EKLLRQSPPLAGR_554	0.0156623	ENSMUSP00000048198
ENSMUSP00000048198_GKDSPPTPTMYKY_348	0.0555606	ENSMUSP00000048198
ENSMUSP00000048198_HPRLLPTGPPHRE_521	0.0791775	ENSMUSP00000048198
ENSMUSP00000048198_LGRSISYSSQKAP_637	0.176519	ENSMUSP00000048198
ENSMUSP00000048198_PPHREPSPVRYDN_529	0.171362	ENSMUSP00000048198
ENSMUSP00000048198_RSSSLKSAQGTGF_432	0.01743	ENSMUSP00000048198
ENSMUSP00000048198_SPTFGKSFHFDPL_415	0.0694751	ENSMUSP00000048198
ENSMUSP00000048198_YLGRSISYSSQKA_636	0.183285	ENSMUSP00000048198
ENSMUSP00000048214_GSLRRLSLQPRSH_448	0.571601	ENSMUSP00000048214
ENSMUSP00000048214_KDPSQTSPLGTPR_864	0.367139	ENSMUSP00000048214
ENSMUSP00000048214_MKEKRRSLQLPAS_967	0.100658	ENSMUSP00000048214
ENSMUSP00000048214_RQERPKSAVFSGE_933	0.170052	ENSMUSP00000048214
ENSMUSP00000048214_SHSVPRSPSQGSY_459	0.709046	ENSMUSP00000048214
ENSMUSP00000048214_SLQLPASPAPEPS_973	0.0359763	ENSMUSP00000048214
ENSMUSP00000048214_VVRRHRSIHEVDI_992	0.309254	ENSMUSP00000048214
ENSMUSP00000048218_ATAASSSSLEKSY_236	0.274254	ENSMUSP00000048218
ENSMUSP00000048218_DIRKDLYANNVLS_296	0	ENSMUSP00000048218
ENSMUSP00000048218_ILTERGYSFVTTA_200	0.216676	ENSMUSP00000048218
ENSMUSP00000048218_ITALAPSTMKIKI_325	0.16004	ENSMUSP00000048218
ENSMUSP00000048218_LTERGYSFVTTAE_201	0.161497	ENSMUSP00000048218
ENSMUSP00000048218_PDGQVITIGNERF_251	0.110758	ENSMUSP00000048218
ENSMUSP00000048218_PRAVFPSIVGRPR_35	0.0489873	ENSMUSP00000048218
ENSMUSP00000048218_RMQKEITALAPST_320	0.382386	ENSMUSP00000048218
ENSMUSP00000048218_SSSLEKSYELPDG_241	0.223149	ENSMUSP00000048218
ENSMUSP00000048218_VGDEAQSKRGILT_62	0.330096	ENSMUSP00000048218
ENSMUSP00000048218_YDEAGPSIVHRKC_370	0.0790348	ENSMUSP00000048218
ENSMUSP00000048238_ATSIPGSPFNLFS_615	0.0435574	ENSMUSP00000048238
ENSMUSP00000048238_YFSDNDSEPDKKP_1080	0	ENSMUSP00000048238
ENSMUSP00000048340_GIPNDSSDSEMED_1105	0.0462567	ENSMUSP00000048340
ENSMUSP00000048425_QVMNRPSSISWDG_51	0	ENSMUSP00000048425
ENSMUSP00000048425_VMNRPSSISWDGL_52	0.00464442	ENSMUSP00000048425
ENSMUSP00000048470_KLGASNSPGQPNS_672	0	ENSMUSP00000048470
ENSMUSP00000048516_RPRRRRTTSLGAL_115	0.347524	ENSMUSP00000048516
ENSMUSP00000048522_TEEGAPTTSEEKK_46	0.21863	ENSMUSP00000048522
ENSMUSP00000048742_KQRADQSISEEPG_214	0	ENSMUSP00000048742
ENSMUSP00000048742_NGKKGSSTDISED_385	0.249318	ENSMUSP00000048742
ENSMUSP00000048752_KFERSLSRTDEKR_1739	0.399041	ENSMUSP00000048752
ENSMUSP00000049007_EDFDVRSRTSVQT_652	0.328385	ENSMUSP00000049007
ENSMUSP00000049007_IAEQVASFQEEKS_690	0	ENSMUSP00000049007
ENSMUSP00000049007_PEELDDSDFETED_641	0.122762	ENSMUSP00000049007
ENSMUSP00000049007_VDPLSFSEERFRP_297	0.0671135	ENSMUSP00000049007
ENSMUSP00000049026_QQDQRNSLSILVP_907	0.112231	ENSMUSP00000049026
ENSMUSP00000049026_SPRRAFSEQGPLR_220	0	ENSMUSP00000049026
ENSMUSP00000049054_GFSPQPSRRGSGS_44	0.332491	ENSMUSP00000049054
ENSMUSP00000049054_TFKPGFSPQPSRR_40	0.16003	ENSMUSP00000049054
ENSMUSP00000049116_CPEAASSPTRKVK_385	0	ENSMUSP00000049116
ENSMUSP00000049116_DCPEAASSPTRKV_384	0	ENSMUSP00000049116
ENSMUSP00000049116_RKYQEDSDPERSD_65	0.277453	ENSMUSP00000049116
ENSMUSP00000049116_THRRRGSFSSENY_362	0.108925	ENSMUSP00000049116
ENSMUSP00000049146_SQDVAISPQQQQC_131	0.0396928	ENSMUSP00000049146
ENSMUSP00000049162_SPCLHRSLEGLNQ_213	0.0732686	ENSMUSP00000049162
ENSMUSP00000049204_RSRKSRSDNALNL_684	0.352887	ENSMUSP00000049204
ENSMUSP00000049206_RLSNKSTVSQAEP_690	0.151641	ENSMUSP00000049206
ENSMUSP00000049265_TAAAPPSPLKRRR_161	0	ENSMUSP00000049265
ENSMUSP00000049303_GPPPSLSPGAFSY_35	0.142963	ENSMUSP00000049303
ENSMUSP00000049303_LGSGSPSSSARLG_59	0.514672	ENSMUSP00000049303
ENSMUSP00000049528_ANREDFSPERLLP_862	0	ENSMUSP00000049528
ENSMUSP00000049528_DKDDFESEEEDVK_1329	0.0568796	ENSMUSP00000049528
ENSMUSP00000049528_PSRDDATPVRDEP_985	0.251127	ENSMUSP00000049528
ENSMUSP00000049528_TEIVKPSPKRKME_1179	0.143725	ENSMUSP00000049528
ENSMUSP00000049977_ITSDRSSEVGTDE_543	0.20863	ENSMUSP00000049977
ENSMUSP00000049977_PANKRASSDLSIA_340	0.133628	ENSMUSP00000049977
ENSMUSP00000049977_SDLSIASSEEDKL_347	0.356925	ENSMUSP00000049977
ENSMUSP00000050001_AHSRLESYRPDTD_25	0.11758	ENSMUSP00000050001
ENSMUSP00000050001_MRKRSASADNLIL_326	0.28598	ENSMUSP00000050001
ENSMUSP00000050001_QTSRKYSSCSTIF_99	0.14205	ENSMUSP00000050001
ENSMUSP00000050014_GIKRLFSFFSRDK_361	0.494934	ENSMUSP00000050014
ENSMUSP00000050014_ITHPRTSPQPESG_349	0.426654	ENSMUSP00000050014
ENSMUSP00000050087_DPRLSRSRSDLFL_355	0	ENSMUSP00000050087
ENSMUSP00000050211_VLTRGLSLEHQKS_419	0.27163	ENSMUSP00000050211
ENSMUSP00000050275_QTPRALSPAAPRP_482	0.00392128	ENSMUSP00000050275
ENSMUSP00000050275_RPSRGPSPGPELA_493	0.0446886	ENSMUSP00000050275
ENSMUSP00000050292_KDWEDDSDEDMSN_113	0	ENSMUSP00000050292
ENSMUSP00000050336_KVGAHGSEEGAVF_367	0.511327	ENSMUSP00000050336
ENSMUSP00000050398_DAVPDGSDDDEAA_539	0	ENSMUSP00000050398
ENSMUSP00000050408_AFTRMNSEEPASM_2129	0.162549	ENSMUSP00000050408
ENSMUSP00000050408_ASFKSISVHDEKK_2603	0.315697	ENSMUSP00000050408
ENSMUSP00000050408_DDGPGMYFEKYIL_2851	0.21657	ENSMUSP00000050408
ENSMUSP00000050408_DGWETRSFSLAGK_2184	0.109471	ENSMUSP00000050408
ENSMUSP00000050408_DNIGPLSPDSAFA_1057	0	ENSMUSP00000050408
ENSMUSP00000050408_EERESYSPAMTSV_796	0	ENSMUSP00000050408
ENSMUSP00000050408_EMPKPTSLEHCEE_2162	0.353421	ENSMUSP00000050408
ENSMUSP00000050408_EPDARLSDEDEEG_52	0.0830727	ENSMUSP00000050408
ENSMUSP00000050408_EPRMSASQEVWDR_3087	0.522364	ENSMUSP00000050408
ENSMUSP00000050408_EVLSQGSESFEHI_3065	0.0790253	ENSMUSP00000050408
ENSMUSP00000050408_IPDSKVSDNEDLE_1931	0.0791041	ENSMUSP00000050408
ENSMUSP00000050408_KLDESFYGPEKDD_2727	0.195921	ENSMUSP00000050408
ENSMUSP00000050408_KRNSLESQDVLTN_158	0.164849	ENSMUSP00000050408
ENSMUSP00000050408_KSTVEESSEEATK_2693	0.252397	ENSMUSP00000050408
ENSMUSP00000050408_KVSRVESPHGEET_2348	0.383909	ENSMUSP00000050408
ENSMUSP00000050408_LSQGSESFEHIRE_3067	0	ENSMUSP00000050408
ENSMUSP00000050408_NEPAVFSEDDEER_786	0.127097	ENSMUSP00000050408
ENSMUSP00000050408_PRRHSDTDDGPGM_2844	0.325528	ENSMUSP00000050408
ENSMUSP00000050408_PVESKGSLSDLGE_2144	0.157522	ENSMUSP00000050408
ENSMUSP00000050408_QAEETSSPVPGSF_1597	0.0964183	ENSMUSP00000050408
ENSMUSP00000050408_REDSGITWETNSS_84	0	ENSMUSP00000050408
ENSMUSP00000050408_RLVPSVSREERLH_3017	0.247146	ENSMUSP00000050408
ENSMUSP00000050408_SKETSPSPLSPEV_705	0.184353	ENSMUSP00000050408
ENSMUSP00000050408_SSLLFGSSIPDSK_1923	0	ENSMUSP00000050408
ENSMUSP00000050408_SVKSSISQDLKEK_1993	0.22296	ENSMUSP00000050408
ENSMUSP00000050408_TSFPESSAEQALD_2708	0	ENSMUSP00000050408
ENSMUSP00000050408_TSPSPLSPEVEHR_708	0.404378	ENSMUSP00000050408
ENSMUSP00000050430_APISQWSPTRRPR_59	0.122448	ENSMUSP00000050430
ENSMUSP00000050430_SGYERRSNLSLAS_87	0.256353	ENSMUSP00000050430
ENSMUSP00000050430_TFQRQASMELVNS_101	0.279355	ENSMUSP00000050430
ENSMUSP00000050771_PSYSPTSPKYTPT_1836	0.0797601	ENSMUSP00000050771
ENSMUSP00000050771_SPSSPSYSPTSPK_1832	0	ENSMUSP00000050771
ENSMUSP00000050771_SPTSPKYSPTSPT_1874	0.0888508	ENSMUSP00000050771
ENSMUSP00000050771_TPTSPKYSPTSPT_1909	0.00607516	ENSMUSP00000050771
ENSMUSP00000050788_ALLRSGSVYEPLK_19	0.322118	ENSMUSP00000050788
ENSMUSP00000050897_DGDNPETIMSSGN_371	0	ENSMUSP00000050897
ENSMUSP00000050897_IPGMEFSRSKSDN_351	0	ENSMUSP00000050897
ENSMUSP00000051223_SIEQKTSADGNEK_71	0.191132	ENSMUSP00000051223
ENSMUSP00000051248_GQPRTVSPSTIRD_746	0	ENSMUSP00000051248
ENSMUSP00000051248_PTKAPYSPTTSKE_767	0.140944	ENSMUSP00000051248
ENSMUSP00000051366_GSYPDWSSNYFQV_222	0.079514	ENSMUSP00000051366
ENSMUSP00000051389_KRKQGGSPDEPDS_284	0.0616583	ENSMUSP00000051389
ENSMUSP00000051569_ELLRDSSVAEEGA_41	0.578284	ENSMUSP00000051569
ENSMUSP00000051619_DHTGFLTEYVATR_203	0.132472	ENSMUSP00000051619
ENSMUSP00000051619_TGFLTEYVATRWY_205	0.0783937	ENSMUSP00000051619
ENSMUSP00000051799_LPQRKSSLVTSKL_109	0	ENSMUSP00000051799
ENSMUSP00000051809_IRGRNDSGEENVP_21	0	ENSMUSP00000051809
ENSMUSP00000051809_KALSYASLDKEDL_1387	0.0960625	ENSMUSP00000051809
ENSMUSP00000051809_SASSTKSTELLLG_1591	0	ENSMUSP00000051809
ENSMUSP00000051965_SVIRTLSTSDDVE_32	0.192838	ENSMUSP00000051965
ENSMUSP00000051966_RGIRYRSIDEHDA_187	0	ENSMUSP00000051966
ENSMUSP00000051973_ILLSHDSPTRRRK_150	0.406514	ENSMUSP00000051973
ENSMUSP00000051973_LSHDSPTRRRKCT_152	0.176537	ENSMUSP00000051973
ENSMUSP00000052085_AKKELGSTEDIYI_704	0.0417593	ENSMUSP00000052085
ENSMUSP00000052208_MQQRRLSIPIEPK_342	0.648497	ENSMUSP00000052208
ENSMUSP00000052258_PTQRSDSLRPALN_505	0.0848351	ENSMUSP00000052258
ENSMUSP00000052440_YISTRSSASFSTT_507	0.179679	ENSMUSP00000052440
ENSMUSP00000052863_DENMEPSPTGDFY_284	0	ENSMUSP00000052863
ENSMUSP00000052863_EKPLFSSTSPQDS_326	0	ENSMUSP00000052863
ENSMUSP00000052863_FYPSPNSPAAGSR_295	0.0227432	ENSMUSP00000052863
ENSMUSP00000052863_LQRSLSSPPSSKR_265	0	ENSMUSP00000052863
ENSMUSP00000052863_NLQRSLSSPPSSK_264	0.0718923	ENSMUSP00000052863
ENSMUSP00000052863_NMEPSPTGDFYPS_286	0	ENSMUSP00000052863
ENSMUSP00000052863_PLFSSTSPQDSSP_328	0	ENSMUSP00000052863
ENSMUSP00000052863_RDQDMSSPTTMKK_312	0.203874	ENSMUSP00000052863
ENSMUSP00000052863_TSPQDSSPRLSTF_333	0	ENSMUSP00000052863
ENSMUSP00000052912_EDDIDLSDVELDD_433	0.486537	ENSMUSP00000052912
ENSMUSP00000053129_APVRSISTVDLTE_421	0.62669	ENSMUSP00000053129
ENSMUSP00000053232_DVERDRTSLNESE_556	0.0290068	ENSMUSP00000053232
ENSMUSP00000053232_RKKGDDSDEEDLC_133	0.38993	ENSMUSP00000053232
ENSMUSP00000053232_VRERRDSGVGASL_572	0.0205392	ENSMUSP00000053232
ENSMUSP00000053543_RHRMNVSPQTGWH_182	0	ENSMUSP00000053543
ENSMUSP00000053781_RWSKAIYIYSKAI_394	0	ENSMUSP00000053781
ENSMUSP00000053862_PHSREKSPGTETE_48	0.262221	ENSMUSP00000053862
ENSMUSP00000054309_EMTKWNSNDFIDA_373	0.487078	ENSMUSP00000054309
ENSMUSP00000054309_EVLGRASPEPSAL_621	0.24004	ENSMUSP00000054309
ENSMUSP00000054309_GSSRRGSMNNEML_593	0	ENSMUSP00000054309
ENSMUSP00000054337_ARERRQSQQLPEE_62	0.26793	ENSMUSP00000054337
ENSMUSP00000054337_KASGPSTQPPPSS_47	0.263045	ENSMUSP00000054337
ENSMUSP00000054338_EPAAPASPAPSPV_544	0	ENSMUSP00000054338
ENSMUSP00000054338_KPGAGGSPALARR_401	0.163081	ENSMUSP00000054338
ENSMUSP00000054338_NKRLSKSSATLWN_275	0.426055	ENSMUSP00000054338
ENSMUSP00000054338_NLKKRQSLPASIR_444	0.242006	ENSMUSP00000054338
ENSMUSP00000054338_NPTGQISPQPAPP_78	0.116813	ENSMUSP00000054338
ENSMUSP00000054338_STGSELSPKSKAR_460	0.0893982	ENSMUSP00000054338
ENSMUSP00000054338_TSGSRCSVSAVNL_254	0.195158	ENSMUSP00000054338
ENSMUSP00000054424_GGQRSLSPGGAAL_293	0.0904067	ENSMUSP00000054424
ENSMUSP00000054424_GRHLDRSPESERP_655	0	ENSMUSP00000054424
ENSMUSP00000054424_RSARDRTPPLLYR_567	0.0104661	ENSMUSP00000054424
ENSMUSP00000054424_TPSPDRSPELSSN_674	0.0461636	ENSMUSP00000054424
ENSMUSP00000054499_QADRDDSRExxxx_2475	0.242924	ENSMUSP00000054499
ENSMUSP00000054702_HLLQAPSPPRTSG_648	0	ENSMUSP00000054702
ENSMUSP00000054745_QPTRSDSYSQSLK_226	0	ENSMUSP00000054745
ENSMUSP00000054782_GVMITASHNRKED_175	0.0730484	ENSMUSP00000054782
ENSMUSP00000054840_NAQEKVSLSDCIQ_56	0.531374	ENSMUSP00000054840
ENSMUSP00000054863_QPMPASSPVICAG_190	0.149414	ENSMUSP00000054863
ENSMUSP00000054863_YQPMPASSPVICA_189	0	ENSMUSP00000054863
ENSMUSP00000054943_EDLRMGSPQLKTK_419	0.245808	ENSMUSP00000054943
ENSMUSP00000055122_LKAEVASQKATKK_201	0.115874	ENSMUSP00000055122
ENSMUSP00000055122_NIYVRHSNLMLED_610	0.156399	ENSMUSP00000055122
ENSMUSP00000055122_PFQPQASSHETLN_665	0.0420574	ENSMUSP00000055122
ENSMUSP00000055122_WLKKQRSYNLVVA_86	0.117958	ENSMUSP00000055122
ENSMUSP00000055304_ARHIRRSLSTPNV_1369	0.312539	ENSMUSP00000055304
ENSMUSP00000055304_KQSFTQSLKRRIS_1274	0.258312	ENSMUSP00000055304
ENSMUSP00000055304_MPCRTASCSELDV_1650	0.515321	ENSMUSP00000055304
ENSMUSP00000055308_QEGPGDSPGSQFS_284	0.00737755	ENSMUSP00000055308
ENSMUSP00000055374_DPAGNTSENEEGE_36	0	ENSMUSP00000055374
ENSMUSP00000055374_ESRDVHSPNAVGS_17	0.485145	ENSMUSP00000055374
ENSMUSP00000055374_GAEMPLSPEEKNP_210	0.200641	ENSMUSP00000055374
ENSMUSP00000055374_PRFEPESPGFESR_86	0.217158	ENSMUSP00000055374
ENSMUSP00000055382_EARKRASLVAQPS_16	0.243131	ENSMUSP00000055382
ENSMUSP00000055602_AEKETQSPADQPE_1339	0	ENSMUSP00000055602
ENSMUSP00000055602_GLARKRSLSESSV_876	0.342326	ENSMUSP00000055602
ENSMUSP00000055926_VLISVGSYKSSVE_416	0.265175	ENSMUSP00000055926
ENSMUSP00000055926_VSHRTISEDSIEV_512	0.0469109	ENSMUSP00000055926
ENSMUSP00000056154_EEENVDSDDEGEL_342	0.20334	ENSMUSP00000056154
ENSMUSP00000056383_ATDPGGSPAQRRR_315	0.397367	ENSMUSP00000056383
ENSMUSP00000056383_SSSLGNSPDRGPL_276	0	ENSMUSP00000056383
ENSMUSP00000056500_SREDEISPPPPNP_83	0.205546	ENSMUSP00000056500
ENSMUSP00000056500_TGIRTDSREDEIS_77	0.462416	ENSMUSP00000056500
ENSMUSP00000056502_LPPSHKSRNNILR_130	0.276793	ENSMUSP00000056502
ENSMUSP00000056502_TEGEYSSLEHESV_176	0.441266	ENSMUSP00000056502
ENSMUSP00000056582_AVGFHGSKKRSRD_291	0.273963	ENSMUSP00000056582
ENSMUSP00000056715_ASNRALTPSIEAK_710	0.271107	ENSMUSP00000056715
ENSMUSP00000056715_LENDDRSEEEKYT_435	0.162514	ENSMUSP00000056715
ENSMUSP00000056715_PLERDNSEEFLKR_400	0	ENSMUSP00000056715
ENSMUSP00000056715_QDQRQNSPAGSKE_727	0.0824941	ENSMUSP00000056715
ENSMUSP00000056715_QGVQTSSPACKQE_860	0	ENSMUSP00000056715
ENSMUSP00000056715_TSPAGGTWSSVVS_641	0	ENSMUSP00000056715
ENSMUSP00000056715_VKASETSPSFSKA_741	0.102879	ENSMUSP00000056715
ENSMUSP00000056719_DVRVAASPRPGAE_1890	0	ENSMUSP00000056719
ENSMUSP00000056754_ANSRASSPCQEFE_1659	0	ENSMUSP00000056754
ENSMUSP00000056754_KMADTGSPGMQRR_1454	0.0559745	ENSMUSP00000056754
ENSMUSP00000056754_LCKMADTGSPGMQ_1452	0.0542855	ENSMUSP00000056754
ENSMUSP00000056754_MTRSGLSLEELRI_1057	0.0311768	ENSMUSP00000056754
ENSMUSP00000056754_WRPRGDSLILEHQ_1487	0.162579	ENSMUSP00000056754
ENSMUSP00000056888_AAPGAASPPAEPK_25	0	ENSMUSP00000056888
ENSMUSP00000056923_EYKAHKSVLSANS_230	0.124471	ENSMUSP00000056923
ENSMUSP00000057096_GMMKGSSSASVTK_706	0	ENSMUSP00000057096
ENSMUSP00000057096_KGQHELSEVDGRW_718	0.456169	ENSMUSP00000057096
ENSMUSP00000057096_KGSSSASVTKGQH_709	0.522351	ENSMUSP00000057096
ENSMUSP00000057096_RWEEHRSLLTAGA_729	0.15104	ENSMUSP00000057096
ENSMUSP00000057096_VADHAESSAVRGG_685	0	ENSMUSP00000057096
ENSMUSP00000057112_LRGKGSSGLNLGN_925	0.132498	ENSMUSP00000057112
ENSMUSP00000057112_RLRGKGSSGLNLG_924	0.186951	ENSMUSP00000057112
ENSMUSP00000057112_RVSTEGSDQEKDE_952	0.0703023	ENSMUSP00000057112
ENSMUSP00000057131_GVRNIDSEEVGKI_1780	0.428228	ENSMUSP00000057131
ENSMUSP00000057291_KLSPSPSSRITIS_406	0.140414	ENSMUSP00000057291
ENSMUSP00000057291_RLKLSPSPSSRIT_404	0.0273652	ENSMUSP00000057291
ENSMUSP00000057339_LSTGGASPSAEGE_103	0	ENSMUSP00000057339
ENSMUSP00000057632_DRALQTSPQPVEG_959	0.0529558	ENSMUSP00000057632
ENSMUSP00000057632_MKTDPGSIENLCP_939	0.392657	ENSMUSP00000057632
ENSMUSP00000057632_PPRTLHSPPLQLR_1147	0.308025	ENSMUSP00000057632
ENSMUSP00000057632_RNRKAGSMEVLSE_982	0.357551	ENSMUSP00000057632
ENSMUSP00000057635_DEEDEDSDFGEEQ_694	0.229152	ENSMUSP00000057635
ENSMUSP00000057731_HRKPSPTQAAETP_610	0.157933	ENSMUSP00000057731
ENSMUSP00000057731_LDHRKPSPTQAAE_608	0.261245	ENSMUSP00000057731
ENSMUSP00000057981_SGFFVESPRSSMK_655	0.526491	ENSMUSP00000057981
ENSMUSP00000058042_RKHLFSSTENLAA_358	0.000607911	ENSMUSP00000058042
ENSMUSP00000058221_TKPSSFSDSERxx_507	0.316497	ENSMUSP00000058221
ENSMUSP00000058313_DIGKKHSDPHLLE_247	0.319532	ENSMUSP00000058313
ENSMUSP00000058313_GGSRENSTVDFSK_288	0.156419	ENSMUSP00000058313
ENSMUSP00000058313_LPFERGSLLQIPV_1057	0.149788	ENSMUSP00000058313
ENSMUSP00000058320_KTQTYPTDWSDDE_396	0	ENSMUSP00000058320
ENSMUSP00000058375_PAERKKSASMEEK_8	0.197003	ENSMUSP00000058375
ENSMUSP00000058375_SNKENETDEENAE_1085	0	ENSMUSP00000058375
ENSMUSP00000058618_CEVGHMSPRKNEE_2001	0.0819809	ENSMUSP00000058618
ENSMUSP00000058618_RSKAQLSPSVKRK_3000	0.0647298	ENSMUSP00000058618
ENSMUSP00000058697_EPVRADSPVPTEQ_435	0.110466	ENSMUSP00000058697
ENSMUSP00000058746_SRLFGTSPAAEVT_377	0	ENSMUSP00000058746
ENSMUSP00000058757_QTSGDQSPLPPCT_562	0	ENSMUSP00000058757
ENSMUSP00000058757_SLVDQTSGDQSPL_558	0	ENSMUSP00000058757
ENSMUSP00000058966_KVTREDSLLTHKN_581	0.444683	ENSMUSP00000058966
ENSMUSP00000059039_DGLPKNSPGAVGG_320	0.225926	ENSMUSP00000059039
ENSMUSP00000059043_AGKRKDSPPLVTP_265	0.1991	ENSMUSP00000059043
ENSMUSP00000059043_KLKRSQSFGVASA_339	0.382262	ENSMUSP00000059043
ENSMUSP00000059043_LSGRSPSVEHDEA_131	0.346638	ENSMUSP00000059043
ENSMUSP00000059043_SSSFTRSLSGSGY_248	0.403576	ENSMUSP00000059043
ENSMUSP00000059143_GGGRRATISSPLE_201	0.132784	ENSMUSP00000059143
ENSMUSP00000059143_RVCRRGSPGGVEM_130	0.331856	ENSMUSP00000059143
ENSMUSP00000059261_IPQPLDSEEDEKM_302	0.32969	ENSMUSP00000059261
ENSMUSP00000059289_SDRPGASPKRNHD_1123	0.0463214	ENSMUSP00000059289
ENSMUSP00000059385_AESRPETPKQKSE_713	0	ENSMUSP00000059385
ENSMUSP00000059385_MYDIISSPTKDST_350	0.00226674	ENSMUSP00000059385
ENSMUSP00000059385_PDILLDSPERKQK_318	0	ENSMUSP00000059385
ENSMUSP00000059385_SLLGGGSPKNNTA_2652	0.00983616	ENSMUSP00000059385
ENSMUSP00000059494_GPGGGGSRERVSL_16	0	ENSMUSP00000059494
ENSMUSP00000059501_EDLEATSEHFKTT_55	0.200862	ENSMUSP00000059501
ENSMUSP00000059575_YNHGLSSLPxxxx_136	0.0203961	ENSMUSP00000059575
ENSMUSP00000059643_RESRASSVSSVPV_626	0.187859	ENSMUSP00000059643
ENSMUSP00000059643_VSSVPVSIxxxxx_633	0.278638	ENSMUSP00000059643
ENSMUSP00000059658_GKGRKNSAAELGA_80	0.327829	ENSMUSP00000059658
ENSMUSP00000059658_GKPRKNSETGGAA_64	0.125402	ENSMUSP00000059658
ENSMUSP00000059658_PRKNSETGGAAPT_66	0	ENSMUSP00000059658
ENSMUSP00000059658_QIARALSVQFEGS_344	0.196396	ENSMUSP00000059658
ENSMUSP00000059678_KAQPSTSPKKAPF_145	0.178549	ENSMUSP00000059678
ENSMUSP00000059717_CDGSPRTPPSTPP_52	0.0798228	ENSMUSP00000059717
ENSMUSP00000059717_IMGPPITPVKDSL_310	0.296391	ENSMUSP00000059717
ENSMUSP00000059801_IKLRGRSFMNNWE_377	0.659085	ENSMUSP00000059801
ENSMUSP00000059801_QQGGSPTPFDRNF_669	0	ENSMUSP00000059801
ENSMUSP00000059978_PHRRTLSFDTSKL_277	0.147584	ENSMUSP00000059978
ENSMUSP00000060118_DDEDAYSDSEGNE_88	0	ENSMUSP00000060118
ENSMUSP00000060118_NKTSAASPPVVPS_23	0.15263	ENSMUSP00000060118
ENSMUSP00000060118_TREQESSGEEDND_123	0.0765874	ENSMUSP00000060118
ENSMUSP00000060227_DKDQWGSEEEEEA_223	0.309594	ENSMUSP00000060227
ENSMUSP00000060227_PKSLSSSPVKKAD_140	0.280369	ENSMUSP00000060227
ENSMUSP00000060233_QRISVSSPGRGHK_583	0.11754	ENSMUSP00000060233
ENSMUSP00000060346_PSSKPVSAIKPTA_201	0	ENSMUSP00000060346
ENSMUSP00000060394_LISPPASPPVGWK_165	0	ENSMUSP00000060394
ENSMUSP00000060398_LPRRSTSPIIGSP_179	0	ENSMUSP00000060398
ENSMUSP00000060398_RALPRRSTSPIIG_177	0.0187989	ENSMUSP00000060398
ENSMUSP00000060398_RAVPIGTPPKQMA_194	0.121279	ENSMUSP00000060398
ENSMUSP00000060433_KPIKHGSPEFCGI_382	0.15175	ENSMUSP00000060433
ENSMUSP00000060433_SGGRTWSPTTCGG_208	0.19818	ENSMUSP00000060433
ENSMUSP00000060721_EEEEMVSDSxxxx_381	0	ENSMUSP00000060721
ENSMUSP00000060721_GRRRHRSGDALTT_18	0	ENSMUSP00000060721
ENSMUSP00000060721_VKQERLSPEPVAH_33	0.206755	ENSMUSP00000060721
ENSMUSP00000060930_ELRRSDSLLSFRF_207	0.184624	ENSMUSP00000060930
ENSMUSP00000060930_HGKRRLTADMISP_34	0.210397	ENSMUSP00000060930
ENSMUSP00000060930_IIKNAISLPQLNQ_121	0.0228405	ENSMUSP00000060930
ENSMUSP00000060930_NPELRRSDSLLSF_205	0.292723	ENSMUSP00000060930
ENSMUSP00000061012_ENQSPASEEEKEA_87	0.0647528	ENSMUSP00000061012
ENSMUSP00000061234_AEALGHSPKDPGG_436	0.151658	ENSMUSP00000061234
ENSMUSP00000061234_PRRRKASPEPEGE_384	0	ENSMUSP00000061234
ENSMUSP00000061278_WPQHQCSAPADLG_532	0.371065	ENSMUSP00000061278
ENSMUSP00000061278_YEGRVDSFTDRTS_545	0.530537	ENSMUSP00000061278
ENSMUSP00000061402_LVPRSLSCLSDMD_25	0.164519	ENSMUSP00000061402
ENSMUSP00000061402_RSRSLPTSPERRA_57	0.249556	ENSMUSP00000061402
ENSMUSP00000061402_SRSLPTSPERRAK_58	0.235774	ENSMUSP00000061402
ENSMUSP00000061474_PNVPAESRSRSKS_455	0.186278	ENSMUSP00000061474
ENSMUSP00000061597_KYRRQVSEDPDID_12	0	ENSMUSP00000061597
ENSMUSP00000061597_LIQREMSVDESKQ_85	0.303347	ENSMUSP00000061597
ENSMUSP00000061624_GVSDEDTDEEKET_991	0.0208686	ENSMUSP00000061624
ENSMUSP00000061624_PSTNNGSDDEKTG_42	0	ENSMUSP00000061624
ENSMUSP00000061843_QRERICSDEEEDE_493	0	ENSMUSP00000061843
ENSMUSP00000061923_RADALTSSPGRDL_40	0.122526	ENSMUSP00000061923
ENSMUSP00000061923_RGLLYDSSEEDEE_139	0.196768	ENSMUSP00000061923
ENSMUSP00000061923_RQRRRISDPLTSS_21	0	ENSMUSP00000061923
ENSMUSP00000061923_SDPLTSSPGRSSR_27	0.139255	ENSMUSP00000061923
ENSMUSP00000061997_AELRVPSPTGEPY_440	0.156624	ENSMUSP00000061997
ENSMUSP00000062025_EEDDDVSANEELA_50	0	ENSMUSP00000062025
ENSMUSP00000062047_HTQDEGSVKSTQR_289	0	ENSMUSP00000062047
ENSMUSP00000062312_EQLRIGSFMGKRY_241	0.10389	ENSMUSP00000062312
ENSMUSP00000062429_ERSENLSLRRSVS_316	0.854274	ENSMUSP00000062429
ENSMUSP00000062429_LGRRWPSAASVKS_41	0	ENSMUSP00000062429
ENSMUSP00000062429_NLSLRRSVSELSL_320	0.328708	ENSMUSP00000062429
ENSMUSP00000062429_NRSRAASGGAALA_286	0.220205	ENSMUSP00000062429
ENSMUSP00000062429_SLRRSVSELSLQG_322	0.215891	ENSMUSP00000062429
ENSMUSP00000062429_SRAKRISQLFRGS_92	0.415133	ENSMUSP00000062429
ENSMUSP00000062464_GPLGPGSTSSLER_473	0	ENSMUSP00000062464
ENSMUSP00000062464_PLKKRSSITEPEG_708	0.0820813	ENSMUSP00000062464
ENSMUSP00000062464_SLPRPLSPTKLTP_669	0.12822	ENSMUSP00000062464
ENSMUSP00000062519_KGAGFPSTPVGKS_68	0.0100049	ENSMUSP00000062519
ENSMUSP00000062576_EDEEAESPPEKKS_214	0.0359324	ENSMUSP00000062576
ENSMUSP00000062576_KATVTPSPVKGKA_181	0.143631	ENSMUSP00000062576
ENSMUSP00000062576_LLEDVGSEEEPEE_113	0.0209236	ENSMUSP00000062576
ENSMUSP00000062576_SHSAEDSEDEKDD_79	0.194061	ENSMUSP00000062576
ENSMUSP00000062576_YSQFQESDDADED_19	0.120478	ENSMUSP00000062576
ENSMUSP00000062642_HKVSSLSPEQEQG_193	0	ENSMUSP00000062642
ENSMUSP00000062642_SGSVLTSPxxxxx_338	0	ENSMUSP00000062642
ENSMUSP00000062753_ARKRKPSPEPEGE_343	0.0784431	ENSMUSP00000062753
ENSMUSP00000062753_CFPEGRSPTGAQP_71	0	ENSMUSP00000062753
ENSMUSP00000062753_PEGRSPTGAQPAA_73	0	ENSMUSP00000062753
ENSMUSP00000062753_PELNRQSPNPRRA_169	0.137368	ENSMUSP00000062753
ENSMUSP00000062753_THKRPASVSSAAA_226	0	ENSMUSP00000062753
ENSMUSP00000062753_VSPPPPTASPHSN_387	0.0419666	ENSMUSP00000062753
ENSMUSP00000062834_RGGYSITDRPSRF_375	0.35144	ENSMUSP00000062834
ENSMUSP00000063166_DGEFLRTSCGSPN_183	0.0395408	ENSMUSP00000063166
ENSMUSP00000063166_DVSLTSSVTSLDS_524	0	ENSMUSP00000063166
ENSMUSP00000063166_SCQRSDSDAEAQG_508	0.198122	ENSMUSP00000063166
ENSMUSP00000063264_NIRRGGSDTNLNF_46	0	ENSMUSP00000063264
ENSMUSP00000063329_KLLRMSSTTSEKA_421	0.190483	ENSMUSP00000063329
ENSMUSP00000063329_KLQRISSVPGNSE_442	0.128693	ENSMUSP00000063329
ENSMUSP00000063329_SKERHNSVECLDG_385	0.202311	ENSMUSP00000063329
ENSMUSP00000063359_DGNKESTESSNTT_345	0.533367	ENSMUSP00000063359
ENSMUSP00000063359_STESSNTTIEDED_350	0.298206	ENSMUSP00000063359
ENSMUSP00000063359_TESSNTTIEDEDV_351	0.523745	ENSMUSP00000063359
ENSMUSP00000063677_AGERALTPDSASS_233	0.219252	ENSMUSP00000063677
ENSMUSP00000063677_FHPRSSSLGDLLR_395	0.232054	ENSMUSP00000063677
ENSMUSP00000063714_KPPAQKSIQEIQE_34	0.0682643	ENSMUSP00000063714
ENSMUSP00000063795_CRRRHSSETFSAP_1095	0.0647763	ENSMUSP00000063795
ENSMUSP00000063795_HPPEPKSPGEYVN_887	0	ENSMUSP00000063795
ENSMUSP00000063795_KSQSSSSCSNPIS_270	0.212993	ENSMUSP00000063795
ENSMUSP00000063795_PLNHSRSIPMPSS_369	0.612786	ENSMUSP00000063795
ENSMUSP00000063795_VDGSPVSPSTNRT_343	0.258025	ENSMUSP00000063795
ENSMUSP00000063798_PTSDDISLLHESQ_14	0	ENSMUSP00000063798
ENSMUSP00000063839_PKPLPGTLKRRRP_720	0.278143	ENSMUSP00000063839
ENSMUSP00000063999_TITRQMSFDLTKL_918	0.358085	ENSMUSP00000063999
ENSMUSP00000064163_ARRLTVTSLQETG_2415	0.0240011	ENSMUSP00000064163
ENSMUSP00000064163_DKHVPGSPFTVKV_2123	0.116988	ENSMUSP00000064163
ENSMUSP00000064163_DQEVPRSPFKIKV_1528	0.121293	ENSMUSP00000064163
ENSMUSP00000064163_GNHIPGSPLQFYV_1849	0.0990636	ENSMUSP00000064163
ENSMUSP00000064163_GRERLGSFGSITR_2234	0.134998	ENSMUSP00000064163
ENSMUSP00000064163_IDARVHTPSGAVE_2447	0.171349	ENSMUSP00000064163
ENSMUSP00000064163_QAPSIATIGSTCD_2150	0.302397	ENSMUSP00000064163
ENSMUSP00000064163_RLGSFGSITRQQE_2237	0.0691886	ENSMUSP00000064163
ENSMUSP00000064163_SSIPKFSSDASKV_2633	0.644189	ENSMUSP00000064163
ENSMUSP00000064205_VQVFSRSESTQPL_778	0.573267	ENSMUSP00000064205
ENSMUSP00000064280_MMNSSVSSGSGSL_570	0	ENSMUSP00000064280
ENSMUSP00000064280_REQMMNSSVSSGS_567	0.051511	ENSMUSP00000064280
ENSMUSP00000064280_RGDKGQSFNDKRK_671	0.313138	ENSMUSP00000064280
ENSMUSP00000064280_SSVSSGSGSLRTS_573	0	ENSMUSP00000064280
ENSMUSP00000064330_KVAKVRSFDHPGK_63	0.404941	ENSMUSP00000064330
ENSMUSP00000064330_QRARSGTFDLLEM_406	0.483783	ENSMUSP00000064330
ENSMUSP00000064330_SSGLMSTSPELCP_392	0	ENSMUSP00000064330
ENSMUSP00000064336_DPHRMGSPAPLLP_1793	0.0704543	ENSMUSP00000064336
ENSMUSP00000064336_SGWEEPSPQSISR_913	0.0747608	ENSMUSP00000064336
ENSMUSP00000064422_SPVRSRSLSFSEP_442	0	ENSMUSP00000064422
ENSMUSP00000064477_LTLRSKSMTAELE_621	0.331296	ENSMUSP00000064477
ENSMUSP00000064536_APLSPMSPPGYKL_282	0.438855	ENSMUSP00000064536
ENSMUSP00000064536_ASSRASSRPRPDD_373	0.423487	ENSMUSP00000064536
ENSMUSP00000064536_ATTGPLSPSKDCG_255	0.497437	ENSMUSP00000064536
ENSMUSP00000064536_AYFNGCSSPTAPL_272	0.429416	ENSMUSP00000064536
ENSMUSP00000064536_FDFPDDSQNAKKV_341	0	ENSMUSP00000064536
ENSMUSP00000064536_MGQAGSTISNSHA_326	0	ENSMUSP00000064536
ENSMUSP00000064536_NYNKQASEQNWAN_306	0.373475	ENSMUSP00000064536
[truncated: 2,976 more rows]

## Sheet: S5
phos.id	phos_h2	protein.id
ENSMUSP00000000095_AREPPPSPSAAPS_336	0.152083	ENSMUSP00000000095
ENSMUSP00000000095_PSRGALSPSGSAK_675	0.220454	ENSMUSP00000000095
ENSMUSP00000000163_ATHPRVSFDIASP_355	0	ENSMUSP00000000163
ENSMUSP00000000219_FIGRRQSLIEDAR_40	0.108559	ENSMUSP00000000219
ENSMUSP00000000219_GFRRAVSEQDTKQ_19	0	ENSMUSP00000000219
ENSMUSP00000000219_QAEAVTSPRFIGR_31	0.104295	ENSMUSP00000000219
ENSMUSP00000000221_EAPVPGTPPPRYN_628	0.441262	ENSMUSP00000000221
ENSMUSP00000000317_DTAATGSVFDISN_366	0.166496	ENSMUSP00000000317
ENSMUSP00000000335_YQGPGSSPVKSxx_261	0.737277	ENSMUSP00000000335
ENSMUSP00000000349_SPKSEITPPPPQP_226	0.286635	ENSMUSP00000000349
ENSMUSP00000000388_RGIITDSFGRHRR_393	0.104164	ENSMUSP00000000388
ENSMUSP00000000687_RRVRVKSWVEENR_9	0.768666	ENSMUSP00000000687
ENSMUSP00000001079_RDSRPLSPVLHLV_1207	0.259182	ENSMUSP00000001079
ENSMUSP00000001155_RRQFYHSIQDLSG_157	0.157803	ENSMUSP00000001155
ENSMUSP00000001155_TAPMDSSLMQFTA_230	0.147215	ENSMUSP00000001155
ENSMUSP00000001166_LQAIPGSQTRLLG_679	0	ENSMUSP00000001166
ENSMUSP00000001179_VVHRRNSEIDELK_1437	0	ENSMUSP00000001179
ENSMUSP00000001339_KDWDKESEGEEPA_265	0	ENSMUSP00000001339
ENSMUSP00000001412_AYQDYDSDSDVPE_559	0.12157	ENSMUSP00000001412
ENSMUSP00000001460_DYIRPASPATETV_426	0.0836914	ENSMUSP00000001460
ENSMUSP00000001460_PTFRRETDGSETP_235	0.360352	ENSMUSP00000001460
ENSMUSP00000001592_DYRKRVSVELTNS_665	0.196836	ENSMUSP00000001592
ENSMUSP00000001592_RRALMGSPQLVAA_182	0.0465774	ENSMUSP00000001592
ENSMUSP00000001620_NGPTSASGDEIPK_643	0	ENSMUSP00000001620
ENSMUSP00000001620_SELSNPSETESER_438	0.537279	ENSMUSP00000001620
ENSMUSP00000001806_STIRPASPVARSP_177	0	ENSMUSP00000001806
ENSMUSP00000001818_DESESSSFxxxxx_689	0.0906306	ENSMUSP00000001818
ENSMUSP00000001836_LQEEGGSEEEEAG_49	0.140856	ENSMUSP00000001836
ENSMUSP00000001963_RGPQFGSEVELRH_1305	0.485214	ENSMUSP00000001963
ENSMUSP00000002011_LTPGGVSSSALSR_370	0.237034	ENSMUSP00000002011
ENSMUSP00000002044_QNPGRSSPPPGYV_176	0	ENSMUSP00000002044
ENSMUSP00000002044_RIKPSQSAGDINT_147	0	ENSMUSP00000002044
ENSMUSP00000002044_RLRSADSENALTV_340	0.142949	ENSMUSP00000002044
ENSMUSP00000002064_KRNRHISIHFKSG_229	0.238546	ENSMUSP00000002064
ENSMUSP00000002064_SLRFTASPLEEEK_154	0.437812	ENSMUSP00000002064
ENSMUSP00000002099_EGKKVFTPPPNSA_283	0.303051	ENSMUSP00000002099
ENSMUSP00000002121_RRVKKMSDDDEDD_125	0	ENSMUSP00000002121
ENSMUSP00000002198_QDMDEGSDDEEEG_357	0.295832	ENSMUSP00000002198
ENSMUSP00000002198_VEMEVESDEEDQE_329	0.118659	ENSMUSP00000002198
ENSMUSP00000002275_PLSNRQSPQTLKR_115	0.310788	ENSMUSP00000002275
ENSMUSP00000002275_PLTPKGSPLSNRQ_108	0.658644	ENSMUSP00000002275
ENSMUSP00000002436_DDPKSSSPYFKDS_175	0.238521	ENSMUSP00000002436
ENSMUSP00000002445_ATEEEDSDEDAVL_463	0	ENSMUSP00000002445
ENSMUSP00000002445_ENLTQRSPSESAE_146	0.216644	ENSMUSP00000002445
ENSMUSP00000002445_ERTSSLTHSEEKS_60	0.266724	ENSMUSP00000002445
ENSMUSP00000002445_KRERTSSLTHSEE_58	0.184323	ENSMUSP00000002445
ENSMUSP00000002445_LTQRSPSESAEET_148	0	ENSMUSP00000002445
ENSMUSP00000002445_PEAGEDSDHEDGN_40	0.0232113	ENSMUSP00000002445
ENSMUSP00000002487_KIHRSASEPSLNR_766	0.191644	ENSMUSP00000002487
ENSMUSP00000002487_QRDRSSSAPNVHI_348	0.33576	ENSMUSP00000002487
ENSMUSP00000002487_TLGRRDSSDDWEI_483	0.204999	ENSMUSP00000002487
ENSMUSP00000002518_EDDGEKSDxxxxx_196	0.254018	ENSMUSP00000002518
ENSMUSP00000002572_RSDLPGSEKDNED_280	0.256973	ENSMUSP00000002572
ENSMUSP00000002572_SVCSSRSDLPGSE_275	0.288889	ENSMUSP00000002572
ENSMUSP00000002603_ENAVTITPLRPED_812	0.121232	ENSMUSP00000002603
ENSMUSP00000002603_ERLRMQSPELPAP_1485	0.0307446	ENSMUSP00000002603
ENSMUSP00000002603_GLGHRNSLESISS_1206	0	ENSMUSP00000002603
ENSMUSP00000002603_GPPKRVSLVGADD_1389	0.0903009	ENSMUSP00000002603
ENSMUSP00000002603_RAARMKSLEQDAL_1518	0.0859327	ENSMUSP00000002603
ENSMUSP00000002699_GAGDLRSGDEEFR_336	0.247026	ENSMUSP00000002699
ENSMUSP00000002733_EEKKAPTPQEKKR_331	0.112568	ENSMUSP00000002733
ENSMUSP00000002733_SLSGKSTPSSGDV_437	0.243922	ENSMUSP00000002733
ENSMUSP00000002733_TGPQSLSGKSTPS_433	0.195202	ENSMUSP00000002733
ENSMUSP00000002765_DSNRTISPSTSNN_403	0.0418159	ENSMUSP00000002765
ENSMUSP00000002765_EKSFRRSVVGTPA_748	0.025949	ENSMUSP00000002765
ENSMUSP00000002765_VRRRRLSNVSLTG_203	0.379525	ENSMUSP00000002765
ENSMUSP00000002808_PLQREDSGTFSLG_18	0.307261	ENSMUSP00000002808
ENSMUSP00000002825_ADDEGDSDSESVG_1464	0.0612978	ENSMUSP00000002825
ENSMUSP00000002839_KERRQSSFPFNLN_81	0.0638759	ENSMUSP00000002839
ENSMUSP00000002839_KKERRQSSFPFNL_80	0.301352	ENSMUSP00000002839
ENSMUSP00000002839_PQPQSQSPSSNKR_44	0.488924	ENSMUSP00000002839
ENSMUSP00000002839_VLLRRKSELPQDV_565	0.262759	ENSMUSP00000002839
ENSMUSP00000002889_LRRRKDSAQDVQA_436	0.0316141	ENSMUSP00000002889
ENSMUSP00000003121_NSPQGSSHGVKIT_186	0.149363	ENSMUSP00000003121
ENSMUSP00000003152_FIHRIDSTEVIYQ_31	0.0502856	ENSMUSP00000003152
ENSMUSP00000003310_EKANTSSDLEKDD_1831	0.0546848	ENSMUSP00000003310
ENSMUSP00000003310_HETDGGSAHGDEE_1154	0	ENSMUSP00000003310
ENSMUSP00000003310_NRPGYVSEEEEDD_2505	0.147283	ENSMUSP00000003310
ENSMUSP00000003310_PATGILSPRGDDY_954	0.089885	ENSMUSP00000003310
ENSMUSP00000003310_PTKYSLSPSKSYK_788	0.193391	ENSMUSP00000003310
ENSMUSP00000003313_LDIEQFSTVKGVN_484	0.0655349	ENSMUSP00000003313
ENSMUSP00000003320_LDSRAGSPQLDDI_540	0.297812	ENSMUSP00000003320
ENSMUSP00000003450_RKRSSLSPGRGKD_108	0	ENSMUSP00000003450
ENSMUSP00000003529_EKEAGGSDEEQEK_394	0	ENSMUSP00000003529
ENSMUSP00000003642_DVLRRSSELLVRK_566	0	ENSMUSP00000003642
ENSMUSP00000003642_RGLSASTVDLSSS_612	0.137382	ENSMUSP00000003642
ENSMUSP00000003705_EDSDSETYGEEND_86	0.41785	ENSMUSP00000003705
ENSMUSP00000003947_YKEGRLSPDIVAE_82	0	ENSMUSP00000003947
ENSMUSP00000003964_GPLGEDSERYDEE_672	0.268587	ENSMUSP00000003964
ENSMUSP00000004206_LPTGDTSPEPELL_42	0	ENSMUSP00000004206
ENSMUSP00000004281_VGTGPPSPIALPP_48	0.0844485	ENSMUSP00000004281
ENSMUSP00000004330_LSNQRRSPPEEPP_398	0.28085	ENSMUSP00000004330
ENSMUSP00000004375_FTRGSDSLIKGKK_293	0.239206	ENSMUSP00000004375
ENSMUSP00000004622_LDFQPGSPSPHRK_613	0.103055	ENSMUSP00000004622
ENSMUSP00000004622_RLHRASSCETYEY_402	0.0393287	ENSMUSP00000004622
ENSMUSP00000004622_RNLSSASHGPRSS_137	0.567902	ENSMUSP00000004622
ENSMUSP00000004673_LSQSSESGTLPSG_355	0.0689115	ENSMUSP00000004673
ENSMUSP00000004673_RLSRSRTASLTSA_330	0.302333	ENSMUSP00000004673
ENSMUSP00000004673_RTLSQSSESGTLP_353	0.013287	ENSMUSP00000004673
ENSMUSP00000004673_SLTSAASIDGSRS_338	0.186514	ENSMUSP00000004673
ENSMUSP00000004673_SRSRTASLTSAAS_332	0.482267	ENSMUSP00000004673
ENSMUSP00000004673_SRTLSQSSESGTL_352	0.699235	ENSMUSP00000004673
ENSMUSP00000004684_TSLPPVSPASSLP_997	0.0146771	ENSMUSP00000004684
ENSMUSP00000004774_DADDINSRVEMKP_262	0.550434	ENSMUSP00000004774
ENSMUSP00000004774_RMKVWTSGQVEEY_247	0.0201405	ENSMUSP00000004774
ENSMUSP00000004774_SGQVEEYDLDADD_253	0	ENSMUSP00000004774
ENSMUSP00000004955_LVDGRHSPPMVRS_227	0.387154	ENSMUSP00000004955
ENSMUSP00000004965_TSKATISDEEIER_199	0.222979	ENSMUSP00000004965
ENSMUSP00000004990_DDEMTGYVATRWY_182	0.120853	ENSMUSP00000004990
ENSMUSP00000005015_TQEDDDSDEEVAP_267	0	ENSMUSP00000005015
ENSMUSP00000005017_EKNSTPSEPDSGQ_202	0.208156	ENSMUSP00000005017
ENSMUSP00000005017_EVEKNSTPSEPDS_200	0.253276	ENSMUSP00000005017
ENSMUSP00000005017_GSAEGSSDEEGKL_133	0.226268	ENSMUSP00000005017
ENSMUSP00000005067_PRAPDRTPPSEED_82	0	ENSMUSP00000005067
ENSMUSP00000005067_VRSRTPSASHEEQ_307	0.191842	ENSMUSP00000005067
ENSMUSP00000005077_ALNRQLSSGVSEI_86	0.412361	ENSMUSP00000005077
ENSMUSP00000005077_PFSLLRSPSWEPF_13	0.239664	ENSMUSP00000005077
ENSMUSP00000005077_SLLRSPSWEPFRD_15	0.375572	ENSMUSP00000005077
ENSMUSP00000005164_EEEIRVSITEKCG_386	0	ENSMUSP00000005164
ENSMUSP00000005164_KRVKGRTWTLCGT_243	0.00849582	ENSMUSP00000005164
ENSMUSP00000005164_VKGRTWTLCGTPE_245	0	ENSMUSP00000005164
ENSMUSP00000005256_DARLNITPNSGAT_375	0.23057	ENSMUSP00000005256
ENSMUSP00000005256_GMGYMPSASMTRL_317	0.0889586	ENSMUSP00000005256
ENSMUSP00000005256_MRSRTASGSSVTS_330	0	ENSMUSP00000005256
ENSMUSP00000005256_RLMRSRTASGSSV_328	0.206365	ENSMUSP00000005256
ENSMUSP00000005256_SGSSVTSLEGTRS_336	0	ENSMUSP00000005256
ENSMUSP00000005256_TRSRSHTSEGPRS_346	0.0576442	ENSMUSP00000005256
ENSMUSP00000005503_AAVSASSPEAKDL_63	0.194196	ENSMUSP00000005503
ENSMUSP00000005507_PKAERLSPPASSG_614	0.23289	ENSMUSP00000005507
ENSMUSP00000005606_EEEIRVSINEKCG_339	0	ENSMUSP00000005606
ENSMUSP00000005671_PLPQSSTCxxxxx_1368	0	ENSMUSP00000005671
ENSMUSP00000005705_EGPRLASPSGSTS_594	0.176197	ENSMUSP00000005705
ENSMUSP00000005705_GMKRSRSGEGEVS_473	0.327287	ENSMUSP00000005705
ENSMUSP00000005705_RLQEKLSPPYSSP_752	0	ENSMUSP00000005705
ENSMUSP00000005826_LYREGSSIGAIDS_226	0.0541736	ENSMUSP00000005826
ENSMUSP00000005964_ISPQDFSKSIQEV_247	0.223892	ENSMUSP00000005964
ENSMUSP00000006037_LLQDSSSPVDLAK_699	0.305955	ENSMUSP00000006037
ENSMUSP00000006037_MGNLQNSPVNMNP_565	0.1365	ENSMUSP00000006037
ENSMUSP00000006037_PDQLGPSPKRSTE_29	0.0409656	ENSMUSP00000006037
ENSMUSP00000006037_SPRQRMSPGVAGS_493	0.150602	ENSMUSP00000006037
ENSMUSP00000006037_VKQEPASPKKKEN_736	0.167372	ENSMUSP00000006037
ENSMUSP00000006254_VEKYEISPEAYER_110	0	ENSMUSP00000006254
ENSMUSP00000006293_PAPRYPSPPVGSV_107	0.272072	ENSMUSP00000006293
ENSMUSP00000006431_QDPASDTALxxxx_511	0	ENSMUSP00000006431
ENSMUSP00000006625_GQARQPTPPFFGR_206	0.227876	ENSMUSP00000006625
ENSMUSP00000006625_SDYRRLSESQLSF_618	0.147664	ENSMUSP00000006625
ENSMUSP00000006625_VANANSTPPPYER_572	0.0882499	ENSMUSP00000006625
ENSMUSP00000006625_YERTRLSPPRASY_582	0.102192	ENSMUSP00000006625
ENSMUSP00000006629_ATLPARTLETPAA_2191	0.267575	ENSMUSP00000006629
ENSMUSP00000006629_DKEKRFSLFGKKK_2357	0.208659	ENSMUSP00000006629
ENSMUSP00000006629_DPNTKVSEEAESQ_2110	0.0216618	ENSMUSP00000006629
ENSMUSP00000006629_EMNNQASRVAVVN_903	0.0626169	ENSMUSP00000006629
ENSMUSP00000006629_LDPEDISVDHPDE_257	0.00765221	ENSMUSP00000006629
ENSMUSP00000006629_LPAEQGSPRMAGT_2137	0.113945	ENSMUSP00000006629
ENSMUSP00000006629_LPTSVVTITSESS_2334	0.474767	ENSMUSP00000006629
ENSMUSP00000006629_PARTLETPAAQME_2194	0.168263	ENSMUSP00000006629
ENSMUSP00000006629_RKRRPPSPDPNTK_2102	0.195245	ENSMUSP00000006629
ENSMUSP00000006629_TITSESSPGKREK_2340	0.364594	ENSMUSP00000006629
ENSMUSP00000006749_EIPDRDSEEELEN_18	0.0994388	ENSMUSP00000006749
ENSMUSP00000006764_VARRIRSFPDFPI_15	0.0711421	ENSMUSP00000006764
ENSMUSP00000006838_RDTRRRSFLVSYI_70	0	ENSMUSP00000006838
ENSMUSP00000007130_DTQRRTSMGGTQQ_552	0.196251	ENSMUSP00000007130
ENSMUSP00000007130_DYKKRLSVELTSS_675	0	ENSMUSP00000007130
ENSMUSP00000007130_QDTQRRTSMGGTQ_551	0	ENSMUSP00000007130
ENSMUSP00000007130_RHAIMRSPQMVSA_191	0	ENSMUSP00000007130
ENSMUSP00000007317_GGSFSGTLAVSDG_71	0.591456	ENSMUSP00000007317
ENSMUSP00000007317_GVFRAPSIHGGSG_35	0.474152	ENSMUSP00000007317
ENSMUSP00000007814_GCKVQISPDSGGL_182	0.248912	ENSMUSP00000007814
ENSMUSP00000007814_LFVIRGSPQQIDH_481	0	ENSMUSP00000007814
ENSMUSP00000007814_TTVNNNTPDFGFG_101	0	ENSMUSP00000007814
ENSMUSP00000008517_ASSVAFTPLQGLE_455	0.163815	ENSMUSP00000008517
ENSMUSP00000008517_SSGTASSVAFTPL_451	0	ENSMUSP00000008517
ENSMUSP00000008537_PRTRDRSPSPLRG_31	0.406997	ENSMUSP00000008537
ENSMUSP00000008537_RGNVVPSPLPTRR_42	0.360786	ENSMUSP00000008537
ENSMUSP00000008537_RRTRTFSATVRAS_53	0.407214	ENSMUSP00000008537
ENSMUSP00000008542_SLDRAPSPVLLSP_398	0.29647	ENSMUSP00000008542
ENSMUSP00000008991_GLTRAMTMPPVSQ_2354	0	ENSMUSP00000008991
ENSMUSP00000008991_PRGPAPSPMPQSR_2192	0.270799	ENSMUSP00000008991
ENSMUSP00000008999_ALGRTQSSPAAPG_670	0.150515	ENSMUSP00000008999
ENSMUSP00000008999_KDEDGESGPDEGP_620	0.131324	ENSMUSP00000008999
ENSMUSP00000008999_PLRKTASEPNLKV_269	0.0478423	ENSMUSP00000008999
ENSMUSP00000009099_PVINNGSPTILGK_576	0	ENSMUSP00000009099
ENSMUSP00000009138_RQLAFSTVGTPDY_282	0.0450842	ENSMUSP00000009138
ENSMUSP00000009174_TCHSEDSDLEIDx_296	0	ENSMUSP00000009174
ENSMUSP00000009256_AEKTSPTPSVFVE_345	0.249266	ENSMUSP00000009256
ENSMUSP00000009256_AGSRKKSHTGEAA_387	0	ENSMUSP00000009256
ENSMUSP00000009256_EKSENNSSNSDIV_299	0.0843625	ENSMUSP00000009256
ENSMUSP00000009256_EVKSLDSSGAGEK_288	0	ENSMUSP00000009256
ENSMUSP00000009256_MRAEKTSPTPSVF_343	0.0735079	ENSMUSP00000009256
ENSMUSP00000009679_SSYVQDSPSKKRK_64	0.0636411	ENSMUSP00000009679
ENSMUSP00000009689_HFLRTNSFAEDLD_483	0.0603216	ENSMUSP00000009689
ENSMUSP00000009693_KPIPRKSSVEGLE_44	0.0563529	ENSMUSP00000009693
ENSMUSP00000009693_PIPRKSSVEGLEP_45	0.25045	ENSMUSP00000009693
ENSMUSP00000009713_ASPPPVTASTPAQ_225	0.19367	ENSMUSP00000009713
ENSMUSP00000009713_EPKVSASPPPVTA_220	0.226732	ENSMUSP00000009713
ENSMUSP00000010189_AGAKTDSPLPLEE_320	0.00623123	ENSMUSP00000010189
ENSMUSP00000010189_PLEEASTPPGKVT_329	0	ENSMUSP00000010189
ENSMUSP00000010267_GGADAASERRGLR_18	0.535182	ENSMUSP00000010267
ENSMUSP00000010278_xxMRKDTPPPLVP_5	0.201592	ENSMUSP00000010278
ENSMUSP00000010434_PSGPVKSPPLSPV_189	0.368126	ENSMUSP00000010434
ENSMUSP00000010502_KRERTGSPGAKIP_36	0.770137	ENSMUSP00000010502
ENSMUSP00000010698_EETPEATEDERDE_503	0	ENSMUSP00000010698
ENSMUSP00000010698_LLCQEETPEATED_499	0	ENSMUSP00000010698
ENSMUSP00000011450_DIDASPSPLSVQD_409	0.34066	ENSMUSP00000011450
ENSMUSP00000012161_GLSLSPSPERRKP_640	0.0282467	ENSMUSP00000012161
ENSMUSP00000012259_NDMAVPTPPPPPV_604	0	ENSMUSP00000012259
ENSMUSP00000013130_ILNGGESPKQKGQ_229	0.00174738	ENSMUSP00000013130
ENSMUSP00000013559_GQPRQGSPVAAGA_181	0.355507	ENSMUSP00000013559
ENSMUSP00000013759_EKIDEISDKETEV_553	0.123024	ENSMUSP00000013759
ENSMUSP00000013759_GSVSGSSPRSDIS_486	0	ENSMUSP00000013759
ENSMUSP00000013759_KMFVRATSPESTS_517	0	ENSMUSP00000013759
ENSMUSP00000013759_RPILQLSPPGPRS_65	0.20839	ENSMUSP00000013759
ENSMUSP00000013759_SKTGRDSPENGET_533	0.0442745	ENSMUSP00000013759
ENSMUSP00000013773_AGGRRLSSFVTKG_1406	0.35304	ENSMUSP00000013773
ENSMUSP00000013773_MVQKERSLDILKG_1956	0.228832	ENSMUSP00000013773
ENSMUSP00000013773_PRIHRASDPGLPA_1859	0.425725	ENSMUSP00000013773
ENSMUSP00000013842_DIIRQPSEEEIIK_116	0.14556	ENSMUSP00000013842
ENSMUSP00000013886_GLQKTGSTGALGP_431	0	ENSMUSP00000013886
ENSMUSP00000013886_GLQRSASSSLLEK_454	0.222682	ENSMUSP00000013886
ENSMUSP00000014221_MGSRASTLLRDEE_7	0.153337	ENSMUSP00000014221
ENSMUSP00000014438_GQEKTVSLNNLSA_78	0	ENSMUSP00000014438
ENSMUSP00000014447_PKDKCLSPELPLA_159	0.0935422	ENSMUSP00000014447
ENSMUSP00000014499_DFEGSLSPVIAPK_688	0.101604	ENSMUSP00000014499
ENSMUSP00000014922_LLRTQRSLEPEPK_514	0.17376	ENSMUSP00000014922
ENSMUSP00000015346_GSESPNSFLDQES_386	0	ENSMUSP00000015346
ENSMUSP00000015346_VRKGSESPNSFLD_383	0.0247954	ENSMUSP00000015346
ENSMUSP00000015449_CNSREQSDDETED_241	0.106937	ENSMUSP00000015449
ENSMUSP00000015449_KLKAGGSVESLRS_500	0.00746957	ENSMUSP00000015449
ENSMUSP00000015449_LSKNRRSLPVSIC_805	0.225894	ENSMUSP00000015449
ENSMUSP00000015449_PLHKSNSEDGCVG_130	0.151479	ENSMUSP00000015449
ENSMUSP00000015449_PVSICRSCETLEG_813	0.0348076	ENSMUSP00000015449
ENSMUSP00000015449_SHGRTCSFGGFDL_400	0.0101408	ENSMUSP00000015449
ENSMUSP00000015449_SWPRSHSLDDLQG_831	0	ENSMUSP00000015449
ENSMUSP00000015749_CLNSPDSPPRSDP_220	0.00174967	ENSMUSP00000015749
ENSMUSP00000015892_GDDDEESDEEAVK_619	0	ENSMUSP00000015892
ENSMUSP00000015892_KVRLGLTPPPEPK_469	0.184992	ENSMUSP00000015892
ENSMUSP00000016081_DSTTEGTPTDGFT_178	0.124497	ENSMUSP00000016081
ENSMUSP00000016231_DMTASGSPDYGQP_39	0.21102	ENSMUSP00000016231
ENSMUSP00000016553_PEVWGLSPKNPEP_147	0.121766	ENSMUSP00000016553
ENSMUSP00000016672_SLTTPCYTPYYVA_211	0	ENSMUSP00000016672
ENSMUSP00000017365_AAAGSGSTGEGDG_45	0.144083	ENSMUSP00000017365
ENSMUSP00000017488_PEDDYWSYDYVEE_77	0	ENSMUSP00000017488
ENSMUSP00000017530_PGTWRGSLDESSL_426	0.204478	ENSMUSP00000017530
ENSMUSP00000017597_DHEYLSSVDLKQR_122	0.346597	ENSMUSP00000017597
ENSMUSP00000017622_AKKANLSPDRGSR_871	0.264216	ENSMUSP00000017622
ENSMUSP00000017622_DRKRPLSPQSKGS_912	0.142508	ENSMUSP00000017622
ENSMUSP00000017622_GVSVSPSRARRRR_556	0	ENSMUSP00000017622
ENSMUSP00000017622_KLGVSVSPSRARR_554	0	ENSMUSP00000017622
ENSMUSP00000017622_RASEPKSQDQDSE_75	0	ENSMUSP00000017622
ENSMUSP00000017622_SDKDRQSPPAKKA_862	0.218463	ENSMUSP00000017622
ENSMUSP00000017622_SRGPAGSPCEEGD_92	0.26156	ENSMUSP00000017622
ENSMUSP00000017629_AKKRKASGSENEG_1537	0.259508	ENSMUSP00000017629
ENSMUSP00000017629_DSAKFDSNEEDTA_1453	0.0747899	ENSMUSP00000017629
ENSMUSP00000017629_DSNEEDTASVFAP_1458	0.0975247	ENSMUSP00000017629
ENSMUSP00000017629_EDEFVPSDGLDKD_1400	0	ENSMUSP00000017629
ENSMUSP00000017629_ELKVKASPITNDG_1387	0.18038	ENSMUSP00000017629
ENSMUSP00000017629_KRKASGSENEGDY_1539	0.0543683	ENSMUSP00000017629
ENSMUSP00000017629_TSFDQDSDVDIFP_1568	0.0165885	ENSMUSP00000017629
ENSMUSP00000017692_MSEFLESEDGEVE_548	0.0227871	ENSMUSP00000017692
ENSMUSP00000017851_TLSGSDSVILGDT_371	0.286126	ENSMUSP00000017851
ENSMUSP00000017900_GNPRENSPFINNV_50	0.316548	ENSMUSP00000017900
ENSMUSP00000017900_PDKVQMTWTKEKL_980	0.370737	ENSMUSP00000017900
ENSMUSP00000017900_RTQAPPTPDKVQM_973	0.261562	ENSMUSP00000017900
ENSMUSP00000017945_RGAPQLSPESPLL_45	0.178898	ENSMUSP00000017945
ENSMUSP00000018094_PQPSPPSGSGSES_439	0.0056292	ENSMUSP00000018094
ENSMUSP00000018274_GAPVNVSSSDLTG_382	0.0948806	ENSMUSP00000018274
ENSMUSP00000018274_GLPSTASGRLRGT_331	0.13007	ENSMUSP00000018274
ENSMUSP00000018353_GKNVSGSLKNSSD_418	0.683656	ENSMUSP00000018353
ENSMUSP00000018353_QDDEENSEEDEMD_320	0.0998825	ENSMUSP00000018353
ENSMUSP00000018431_KKEFAPSDEELDS_114	0	ENSMUSP00000018431
ENSMUSP00000018476_EEEEENSDEDELD_316	0.467604	ENSMUSP00000018476
ENSMUSP00000018544_LDPYDSSEDDKEY_118	0.354021	ENSMUSP00000018544
ENSMUSP00000018544_LTRESGTDFPIPA_434	0.21662	ENSMUSP00000018544
ENSMUSP00000018544_QFPDCDSDEDEDF_325	0.128147	ENSMUSP00000018544
ENSMUSP00000018544_RNRNKLTRESGTD_429	0.193384	ENSMUSP00000018544
ENSMUSP00000018645_APKAQLSPGLYDD_1482	0.14875	ENSMUSP00000018645
ENSMUSP00000018645_ECRSSTSPCSTSK_1005	0	ENSMUSP00000018645
ENSMUSP00000018645_ERKSTLTPTQRES_1530	0.0799266	ENSMUSP00000018645
ENSMUSP00000018645_GMSMRESPVSAPL_1275	0	ENSMUSP00000018645
ENSMUSP00000018645_QRSDSRSPGSISY_2199	0.106046	ENSMUSP00000018645
ENSMUSP00000018645_RPGPRVSPENLVD_2135	0.310445	ENSMUSP00000018645
ENSMUSP00000018691_LLCSYGTPPDSPG_322	0	ENSMUSP00000018691
ENSMUSP00000018710_AFRRTPSLLEQEV_488	0.238536	ENSMUSP00000018710
ENSMUSP00000018755_ATSRRSSVSGISL_119	0.315656	ENSMUSP00000018755
ENSMUSP00000018755_PESQDCSPATSRR_111	0.33206	ENSMUSP00000018755
ENSMUSP00000018851_KKARTDSTSDGRP_4366	0.10834	ENSMUSP00000018851
ENSMUSP00000018880_RKSAPSSPTLDCE_198	0.110174	ENSMUSP00000018880
ENSMUSP00000018909_SDPSTASETESEK_455	0	ENSMUSP00000018909
ENSMUSP00000018963_KLSRQPSIELPSM_243	0.632013	ENSMUSP00000018963
ENSMUSP00000018993_RLNRSDSDSSTLS_939	0	ENSMUSP00000018993
ENSMUSP00000018993_TDSVAPSPTVVRP_891	0	ENSMUSP00000018993
ENSMUSP00000019026_SRFRPPTPEPKYK_45	0.0653449	ENSMUSP00000019026
ENSMUSP00000019323_AKAGAGSATLSMA_246	0.139464	ENSMUSP00000019323
ENSMUSP00000019405_KPPPPASPGSSDS_684	0.0709709	ENSMUSP00000019405
ENSMUSP00000019456_GSPPLRSVSDNTL_369	0	ENSMUSP00000019456
ENSMUSP00000019456_RLSYLGSPPLRSV_364	0.202311	ENSMUSP00000019456
ENSMUSP00000019660_RETTGLSPQAAQE_13	0.0719166	ENSMUSP00000019660
ENSMUSP00000019701_RKKSNISPNFNFM_396	0.237658	ENSMUSP00000019701
ENSMUSP00000019722_KTTKGKSPQLALR_36	0.13098	ENSMUSP00000019722
ENSMUSP00000019734_TEGDSPSPQxxxx_248	0.128624	ENSMUSP00000019734
ENSMUSP00000019803_GQEACDSDxxxxx_165	0.15615	ENSMUSP00000019803
ENSMUSP00000019911_ACDEEFSDSEDEG_422	0	ENSMUSP00000019911
ENSMUSP00000019911_DAVHEDSGDEDGE_394	0.0194613	ENSMUSP00000019911
ENSMUSP00000019939_TVRRRYSDFEWLR_72	0.143142	ENSMUSP00000019939
ENSMUSP00000020004_LEDAESSNPNLQS_166	0.147881	ENSMUSP00000020004
ENSMUSP00000020027_NGRSDGSLDDGDG_364	0.24686	ENSMUSP00000020027
ENSMUSP00000020112_LLFKSASDTNLQK_952	0.168424	ENSMUSP00000020112
ENSMUSP00000020112_SMSVDLSHAPLKD_938	0.162661	ENSMUSP00000020112
ENSMUSP00000020123_DEEREPTPVLGSG_74	0.127069	ENSMUSP00000020123
ENSMUSP00000020123_GPPDFSSDEEREP_67	0	ENSMUSP00000020123
ENSMUSP00000020123_GTESRSSTPLPTV_158	0.137022	ENSMUSP00000020123
ENSMUSP00000020123_QDSESLSPPRKVP_422	0.0924204	ENSMUSP00000020123
ENSMUSP00000020123_QGTESRSSTPLPT_157	0.0334839	ENSMUSP00000020123
ENSMUSP00000020123_TESRSSTPLPTVS_159	0.216136	ENSMUSP00000020123
ENSMUSP00000020173_GARRTLSPSNLKA_316	0.192488	ENSMUSP00000020173
ENSMUSP00000020173_PDRRSVSTMNLSK_183	0.20821	ENSMUSP00000020173
ENSMUSP00000020173_SKRLSSSSATLLN_202	0.234864	ENSMUSP00000020173
ENSMUSP00000020174_FGSLPTTPSEQRQ_79	0.275227	ENSMUSP00000020174
ENSMUSP00000020174_LGTPQDSPELRQQ_45	0	ENSMUSP00000020174
ENSMUSP00000020174_RASSRVSGGFPED_129	0.261155	ENSMUSP00000020174
ENSMUSP00000020208_TKPRAKSLSAVDA_583	0.188509	ENSMUSP00000020208
ENSMUSP00000020208_VLKKAASEELVEK_494	0.0226725	ENSMUSP00000020208
ENSMUSP00000020315_PLDQPSSFDATPY_558	0.00218918	ENSMUSP00000020315
ENSMUSP00000020339_NKSLSQSFENLLD_205	0	ENSMUSP00000020339
ENSMUSP00000020381_WDTGYDSDERRDV_292	0.135623	ENSMUSP00000020381
ENSMUSP00000020411_QTTFLGSPDSRHK_770	0	ENSMUSP00000020411
ENSMUSP00000020420_DFWLSTTPPPAAA_870	0.0313174	ENSMUSP00000020420
ENSMUSP00000020420_GKRRHSSLPTESD_755	0	ENSMUSP00000020420
ENSMUSP00000020420_PENALPSDEDDKD_784	0.185675	ENSMUSP00000020420
ENSMUSP00000020420_SSLPTESDEDIAP_760	0.0926144	ENSMUSP00000020420
ENSMUSP00000020449_LDCPKQSPAGVDK_505	0.3191	ENSMUSP00000020449
ENSMUSP00000020449_VNDDVDTDEESAQ_992	0.26327	ENSMUSP00000020449
ENSMUSP00000020488_KIEILDSPASKKK_177	0.112505	ENSMUSP00000020488
ENSMUSP00000020524_AFLRSVSMPAETA_51	0.017653	ENSMUSP00000020524
ENSMUSP00000020524_ETARVPSPHHEPR_61	0.194328	ENSMUSP00000020524
ENSMUSP00000020524_QRQTSITQTIRRG_78	0.00911726	ENSMUSP00000020524
ENSMUSP00000020524_YRKRIDSYVKRQI_391	0.202267	ENSMUSP00000020524
ENSMUSP00000020543_KQQLSPSPGQEAG_99	0.228654	ENSMUSP00000020543
ENSMUSP00000020630_FHGRAFSDPFVEA_76	0.194412	ENSMUSP00000020630
ENSMUSP00000020695_AVQRGISNGPNPP_648	0.125756	ENSMUSP00000020695
ENSMUSP00000020695_CSGRLDSVDGPGR_745	0.539266	ENSMUSP00000020695
ENSMUSP00000020695_DGEVLHTQGPVDG_345	0.278497	ENSMUSP00000020695
ENSMUSP00000020695_GRLRKLSIGQYDN_769	0.192392	ENSMUSP00000020695
ENSMUSP00000020695_KLSIGQYDNDAAS_773	0.215097	ENSMUSP00000020695
ENSMUSP00000020695_PGQRRESPPSAER_934	0.130479	ENSMUSP00000020695
ENSMUSP00000020695_RQWVESSPKSTLT_946	0.266697	ENSMUSP00000020695
ENSMUSP00000020719_QRHSDFSPCSKRK_232	0.6386	ENSMUSP00000020719
ENSMUSP00000020768_VKIWRRSFDTPPP_118	0.320051	ENSMUSP00000020768
ENSMUSP00000020769_KERAMSTTSVTSS_278	0.181843	ENSMUSP00000020769
ENSMUSP00000020769_QPGKLRSPFLQKQ_291	0	ENSMUSP00000020769
ENSMUSP00000020886_RDLLNCSFKCSYV_398	0	ENSMUSP00000020886
ENSMUSP00000020954_DTLSNGSETDGDD_128	0.318308	ENSMUSP00000020954
ENSMUSP00000020991_PQPEEGSPAAGQK_102	0.199536	ENSMUSP00000020991
ENSMUSP00000021001_ENVDISSGGGVTG_188	0.025921	ENSMUSP00000021001
ENSMUSP00000021016_LSGDEGSEDGDDY_80	0.239098	ENSMUSP00000021016
ENSMUSP00000021046_YIPAENSPTRQQF_96	0.138573	ENSMUSP00000021046
ENSMUSP00000021077_ALARSASSDTSEE_285	0.120448	ENSMUSP00000021077
ENSMUSP00000021077_ELNSQDSPKRQVS_297	0.276447	ENSMUSP00000021077
ENSMUSP00000021077_RAVDPDSPAEASG_181	0	ENSMUSP00000021077
ENSMUSP00000021077_SASSDTSEELNSQ_289	0.286344	ENSMUSP00000021077
ENSMUSP00000021077_TSEELNSQDSPKR_294	0.0585505	ENSMUSP00000021077
ENSMUSP00000021082_EVFICTTPLLKYD_102	0.0723125	ENSMUSP00000021082
ENSMUSP00000021120_QLRGLGSNEDGLQ_393	0.0565768	ENSMUSP00000021120
ENSMUSP00000021120_RSGALASPTDPFQ_592	0.222523	ENSMUSP00000021120
ENSMUSP00000021135_PALGLPSPEVESG_25	0.0741492	ENSMUSP00000021135
ENSMUSP00000021170_GRQDEDSDSEMGP_94	0.333272	ENSMUSP00000021170
ENSMUSP00000021170_VAEPEESEAEEPA_79	0.398662	ENSMUSP00000021170
ENSMUSP00000021201_RMMSTGSKKSLLS_1352	0.677946	ENSMUSP00000021201
ENSMUSP00000021314_HNRSGLSPANDTG_47	0.169342	ENSMUSP00000021314
ENSMUSP00000021335_STGVENSPAGARP_300	0.0414406	ENSMUSP00000021335
ENSMUSP00000021368_RNPYLLSEEEDGD_417	0.330039	ENSMUSP00000021368
ENSMUSP00000021381_EAGIVHSDAEKEQ_347	0.000774147	ENSMUSP00000021381
ENSMUSP00000021381_LLRRGFSDSGGGP_66	0.236165	ENSMUSP00000021381
ENSMUSP00000021381_RESRQESDPEDDD_100	0.0578306	ENSMUSP00000021381
ENSMUSP00000021428_IPRGPPSPPAPVM_224	0.109838	ENSMUSP00000021428
ENSMUSP00000021450_GSQRRNSLTGEEG_101	0.280428	ENSMUSP00000021450
ENSMUSP00000021458_FEKSTASWAERFA_2060	0.0667122	ENSMUSP00000021458
ENSMUSP00000021458_FGHTVDSVEKLIK_2043	0.176902	ENSMUSP00000021458
ENSMUSP00000021458_LDNDNSSARLFER_36	0.262003	ENSMUSP00000021458
ENSMUSP00000021466_SRRDRNSWGGFSE_10	0.583178	ENSMUSP00000021466
ENSMUSP00000021471_ADEEDVSEEEAED_245	0.367458	ENSMUSP00000021471
ENSMUSP00000021527_EFRNFSYVSPELQ_676	0	ENSMUSP00000021527
ENSMUSP00000021527_KEEPVLTPIDEGH_656	0.206709	ENSMUSP00000021527
ENSMUSP00000021595_SKLPLVTPHTQCR_53	0.170134	ENSMUSP00000021595
ENSMUSP00000021596_ALASEGSPPPRYS_54	0.159735	ENSMUSP00000021596
ENSMUSP00000021631_KLTRSQSFNNQAF_777	0.0560996	ENSMUSP00000021631
ENSMUSP00000021785_SLKRGSSFQSGRD_432	0	ENSMUSP00000021785
ENSMUSP00000021803_IPSAVSSPLNSPL_335	0.129623	ENSMUSP00000021803
ENSMUSP00000021803_SLPPLWSPEAERS_210	0.143431	ENSMUSP00000021803
ENSMUSP00000021806_PPFYVPSAELKRL_196	0.0395009	ENSMUSP00000021806
ENSMUSP00000021806_WVTRHISFHQEQG_34	0.611432	ENSMUSP00000021806
ENSMUSP00000021807_EEEKEKSLIVEGK_55	0.236247	ENSMUSP00000021807
ENSMUSP00000021807_PGPREESEEEEED_33	0.484187	ENSMUSP00000021807
ENSMUSP00000021832_AAAGSASPRSWDE_153	0	ENSMUSP00000021832
ENSMUSP00000021832_ERAKGPSPPGAKR_65	0.170576	ENSMUSP00000021832
ENSMUSP00000021929_GAQQPDSPGGPQP_109	0.524833	ENSMUSP00000021929
ENSMUSP00000021950_GLARLSSPVLHRL_142	0.381885	ENSMUSP00000021950
ENSMUSP00000021950_IPTRSPSDSSTAS_387	0.078435	ENSMUSP00000021950
ENSMUSP00000022039_LQEEVPSEEQMPQ_213	0.213608	ENSMUSP00000022039
ENSMUSP00000022048_LEERIPSLDELEV_17	0.494305	ENSMUSP00000022048
ENSMUSP00000022057_KRLSLESEGANEG_34	0.35509	ENSMUSP00000022057
ENSMUSP00000022057_RAAKRLSLESEGA_31	0.210985	ENSMUSP00000022057
ENSMUSP00000022062_AVFRVGSVLQEGC_530	0	ENSMUSP00000022062
ENSMUSP00000022140_EIPLTLSVDDFRQ_358	0	ENSMUSP00000022140
ENSMUSP00000022140_FRQPRYSSNGNLE_368	0.285449	ENSMUSP00000022140
ENSMUSP00000022140_KRSYPESFYKSTP_338	0.0604066	ENSMUSP00000022140
ENSMUSP00000022140_RQPRYSSNGNLET_369	0.171855	ENSMUSP00000022140
ENSMUSP00000022196_ESAKEWTPLGKTK_662	0	ENSMUSP00000022196
ENSMUSP00000022197_PFSDSRTPPPGSV_45	0.361137	ENSMUSP00000022197
ENSMUSP00000022293_TFDTTFSPNTGKK_116	0.284608	ENSMUSP00000022293
ENSMUSP00000022330_GAQGSVSPKVLPG_179	0.336224	ENSMUSP00000022330
ENSMUSP00000022340_IDVSFNSKADPGL_348	0.243817	ENSMUSP00000022340
ENSMUSP00000022356_SERNSSSPVSLDA_613	0	ENSMUSP00000022356
ENSMUSP00000022358_RGPRRLSAEGGDK_564	0.142342	ENSMUSP00000022358
ENSMUSP00000022369_ALASIDSKLNQAK_275	0.203724	ENSMUSP00000022369
ENSMUSP00000022369_ARGQGASPVAMQK_346	0.409326	ENSMUSP00000022369
ENSMUSP00000022369_LRDPNASPGDAGE_290	0.392763	ENSMUSP00000022369
ENSMUSP00000022369_MKRALASIDSKLN_272	0.281919	ENSMUSP00000022369
ENSMUSP00000022369_RDDILRSLGEIAA_434	0	ENSMUSP00000022369
ENSMUSP00000022369_VFSDTTTPIKLLA_604	0.0157204	ENSMUSP00000022369
ENSMUSP00000022446_PLKDNPSPEPQLD_165	0.0149123	ENSMUSP00000022446
ENSMUSP00000022450_DYQFPSSPSTDTL_962	0	ENSMUSP00000022450
ENSMUSP00000022450_HFKDAQSPLLEVD_836	0.182142	ENSMUSP00000022450
ENSMUSP00000022450_QTPGMKSPGEQLV_928	0	ENSMUSP00000022450
ENSMUSP00000022450_TGGNAGSPEDQHG_910	0.067642	ENSMUSP00000022450
ENSMUSP00000022458_RAPQQYSEDEDDY_395	0.726313	ENSMUSP00000022458
ENSMUSP00000022470_KESEPESPMDVDN_297	0.110104	ENSMUSP00000022470
ENSMUSP00000022470_KNSCQDSEADEET_311	0.046926	ENSMUSP00000022470
ENSMUSP00000022496_EESLEDSDVDADF_60	0.10954	ENSMUSP00000022496
ENSMUSP00000022507_PPSQMGSPMGNRT_477	0.310941	ENSMUSP00000022507
ENSMUSP00000022517_LPSKLFSGLAHVK_133	0.19465	ENSMUSP00000022517
ENSMUSP00000022521_ASTFCGTPDYIAP_535	0.115045	ENSMUSP00000022521
ENSMUSP00000022521_EAFHGFSFVNPKF_688	0.0424229	ENSMUSP00000022521
ENSMUSP00000022521_FGEGRASTFCGTP_530	0.143844	ENSMUSP00000022521
ENSMUSP00000022521_NEKPQLSFSDKNL_669	0.0489074	ENSMUSP00000022521
ENSMUSP00000022531_KKQIQTSPVPVRK_534	0.102087	ENSMUSP00000022531
ENSMUSP00000022535_TTPRQKSPLLNQP_372	0.00557413	ENSMUSP00000022535
ENSMUSP00000022566_PFTFSQSTPIGLD_670	0.401919	ENSMUSP00000022566
ENSMUSP00000022566_SSFKRKSASNLTE_241	0.0973514	ENSMUSP00000022566
ENSMUSP00000022566_YGLGRISLLDLGR_190	0.0530148	ENSMUSP00000022566
ENSMUSP00000022577_IIQKEVSPEVVRS_198	0	ENSMUSP00000022577
ENSMUSP00000022577_KAAVVASPLLDQQ_242	0.204285	ENSMUSP00000022577
ENSMUSP00000022577_LSPSHLTEDRQGR_958	0.114748	ENSMUSP00000022577
ENSMUSP00000022577_QRTLTPSLRRSAS_365	0.0570967	ENSMUSP00000022577
ENSMUSP00000022577_RDQRPSSPIRHQG_704	0	ENSMUSP00000022577
ENSMUSP00000022577_SSNYRRSPERPTG_77	0.0691968	ENSMUSP00000022577
ENSMUSP00000022577_SYQRTLTPSLRRS_363	0.128312	ENSMUSP00000022577
ENSMUSP00000022595_RMKRRSSASVSDS_65	0.279599	ENSMUSP00000022595
ENSMUSP00000022595_SDEKLNSPTNSSP_97	0.0448933	ENSMUSP00000022595
ENSMUSP00000022614_NQDGNDSDEFMxx_204	0.32834	ENSMUSP00000022614
ENSMUSP00000022629_GRANITSLGxxxx_570	0.135101	ENSMUSP00000022629
ENSMUSP00000022629_LHQSGFSLSGAQI_540	0	ENSMUSP00000022629
ENSMUSP00000022629_QSGFSLSGAQIDD_542	0.100057	ENSMUSP00000022629
ENSMUSP00000022629_VCEVSVTPKTVTP_509	0.0499232	ENSMUSP00000022629
ENSMUSP00000022629_VTPKTVTPASSAK_514	0.0931605	ENSMUSP00000022629
ENSMUSP00000022639_AKDEPPSEGEAEE_473	0.492766	ENSMUSP00000022639
ENSMUSP00000022639_ISAMQDTINKLEN_351	0.183954	ENSMUSP00000022639
ENSMUSP00000022695_RMDRGNSLPCVLE_308	0.408981	ENSMUSP00000022695
ENSMUSP00000022695_TLSRLQSTEFSPS_278	0.155711	ENSMUSP00000022695
ENSMUSP00000022701_DDPAQDSGPEELP_31	0.0413336	ENSMUSP00000022701
ENSMUSP00000022701_GGNIYISPLKSPY_800	0	ENSMUSP00000022701
ENSMUSP00000022786_NEKGPVSPSYDQP_512	0.210293	ENSMUSP00000022786
ENSMUSP00000022786_RESRARTPPPEEP_118	0	ENSMUSP00000022786
ENSMUSP00000022787_PEAEASSGGGGVA_28	0.672758	ENSMUSP00000022787
ENSMUSP00000022787_SPEAEASSGGGGV_27	0.0490519	ENSMUSP00000022787
ENSMUSP00000022793_ADDSRISEDETER_898	0.318921	ENSMUSP00000022793
ENSMUSP00000022793_EASSPPTHIQLQE_431	0.0149742	ENSMUSP00000022793
ENSMUSP00000022793_EKSQSPSPPPLPE_391	0.150732	ENSMUSP00000022793
ENSMUSP00000022793_IVSEEETPPPLLT_417	0.0997554	ENSMUSP00000022793
ENSMUSP00000022793_LEEKSQSPSPPPL_389	0.0777464	ENSMUSP00000022793
ENSMUSP00000022793_LQPEQGSPKKCEA_729	0.189093	ENSMUSP00000022793
ENSMUSP00000022793_RTAQVPSPPRGKI_1003	0.167862	ENSMUSP00000022793
ENSMUSP00000022793_SSRKSLSPGVSRD_657	0.224843	ENSMUSP00000022793
ENSMUSP00000022821_FPSLGPYNVSKTA_183	0.260981	ENSMUSP00000022821
ENSMUSP00000022821_LIKTRFSSVLWEE_221	0.099798	ENSMUSP00000022821
ENSMUSP00000022865_EEAAPPTPAPDDL_96	0.284834	ENSMUSP00000022865
ENSMUSP00000022865_KLSSQLSEEKWNS_297	0.232938	ENSMUSP00000022865
ENSMUSP00000022865_SNDQKVSDDDKEK_423	0.246886	ENSMUSP00000022865
ENSMUSP00000022946_KTYFQGSLPARAA_103	0.0379758	ENSMUSP00000022946
ENSMUSP00000022946_PAAIGPYSQAVQV_21	0.278876	ENSMUSP00000022946
ENSMUSP00000022964_GRGRKLSGDQITL_36	0.274294	ENSMUSP00000022964
ENSMUSP00000023064_KTPPRKSASLSNL_18	0.101688	ENSMUSP00000023064
ENSMUSP00000023116_KLTGSLSGWTSPK_239	0	ENSMUSP00000023116
ENSMUSP00000023151_GLVSPQSPQKSDC_334	0	ENSMUSP00000023151
ENSMUSP00000023157_IESNEDSDHARKS_373	0.0180633	ENSMUSP00000023157
ENSMUSP00000023165_LGAMGKSPLNQGD_120	0.339456	ENSMUSP00000023165
ENSMUSP00000023165_QPPRSISPSALQD_2064	0.111882	ENSMUSP00000023165
ENSMUSP00000023165_TASQSTSPSQPRK_1077	0	ENSMUSP00000023165
ENSMUSP00000023226_FRSRSSSVGSSSS_4245	0.449416	ENSMUSP00000023226
ENSMUSP00000023226_GFRSRSSSVGSSS_4244	0.209621	ENSMUSP00000023226
ENSMUSP00000023226_GLRKQITVEELVR_3889	0.00979625	ENSMUSP00000023226
ENSMUSP00000023226_GSKRTSSEDNLYL_21	0.407663	ENSMUSP00000023226
ENSMUSP00000023226_LQSKRASFAEKTA_1581	0.387351	ENSMUSP00000023226
ENSMUSP00000023282_KRIQYGSFSYKKM_65	0.276342	ENSMUSP00000023282
ENSMUSP00000023361_RGSDAVSETSSVS_718	0.233791	ENSMUSP00000023361
ENSMUSP00000023361_VQGTGVTPPPTPL_687	0.184875	ENSMUSP00000023361
ENSMUSP00000023431_VREKVISFIENSS_507	0.3113	ENSMUSP00000023431
ENSMUSP00000023432_DVPGKITFQESKT_125	0.0677192	ENSMUSP00000023432
ENSMUSP00000023467_EKDGFPSGTPALN_152	0.17939	ENSMUSP00000023467
ENSMUSP00000023467_KSIYTRSVIDPIP_197	0.193337	ENSMUSP00000023467
ENSMUSP00000023467_NTVKQKYLSFTPP_139	0.484328	ENSMUSP00000023467
ENSMUSP00000023467_VKQKYLSFTPPEK_141	0.039682	ENSMUSP00000023467
ENSMUSP00000023467_VLKFYDSNTVKQK_132	0.0313236	ENSMUSP00000023467
ENSMUSP00000023478_TANRGSSPQVLPR_378	0.28836	ENSMUSP00000023478
ENSMUSP00000023487_GGPRNLSPPLTPA_765	0.0976241	ENSMUSP00000023487
ENSMUSP00000023487_GKHRPSSLNLDSA_1093	0.297461	ENSMUSP00000023487
ENSMUSP00000023487_KERRENSLPEIVP_272	0.18538	ENSMUSP00000023487
ENSMUSP00000023487_PAKSMDSLCSVPV_346	0.115045	ENSMUSP00000023487
ENSMUSP00000023487_SEEEFSSLPPAAQ_658	0.178889	ENSMUSP00000023487
ENSMUSP00000023487_YQPQRRSVILDGR_1413	0.12112	ENSMUSP00000023487
ENSMUSP00000023531_SLPTRQSPLQNHL_333	0.256266	ENSMUSP00000023531
ENSMUSP00000023538_AIGRLSSMAMISG_1791	0.0799611	ENSMUSP00000023538
ENSMUSP00000023538_EERKVHSPQQVDF_944	0.187731	ENSMUSP00000023538
ENSMUSP00000023538_KDEVEVSDDDEKE_1469	0.00874338	ENSMUSP00000023538
ENSMUSP00000023538_LSGRKSSTGSPTS_1804	0.181802	ENSMUSP00000023538
ENSMUSP00000023538_PAIGSFSPGEDRK_364	0.134349	ENSMUSP00000023538
ENSMUSP00000023538_RGTKAPSPDIRKE_272	0.0484205	ENSMUSP00000023538
ENSMUSP00000023538_RKSSTGSPTSPIN_1807	0.000865664	ENSMUSP00000023538
ENSMUSP00000023538_SSTGSPTSPINAE_1809	0.335206	ENSMUSP00000023538
ENSMUSP00000023538_STGSPTSPINAEK_1810	0.225697	ENSMUSP00000023538
ENSMUSP00000023559_AKKIITSTLEKEA_340	0.520072	ENSMUSP00000023559
ENSMUSP00000023559_HGFKSPTGLTLGS_70	0.0652483	ENSMUSP00000023559
ENSMUSP00000023559_KSPTGLTLGSLVD_73	0.154076	ENSMUSP00000023559
ENSMUSP00000023559_LDVVVKSDPVEEA_173	0.589681	ENSMUSP00000023559
ENSMUSP00000023559_RYSSPTTIATVMS_450	0.313176	ENSMUSP00000023559
ENSMUSP00000023559_SLAGPHSSKLxxx_715	0.319332	ENSMUSP00000023559
ENSMUSP00000023559_TGLTLGSLVDEIQ_76	0	ENSMUSP00000023559
ENSMUSP00000023572_QYNQVPSEDFERA_323	0.0661488	ENSMUSP00000023572
ENSMUSP00000023583_ASVESASGETLHS_314	0.490646	ENSMUSP00000023583
ENSMUSP00000023583_CHSTPDSAEDVRK_138	0.373923	ENSMUSP00000023583
ENSMUSP00000023583_DLRHAFSPVASVE_305	0.136421	ENSMUSP00000023583
ENSMUSP00000023583_PVASVESASGETL_312	0.159797	ENSMUSP00000023583
ENSMUSP00000023614_GQRIYQYIQSRFY_321	0.00474318	ENSMUSP00000023614
ENSMUSP00000023617_RRHRSYSPPLPSG_454	0	ENSMUSP00000023617
ENSMUSP00000023617_RRRRSQSPNWPEE_492	0	ENSMUSP00000023617
ENSMUSP00000023693_PYERRKSVLEDSF_403	0.205833	ENSMUSP00000023693
ENSMUSP00000023707_IEDRVISLSGEHS_106	0.275937	ENSMUSP00000023707
ENSMUSP00000023752_EVRRRQSVELHSP_256	0.444091	ENSMUSP00000023752
ENSMUSP00000023752_QSVELHSPQSLPR_261	0.386827	ENSMUSP00000023752
ENSMUSP00000023803_MSFTTRSTTFSTN_7	0.293725	ENSMUSP00000023803
ENSMUSP00000023835_EMDSRPSFDETNK_335	0.0642391	ENSMUSP00000023835
ENSMUSP00000023869_KLTVENSPKQETG_73	0.405082	ENSMUSP00000023869
ENSMUSP00000024005_KSVPHFSEEEKEA_205	0.227827	ENSMUSP00000024005
ENSMUSP00000024596_SERRSPSFADLFR_334	0.619782	ENSMUSP00000024596
ENSMUSP00000024599_HGDDQDSEDEVLT_2401	0.317965	ENSMUSP00000024599
ENSMUSP00000024599_VSFHDDSDEDLLH_2476	0.202043	ENSMUSP00000024599
ENSMUSP00000024709_ASNLLRSPGAVYP_404	0	ENSMUSP00000024709
ENSMUSP00000024709_LPVRPKSVDLDAF_458	0.259219	ENSMUSP00000024709
ENSMUSP00000024709_RTRTSSSETEEKK_234	0.0788583	ENSMUSP00000024709
ENSMUSP00000024709_VQRISTYGLPAGG_88	0.386464	ENSMUSP00000024709
ENSMUSP00000024739_EREKEISDDEAEE_226	0.217382	ENSMUSP00000024739
ENSMUSP00000024739_KIEDVGSDEEDDS_255	0.134951	ENSMUSP00000024739
ENSMUSP00000024783_GLPQDGSDEEDEE_97	0	ENSMUSP00000024783
ENSMUSP00000024786_VHGLPTTSPSGVN_389	0.165424	ENSMUSP00000024786
ENSMUSP00000024816_RHLSSTSDDEPLS_30	0.311281	ENSMUSP00000024816
ENSMUSP00000025053_TKLESLSPKGVPQ_261	0.175367	ENSMUSP00000025053
ENSMUSP00000025177_MTSSKNSDSNLLS_273	0.351771	ENSMUSP00000025177
ENSMUSP00000025177_TVCRSNSLEDEEG_1090	0.13735	ENSMUSP00000025177
ENSMUSP00000025183_GTEIAVSPRSLHS_38	0.0197677	ENSMUSP00000025183
ENSMUSP00000025212_DNIETGSVCTKVx_600	0.0183562	ENSMUSP00000025212
ENSMUSP00000025212_TPDNIETGSVCTK_598	0.0349658	ENSMUSP00000025212
ENSMUSP00000025212_TPEDPGSPKQHEV_9	0.207305	ENSMUSP00000025212
ENSMUSP00000025234_TKIIAPSPVKSFK_389	0.449366	ENSMUSP00000025234
ENSMUSP00000025239_EPASGASPGATIP_324	0.359375	ENSMUSP00000025239
ENSMUSP00000025239_KGNKSPSPPPDGS_298	0	ENSMUSP00000025239
ENSMUSP00000025239_SPPPDGSPAATPE_304	0.275094	ENSMUSP00000025239
ENSMUSP00000025243_KRQKIDSDDDEEK_321	0.0449686	ENSMUSP00000025243
ENSMUSP00000025250_PQRENASPAPGTT_995	0.0495465	ENSMUSP00000025250
ENSMUSP00000025250_QGAERTSPEPQRE_986	0.071788	ENSMUSP00000025250
ENSMUSP00000025253_ETRSEGSEYEEIP_1090	0.26861	ENSMUSP00000025253
ENSMUSP00000025253_EVPPPTTPPAPKM_609	0.0980886	ENSMUSP00000025253
ENSMUSP00000025253_LISGPLSPMSRAG_1217	0.0295238	ENSMUSP00000025253
ENSMUSP00000025253_LLRERGTPPVDPK_782	0.115517	ENSMUSP00000025253
ENSMUSP00000025253_PPGGNLSPAPRLR_1002	0.0283622	ENSMUSP00000025253
ENSMUSP00000025253_PRERSDSGGSSSE_761	0.0553355	ENSMUSP00000025253
ENSMUSP00000025253_QPGAPPSPAPARF_1145	0	ENSMUSP00000025253
ENSMUSP00000025253_RQRRKQSSSEISL_454	0	ENSMUSP00000025253
ENSMUSP00000025253_RRTAAKSPDLSNQ_1302	0	ENSMUSP00000025253
ENSMUSP00000025253_TASETRSEGSEYE_1087	0.537138	ENSMUSP00000025253
ENSMUSP00000025290_EEVEVESEEDPIL_137	0	ENSMUSP00000025290
ENSMUSP00000025486_RASAPATPLSPTR_21	0.258673	ENSMUSP00000025486
ENSMUSP00000025639_KKRVIASPQAPAS_283	1	ENSMUSP00000025639
ENSMUSP00000025681_LPPDPESESSPxx_1547	0.0706696	ENSMUSP00000025681
ENSMUSP00000025702_EESTGPSPTHTGE_227	0.0358278	ENSMUSP00000025702
ENSMUSP00000025702_PPPLIPTPPPDEA_148	0.0426261	ENSMUSP00000025702
ENSMUSP00000025728_KPKRTTSFFSRQL_440	0.0399604	ENSMUSP00000025728
ENSMUSP00000025739_ATKRPASDDECPG_668	0	ENSMUSP00000025739
ENSMUSP00000025749_SPRTPISPLKFSP_423	0.207541	ENSMUSP00000025749
ENSMUSP00000025760_PLPPPPSPPLADE_71	0.206367	ENSMUSP00000025760
ENSMUSP00000025774_SLGQSASETEEDT_292	0	ENSMUSP00000025774
ENSMUSP00000025833_EEFDFISGTRMRK_583	0.299156	ENSMUSP00000025833
ENSMUSP00000025875_DKSDTISFTQTSQ_516	0.0961767	ENSMUSP00000025875
ENSMUSP00000025875_DSDTKKSYVNGGF_501	0.136168	ENSMUSP00000025875
ENSMUSP00000025875_ISFTQTSQFxxxx_521	0.0353758	ENSMUSP00000025875
ENSMUSP00000025875_SDTISFTQTSQFx_518	0.137497	ENSMUSP00000025875
ENSMUSP00000025893_EDVDTISPTLGFN_45	0.18083	ENSMUSP00000025893
ENSMUSP00000025897_PAERTPSEIQFHQ_328	0.154526	ENSMUSP00000025897
ENSMUSP00000025904_GVPGAFTPGCSKT_93	0.0491511	ENSMUSP00000025904
ENSMUSP00000025904_VGDAIPSVEVFEG_60	0.175749	ENSMUSP00000025904
ENSMUSP00000025906_PDSPKGSSETETE_26	0.364945	ENSMUSP00000025906
ENSMUSP00000025912_DRKRNNSISEAKT_1105	0	ENSMUSP00000025912
ENSMUSP00000025912_SLEPQKSLGEESL_537	0.0857321	ENSMUSP00000025912
ENSMUSP00000026016_NPPPQDYESDDES_11	0.0206556	ENSMUSP00000026016
ENSMUSP00000026016_PPQDYESDDESYE_13	0.0552042	ENSMUSP00000026016
ENSMUSP00000026062_ELEKVDSSSEDGV_16	0.43579	ENSMUSP00000026062
ENSMUSP00000026135_MSRASGSPPLLPA_496	0.137779	ENSMUSP00000026135
ENSMUSP00000026135_RSKAPGSPVSSLS_193	0.111139	ENSMUSP00000026135
ENSMUSP00000026239_RTTLSLSPPHTRA_167	0.12753	ENSMUSP00000026239
ENSMUSP00000026243_KLENEGSDEDIET_364	0	ENSMUSP00000026243
ENSMUSP00000026254_KIHRSATDADMVN_1337	0.0427194	ENSMUSP00000026254
ENSMUSP00000026254_LDRGYTSDSEVYT_1318	0.0764774	ENSMUSP00000026254
ENSMUSP00000026254_PDAGAQSDSELPS_1298	0.0410899	ENSMUSP00000026254
ENSMUSP00000026254_WKKQKRSPRPPRH_233	0	ENSMUSP00000026254
ENSMUSP00000026269_RLEKGPSPAPLHQ_659	0.110654	ENSMUSP00000026269
ENSMUSP00000026292_DEPPPLSPAPLTP_3923	0	ENSMUSP00000026292
ENSMUSP00000026292_MDQRAESPEEVAC_1395	0.16667	ENSMUSP00000026292
ENSMUSP00000026292_MRRRRSSDPLGDT_649	0.262624	ENSMUSP00000026292
ENSMUSP00000026292_QPPEDSSPPASSE_2919	0.220158	ENSMUSP00000026292
ENSMUSP00000026292_RGSGTASDDEFEN_1907	0.156125	ENSMUSP00000026292
ENSMUSP00000026295_AEDDVDSVEEMEV_143	0.130563	ENSMUSP00000026295
ENSMUSP00000026296_ILVKSLSLDPGQS_116	0.327455	ENSMUSP00000026296
ENSMUSP00000026387_GSLEVLSLKDVEE_238	0.203189	ENSMUSP00000026387
ENSMUSP00000026459_LAEEHGSxxxxxx_529	0.381275	ENSMUSP00000026459
ENSMUSP00000026469_ELGEKLSPLPGGP_171	0.25861	ENSMUSP00000026469
ENSMUSP00000026469_GSCPRLTPPPADL_434	0.327309	ENSMUSP00000026469
ENSMUSP00000026495_GTAEMSSILEERI_53	0.396554	ENSMUSP00000026495
ENSMUSP00000026495_TGTAEMSSILEER_52	0.166727	ENSMUSP00000026495
ENSMUSP00000026568_GGSGSESPLLKGR_16	0.434749	ENSMUSP00000026568
ENSMUSP00000026577_GLASVPSDQLTPK_448	0.0823367	ENSMUSP00000026577
ENSMUSP00000026577_ILPPPQSPAPIPF_204	0.219086	ENSMUSP00000026577
ENSMUSP00000026577_KKMRPQTLKGHQE_184	0.107398	ENSMUSP00000026577
ENSMUSP00000026577_KYWGPASPTHKLP_573	0.203606	ENSMUSP00000026577
ENSMUSP00000026577_QRQPGDSPQAKNR_217	0.424764	ENSMUSP00000026577
ENSMUSP00000026607_GDSEEPSExxxxx_661	0	ENSMUSP00000026607
ENSMUSP00000026635_ENSGISTLERGQK_24	0.258056	ENSMUSP00000026635
ENSMUSP00000026635_KIHSTRSLVSQPT_373	0.0337346	ENSMUSP00000026635
ENSMUSP00000026635_PDNKQASPLISPL_512	0	ENSMUSP00000026635
ENSMUSP00000026635_PELLASSPPDNKS_875	0.182891	ENSMUSP00000026635
ENSMUSP00000026635_PENSGISTLERGQ_23	0.132368	ENSMUSP00000026635
ENSMUSP00000026635_TAADQESEDDLSA_892	0.0680505	ENSMUSP00000026635
ENSMUSP00000026663_ARVRHSSGTPASV_284	0.379283	ENSMUSP00000026663
ENSMUSP00000026663_VDDKPSSPGDSSK_164	0.132538	ENSMUSP00000026663
ENSMUSP00000026671_RLRSVSSYGNIRA_722	0.0925913	ENSMUSP00000026671
ENSMUSP00000026671_TQSAPASPTNKGM_863	0.090418	ENSMUSP00000026671
ENSMUSP00000026672_DGLRRFSGNEYIL_452	0.256426	ENSMUSP00000026672
ENSMUSP00000026672_NRTFSHSDGEDED_18	0.147487	ENSMUSP00000026672
ENSMUSP00000026703_GIRISESPEPGQR_448	0.0824884	ENSMUSP00000026703
ENSMUSP00000026820_LPHRHSSLPEGGG_43	0.111321	ENSMUSP00000026820
ENSMUSP00000026827_AVNGKISPQSNVD_149	0.271887	ENSMUSP00000026827
ENSMUSP00000026888_GKRPLDSPEVEEM_183	0	ENSMUSP00000026888
ENSMUSP00000026888_SLNRPKTPPPAPV_797	0.395678	ENSMUSP00000026888
ENSMUSP00000026888_SPKAALSPARLGS_291	0.219803	ENSMUSP00000026888
ENSMUSP00000026989_SSTPHASPKQKSR_183	0.164989	ENSMUSP00000026989
ENSMUSP00000027050_AQLGRGSFMLGLE_284	0.293572	ENSMUSP00000027050
ENSMUSP00000027071_KIFYTTTPVKKWK_279	0.228654	ENSMUSP00000027071
ENSMUSP00000027071_RDNFEKSFTVTEL_235	0.286334	ENSMUSP00000027071
ENSMUSP00000027127_AETPGHTPSLRWD_227	0	ENSMUSP00000027127
ENSMUSP00000027127_DQTPGATPKKLSS_211	0	ENSMUSP00000027127
ENSMUSP00000027127_FADGGKTPDPKMN_142	0.210601	ENSMUSP00000027127
ENSMUSP00000027127_GDSIGETPTPGAS_326	0.0545477	ENSMUSP00000027127
ENSMUSP00000027127_GYVPIRTPARKLT_426	0.0492079	ENSMUSP00000027127
ENSMUSP00000027127_RAKGSETPGATPG_244	0.203122	ENSMUSP00000027127
ENSMUSP00000027127_RRTMIISPERLDP_129	0	ENSMUSP00000027127
ENSMUSP00000027127_SQMGGSTPVLTPG_350	0.124761	ENSMUSP00000027127
ENSMUSP00000027153_IRRIFSSEHDIFR_55	0.379267	ENSMUSP00000027153
ENSMUSP00000027186_NDTRGRSVTFPVL_417	0	ENSMUSP00000027186
ENSMUSP00000027214_ECLLQDSSDIEAM_704	0.0244548	ENSMUSP00000027214
ENSMUSP00000027247_ENEDEFSEEDERA_65	0.0520281	ENSMUSP00000027247
ENSMUSP00000027252_DWEAMASDEEREK_510	0.239392	ENSMUSP00000027252
ENSMUSP00000027252_NSEAPLSGSEDAD_137	0.250183	ENSMUSP00000027252
ENSMUSP00000027252_PDTGAASEEKGDT_294	0	ENSMUSP00000027252
ENSMUSP00000027252_SFDENDSEELEDK_114	0.195682	ENSMUSP00000027252
ENSMUSP00000027252_SVPTVDSGNEDDD_215	0.0338833	ENSMUSP00000027252
ENSMUSP00000027252_TKKRDGSEEDEDN_165	0.0892242	ENSMUSP00000027252
ENSMUSP00000027366_DVFILKTPSCCYL_550	0.450335	ENSMUSP00000027366
ENSMUSP00000027366_EQLVNKSVEDLPE_776	0.271214	ENSMUSP00000027366
ENSMUSP00000027366_KAELGNSGDWSQI_735	0.329566	ENSMUSP00000027366
ENSMUSP00000027381_SLPPSSSAEVSAI_71	0.191184	ENSMUSP00000027381
ENSMUSP00000027394_LPTRTASPVIALQ_187	0.223905	ENSMUSP00000027394
ENSMUSP00000027394_TLPSSSSPSRATP_173	0.363436	ENSMUSP00000027394
ENSMUSP00000027409_LGSPLSSPVFPRA_32	0	ENSMUSP00000027409
ENSMUSP00000027409_LNFRETSPEQRGS_431	0	ENSMUSP00000027409
ENSMUSP00000027438_LLAKNLSFNITED_403	0.137828	ENSMUSP00000027438
ENSMUSP00000027475_EMHRSQSWEERGD_161	0.225263	ENSMUSP00000027475
ENSMUSP00000027475_ERWRPHSPDGPRS_237	0.0853234	ENSMUSP00000027475
ENSMUSP00000027475_SGGSITSPPLSPA_26	0.0681882	ENSMUSP00000027475
ENSMUSP00000027494_ELKGARSLETVYL_323	0.0257658	ENSMUSP00000027494
ENSMUSP00000027494_RVESEESGDEEGK_27	0.178	ENSMUSP00000027494
ENSMUSP00000027494_VDRRVESEESGDE_24	0.265787	ENSMUSP00000027494
ENSMUSP00000027498_AGQLTDTQIKRNT_168	0.342836	ENSMUSP00000027498
ENSMUSP00000027499_EVLRRSSVFAAEI_8	0	ENSMUSP00000027499
ENSMUSP00000027502_LERFFDSEDEDFE_383	0.12634	ENSMUSP00000027502
ENSMUSP00000027518_EQFRDRSLEIMRR_174	0.661917	ENSMUSP00000027518
ENSMUSP00000027518_YLLGFLSDESRSE_162	0.520117	ENSMUSP00000027518
ENSMUSP00000027521_KLDPPPSPHANRK_521	0.375277	ENSMUSP00000027521
ENSMUSP00000027587_PPTVLRSPVGLGP_596	0.039274	ENSMUSP00000027587
ENSMUSP00000027587_TGTSVTSPIKMKL_477	0.491207	ENSMUSP00000027587
ENSMUSP00000027697_DLNKRLSLPMDIR_75	0.0678743	ENSMUSP00000027697
ENSMUSP00000027697_QNQRRFSMEDLNK_66	0.125512	ENSMUSP00000027697
ENSMUSP00000027697_RMSRRASLSDIGF_109	0.187359	ENSMUSP00000027697
ENSMUSP00000027741_KVLIEDTDDEANT_689	0.336713	ENSMUSP00000027741
ENSMUSP00000027768_SPGRSLTPPFRVK_1224	0	ENSMUSP00000027768
ENSMUSP00000027877_LQNRRDSLPGKEK_102	0.205144	ENSMUSP00000027877
ENSMUSP00000027888_QRDKSPSSLLEDA_634	0.36376	ENSMUSP00000027888
ENSMUSP00000027888_RKQRDKSPSSLLE_632	0.178742	ENSMUSP00000027888
ENSMUSP00000027940_QELSTSYQELSEE_10	0	ENSMUSP00000027940
ENSMUSP00000028062_AVRLRSSVPGVRL_73	0	ENSMUSP00000028062
ENSMUSP00000028062_ISLPLPTFSSLNL_417	0.0585036	ENSMUSP00000028062
ENSMUSP00000028062_RETNLESLPLVDT_430	0.323433	ENSMUSP00000028062
ENSMUSP00000028062_RSLYSSSPGGAYV_56	0.219423	ENSMUSP00000028062
ENSMUSP00000028062_SRSLYSSSPGGAY_55	0.0872248	ENSMUSP00000028062
ENSMUSP00000028062_TSTRTYSLGSALR_39	0.0526137	ENSMUSP00000028062
ENSMUSP00000028062_YRRQVQSLTCEVD_325	0.329552	ENSMUSP00000028062
ENSMUSP00000028076_GSLSPRSPVSNLQ_691	0.0575319	ENSMUSP00000028076
ENSMUSP00000028081_MKFRRGSGHPAYA_507	0.23702	ENSMUSP00000028081
ENSMUSP00000028118_GDAKTNTFCGTPD_538	0	ENSMUSP00000028118
ENSMUSP00000028135_AGVEPPSPASPDS_647	0	ENSMUSP00000028135
ENSMUSP00000028135_QDLQAESSPPASP_669	0.0249241	ENSMUSP00000028135
ENSMUSP00000028137_RPRISLSTLDLSK_109	0.590333	ENSMUSP00000028137
ENSMUSP00000028229_EEEEEESENKSMD_1211	0	ENSMUSP00000028229
ENSMUSP00000028252_RSVSENSLVAMDF_373	0.549456	ENSMUSP00000028252
ENSMUSP00000028252_SPMRSVSENSLVA_370	0.348465	ENSMUSP00000028252
ENSMUSP00000028469_LSQKSPSLEEGAD_310	0.232887	ENSMUSP00000028469
ENSMUSP00000028469_QRLSQKSPSLEEG_308	0.137359	ENSMUSP00000028469
ENSMUSP00000028469_TLNENASFGDARD_441	0.142179	ENSMUSP00000028469
ENSMUSP00000028499_ENGEGNSETxxxx_1042	0.00275833	ENSMUSP00000028499
ENSMUSP00000028509_MTGTPITPLKDGF_225	0.157968	ENSMUSP00000028509
ENSMUSP00000028536_KHAGKAYGLLSPC_262	0	ENSMUSP00000028536
ENSMUSP00000028551_GRSDRGSGQGDSL_36	0	ENSMUSP00000028551
ENSMUSP00000028607_MAETQFSSGEKEQ_304	0	ENSMUSP00000028607
ENSMUSP00000028610_RSALEHSVQCAVD_422	0.219588	ENSMUSP00000028610
ENSMUSP00000028610_WKEQRASQRPDVL_21	0.410144	ENSMUSP00000028610
ENSMUSP00000028617_EDTSSGSPPKKSP_464	0.261504	ENSMUSP00000028617
ENSMUSP00000028630_IEYYRNTGSVSGP_109	0.252814	ENSMUSP00000028630
ENSMUSP00000028630_PKVNRPSLLEIHE_121	0.0145579	ENSMUSP00000028630
ENSMUSP00000028630_QNRLRISFRPGNQ_57	0.0920562	ENSMUSP00000028630
ENSMUSP00000028630_YYRNTGSVSGPKV_111	0.253473	ENSMUSP00000028630
ENSMUSP00000028689_TPERRGSLPDTGW_1887	0.488159	ENSMUSP00000028689
ENSMUSP00000028767_KRKRSDSEEKEPP_84	0.211501	ENSMUSP00000028767
ENSMUSP00000028826_ARADAHSMELEEK_220	0.0655297	ENSMUSP00000028826
ENSMUSP00000028826_GTRWASSREDAGA_100	0.0534828	ENSMUSP00000028826
ENSMUSP00000028826_KKHIEDSGEKPNT_190	0.115312	ENSMUSP00000028826
ENSMUSP00000028826_QLGPEESREEVRF_493	0.0623742	ENSMUSP00000028826
ENSMUSP00000028826_TEGGGHSREGVDD_129	0.0881944	ENSMUSP00000028826
ENSMUSP00000028826_YEGHPLSEERRPS_308	0.158996	ENSMUSP00000028826
ENSMUSP00000028838_KLIKFYSVPSFPE_638	0.5496	ENSMUSP00000028838
ENSMUSP00000028855_RLSSTSSEETQLF_819	0.590331	ENSMUSP00000028855
ENSMUSP00000028866_KDYDPYSDGETCS_85	0.161238	ENSMUSP00000028866
ENSMUSP00000028917_AEGDVSSEREPxx_205	0.281363	ENSMUSP00000028917
ENSMUSP00000028917_EDRSASSGAEGDV_197	0.0299912	ENSMUSP00000028917
ENSMUSP00000028921_ALGSRNSPGCQVA_448	0	ENSMUSP00000028921
ENSMUSP00000028921_MRMQRNSSPSISP_470	0.268841	ENSMUSP00000028921
ENSMUSP00000028921_QRNSSPSISPNTS_473	0.162924	ENSMUSP00000028921
ENSMUSP00000028928_LVIVDGSPKNDEG_611	0.230392	ENSMUSP00000028928
ENSMUSP00000028977_YEGPAISPKVQAA_681	0.179721	ENSMUSP00000028977
ENSMUSP00000028990_DHRQTVSLLREVQ_444	0	ENSMUSP00000028990
ENSMUSP00000029017_AKVIQGSLDSLPQ_19	0.578827	ENSMUSP00000029017
ENSMUSP00000029017_LAAAFPSACGKTN_286	0.462732	ENSMUSP00000029017
ENSMUSP00000029017_QLGRWMSEEDFEK_118	0.41351	ENSMUSP00000029017
ENSMUSP00000029120_DYRGRLSPVPVPR_135	0.289016	ENSMUSP00000029120
ENSMUSP00000029120_EGLLTHSEEELEH_294	0.242218	ENSMUSP00000029120
ENSMUSP00000029120_LEHSQDTDAEDGA_304	0.162548	ENSMUSP00000029120
ENSMUSP00000029120_PQEDTASEAGTPQ_270	0.265522	ENSMUSP00000029120
ENSMUSP00000029120_TASEAGTPQGEVQ_274	0.0724893	ENSMUSP00000029120
ENSMUSP00000029178_NIGDGRSPEFRET_545	0.126304	ENSMUSP00000029178
ENSMUSP00000029179_VAEGNVSDLEAEE_823	0.573932	ENSMUSP00000029179
ENSMUSP00000029180_DYPGSYSPQDPSA_166	0.154135	ENSMUSP00000029180
ENSMUSP00000029180_SMEDSKSPPPKAA_134	0.180159	ENSMUSP00000029180
ENSMUSP00000029208_GLRTVPTEMQFLA_193	0.0767758	ENSMUSP00000029208
ENSMUSP00000029214_EAVREGSPANWKR_233	0	ENSMUSP00000029214
ENSMUSP00000029240_FLASSESVxxxxx_522	0.318242	ENSMUSP00000029240
ENSMUSP00000029256_EELEQQTDGDCDE_375	0.0205255	ENSMUSP00000029256
ENSMUSP00000029256_KEETPGTPKKKET_158	0.33978	ENSMUSP00000029256
ENSMUSP00000029256_SGGERHSDTDSDR_341	0.149099	ENSMUSP00000029256
ENSMUSP00000029303_ITVNGDSSAETEE_854	0.0280618	ENSMUSP00000029303
ENSMUSP00000029353_EDICEDSDIDGDY_162	0.0220117	ENSMUSP00000029353
ENSMUSP00000029400_RNVIPETSSRYSN_100	0.38256	ENSMUSP00000029400
ENSMUSP00000029405_TLNMTTSPEEKRK_332	0.286516	ENSMUSP00000029405
ENSMUSP00000029414_EVTRKLSEADNRK_105	0.126349	ENSMUSP00000029414
ENSMUSP00000029414_GGSKQQSEEDLLL_11	0.1225	ENSMUSP00000029414
ENSMUSP00000029416_IPEERLSPTPSMQ_71	0	ENSMUSP00000029416
ENSMUSP00000029416_VKAEEKSPVSINV_358	0.256656	ENSMUSP00000029416
ENSMUSP00000029464_KLKDLRSPGESKS_186	0.562942	ENSMUSP00000029464
ENSMUSP00000029464_RRGNKRSLLDLEA_171	0.160137	ENSMUSP00000029464
ENSMUSP00000029476_ARRNLGSINTELQ_137	0.12239	ENSMUSP00000029476
ENSMUSP00000029502_DIENKGSILSATE_213	0.703119	ENSMUSP00000029502
ENSMUSP00000029545_DSALHTSVMNPNP_178	0	ENSMUSP00000029545
ENSMUSP00000029545_HCSRHGSGPNIIL_612	0.229056	ENSMUSP00000029545
ENSMUSP00000029545_HRRVPLSPLSLPA_434	0.276336	ENSMUSP00000029545
ENSMUSP00000029639_DGERLASGSSELA_8	0.193583	ENSMUSP00000029639
ENSMUSP00000029639_ELAVGESPRGGAP_18	0.00695679	ENSMUSP00000029639
ENSMUSP00000029639_ERLASGSSELAVG_10	0.0816775	ENSMUSP00000029639
ENSMUSP00000029650_KPETRSSPITVQT_127	0.171488	ENSMUSP00000029650
ENSMUSP00000029653_GENADLSKEVTSL_802	0.0780316	ENSMUSP00000029653
ENSMUSP00000029694_DSSDPDTGSEEEV_944	0.0928324	ENSMUSP00000029694
ENSMUSP00000029694_EAQELGSPEDRLQ_931	0.139768	ENSMUSP00000029694
ENSMUSP00000029694_EVSSRLSPPHSPR_955	0.250035	ENSMUSP00000029694
ENSMUSP00000029694_GLFRLESFESLRG_646	0.142218	ENSMUSP00000029694
ENSMUSP00000029694_LDPRRRSLPAGDA_885	0.33389	ENSMUSP00000029694
ENSMUSP00000029694_RQILSQSTDSLNM_174	0.157584	ENSMUSP00000029694
ENSMUSP00000029694_SLAKSVSTTNIAG_151	0.246289	ENSMUSP00000029694
ENSMUSP00000029694_TRERPTSAIYPSD_122	0	ENSMUSP00000029694
ENSMUSP00000029699_ASSTPLSPTRITR_22	0.0567353	ENSMUSP00000029699
ENSMUSP00000029699_EERLRLSPSPTSQ_390	0.301586	ENSMUSP00000029699
ENSMUSP00000029699_FRSVGGSGGGSFG_633	0.13057	ENSMUSP00000029699
ENSMUSP00000029699_RLRLSPSPTSQRS_392	0.484116	ENSMUSP00000029699
ENSMUSP00000029699_RLSPSPTSQRSRG_394	0.222096	ENSMUSP00000029699
ENSMUSP00000029699_SRIRIDSLSAQLS_301	0	ENSMUSP00000029699
ENSMUSP00000029722_EPPVQESVxxxxx_263	0.078434	ENSMUSP00000029722
ENSMUSP00000029722_LHGEGGSSGKAAG_237	0.117054	ENSMUSP00000029722
ENSMUSP00000029741_KGKRRRSSDEDAT_204	0.0263665	ENSMUSP00000029741
ENSMUSP00000029766_GSEPTLSPALVRR_370	0	ENSMUSP00000029766
ENSMUSP00000029766_NKEKSGSQPACLD_312	0.215785	ENSMUSP00000029766
ENSMUSP00000029766_PVFRTGSEPTLSP_365	0.242301	ENSMUSP00000029766
ENSMUSP00000029769_EWSSQISPDLVRE_59	0.126303	ENSMUSP00000029769
ENSMUSP00000029868_QPQQRWSIPADAR_22	0.185366	ENSMUSP00000029868
ENSMUSP00000029885_FKISLNSLCYGDM_200	0.254423	ENSMUSP00000029885
ENSMUSP00000029907_IVSTPSSPEEEDK_235	0.319528	ENSMUSP00000029907
ENSMUSP00000029911_FRDRQRSPIALPV_211	0.355848	ENSMUSP00000029911
ENSMUSP00000029911_TFCRSGSISVKVI_726	0	ENSMUSP00000029911
ENSMUSP00000029987_ADESVGTMGNRLQ_39	0.189312	ENSMUSP00000029987
ENSMUSP00000029987_ADQCPSSLAIQEN_161	0.0138276	ENSMUSP00000029987
ENSMUSP00000029987_FLSGGMSEEDATL_276	0.310229	ENSMUSP00000029987
ENSMUSP00000029987_ILAADESVGTMGN_36	0.228643	ENSMUSP00000029987
ENSMUSP00000029987_PGICFLSGGMSEE_272	0.18842	ENSMUSP00000029987
ENSMUSP00000029987_QGLDGLSERCAQY_132	0	ENSMUSP00000029987
ENSMUSP00000029989_PEPDSDSNQERKD_138	0	ENSMUSP00000029989
ENSMUSP00000029989_PEPEPDSDSNQER_136	0.164329	ENSMUSP00000029989
ENSMUSP00000030014_TSDANETEDHLES_27	0	ENSMUSP00000030014
ENSMUSP00000030018_VERALGSPTKQLL_275	0.136593	ENSMUSP00000030018
ENSMUSP00000030090_RDAAQSSPAFGDR_215	0.490079	ENSMUSP00000030090
ENSMUSP00000030187_AQPDSPSAQLALI_981	0.236892	ENSMUSP00000030187
ENSMUSP00000030187_ELAVFCSPEPPAK_2162	0.246954	ENSMUSP00000030187
ENSMUSP00000030187_EPPAKTSTPEDFI_2170	0.346456	ENSMUSP00000030187
ENSMUSP00000030187_GHSRTVSDSIKKL_1641	0.262113	ENSMUSP00000030187
ENSMUSP00000030187_GKVEHGSVALPAI_446	0.579293	ENSMUSP00000030187
ENSMUSP00000030187_LSTDPASPNLKSQ_1328	0.183794	ENSMUSP00000030187
ENSMUSP00000030187_QEMVTKSNTSPEE_1875	0.228067	ENSMUSP00000030187
ENSMUSP00000030187_SQAQPDSPSAQLA_979	0.140356	ENSMUSP00000030187
ENSMUSP00000030187_VAPTISSPVCQEQ_729	0.0368757	ENSMUSP00000030187
ENSMUSP00000030187_VLDKASSLIEEAK_1164	0.0948534	ENSMUSP00000030187
ENSMUSP00000030187_VQASRGTPQDLAR_1263	0.317444	ENSMUSP00000030187
ENSMUSP00000030187_VQNAAGSQEKLAQ_2040	0.256492	ENSMUSP00000030187
ENSMUSP00000030189_KKSRRPSVTQGTG_893	0.367525	ENSMUSP00000030189
ENSMUSP00000030189_PSVTQGTGLSTQP_898	0	ENSMUSP00000030189
ENSMUSP00000030192_AAPGGASPTIFSR_52	0.753181	ENSMUSP00000030192
ENSMUSP00000030207_DQEEKASNEDVTK_129	0.351077	ENSMUSP00000030207
ENSMUSP00000030207_KQSNASSDVEVEE_106	0.0964707	ENSMUSP00000030207
ENSMUSP00000030207_NVSKEDTDQEEKA_122	0.180822	ENSMUSP00000030207
ENSMUSP00000030243_PPLIADSPKARCP_377	0.157918	ENSMUSP00000030243
ENSMUSP00000030313_GDNGLDSDMEEEA_183	0	ENSMUSP00000030313
ENSMUSP00000030313_ILGLAESSPKEPK_306	0.0903505	ENSMUSP00000030313
ENSMUSP00000030313_LGLAESSPKEPKV_307	0.0950048	ENSMUSP00000030313
ENSMUSP00000030381_DRSGSSSPDSEIT_575	0.45323	ENSMUSP00000030381
ENSMUSP00000030399_ETLFLESTNKIYK_94	0.671818	ENSMUSP00000030399
ENSMUSP00000030453_WLSPSVSPPVSPG_272	0.148128	ENSMUSP00000030453
ENSMUSP00000030455_AIKHALSAGYRHI_38	0.628552	ENSMUSP00000030455
ENSMUSP00000030455_GTVRYDSTHYKET_137	0.698001	ENSMUSP00000030455
ENSMUSP00000030460_RLEGSHTPEPKEN_353	0.496002	ENSMUSP00000030460
ENSMUSP00000030551_NAQVPDSAGTATA_110	0.178291	ENSMUSP00000030551
ENSMUSP00000030556_ADVSEESPPPLPE_673	0.210196	ENSMUSP00000030556
ENSMUSP00000030556_KLERNLSFEIKKV_434	0.0900414	ENSMUSP00000030556
ENSMUSP00000030583_HPKSGRSYHEEFN_151	0.0448831	ENSMUSP00000030583
ENSMUSP00000030628_NNDLVGSTENLLK_305	0.5971	ENSMUSP00000030628
ENSMUSP00000030636_AEERRKSHEAEVL_63	0	ENSMUSP00000030636
ENSMUSP00000030636_ELEKRASGQAFEL_16	0.219824	ENSMUSP00000030636
ENSMUSP00000030636_VPDFPLSPPKKKD_38	0.246012	ENSMUSP00000030636
ENSMUSP00000030669_GMGKIPSAVSTVS_603	0.0099336	ENSMUSP00000030669
ENSMUSP00000030669_PAHKLDSPTLSRA_697	0.117268	ENSMUSP00000030669
ENSMUSP00000030669_RIQRCLSDPGPHP_801	0.191284	ENSMUSP00000030669
ENSMUSP00000030669_SRARIGSDPLAYE_707	0.0197014	ENSMUSP00000030669
ENSMUSP00000030669_TPGSSDSPSSQRI_790	0	ENSMUSP00000030669
ENSMUSP00000030726_RIAKRRSPPEDAI_11	0.0949642	ENSMUSP00000030726
ENSMUSP00000030760_FTKSTGSPSSQSQ_252	0	ENSMUSP00000030760
ENSMUSP00000030760_TSAGGLSLLPPPP_186	0.460721	ENSMUSP00000030760
ENSMUSP00000030771_NRNASTSFQELED_49	0.115576	ENSMUSP00000030771
ENSMUSP00000030771_RRNRNASTSFQEL_47	0.0717732	ENSMUSP00000030771
ENSMUSP00000030784_PFSYQESPPRSPR_113	0.17077	ENSMUSP00000030784
ENSMUSP00000030784_PVRPKTSPGSPKT_98	0.0256605	ENSMUSP00000030784
ENSMUSP00000030784_RIYASSSPPDTGQ_196	0.369777	ENSMUSP00000030784
ENSMUSP00000030922_FCGTPNYIAPEIL_417	0.0888616	ENSMUSP00000030922
ENSMUSP00000030944_KKAQGHSPVNGLL_366	0.199621	ENSMUSP00000030944
ENSMUSP00000030986_MAAKRESGEEFRM_53	0.299359	ENSMUSP00000030986
ENSMUSP00000030993_EEPSAPSPTLPTQ_363	0	ENSMUSP00000030993
ENSMUSP00000031029_GGTSSPSRGRGEV_338	0.0323325	ENSMUSP00000031029
ENSMUSP00000031029_KLSSKLSAVSLRG_437	0.136849	ENSMUSP00000031029
ENSMUSP00000031029_SPPLLESPDASRE_421	0.115813	ENSMUSP00000031029
ENSMUSP00000031051_ARGQAESEGDVPG_272	0.374272	ENSMUSP00000031051
ENSMUSP00000031051_GKVDTLSPEEEAR_261	0.0779122	ENSMUSP00000031051
ENSMUSP00000031058_AVPQRTSPTGPKN_162	0.383907	ENSMUSP00000031058
ENSMUSP00000031103_SKRIPYTPGEIPK_474	0.229204	ENSMUSP00000031103
ENSMUSP00000031103_SSKRIPYTPGEIP_473	0	ENSMUSP00000031103
ENSMUSP00000031288_DFPVADSEEEAEE_211	0.118755	ENSMUSP00000031288
ENSMUSP00000031288_VWAERDSDEERPS_60	0.0121492	ENSMUSP00000031288
ENSMUSP00000031311_PKRFCPSPSTSSE_11	0.0111389	ENSMUSP00000031311
ENSMUSP00000031382_ARKISGTTALQEA_349	0.123585	ENSMUSP00000031382
ENSMUSP00000031382_ESISNLSEAGSVK_199	0	ENSMUSP00000031382
ENSMUSP00000031382_RKISGTTALQEAL_350	0	ENSMUSP00000031382
ENSMUSP00000031382_RYARKISGTTALQ_347	0.0572504	ENSMUSP00000031382
ENSMUSP00000031382_TKTASESISNLSE_194	0.389315	ENSMUSP00000031382
ENSMUSP00000031414_VNTAPESPSKQLP_116	0.331884	ENSMUSP00000031414
ENSMUSP00000031434_KARASLSDLSSLE_260	0.0483089	ENSMUSP00000031434
ENSMUSP00000031513_RSTSYGYSRSRSG_193	0.13912	ENSMUSP00000031513
ENSMUSP00000031535_CIQRGVSPSQAQG_247	0.0520783	ENSMUSP00000031535
ENSMUSP00000031565_VNASASSLKKKQI_39	0	ENSMUSP00000031565
ENSMUSP00000031583_AVPISVSNPDLLR_1332	0.408527	ENSMUSP00000031583
ENSMUSP00000031583_PSQRTVSPSREDR_136	0.239031	ENSMUSP00000031583
ENSMUSP00000031583_RMAVPISVSNPDL_1330	0.0510432	ENSMUSP00000031583
ENSMUSP00000031627_EKKSLDSDESEDE_60	0.274016	ENSMUSP00000031627
ENSMUSP00000031627_SLDSDESEDEDDD_63	0.305295	ENSMUSP00000031627
ENSMUSP00000031740_AETPKSSPLPAKG_192	0.25482	ENSMUSP00000031740
ENSMUSP00000031740_CRDEVVSPLPSAL_307	0.473335	ENSMUSP00000031740
ENSMUSP00000031740_RALNAETPKSSPL_188	0.20265	ENSMUSP00000031740
ENSMUSP00000031750_AEPHGLSSPRHRR_1109	0.266586	ENSMUSP00000031750
ENSMUSP00000031750_LSVGRTSWPPATG_883	0.127514	ENSMUSP00000031750
ENSMUSP00000031810_KTNGKGSPEEQSP_114	0	ENSMUSP00000031810
ENSMUSP00000031859_SDASQKSPVHVGE_812	0	ENSMUSP00000031859
ENSMUSP00000032057_SRVDSTTCLFPVE_261	0.498251	ENSMUSP00000032057
ENSMUSP00000032130_LSEMQKSPVVNLP_131	0.468625	ENSMUSP00000032130
ENSMUSP00000032172_AEARRVSFEMDEE_13	0.310831	ENSMUSP00000032172
ENSMUSP00000032175_FKGSASSALELTE_312	0.0943393	ENSMUSP00000032175
ENSMUSP00000032175_FKSGAASVDVVRL_354	0	ENSMUSP00000032175
ENSMUSP00000032175_ILPGSGSLVGQRL_631	0.0502129	ENSMUSP00000032175
ENSMUSP00000032175_SNVKKVSLELGGK_671	0.243681	ENSMUSP00000032175
ENSMUSP00000032179_ASPLALTPRASPQ_1844	0.135716	ENSMUSP00000032179
ENSMUSP00000032182_LKEEALSDGDDFR_93	0.439893	ENSMUSP00000032182
ENSMUSP00000032192_NAARRDSVLAASR_1588	0.263714	ENSMUSP00000032192
ENSMUSP00000032216_xxMSEKSVEAAAE_5	0.368053	ENSMUSP00000032216
ENSMUSP00000032222_IRNKFGSADNIPN_419	0.0551476	ENSMUSP00000032222
ENSMUSP00000032222_ISNFQSSPKYGSE_451	0.116044	ENSMUSP00000032222
ENSMUSP00000032307_TTSKIGSLIDVNQ_108	0	ENSMUSP00000032307
ENSMUSP00000032309_YNYRRRSRPLNAV_328	0.387247	ENSMUSP00000032309
ENSMUSP00000032322_ILNPPPSPATERS_1490	0	ENSMUSP00000032322
ENSMUSP00000032335_LNSEALSPSITCD_112	0.0933705	ENSMUSP00000032335
ENSMUSP00000032335_RRKRSKSEDMDSV_593	0.121105	ENSMUSP00000032335
ENSMUSP00000032371_LRGRSLSVTSLGG_8	0.347289	ENSMUSP00000032371
ENSMUSP00000032371_RSLSVTSLGGLPV_11	0.636645	ENSMUSP00000032371
ENSMUSP00000032373_ISILGKSLADELA_44	2.62054e-12	ENSMUSP00000032373
ENSMUSP00000032373_KEKLIASVADDEA_11	0.0847765	ENSMUSP00000032373
ENSMUSP00000032477_AISNHVTPPPIPK_211	0.190081	ENSMUSP00000032477
ENSMUSP00000032497_SLRDHDSDAEACL_79	0	ENSMUSP00000032497
ENSMUSP00000032561_TLPRMKSSSSVTT_317	0.171064	ENSMUSP00000032561
ENSMUSP00000032570_EHKRYHSLGNISR_537	0.219196	ENSMUSP00000032570
ENSMUSP00000032703_DEKSTHSTELKTT_18	0	ENSMUSP00000032703
ENSMUSP00000032705_KKLSFLSWGTSKN_642	0.392062	ENSMUSP00000032705
ENSMUSP00000032705_NRQKSASTLCLPE_654	0.36738	ENSMUSP00000032705
ENSMUSP00000032736_AKIWLSTETLANE_764	0.037868	ENSMUSP00000032736
ENSMUSP00000032736_LLPRRNSLVLKLK_603	0.160905	ENSMUSP00000032736
ENSMUSP00000032754_PRVRLGSEIRDSV_816	0.376372	ENSMUSP00000032754
ENSMUSP00000032754_QALSDSSPGPRVF_780	0.0544726	ENSMUSP00000032754
ENSMUSP00000032865_KVLPALSPAxxxx_417	0.865903	ENSMUSP00000032865
ENSMUSP00000032865_QNLLSASQARLRD_92	0.318597	ENSMUSP00000032865
ENSMUSP00000032865_WKEARASLQNLLS_84	0.441109	ENSMUSP00000032865
ENSMUSP00000032912_LFAEGDTPVPHAR_291	0.103934	ENSMUSP00000032912
ENSMUSP00000032969_GKRVDLSDEEAKE_305	0.22845	ENSMUSP00000032969
ENSMUSP00000032998_DEILPTTPISEQK_221	0.0830001	ENSMUSP00000032998
ENSMUSP00000033025_ENLRRRSCDLAGV_247	0	ENSMUSP00000033025
ENSMUSP00000033056_LKEIHPYLVMDLE_185	0.107418	ENSMUSP00000033056
ENSMUSP00000033075_RQGDNISDDEDEV_15	0.209702	ENSMUSP00000033075
ENSMUSP00000033121_QAASDSSGPEDMK_1197	0.290212	ENSMUSP00000033121
ENSMUSP00000033131_EQALLSSILAKTA_56	0.776803	ENSMUSP00000033131
ENSMUSP00000033131_LLDPSSTPTKALN_28	0.0959099	ENSMUSP00000033131
ENSMUSP00000033136_GPERSQSPAASDC_179	0	ENSMUSP00000033136
ENSMUSP00000033169_KPLKRSSSETALS_309	0.355991	ENSMUSP00000033169
ENSMUSP00000033230_AEEVAQTGRAVRV_355	0	ENSMUSP00000033230
ENSMUSP00000033289_DLTHSDSESSLHM_521	0.864269	ENSMUSP00000033289
ENSMUSP00000033289_LHRAEQSLHDLQE_257	0.236594	ENSMUSP00000033289
ENSMUSP00000033289_PQLGLGSQRDLTH_512	0.274442	ENSMUSP00000033289
ENSMUSP00000033289_SVRQRLTEPQLGL_504	0.137236	ENSMUSP00000033289
ENSMUSP00000033289_VEKLPDSPALAKK_575	0.211961	ENSMUSP00000033289
ENSMUSP00000033380_RRLRRVSLSEIGF_153	0.0860354	ENSMUSP00000033380
ENSMUSP00000033394_TVSSSETPxxxxx_204	0.37348	ENSMUSP00000033394
ENSMUSP00000033468_EYVIRKSTAALEE_672	0.0613036	ENSMUSP00000033468
ENSMUSP00000033468_KTERKASEEEYVI_663	0.11263	ENSMUSP00000033468
ENSMUSP00000033468_QGTRKDSVPQVLL_703	0.237589	ENSMUSP00000033468
ENSMUSP00000033468_SASPRMSGFMYQG_511	0.30607	ENSMUSP00000033468
ENSMUSP00000033553_LRRNRRSILDDSF_1144	0.393756	ENSMUSP00000033553
ENSMUSP00000033553_RSILDDSFKLLSL_1149	0.214222	ENSMUSP00000033553
ENSMUSP00000033582_HQKRAPSFHDKYG_32	0.394367	ENSMUSP00000033582
ENSMUSP00000033597_KPGTAKSEDAEVS_167	0.102156	ENSMUSP00000033597
ENSMUSP00000033597_VAVDEGSDENKVE_376	0.161295	ENSMUSP00000033597
ENSMUSP00000033662_MSDPGVSYRTREE_300	0.312848	ENSMUSP00000033662
ENSMUSP00000033662_RYGMGTSVERAAA_232	0.529563	ENSMUSP00000033662
ENSMUSP00000033662_YHGHSMSDPGVSY_295	0.222599	ENSMUSP00000033662
ENSMUSP00000033662_YRYHGHSMSDPGV_293	0.194309	ENSMUSP00000033662
ENSMUSP00000033671_AKTPKDSPGIPPS_369	0.0640765	ENSMUSP00000033671
ENSMUSP00000033671_ALNRNQSPVLEPV_715	0.0366268	ENSMUSP00000033671
ENSMUSP00000033671_QQLHRNSIQFTDG_415	0	ENSMUSP00000033671
ENSMUSP00000033699_CSGPGLSPGMVRA_1459	0.044822	ENSMUSP00000033699
ENSMUSP00000033699_DQPTVQTPLRSQQ_1750	0.11477	ENSMUSP00000033699
ENSMUSP00000033699_LAGDQPTVQTPLR_1747	0.0444371	ENSMUSP00000033699
ENSMUSP00000033699_MTAQVTSPSGKTH_2180	0.249665	ENSMUSP00000033699
ENSMUSP00000033699_QSAAVASPGGSID_16	0.325309	ENSMUSP00000033699
ENSMUSP00000033699_RRRRAPSVANIGS_2152	0	ENSMUSP00000033699
ENSMUSP00000033699_SVGVSPSLDLSKI_968	0.109419	ENSMUSP00000033699
ENSMUSP00000033721_LVGHLSSPKSKSR_713	0.131307	ENSMUSP00000033721
ENSMUSP00000033723_EAVRPKTPPVVIK_262	0.382102	ENSMUSP00000033723
ENSMUSP00000033723_EEEISTSPGVSEF_283	0.14399	ENSMUSP00000033723
ENSMUSP00000033725_VHSRSSSPIPLTP_404	0	ENSMUSP00000033725
ENSMUSP00000033761_PEELQVSPGPRQQ_1516	0.179662	ENSMUSP00000033761
ENSMUSP00000033761_SKRPMSSPEMKSA_2030	0.00735829	ENSMUSP00000033761
ENSMUSP00000033761_TITLVKSPISVPG_666	0.013437	ENSMUSP00000033761
ENSMUSP00000033770_PAVPEASASPKQR_95	0.127218	ENSMUSP00000033770
ENSMUSP00000033770_VPEASASPKQRRS_97	0	ENSMUSP00000033770
ENSMUSP00000033775_KEYHFISTEEMTK_335	0.103872	ENSMUSP00000033775
ENSMUSP00000033775_SMRTALSDLYLEH_19	0	ENSMUSP00000033775
ENSMUSP00000033915_LHDIHSTRSKERL_268	0.328652	ENSMUSP00000033915
ENSMUSP00000034046_KRGLQGSFEELCR_621	0	ENSMUSP00000034046
ENSMUSP00000034060_KRKPRVSPPASPT_740	0.0508109	ENSMUSP00000034060
ENSMUSP00000034097_AATILTSPDLRKQ_333	0.0287528	ENSMUSP00000034097
ENSMUSP00000034218_STLYMRTFGYNTI_53	0.27789	ENSMUSP00000034218
ENSMUSP00000034218_TLADLHSFLKQEG_89	0.471922	ENSMUSP00000034218
ENSMUSP00000034218_VEDETGTNSEKSP_122	0.150512	ENSMUSP00000034218
ENSMUSP00000034218_YEHYANSALPGEP_71	0.410945	ENSMUSP00000034218
ENSMUSP00000034218_YMRTFGYNTIDVV_56	0	ENSMUSP00000034218
ENSMUSP00000034234_PRYTDQSGEEEED_81	0.0247679	ENSMUSP00000034234
ENSMUSP00000034249_TRRAYGTNYIETL_146	0.041919	ENSMUSP00000034249
ENSMUSP00000034264_LGLSGGSLVSMLA_49	0.137523	ENSMUSP00000034264
ENSMUSP00000034303_TVEVDVSDEEMAR_111	0	ENSMUSP00000034303
ENSMUSP00000034351_FRAKSKSCHDLSV_300	0.29045	ENSMUSP00000034351
[truncated: 3,216 more rows]

## Sheet: S6
phos.id	phos_h2	protein.id
[truncated: 4,246 more rows]

## Sheet: S7
phos.id	phosresid_h2	protein.id
[truncated: 3,875 more rows]

[truncated: 2 more sheets: S8, S9]
