# Supplementary material for: Multi-omics analysis identifies drivers of protein phosphorylation
Source: Genome Biol. 2023 Mar 21;24:52. doi: 10.1186/s13059-023-02892-2 (PMC10031968; doi:10.1186/s13059-023-02892-2)
Supplement: Supplementary file 5 — Additional file 5: Table S4. pQTL and phQTL summaries for three tissues in CC strains. [file 13059_2023_2892_MOESM5_ESM.xlsx]

## Sheet: Summary
	Table S4. pQTL and phQTL summaries for three tissues in CC strains
	S1. pQTL identified in heart tissue in CC strains
	S2. pQTL identified in kidney tissue in CC strains
	S3. pQTL identified in liver tissue in CC strains
	S4. phQTL identified in heart tissue in CC strains (before removing protein abundance effect)
	S5. phQTL identified in kidney tissue in CC strains (before removing protein abundance effect)
	S6. phQTL identified in liver tissue in CC strains (before removing protein abundance effect)
	S7. phQTL identified in heart tissue in CC strains (after removing protein abundance effect)
	S8. phQTL identified in kidney tissue in CC strains (after removing protein abundance effect)
	S9. phQTL identified in liver tissue in CC strains (after removing protein abundance effect)
	S10. Sex-interactive pQTL identified in heart tissue in CC strains
	S11. Sex-interactive pQTL identified in kidney tissue in CC strains
	S12. Sex-interactive pQTL identified in liver tissue in CC strains
	S13. Sex-interactive phQTL identified in kidney tissue in CC strains
	S14. Delta LOD summaries for phosphorylation sites with phQTL identified in heart tissue in CC strains
	S15. Delta LOD summaries for phosphorylation sites with phQTL identified in kidney tissues in CC strains
	S16. Delta LOD summaries for phosphorylation sites with phQTL identified in liver tissues in CC strains

## Sheet: S1
	Protein.id	Gene.id	Symbol	Gene_chr	Gene_middle	QTL_chr	QTL_pos	LOD	Local	CI_lo	CI_hi	Peak_marker	A	B	C	D	E	F	G	H
1	ENSMUSP00000000287	ENSMUSG00000000278	Scpep1	11	88.9397	11	95.8879	9.12571	TRUE	81.2509	97.9958	gUNC20186699	0.220751	0.0562264	0.00910338	0.103804	-0.232361	0.176154	-0.33177	-0.00190734
2	ENSMUSP00000000304	ENSMUSG00000000295	Hddc2	10	31.3208	10	34.5354	22.3437	TRUE	30.706	39.7279	gJAX00287024	-0.376301	-0.3303	-0.458864	-0.399946	-0.555645	1.70104	0.973235	-0.553216
3	ENSMUSP00000000329	ENSMUSG00000000320	Alox12	11	70.2484	4	132.57	8.20396	FALSE	130.678	135.394	SFJ045302782	0.334901	0.51965	-0.514424	-0.340938	-0.0247035	0.00853922	-0.0881287	0.105103
4	ENSMUSP00000000335	ENSMUSG00000000326	Comt	16	18.4169	16	19.7701	22.4534	TRUE	18.6129	21.7017	mJAX00415217	-0.34695	-0.389703	-0.378774	-0.261901	-0.0946093	0.742557	0.936648	-0.207269
5	ENSMUSP00000000348	ENSMUSG00000000339	Rtca	3	116.499	3	116.568	18.171	TRUE	115.671	118.467	gUNC6032774	-0.124673	-0.111014	-0.149739	0.274115	-0.129909	0.00463994	0.0291481	0.207432
6	ENSMUSP00000000449	ENSMUSG00000000439	Mkrn2	6	115.612	6	115.706	10.2981	TRUE	114.009	117.021	gUNC11909297	-0.115816	-0.10973	0.0132839	-0.0337769	-0.0132262	0.0520157	0.134698	0.0725519
7	ENSMUSP00000000608	ENSMUSG00000000594	Gm2a	11	55.1056	11	55.6633	10.7333	TRUE	54.0982	56.6538	gUNC19669267	0.0654742	0.0756392	0.145993	0.199494	-0.305213	-0.386415	0.196281	0.00874626
8	ENSMUSP00000000619	ENSMUSG00000000605	Clcn4	7	7.29158	7	13.9795	10.5649	TRUE	5.9006	19.4718	mbackupUNC071736088	-0.0730208	0.166815	-0.200247	-0.0993953	-0.0384177	0.10349	0.233372	-0.0925966
9	ENSMUSP00000000759	ENSMUSG00000000743	Chmp1a	8	123.209	8	129.065	11.0116	TRUE	119.842	129.065	S1H085162586	-0.0164494	0.0151004	-0.229186	0.0318232	0.0772004	0.11786	-0.00589186	0.00954327
10	ENSMUSP00000000828	ENSMUSG00000000811	Txnrd3	6	89.6598	6	88.7269	11.8735	TRUE	88.3409	93.2248	gUNCHS018013	0.0564923	0.0570662	0.0473122	-0.0160899	-0.104529	0.176917	0.0938489	-0.311017
11	ENSMUSP00000001002	ENSMUSG00000000976	Heatr6	11	83.7687	11	85.2302	11.8044	TRUE	80.7628	89.2538	gUNCHS031669	0.120524	0.0823163	0.0257925	0.139412	-0.0246257	-0.482812	-0.0661077	0.2055
12	ENSMUSP00000001027	ENSMUSG00000063558	Aox1	1	58.0682	1	57.5738	17.5922	TRUE	54.8557	58.8974	S2R012302953	0.296933	0.324398	0.366083	-0.0857203	-0.413254	-1.25186	0.813452	-0.0500282
13	ENSMUSP00000001179	ENSMUSG00000001151	Pcnt	10	76.397	10	75.6558	11.4334	TRUE	75.0855	91.0741	UNCHS028724	0.172196	0.0940892	0.022507	0.108867	0.0939841	-0.0531845	-0.291464	-0.146995
14	ENSMUSP00000001187	ENSMUSG00000029994	Anxa4	6	86.7652	6	86.7644	18.9258	TRUE	76.2869	87.5223	gUNC11534025	-0.272438	0.0161079	-0.22083	-0.39945	0.149766	0.855605	0.164609	-0.29337
15	ENSMUSP00000001240	ENSMUSG00000001211	Agpat3	10	78.3108	10	76.6347	13.2085	TRUE	75.6558	84.596	mUNC18261039	0.0346803	0.112515	0.0728521	-0.0433754	0.122889	-0.485161	-0.0515018	0.237102
16	ENSMUSP00000001242	ENSMUSG00000053329	D10Jhu81e	10	78.1659	10	76.6347	19.4238	TRUE	73.2798	81.0038	mUNC18261039	0.057478	0.159665	0.079037	0.240905	0.061815	0.236375	-0.49144	-0.343834
17	ENSMUSP00000001304	ENSMUSG00000001270	Ckb	12	111.671	12	111.875	9.16977	TRUE	109.028	114.299	S2T124475019	-0.00753055	-0.22044	-0.187717	0.0880604	0.191201	0.268869	-0.175907	0.0434643
18	ENSMUSP00000001520	ENSMUSG00000031967	Afg3l1	8	123.491	8	123.463	9.44807	TRUE	122.832	123.852	UNC15675864	0.0618512	0.184232	0.101788	0.0201154	0.152914	-0.163321	-0.535286	0.177707
19	ENSMUSP00000001595	ENSMUSG00000001555	Fkbp10	11	100.42	11	100.863	13.1722	TRUE	98.0792	103.354	S3J114034510	0.264868	0.302851	0.122592	0.301368	-0.00489603	-0.732613	-0.44471	0.19054
20	ENSMUSP00000001713	ENSMUSG00000001663	Gstt1	10	75.7912	10	75.6558	30.7177	TRUE	75.0449	76.6347	UNCHS028724	0.344213	0.464075	0.444156	0.322024	0.337636	0.187284	-0.484225	-1.61516
21	ENSMUSP00000001780	ENSMUSG00000001729	Akt1	12	112.664	3	158.053	10.2521	FALSE	154.127	159.614	gUNC6624174	-0.152419	-0.0670335	0.318429	-0.143796	-0.27214	0.0760972	0.120028	0.120834
22	ENSMUSP00000001802	ENSMUSG00000001751	Naglu	11	101.074	11	103.354	9.17314	TRUE	100.863	104.279	SS6114134154	6.54589e-05	0.186286	0.26598	0.095791	0.128669	-0.25162	-0.519481	0.0943102
23	ENSMUSP00000001826	ENSMUSG00000043943	Naalad2	9	18.3625	9	17.8391	41.1829	TRUE	17.1545	21.1371	mbackupUNC090017527	0.301131	0.329434	0.415561	0.426575	0.44296	-0.0464808	-0.0582872	-1.81089
24	ENSMUSP00000002029	ENSMUSG00000001964	Emd	X	74.2581	X	82.717	10.0208	TRUE	74.1243	84.3638	gJAX00181253	-0.0423816	0.0847568	0.12218	-0.00301414	0.094213	-0.0756674	-0.163718	-0.0163683
25	ENSMUSP00000002048	ENSMUSG00000001983	Taco1	11	106.07	11	104.941	16.8691	TRUE	104.029	106.656	UNC20301207	0.110435	0.0918307	0.000112191	-0.0274667	0.0791768	-0.408834	0.0226052	0.13214
26	ENSMUSP00000002064	ENSMUSG00000001999	Blvra	2	127.084	2	125.755	19.4807	TRUE	124.791	128.204	S3C025030184	-0.217227	0.0121482	0.0704285	-0.000111935	-0.0490715	-0.000297296	0.430246	-0.246115
27	ENSMUSP00000002275	ENSMUSG00000002205	Vrk3	7	44.763	7	40.8829	9.62922	TRUE	40.1261	44.4056	S3T071635314	-0.549343	0.00689264	-0.0818855	-0.219541	0.0676117	0.434787	0.252567	0.0889105
28	ENSMUSP00000002350	ENSMUSG00000002280	Narfl	17	25.7786	17	25.4895	10.3237	TRUE	23.7424	31.3756	gUNC27699942	-0.020699	-0.0879383	-0.0812394	-0.0821817	-0.0884324	0.229076	0.0267028	0.104712
29	ENSMUSP00000002413	ENSMUSG00000002342	Tmem161a	8	70.178	8	76.8755	12.3822	TRUE	70.1496	79.2553	mUNC080274180	-0.0884012	-0.0230779	0.537507	-0.247562	0.2338	-0.00439188	0.0869334	-0.494807
30	ENSMUSP00000002889	ENSMUSG00000002812	Flii	11	60.7207	9	112.076	9.28141	FALSE	108.171	115.429	SFJ094483020	0.0181661	-0.0114425	-0.228115	0.124564	0.0412885	0.0626727	-0.0591685	0.0520348
31	ENSMUSP00000002902	ENSMUSG00000002825	Qtrt1	9	21.4161	9	21.4501	10.3703	TRUE	17.1545	28.0574	S6J090858005	0.0767818	0.143954	0.106219	-0.0867796	0.122112	0.0621266	-0.315394	-0.109021
32	ENSMUSP00000002979	ENSMUSG00000002900	Lamb1	12	31.2974	12	33.0452	8.07837	TRUE	29.1044	34.1976	S2H121321808	0.0902688	0.017087	0.0638078	0.0985861	0.0876637	-0.206574	-0.149508	-0.00133137
33	ENSMUSP00000003061	ENSMUSG00000002980	Bcam	7	19.7636	7	24.3452	11.0777	TRUE	17.1592	27.0772	SBR070973809	-0.0182952	0.0183095	-0.0399964	-0.348268	0.281874	-0.103078	0.113371	0.0960835
34	ENSMUSP00000003319	ENSMUSG00000003234	Abcf3	16	20.555	7	80.7431	7.80096	FALSE	77.9702	82.2706	gUNCHS020429	-0.0867088	-0.0811649	0.088039	-0.0130715	0.0756448	-0.0774507	0.22825	-0.133538
35	ENSMUSP00000003319	ENSMUSG00000003234	Abcf3	16	20.555	16	21.2157	19.7242	TRUE	19.7701	21.7017	gbackupUNC160475666	-0.105382	-0.13448	-0.24079	-0.0959408	-0.0889553	0.152096	0.211292	0.30216
36	ENSMUSP00000003445	ENSMUSG00000003355	Fkbp11	15	98.7263	15	97.1508	12.2836	TRUE	96.2554	99.3458	gUNC26181231	0.189246	-0.265277	-0.105937	-0.273886	-0.453239	0.544499	0.189312	0.175281
37	ENSMUSP00000003521	ENSMUSG00000003429	Rps11	7	45.1234	4	81.9869	8.69841	FALSE	78.5788	83.6194	mbackupUNC040157393	0.132464	0.00893507	0.087084	-0.0371975	0.0226089	-0.33738	-0.016204	0.13969
38	ENSMUSP00000003569	ENSMUSG00000003477	Inmt	6	55.1728	6	55.5057	11.4456	TRUE	54.0573	56.1093	gUNC11128971	-0.226406	0.197416	-0.385999	-0.672918	-0.544887	1.32687	0.853998	-0.548072
39	ENSMUSP00000003572	ENSMUSG00000029777	Gars	6	55.0588	6	54.8462	22.2347	TRUE	54.0573	56.1093	B10060054846	0.172989	0.00740804	0.199666	0.242204	0.150501	-0.340698	-0.397908	-0.0341619
40	ENSMUSP00000003645	ENSMUSG00000003549	Ercc1	7	19.3507	7	19.4718	12.3809	TRUE	19.3489	25.1848	S3C070778871	-0.153611	0.0871062	0.134433	0.13365	-0.340742	0.188521	-0.0404199	-0.00893815
41	ENSMUSP00000003655	ENSMUSG00000003559	As3mt	19	46.7243	19	46.8909	27.0163	TRUE	46.5578	47.0527	JAX00478936	0.137123	-0.157697	0.0147976	-0.535115	-0.679536	1.12042	0.116989	-0.0169814
42	ENSMUSP00000003669	ENSMUSG00000003573	Homer3	8	70.2886	4	135.394	8.11125	FALSE	134.139	136.953	B10040135393	-0.00112491	-0.0723285	-0.0418828	-0.158688	0.0735036	0.14378	-0.0224174	0.0791579
43	ENSMUSP00000003717	ENSMUSG00000042476	Abcb4	5	8.92647	5	3.16008	16.257	TRUE	3.01714	16.6085	mUNC050000078	0.175366	0.113556	0.167941	-0.262863	0.145165	-0.555768	-0.00300931	0.219612
44	ENSMUSP00000003720	ENSMUSG00000003623	Crot	5	8.98168	5	4.31253	7.91588	TRUE	3.01714	14.4597	mUNC050443053	0.0553037	0.0972021	0.00333097	-0.153151	-0.00408686	-0.200447	-0.00834596	0.210194
45	ENSMUSP00000003906	ENSMUSG00000003808	Farsa	8	84.8631	8	85.2289	16.0086	TRUE	81.0078	87.2886	S2J083409157	-0.164419	-0.115667	0.0794533	0.0839645	-0.100898	0.116299	0.0153527	0.0859143
46	ENSMUSP00000003907	ENSMUSG00000003809	Gcdh	8	84.8902	8	86.8761	11.3075	TRUE	80.8697	89.0171	UNCHS023653	-0.386145	-0.0542444	-0.0279099	0.172957	-0.0295559	0.249945	0.0800164	-0.00506329
47	ENSMUSP00000004134	ENSMUSG00000004032	Gstm5	3	107.897	3	109.018	16.2236	TRUE	105.475	109.648	SBJ034360732	0.0821865	0.115484	0.154711	0.251306	-0.442935	-0.50514	0.11393	0.230459
48	ENSMUSP00000004137	ENSMUSG00000004035	Gstm7	3	107.929	3	106.044	14.1562	TRUE	102.281	109.018	UNC030165183	-0.30104	-0.241435	-0.14299	0.043111	0.150027	0.610766	-0.0135336	-0.104905
49	ENSMUSP00000004330	ENSMUSG00000004221	Ikbkg	X	74.4236	2	117.537	8.71479	FALSE	117.25	118.553	gUNC3820213	-0.119984	-0.0123533	0.114196	-0.030167	0.0646796	-0.000373876	0.096205	-0.112203
50	ENSMUSP00000004784	ENSMUSG00000004665	Cnn2	10	79.9923	4	137.204	8.34606	FALSE	131.203	138.394	S6H045488160	0.264291	0.104393	-0.234704	-0.260966	-0.000319193	0.186054	-0.0170963	-0.0416524
51	ENSMUSP00000005057	ENSMUSG00000004929	Thop1	10	81.0763	10	88.5926	12.4545	TRUE	75.6558	89.3236	SX1103543702	0.0642728	0.0459647	0.0239753	-0.0335132	-0.0109168	0.183517	-0.140426	-0.132874
52	ENSMUSP00000005066	ENSMUSG00000004936	Map2k1	9	64.2197	9	63.922	20.4231	TRUE	62.3353	65.3426	SS1092556879	-0.13924	-0.1571	-0.207444	0.100588	-0.118852	0.138392	0.409409	-0.0257536
53	ENSMUSP00000005069	ENSMUSG00000004939	Nmrk2	10	81.2001	10	87.6904	8.98773	TRUE	78.9716	91.6379	gUNC18377858	0.0993501	0.0748777	0.119183	-0.0157135	0.237731	0.944734	-0.237307	-1.22286
54	ENSMUSP00000005185	ENSMUSG00000005054	Cstb	10	78.4266	10	75.6558	9.73242	TRUE	57.7888	79.7466	UNCHS028724	-0.237482	-0.302168	-0.0659669	-0.209414	0.205656	0.147331	0.249224	0.21282
55	ENSMUSP00000005233	ENSMUSG00000005102	Eif2ak4	2	118.432	2	106.773	9.87056	FALSE	106.098	120.964	gUNC3707804	-0.0738695	0.0383434	-0.000210952	-0.191009	-0.098744	-0.004662	0.53745	-0.207298
56	ENSMUSP00000005406	ENSMUSG00000022892	App	16	85.0617	16	85.6029	11.4138	TRUE	82.4258	86.8799	S6T163424114	0.198331	-0.0274185	-0.133522	0.285828	-0.227354	-0.043212	-0.153203	0.10055
57	ENSMUSP00000005651	ENSMUSG00000005514	Por	5	135.703	5	135.597	31.0615	TRUE	134.492	138.091	gUNC10244622	-0.279447	-0.206664	-0.291149	-0.331407	-0.25731	0.3999	0.440976	0.525102
58	ENSMUSP00000005719	ENSMUSG00000005580	Adcy9	16	4.35401	16	4.45741	10.0703	TRUE	3.32719	8.22524	gUNC26253762	-0.222624	0.0931833	0.0307183	-0.0066758	0.119698	0.035689	-0.131699	0.0817106
59	ENSMUSP00000005826	ENSMUSG00000005683	Cs	10	128.35	10	127.327	24.2929	TRUE	126.899	130.522	UNC18958716	-0.667884	0.138451	0.017971	0.0578896	0.124096	0.110803	0.0436088	0.175065
60	ENSMUSP00000005964	ENSMUSG00000028138	Adh5	3	138.449	3	139.156	10.8036	TRUE	137.716	140.554	mUNC030244865	0.160296	0.097968	-0.0325015	-0.00359539	0.0807643	-0.0110532	-0.370265	0.0783872
61	ENSMUSP00000006128	ENSMUSG00000005973	Rcn1	2	105.393	2	105.279	13.5218	TRUE	102.236	106.773	gUNC3690962	0.131211	0.0423831	0.0148803	0.0443059	0.148489	-0.0521771	0.10361	-0.432703
62	ENSMUSP00000006178	ENSMUSG00000006021	Kptn	7	16.1237	6	128.411	12.0728	FALSE	126.324	129.824	gUNC12059209	0.348741	0.314918	0.0205496	-0.361067	0.33086	-0.417228	-0.0978786	-0.138894
63	ENSMUSP00000006178	ENSMUSG00000006021	Kptn	7	16.1237	7	15.935	8.40761	TRUE	3.14449	16.7856	SBT070637398	-0.0150918	0.0721072	-0.0852042	0.171327	-0.443568	-0.0614139	0.382547	-0.0207036
64	ENSMUSP00000006181	ENSMUSG00000006024	Napa	7	16.1082	7	17.1592	8.06304	TRUE	3.14449	25.1848	gUNC12460972	-0.0714503	-0.0135619	0.0610387	-0.00551118	0.0634328	-0.085715	0.0895006	-0.0377337
65	ENSMUSP00000006254	ENSMUSG00000006095	Tbcb	7	30.2282	7	30.4324	12.1873	TRUE	28.809	34.6038	gUNCHS019637	-0.184584	0.0078482	0.0429959	0.144224	0.03204	-0.110678	0.0926376	-0.0244842
66	ENSMUSP00000006286	ENSMUSG00000006127	Inpp5k	11	75.6399	11	80.1942	9.21076	TRUE	76.2836	81.9945	gUNC19979260	0.0853736	-0.0174895	0.0520137	0.0595634	0.034196	0.0624618	-0.1668	-0.109319
67	ENSMUSP00000006544	ENSMUSG00000006378	Gcat	15	79.0367	7	101.462	7.94196	FALSE	96.4539	104.243	gUNC13491180	0.146314	0.0766206	-0.332186	0.145648	-0.202262	0.112887	-0.276298	0.329277
68	ENSMUSP00000006562	ENSMUSG00000006395	Hyi	4	118.361	4	117.467	37.4758	TRUE	116.751	119.268	gUNC8057040	0.579567	-3.64451	0.853042	1.28598	-0.344607	0.143406	0.534182	0.592943
69	ENSMUSP00000006669	ENSMUSG00000006494	Pdk1	2	71.8885	2	72.657	33.0768	TRUE	69.4945	74.3927	mUNC3319811	0.454109	-0.0755834	-0.282076	0.412205	-1.53417	0.571077	0.541228	-0.0867867
70	ENSMUSP00000006764	ENSMUSG00000006589	Aprt	8	122.576	8	121.743	13.9711	TRUE	120.537	123.302	gUNC15650229	-0.234032	-0.162196	0.0874002	-0.120759	-0.205935	0.643651	-0.0798257	0.071696
71	ENSMUSP00000006900	ENSMUSG00000006717	Acot13	13	24.8247	13	18.6264	23.4852	TRUE	15.6172	25.1315	gUNC22203735	0.25806	0.115747	0.159544	-0.075307	0.157657	-0.272892	0.263305	-0.606115
72	ENSMUSP00000007253	ENSMUSG00000007038	Neu1	17	34.9336	9	7.04361	7.85435	FALSE	3.58299	14.8713	mUNC090008501	0.164352	0.0997108	0.26423	-0.00441109	-0.279184	-0.209441	-0.092621	0.0573645
73	ENSMUSP00000008052	ENSMUSG00000007908	Hmgcll1	9	76.0756	4	134.598	9.41528	FALSE	132.937	138.116	S6H045383934	-0.129528	-0.115384	0.0676688	-0.0675157	0.162548	0.217841	0.206462	-0.342092
74	ENSMUSP00000008537	ENSMUSG00000008393	Carhsp1	16	8.66537	4	156.164	8.17157	FALSE	153.056	156.164	gUNC8538182	0.734092	0.0650636	-0.340138	-0.21785	-0.141681	0.129801	-0.404398	0.17511
75	ENSMUSP00000008579	ENSMUSG00000008435	Rdh13	7	4.43521	7	4.78296	14.4029	TRUE	3.14449	5.9006	SBJ070191318	-0.0420092	-0.12786	0.0225531	-0.116011	-0.0550608	0.289178	0.322697	-0.293487
76	ENSMUSP00000009727	ENSMUSG00000022415	Syngr1	15	80.1054	15	81.7022	23.6578	TRUE	78.9085	84.83	gUNC25975972	0.156108	0.110927	0.232769	0.184767	0.34929	-1.66796	0.0840189	0.55008
77	ENSMUSP00000010049	ENSMUSG00000009905	Kdsr	1	106.74	1	99.4217	10.5896	TRUE	90.8223	126.918	S6J013976867	-0.101303	-0.191739	0.0039504	-0.030471	-0.0383225	-0.000911285	0.37766	-0.0188632
78	ENSMUSP00000010502	ENSMUSG00000010358	Ifi35	11	101.454	11	101.281	8.83882	TRUE	98.5191	104.279	mUNC20253104	-0.00274881	0.12702	0.284064	0.105269	0.110705	-0.444922	-0.330998	0.15161
79	ENSMUSP00000010899	ENSMUSG00000010755	Cars	7	143.579	7	142.438	13.2553	TRUE	140.822	145.073	SNJ075697539	0.122283	0.0271205	0.124611	-0.000999099	-0.00336944	0.0909274	-0.461441	0.100868
80	ENSMUSP00000011055	ENSMUSG00000010911	Apip	2	103.083	2	106.098	23.0368	TRUE	97.964	106.737	gUNC3699228	0.199664	0.253328	0.168737	0.191393	0.191461	-0.421819	-0.751502	0.168738
81	ENSMUSP00000011398	ENSMUSG00000011254	Thg1l	11	45.9512	11	45.3793	7.93306	TRUE	43.9767	64.5506	mJAX00026916	0.164907	-0.0828308	0.0857862	0.148351	-0.124288	-0.109288	-0.00959932	-0.0730381
82	ENSMUSP00000011492	ENSMUSG00000027710	Acad9	3	36.0794	3	37.9652	17.1315	TRUE	35.3063	38.5625	SS1031518606	-0.228942	0.230176	0.111238	0.178267	-0.0540444	-0.345246	-0.0743599	0.182911
83	ENSMUSP00000012348	ENSMUSG00000040562	Gstm2	3	107.984	3	107.792	21.469	TRUE	107.432	109.648	SBH034311670	0.211608	0.157156	0.338047	0.533387	-0.726551	1.13169	-1.43219	-0.21314
84	ENSMUSP00000013773	ENSMUSG00000013629	Cad	5	31.0666	5	31.0062	9.89865	TRUE	26.8103	36.4708	gJAX00577825	-0.223045	-0.0216103	0.200959	-0.194629	0.0270044	0.216354	0.0845925	-0.089626
85	ENSMUSP00000014694	ENSMUSG00000014550	Rbsn	6	92.2008	6	92.0019	10.5018	TRUE	87.8072	93.2248	gJAX00617568	0.0595689	0.0851737	0.0544395	-0.120485	0.053949	-0.0817119	-0.115405	0.0644702
86	ENSMUSP00000014698	ENSMUSG00000014554	Dguok	6	83.4936	6	83.6216	13.5339	TRUE	81.0486	91.739	mUNC060134544	0.145817	0.00587224	-0.494567	0.180175	-0.00244723	-0.14298	0.208688	0.0994416
87	ENSMUSP00000014920	ENSMUSG00000014776	Nol3	8	105.279	8	106.01	10.6922	TRUE	103.159	108.931	gUNC15438872	0.120922	0.204215	0.163413	0.0847212	0.147992	-0.531175	-0.275307	0.0852195
88	ENSMUSP00000015160	ENSMUSG00000015016	Acsf3	8	122.797	6	94.3653	7.51152	FALSE	87.5223	97.7168	gUNCHS018207	0.128829	-0.0904005	-0.0159686	0.020254	0.278511	-0.271698	-0.0361573	-0.0133695
89	ENSMUSP00000015160	ENSMUSG00000015016	Acsf3	8	122.797	8	121.189	10.8308	TRUE	119.313	128.511	gUNC15642188	-0.0866916	0.0181778	0.278467	-0.113513	-0.0859567	-0.197733	-0.0757414	0.262991
90	ENSMUSP00000015171	ENSMUSG00000015027	Galns	8	122.595	3	59.2407	8.28638	FALSE	52.973	61.9669	S2R032369628	0.0871951	0.181723	0.103126	-0.0252891	-0.00471717	-0.164857	-0.214433	0.037252
91	ENSMUSP00000015391	ENSMUSG00000015247	Nipsnap3b	4	53.017	4	53.1427	16.4067	TRUE	51.9231	54.5586	gUNC7260027	0.339062	-0.314702	-0.38216	-0.16839	-0.300545	0.260035	0.220981	0.34572
92	ENSMUSP00000015791	ENSMUSG00000015647	Lama5	2	180.201	2	180.567	14.8785	TRUE	179.086	181.796	S2J027222691	-0.0900638	0.369867	0.0479127	-0.0764965	-0.455324	-0.154239	-0.000533265	0.358876
93	ENSMUSP00000015950	ENSMUSG00000015806	Qdpr	5	45.4421	5	45.0557	13.7372	TRUE	43.0526	49.1522	gUNC9081054	-0.120328	-0.00622096	-0.0867553	-0.0918695	0.249305	-0.0668675	0.103039	0.019697
94	ENSMUSP00000016033	ENSMUSG00000015889	Lta4h	10	93.4691	10	94.2565	15.2854	TRUE	89.0217	95.4387	gUNC18467663	-0.149312	0.215549	-0.0277754	-0.135959	-0.00486543	0.070941	0.10831	-0.0768884
95	ENSMUSP00000016138	ENSMUSG00000015994	Fnta	8	26.0072	12	73.7199	9.69954	FALSE	68.0058	75.165	UNC21400256	0.0453755	-0.113962	0.0139196	-0.057493	0.0230021	-0.114652	0.101407	0.102403
96	ENSMUSP00000016396	ENSMUSG00000016252	Atp5e	2	174.463	11	96.2551	9.25218	FALSE	94.8911	96.987	gUNC20191097	-0.441396	-0.0410648	0.0598903	0.0892288	-0.0100195	0.129896	0.175311	0.0381544
97	ENSMUSP00000016639	ENSMUSG00000016495	Plgrkt	19	29.358	7	28.0691	11.5909	FALSE	27.6661	28.6021	gUNC12541477	-0.342567	-0.141219	-0.0506213	-0.290438	1.25215	-0.215577	-0.255623	0.0438976
98	ENSMUSP00000016639	ENSMUSG00000016495	Plgrkt	19	29.358	19	28.7243	23.9778	TRUE	26.7271	30.588	gUNC30160193	-0.171626	-0.154599	-0.416204	-0.201209	-0.371676	0.0224611	0.0263627	1.26649
99	ENSMUSP00000016680	ENSMUSG00000031446	Cul4a	8	13.1268	8	14.7888	8.46125	TRUE	11.914	25.227	gUNC14209961	0.0167242	-0.0148741	-0.0670369	0.0119668	-0.102394	0.100704	0.104059	-0.0491485
100	ENSMUSP00000016901	ENSMUSG00000016757	Ttll12	15	83.5851	9	108.171	15.3665	FALSE	106.762	110.625	gUNCHS027093	0.686786	-0.271526	-0.297429	0.623791	-0.314583	-0.212614	-0.0123322	-0.202093
101	ENSMUSP00000017188	ENSMUSG00000060147	Serpinb6a	13	33.9604	13	37.5675	12.7309	TRUE	31.4299	38.1065	gUNC22435647	-0.293999	8.06472e-05	-0.0395382	-0.0139174	-0.073068	0.373317	-0.0101462	0.057271
102	ENSMUSP00000017629	ENSMUSG00000017485	Top2b	14	16.4003	4	134.139	9.70258	FALSE	132.585	134.598	S3N045365554	-0.0407152	0.173441	-0.0871537	-0.13163	0.076019	0.0132814	0.0322527	-0.0354962
103	ENSMUSP00000017851	ENSMUSG00000017707	Serinc3	2	163.634	2	163.7	17.2124	TRUE	162.278	165.728	S1L026547999	0.638381	0.409519	-0.908185	0.394115	0.456515	-0.200213	-1.13303	0.342896
104	ENSMUSP00000017900	ENSMUSG00000017756	Slc12a7	13	73.7749	5	97.7351	7.37799	FALSE	16.8439	98.5862	gUNC9737109	-0.142052	0.09365	-0.28236	0.120818	0.0796084	-0.0807246	0.169197	0.0418626
105	ENSMUSP00000017900	ENSMUSG00000017756	Slc12a7	13	73.7749	13	73.8116	11.2868	TRUE	72.1265	75.2459	mJAX00046278	0.0322401	0.00456986	0.0691031	-0.363092	0.128929	0.228806	-0.0247718	-0.0757839
106	ENSMUSP00000018113	ENSMUSG00000017969	Ptgis	2	167.216	2	166.808	8.97354	TRUE	165.786	168.521	gUNCHS007733	0.207762	0.111701	-0.0865346	0.170326	0.121515	0.120402	-0.425417	-0.219754
107	ENSMUSP00000018186	ENSMUSG00000018042	Cyb5r3	15	83.163	15	83.725	18.5384	TRUE	80.8777	85.4603	gUNC25996364	-0.125649	-0.169271	-0.210246	-0.112606	-0.0214954	0.205991	0.62218	-0.188905
108	ENSMUSP00000018470	ENSMUSG00000018326	Ywhab	2	164.007	2	145.479	8.11103	FALSE	141.832	165.407	mUNC020504947	0.0105391	-0.105166	0.000159192	-0.0643545	0.0366323	0.0905641	0.0636536	-0.0320279
109	ENSMUSP00000018476	ENSMUSG00000022329	Stk3	15	35.0272	15	34.3137	8.43127	TRUE	27.824	40.7786	gUNC25347901	-0.00321242	-0.138431	0.114821	0.147365	-0.1079	-0.082557	0.120667	-0.0507532
110	ENSMUSP00000018549	ENSMUSG00000018405	Mrm1	11	84.8163	11	81.9945	10.7658	TRUE	80.1942	96.9697	SBJ113279779	0.105537	-8.87077e-05	-0.0971048	0.00578454	-0.321056	0.0964125	0.441859	-0.231344
111	ENSMUSP00000018755	ENSMUSG00000020388	Pdlim4	11	54.062	11	55.0362	23.8912	TRUE	53.5497	55.6633	B10110055036	0.00276482	0.0849522	-0.138874	1.29494	-0.318053	0.714962	-0.714797	-0.925899
112	ENSMUSP00000018803	ENSMUSG00000018659	Pnpo	11	96.9409	11	97.9713	15.1191	TRUE	97.027	99.5683	gUNC20211855	-1.59581	0.680811	0.486966	0.359316	0.462728	-0.169042	-0.639843	0.414872
113	ENSMUSP00000018816	ENSMUSG00000018672	Copz2	11	96.8555	11	97.027	17.061	TRUE	95.8879	97.9713	UNC110158415	-0.0931021	0.196706	0.235351	0.162335	0.165964	-0.519654	-0.164804	0.0172053
114	ENSMUSP00000018992	ENSMUSG00000018848	Rars	11	35.8214	11	57.1978	7.53163	FALSE	55.2052	60.5429	gUNC19694882	0.0707597	0.058236	0.0500641	-0.0284543	-0.0995516	0.0324267	-0.00462992	-0.0788506
115	ENSMUSP00000019050	ENSMUSG00000018906	P4ha2	11	54.1159	11	50.1255	12.1361	TRUE	43.9767	54.9056	gUNC19595932	0.0250041	0.133513	-0.0364287	0.120914	-0.398836	0.397572	-0.318851	0.0771129
116	ENSMUSP00000019246	ENSMUSG00000019102	Aldh3a1	11	61.213	11	62.6671	26.86	TRUE	61.0449	63.4793	gJAX00313230	0.219282	0.184681	0.0110562	-0.00905536	0.211273	1.71369	0.250233	-2.58116
117	ENSMUSP00000019268	ENSMUSG00000019124	Scrn1	6	54.5338	6	54.3167	12.8621	TRUE	54.0573	56.1093	SNJ062172667	-0.081732	-0.0221474	-0.0126787	-0.0397086	-0.246105	0.364608	0.358474	-0.32071
118	ENSMUSP00000019615	ENSMUSG00000019471	Cdc37	9	21.1416	9	21.6004	10.2997	TRUE	17.1545	26.31	gUNC15968951	-0.0164039	-0.0218945	0.0451712	0.0714772	0.0720166	-0.00132199	-0.0711267	-0.0779178
119	ENSMUSP00000019679	ENSMUSG00000002343	Armc6	8	70.2273	8	69.8708	14.2132	TRUE	67.6378	71.4396	UNCHS023221	0.100362	0.0806435	0.425687	0.190607	0.471703	-0.142286	-1.13608	0.00936531
120	ENSMUSP00000019723	ENSMUSG00000019579	Mydgf	17	56.1798	17	56.9617	10.4476	TRUE	54.6563	58.8983	SFT172278468	-0.0146514	0.0349289	-0.108268	-0.0937661	-0.0810323	0.221073	0.0635024	-0.0217858
121	ENSMUSP00000019808	ENSMUSG00000011305	Plin5	17	56.1146	17	58.2486	11.8653	TRUE	52.1811	58.8983	gUNCHS044598	-0.162416	-0.0431801	-0.101791	-0.247009	-0.0443733	0.848289	-0.202667	-0.0468525
122	ENSMUSP00000019862	ENSMUSG00000019718	L3hypdh	12	72.0794	12	71.4973	21.8962	TRUE	70.9122	72.3417	gbackupUNC120422555	-0.0366953	-0.00197585	-0.494771	0.655896	-0.498593	-0.125286	0.476812	0.0246124
123	ENSMUSP00000019908	ENSMUSG00000019774	Mtrf1l	10	5.8179	10	12.9322	8.62243	TRUE	8.98091	14.4653	SSH100517287	-0.0219153	0.244308	-0.0530789	0.192531	-0.0223927	-0.349201	0.0714672	-0.0617186
124	ENSMUSP00000019967	ENSMUSG00000019823	Mical1	10	41.4817	15	11.1475	20.5587	FALSE	10.274	12.713	gUNC25033585	0.602645	0.0752322	0.268843	0.329347	0.266165	-2.17515	0.296842	0.336072
125	ENSMUSP00000020012	ENSMUSG00000019863	Qrsl1	10	43.888	5	112.939	16.2977	FALSE	110.372	115.976	S6T054517578	-0.19502	0.142245	0.210136	0.0836934	0.260241	-0.228573	-0.428173	0.155451
126	ENSMUSP00000020012	ENSMUSG00000019863	Qrsl1	10	43.888	19	17.318	8.98632	FALSE	14.5053	19.2124	UNC190006033	-0.0268851	0.0559353	-0.359547	-0.023972	0.142037	0.220714	0.0933567	-0.101639
127	ENSMUSP00000020085	ENSMUSG00000019927	Ube2d1	10	71.2701	6	119.192	8.47433	FALSE	116.849	120.7	gUNC11956402	0.136414	0.0596594	0.0261831	0.126514	0.00535446	-0.303003	-0.0945523	0.0434301
128	ENSMUSP00000020112	ENSMUSG00000019951	Uhrf1bp1l	10	89.7824	10	89.3236	11.035	TRUE	89.0217	90.5749	SSH103572945	-0.00327671	-0.0947539	-0.03805	-0.0133361	-0.0275487	0.3471	-0.128525	-0.0416097
129	ENSMUSP00000020149	ENSMUSG00000019975	Ikbip	10	91.0928	10	90.5749	17.7931	TRUE	90.2795	91.6379	gUNC18415706	-0.849302	0.865935	-0.444938	-0.807175	-0.590563	0.571677	1.0581	0.196266
130	ENSMUSP00000020163	ENSMUSG00000019988	Nedd1	10	92.7036	10	95.5809	13.1511	TRUE	92.533	97.4935	gUNC18486373	-0.394885	0.644152	-0.311619	-0.328342	-0.0964077	0.193755	0.555155	-0.261808
131	ENSMUSP00000020169	ENSMUSG00000019989	Enpp3	10	24.8076	9	53.4385	8.00386	FALSE	46.9865	61.2751	S2C092137539	-0.300057	0.171491	0.0924819	-0.0778708	0.0785108	0.401743	-0.383128	0.0168286
132	ENSMUSP00000020182	ENSMUSG00000020003	Pex7	10	19.8808	10	19.3537	7.92931	TRUE	18.048	116.397	SBT100774147	0.175587	0.0756252	0.172572	0.0560973	0.0452264	-0.0490829	-0.170408	-0.305617
133	ENSMUSP00000020283	ENSMUSG00000020086	H2afy2	10	61.7614	10	61.3504	12.9143	TRUE	57.4131	64.49	gUNC18067330	0.225599	0.172423	0.170789	0.0908572	0.103916	-0.199919	-0.635661	0.0719945
134	ENSMUSP00000020286	ENSMUSG00000020089	Ppa1	10	61.6614	10	60.9014	25.465	TRUE	60.1655	64.4067	gUNC18061716	-0.0881986	-0.128125	-0.141603	-0.0822417	-0.187334	0.165448	-0.0230174	0.485072
135	ENSMUSP00000020289	ENSMUSG00000020092	Pald1	10	61.3516	10	60.9014	7.87741	TRUE	57.7888	64.49	gUNC18061716	-0.0956364	-0.0568003	-0.0630368	-0.0638779	-0.0511348	0.223996	-0.0469816	0.153471
136	ENSMUSP00000020298	ENSMUSG00000020098	Pcbd1	10	61.0918	10	60.9014	8.48436	TRUE	57.4131	75.6558	gUNC18061716	-0.156687	0.00329919	-0.175193	0.225327	-0.0913282	-0.22683	-0.219052	0.640464
137	ENSMUSP00000020301	ENSMUSG00000020101	Vsir	10	60.3598	4	87.8464	8.52956	FALSE	86.2399	88.4483	mUNC041313104	0.00184368	0.0426101	-0.105973	0.0724265	0.0851563	-0.350029	0.375568	-0.121602
138	ENSMUSP00000020359	ENSMUSG00000020150	Gamt	10	80.2596	10	84.1646	12.3963	TRUE	75.6558	84.437	S3T103366582	-0.139055	-0.175003	-0.23274	0.0227943	-0.188704	0.837471	0.146812	-0.271574
139	ENSMUSP00000020399	ENSMUSG00000020183	Cpm	10	117.658	10	116.46	22.497	TRUE	115.058	120.806	gUNCHS029449	0.136201	0.115031	0.280046	0.171922	0.246735	0.0758961	-1.36728	0.341451
140	ENSMUSP00000020449	ENSMUSG00000020228	Helb	10	120.098	10	121.294	9.29045	TRUE	115.058	127.327	SAC104851763	-0.0397804	0.00217336	-0.0323264	-0.191922	-0.116499	0.0279432	0.464314	-0.113903
141	ENSMUSP00000020493	ENSMUSG00000020260	Pofut2	10	77.2644	10	88.9822	29.999	FALSE	79.9444	92.3158	UNC100220884	0.351647	0.304383	0.170051	0.278874	0.184559	0.182793	-1.55348	0.081173
142	ENSMUSP00000020497	ENSMUSG00000020256	Aldh1l2	10	83.5108	10	82.0221	21.7311	TRUE	75.6558	84.437	gJAX00020156	0.0266897	-0.00735964	0.0322782	-0.119373	-0.0186503	1.3169	-0.071119	-1.15937
143	ENSMUSP00000020608	ENSMUSG00000020349	Ppp2ca	11	52.1132	7	66.3433	7.97641	FALSE	55.8133	67.6624	gJAX00641895	-0.0884764	0.00165775	0.0110227	0.013051	0.0507495	0.0728528	-0.0365314	-0.0243259
144	ENSMUSP00000020625	ENSMUSG00000020359	Phykpl	11	51.5946	11	54.0982	23.0024	TRUE	45.8709	55.6633	gUNC19649667	0.277001	0.301744	0.304509	0.442949	-1.33201	-0.323485	0.155258	0.17403
145	ENSMUSP00000020643	ENSMUSG00000020375	Rufy1	11	50.4102	11	48.6755	14.8728	TRUE	45.8709	50.1255	S2C111947021	0.0495668	0.0313837	0.0664776	0.125121	-0.035378	-0.154447	0.203492	-0.286217
146	ENSMUSP00000020695	ENSMUSG00000020422	Tns3	11	8.54809	11	8.54491	11.104	TRUE	6.50442	18.9138	gUNCHS029767	0.00923466	-0.197622	-0.143193	-0.0934268	-0.121377	0.103872	0.512318	-0.0698056
147	ENSMUSP00000020749	ENSMUSG00000020459	Mtif2	11	29.5358	11	31.3765	21.8095	TRUE	28.0734	31.6769	gJAX00307028	0.00199863	0.173777	0.16528	-0.0225635	0.117433	0.177743	0.180061	-0.793729
148	ENSMUSP00000020756	ENSMUSG00000020464	Pnpt1	11	29.1463	11	29.0098	11.786	TRUE	14.1442	30.1554	B10110029009	0.071784	-0.186018	-0.235023	0.0603013	0.104866	0.000223722	0.0853638	0.0985019
149	ENSMUSP00000020831	ENSMUSG00000020523	Fam114a2	11	57.5008	11	54.0982	8.38275	TRUE	43.9767	61.0449	gUNC19649667	-0.0786564	-0.0384149	-0.0418698	0.00218365	-0.0551343	0.175052	0.147721	-0.110881
150	ENSMUSP00000020856	ENSMUSG00000020547	Bzw2	12	36.125	12	35.4132	12.1436	TRUE	34.5039	39.9068	mUNC20886257	-0.0653269	-0.110552	-0.0268924	-0.0704957	-0.0327869	0.097393	0.261866	-0.0532053
151	ENSMUSP00000020886	ENSMUSG00000020572	Nampt	12	32.8364	12	33.0567	8.84827	TRUE	30.9174	35.1456	SAC121322268	0.208501	0.0907005	0.073953	0.170474	0.218406	-0.253371	-0.117206	-0.391459
152	ENSMUSP00000020927	ENSMUSG00000020605	Hs1bp3	12	8.32863	16	18.6129	8.45479	FALSE	16.3372	22.7393	SBT160744514	-0.0693675	-0.0700606	-0.181864	0.17536	0.194773	-0.0644001	-0.053835	0.0693947
153	ENSMUSP00000020947	ENSMUSG00000020621	Rdh14	12	10.3932	10	30.547	8.33731	FALSE	8.98091	31.7188	gJAX00286489	0.0135354	0.0613385	-0.0437811	0.111093	0.0717506	-0.0484286	-0.206449	0.0409406
154	ENSMUSP00000020948	ENSMUSG00000020620	Abca8b	11	109.964	1	163.083	10.1546	FALSE	159.862	165.602	mUNC2081992	0.609201	-0.0218073	0.0601555	-0.317041	-0.116644	-0.332054	-0.326128	0.444318
155	ENSMUSP00000020948	ENSMUSG00000020620	Abca8b	11	109.964	11	110.025	10.0117	TRUE	109.267	111.056	B10110110025	-0.354034	-0.138504	-0.105427	-0.378808	-0.143112	0.527024	0.454904	0.137956
156	ENSMUSP00000020957	ENSMUSG00000020629	Adi1	12	28.6787	12	28.5833	29.6785	TRUE	27.9236	30.3053	S6T121143330	0.37589	-0.31228	0.506464	0.647391	0.659389	0.688317	-0.520002	-2.04517
157	ENSMUSP00000020969	ENSMUSG00000020638	Cmpk2	12	26.4745	12	25.4903	13.8424	TRUE	25.0303	30.0641	B10120025490	-0.284271	0.654007	-0.399488	-0.387856	-0.157826	0.277902	0.473131	-0.175599
158	ENSMUSP00000021030	ENSMUSG00000020691	Mettl2	11	105.133	2	10.4039	8.50517	FALSE	5.26533	12.8636	gUNC2561908	-0.101241	-0.0817257	0.235483	0.125528	-0.0746551	0.185527	-0.0425094	-0.246407
159	ENSMUSP00000021078	ENSMUSG00000018861	Fdxr	11	115.273	11	112.987	10.9714	TRUE	112.188	115.312	SFR114519476	0.220981	-0.251407	0.118056	0.061395	0.0740537	-0.0894647	-0.394606	0.260992
160	ENSMUSP00000021089	ENSMUSG00000020744	Slc25a19	11	115.621	11	114.398	16.7313	TRUE	113.041	117.383	SFT114575933	-0.329502	-0.253738	0.3511	0.245446	0.139642	-0.125844	0.090363	-0.117467
161	ENSMUSP00000021114	ENSMUSG00000020766	Galk1	11	116.011	11	114.398	10.9111	TRUE	114.054	117.383	SFT114575933	0.127798	-0.118469	-0.0925987	-0.127387	-0.130988	0.195	0.0115665	0.135079
162	ENSMUSP00000021170	ENSMUSG00000020814	Mxra7	11	116.816	11	112.188	7.9804	TRUE	110.687	119.967	gUNC20404978	-0.127352	0.147094	-0.114528	0.000627303	-0.171803	0.245288	-0.0737814	0.0944558
163	ENSMUSP00000021187	ENSMUSG00000020834	Dhrs13	11	78.0351	11	77.1749	8.64324	TRUE	69.1035	80.1942	gUNC19947670	0.0653706	0.198678	0.00934555	0.0832395	0.120133	-0.320155	-0.303911	0.147299
164	ENSMUSP00000021201	ENSMUSG00000020841	Cpd	11	76.8127	14	48.5812	7.95433	FALSE	45.3583	58.6053	B10140048581	-0.0372148	-0.058337	-0.100826	0.322511	-0.0534592	-0.0169362	-0.0128754	-0.0428624
165	ENSMUSP00000021203	ENSMUSG00000020843	Timm22	11	76.4116	5	90.9712	8.84	FALSE	89.1373	95.869	SS1053638846	-0.125615	-0.0304545	-0.124136	0.182171	0.206639	0.114331	-0.178439	-0.0444964
166	ENSMUSP00000021204	ENSMUSG00000020844	Nxn	11	76.3282	11	76.2836	8.22751	TRUE	72.6801	82.192	gUNCHS031405	0.150394	-0.0281699	0.0293561	0.00758857	0.276204	-0.0829912	-0.233093	-0.119288
167	ENSMUSP00000021282	ENSMUSG00000020899	Pfas	11	68.9971	11	66.2501	10.3215	TRUE	63.6616	70.2386	S6Y112650003	0.199748	0.00954857	0.0936605	0.103888	-0.423257	-0.199477	0.178798	0.0370908
168	ENSMUSP00000021313	ENSMUSG00000020935	Dcakd	11	103.011	11	106.656	16.9699	TRUE	101.856	107.849	gUNC20319200	0.072911	-0.268929	-0.0671932	-0.124706	-0.058044	0.204564	-0.0987547	0.340151
169	ENSMUSP00000021332	ENSMUSG00000020949	Fkbp3	12	65.0682	12	70.1818	15.468	TRUE	60.7571	71.3097	SS6122807270	0.142582	0.172316	0.208293	-0.128719	-0.132836	-0.0358833	-0.138477	-0.0872754
170	ENSMUSP00000021339	ENSMUSG00000020956	Dtd2	12	51.9974	12	50.5675	11.1543	TRUE	46.1158	56.3073	gUNC21089226	0.514993	0.00422315	-0.466288	0.294233	0.0149454	-0.277608	-0.442254	0.357756
171	ENSMUSP00000021347	ENSMUSG00000020964	Sel1l	12	91.8276	8	48.5045	10.708	FALSE	47.2814	51.651	gUNC14690114	-0.0470938	-0.0295782	-0.218292	-0.0548327	0.0467876	0.301776	0.0526891	-0.0514561
172	ENSMUSP00000021370	ENSMUSG00000020988	L2hgdh	12	69.7077	12	69.852	9.34422	TRUE	53.5384	73.7199	B10120069851	0.0296472	-0.0189327	0.116136	-0.0460072	0.137403	-0.092126	-0.202172	0.0760528
173	ENSMUSP00000021411	ENSMUSG00000021023	1110008L16Rik	12	55.3411	12	56.4361	15.1291	TRUE	53.5384	80.9266	B10120056436	-0.126463	-0.230437	-0.078913	-0.237225	-0.190028	0.414068	0.443563	0.00543337
174	ENSMUSP00000021471	ENSMUSG00000021072	Tmx1	12	70.4606	12	69.7045	21.3146	TRUE	69.3977	75.0084	JAX00336932	0.356528	0.343278	0.187683	0.442532	0.316332	-0.713837	-0.714855	-0.21766
175	ENSMUSP00000021479	ENSMUSG00000021076	Actr10	12	70.9513	19	48.1035	7.91614	FALSE	45.8871	50.2166	UNC30421895	0.091392	0.0429101	0.0182347	-0.0933413	-0.0513533	0.0226683	0.0238239	-0.0543344
176	ENSMUSP00000021486	ENSMUSG00000021079	Timm9	12	71.1299	12	70.1976	11.0397	TRUE	66.1856	87.1729	UNC21349278	-0.0137323	-0.0135354	0.383465	-0.00299099	0.269348	-0.11597	-0.231124	-0.27546
177	ENSMUSP00000021617	ENSMUSG00000021200	Asb2	12	103.339	14	119.548	8.40858	FALSE	118.389	120.576	gUNC24882117	0.158609	-0.0186335	0.0101006	-0.0774232	-0.0428336	0.0370169	-0.236371	0.169535
178	ENSMUSP00000021649	ENSMUSG00000021226	Acot2	12	83.9909	12	82.2536	17.8769	TRUE	81.1081	90.8828	SFT123290144	0.137184	0.018585	0.0967671	0.172965	0.105229	0.372891	-1.18891	0.285288
179	ENSMUSP00000021693	ENSMUSG00000021265	Slc25a29	12	108.831	12	108.312	25.7332	TRUE	107.962	109.234	SAC124332488	0.467325	-1.642	-1.27756	0.854239	0.479774	0.0044393	0.920211	0.193572
180	ENSMUSP00000021719	ENSMUSG00000021290	2010107E04Rik	12	111.964	11	95.8879	12.5242	FALSE	95.2405	96.6458	gUNC20186699	-0.46188	0.0590137	0.0418594	0.0621657	0.00134399	0.0825929	0.170281	0.0446232
181	ENSMUSP00000021726	ENSMUSG00000011148	Adssl1	12	112.631	12	113.267	15.0075	TRUE	111.875	114.299	mUNC21921030	0.176322	-0.144084	-0.0948871	-0.335695	0.0549773	0.397587	-0.151195	0.0969745
182	ENSMUSP00000021772	ENSMUSG00000021339	Mrs2	13	25.0039	13	28.4814	10.7042	TRUE	20.1596	29.313	gUNC22326121	0.147373	0.00680145	0.08911	-0.339076	-0.0816185	-0.349906	0.106677	0.420639
183	ENSMUSP00000021806	ENSMUSG00000021376	Tpmt	13	47.0336	13	47.0705	22.5389	TRUE	46.7649	48.9508	gUNC22551540	0.306953	-0.130995	0.446853	0.346628	0.342899	-0.956163	-0.160115	-0.19606
184	ENSMUSP00000021913	ENSMUSG00000021460	Auh	13	52.8824	13	52.1163	10.8717	TRUE	47.0705	54.5688	gUNC22596735	0.122319	-0.132218	0.0667519	-0.082453	-0.180747	-0.126637	0.0448339	0.28815
185	ENSMUSP00000021933	ENSMUSG00000021477	Ctsl	13	64.3651	13	96.6008	9.26053	FALSE	95.2114	98.657	S6T133864033	-0.114136	0.142469	0.0301358	-0.148217	0.108579	0.20349	-0.0887774	-0.133543
186	ENSMUSP00000021940	ENSMUSG00000021484	Lman2	13	55.3533	13	55.5067	21.299	TRUE	55.0173	56.8903	mUNC22644198	-0.615571	0.126026	0.128168	0.122198	0.139791	-0.0417228	0.01913	0.12198
187	ENSMUSP00000021948	ENSMUSG00000021492	F12	13	55.4224	13	55.9452	8.91962	TRUE	54.7897	56.8903	S3R132237807	-0.556411	0.232894	-0.00549674	0.284499	0.00809593	0.129033	-0.187076	0.0944621
188	ENSMUSP00000021958	ENSMUSG00000021496	Pcbd2	13	55.7521	13	54.7897	13.2265	TRUE	53.814	60.4176	gbackupUNC130294653	0.0280253	0.014471	-0.0152623	0.0436312	-0.0744431	0.221949	-0.569455	0.351084
189	ENSMUSP00000022009	ENSMUSG00000021537	Cetn3	13	81.7901	13	81.5575	9.59192	TRUE	71.2101	85.2966	SBB133262301	0.121834	-0.0094222	0.0419529	0.168899	0.133391	-0.342883	-0.140646	0.0268737
190	ENSMUSP00000022063	ENSMUSG00000021578	Ccdc127	13	74.358	13	75.8826	16.3248	TRUE	73.2645	82.7105	gJAX00046433	0.0149809	-0.0127517	-0.010647	0.0568813	-0.0659794	0.480768	-0.123678	-0.339574
191	ENSMUSP00000022064	ENSMUSG00000021579	Lrrc14b	13	74.3618	13	75.2459	12.2562	TRUE	73.2645	79.2033	gUNC22875861	-0.0313384	-0.0120715	-0.0472852	-0.128183	-0.0492101	0.408565	-0.0650158	-0.075461
192	ENSMUSP00000022082	ENSMUSG00000021591	Glrx	13	75.845	13	75.8826	12.5735	TRUE	73.2645	80.5553	gJAX00046433	0.146793	-0.214641	0.0637722	0.131866	0.226547	-0.353629	-0.236238	0.23553
193	ENSMUSP00000022148	ENSMUSG00000021646	Mccc2	13	99.9821	3	36.6756	13.5663	FALSE	30.2213	38.5625	B10030036675	0.0432872	0.434076	-0.156971	0.0710067	-0.168387	-0.0175357	-0.114395	-0.0910805
194	ENSMUSP00000022153	ENSMUSG00000021650	Ptcd2	13	99.3322	13	96.7442	19.2469	TRUE	95.7596	98.657	gUNC23160099	0.0653483	-0.0248519	-0.100996	0.045778	0.0859429	-0.669796	0.499299	0.0992755
195	ENSMUSP00000022242	ENSMUSG00000021728	Emb	13	117.241	13	117.57	14.5936	TRUE	115.84	118.202	UNC130216048	1.96904	-0.329618	-0.48764	-0.214528	-0.836284	-0.390472	0.932364	-0.642858
196	ENSMUSP00000022282	ENSMUSG00000021760	Gpx8	13	113.045	13	115.448	9.98882	TRUE	111.099	116.043	gUNC23442164	-0.260385	-0.0181281	0.113903	0.129604	-0.289689	0.21609	0.137539	-0.0289338
197	ENSMUSP00000022340	ENSMUSG00000021806	Nid2	14	19.7815	14	19.1568	9.62399	TRUE	3.24818	20.7312	mbackupJAX00050647	-0.133339	-0.00862429	-0.0178029	-0.0670471	-0.149344	0.296148	0.142752	-0.0627434
198	ENSMUSP00000022378	ENSMUSG00000021831	Ero1l	14	45.3009	8	14.0961	7.88504	FALSE	10.4995	14.7888	gUNC14199451	-0.00112801	-0.0267276	0.0410257	0.190877	0.0694148	-0.0277129	-0.197919	-0.04783
199	ENSMUSP00000022391	ENSMUSG00000021843	Ktn1	14	47.6942	14	47.6346	11.835	TRUE	46.4956	49.6387	gUNC23963985	-0.0684686	0.110303	-0.0852374	-0.0289786	0.0145745	-0.201194	0.328559	-0.0695582
200	ENSMUSP00000022416	ENSMUSG00000021866	Anxa11	14	25.8645	14	27.3238	18.1337	TRUE	25.371	29.3905	SFJ141092950	-0.129652	0.0358851	-0.129509	-0.222845	0.00460092	0.422307	-0.0476923	0.0669059
201	ENSMUSP00000022419	ENSMUSG00000021868	Ppif	14	25.6973	14	27.0116	11.2473	TRUE	25.371	32.127	S2R141080463	-0.150003	-0.0450781	-0.182056	-0.0977053	-0.137077	0.389824	-0.086282	0.308377
202	ENSMUSP00000022451	ENSMUSG00000021893	Capn7	14	31.3543	14	25.7404	16.4542	TRUE	24.636	31.8501	gUNC23727663	0.0617835	0.0758243	0.107908	-0.0110776	0.0717553	-0.584781	0.242598	0.0359887
203	ENSMUSP00000022480	ENSMUSG00000021913	Ogdhl	14	32.3351	14	30.5596	29.7113	TRUE	30.1699	32.9451	gUNC23783875	1.0087	0.811418	-0.89202	0.669338	0.780712	-0.812729	-0.744182	-0.821232
204	ENSMUSP00000022497	ENSMUSG00000021930	Spryd7	14	61.5444	14	70.0825	8.17331	TRUE	60.5918	70.67	S6J142803300	-0.0629804	-0.00339791	-0.172873	0.129892	-0.00790806	0.314165	-0.162657	-0.0342412
205	ENSMUSP00000022518	ENSMUSG00000021951	Eef1akmt1	14	57.5606	14	58.0767	20.245	TRUE	56.9587	58.6053	gUNC24061336	0.204893	0.358563	0.140414	0.279773	0.276072	-0.540437	0.132423	-0.851701
206	ENSMUSP00000022553	ENSMUSG00000021981	Cab39l	14	59.5134	14	60.5918	9.52373	TRUE	56.9587	64.1361	SFJ142423672	-0.00621471	-0.111924	-0.173446	-0.169506	-0.114211	0.616238	-0.0547252	0.0137888
207	ENSMUSP00000022576	ENSMUSG00000021999	Cpb2	14	75.2629	5	132.318	12.7222	FALSE	131.541	134.288	mUNC050224390	1.13746	-3.58204	1.17177	0.238964	1.0321	-2.05938	1.15626	0.904863
208	ENSMUSP00000022576	ENSMUSG00000021999	Cpb2	14	75.2629	14	77.4638	12.282	TRUE	71.2728	78.0893	gUNC24296792	0.777618	0.755087	-0.0977115	0.652625	0.573251	0.485788	-3.77344	0.626781
209	ENSMUSP00000022614	ENSMUSG00000022035	Ccdc25	14	65.852	14	73.1135	31.3883	TRUE	64.7942	75.5718	mUNC24234786	-0.19661	-0.103144	-0.233496	-0.181461	-0.111138	-0.0104527	0.990934	-0.154632
210	ENSMUSP00000022721	ENSMUSG00000022125	Cln5	14	103.074	14	104.308	16.4413	TRUE	103.087	105.528	S3J144172302	0.143554	0.315104	0.28954	0.304716	0.246576	0.225444	0.132748	-1.65768
211	ENSMUSP00000022734	ENSMUSG00000022136	Dnajc3	14	118.96	14	119.548	9.8248	TRUE	118.389	120.576	gUNC24882117	0.0639962	0.0435423	-0.19569	-0.0134772	0.0553528	-0.0379366	-0.0294678	0.11368
212	ENSMUSP00000022746	ENSMUSG00000022146	Osmr	15	6.84427	15	7.82471	10.6609	TRUE	3.66942	10.274	gUNC24994731	0.0354086	0.172642	0.0758356	0.0847648	0.051871	0.0491111	-0.281648	-0.187985
213	ENSMUSP00000022791	ENSMUSG00000022184	Fbxo4	15	3.97251	15	4.72939	23.5169	TRUE	3.66942	6.93959	gUNC24956990	0.0599195	0.237965	0.228283	0.0845573	0.152059	-0.146561	-0.724422	0.108198
214	ENSMUSP00000022821	ENSMUSG00000022210	Dhrs4	14	55.4845	14	58.0767	10.4776	TRUE	56.9587	58.6053	gUNC24061336	-0.0334953	0.0410785	-0.0517983	0.229826	-0.112102	-0.130643	-0.046257	0.103391
215	ENSMUSP00000022849	ENSMUSG00000022241	Tars	15	11.391	15	11.8132	8.46518	TRUE	10.0261	14.1688	SFT150472526	0.171539	-0.0370606	0.000171959	-0.059695	-0.0645786	-0.0495663	-0.0514765	0.0906661
216	ENSMUSP00000022946	ENSMUSG00000022323	Rida	15	34.4896	15	34.3137	8.80653	TRUE	30.0643	39.93	gUNC25347901	-0.179087	-0.287388	0.168997	0.352258	-0.278533	-0.0202036	0.279759	-0.0358019
217	ENSMUSP00000023043	ENSMUSG00000022407	Adsl	15	80.9597	15	80.8777	14.2932	TRUE	78.9085	83.725	gUNC25967395	0.0646567	0.0570695	0.0565997	0.00732945	-0.106423	-0.322219	0.191111	0.0518753
218	ENSMUSP00000023083	ENSMUSG00000061740	Cyp2d22	15	82.3754	15	84.0141	19.7364	TRUE	83.0511	84.4426	SAH153360564	-0.444659	0.0998771	-0.406075	-0.416217	-0.320341	1.32386	-0.978688	1.14225
219	ENSMUSP00000023104	ENSMUSG00000022466	Rpap3	15	97.6905	15	99.0423	9.28561	TRUE	97.1508	99.3458	S3C153961692	0.0156765	-0.00911196	-0.0940781	0.0627586	0.0805428	-0.0822916	-0.134028	0.160532
220	ENSMUSP00000023203	ENSMUSG00000022546	Gpt	15	76.6982	15	75.9792	9.94399	TRUE	69.4112	79.753	gUNCHS040852	0.149197	-0.0841283	0.0492974	-0.297504	-0.422257	0.34572	0.12322	0.136455
221	ENSMUSP00000023213	ENSMUSG00000022554	Hgh1	15	76.3702	15	75.1805	26.3981	TRUE	73.7723	76.613	mUNC25899852	-0.303051	-0.273012	-0.318631	0.578692	0.807455	0.08963	-0.20743	-0.373653
222	ENSMUSP00000023231	ENSMUSG00000022570	Tsta3	15	75.9272	15	74.4008	19.5715	TRUE	73.7723	75.9792	gUNC25891768	-0.299179	-0.372271	-0.217611	0.47872	-0.300631	0.0353494	0.298475	0.377146
223	ENSMUSP00000023237	ENSMUSG00000022574	Naprt	15	75.8927	15	74.4008	11.9583	TRUE	73.7723	76.613	gUNC25891768	0.0160786	-0.035204	0.0818062	0.197878	0.15185	0.287882	-0.157789	-0.542502
224	ENSMUSP00000023352	ENSMUSG00000022672	Prkdc	16	15.7401	4	138.116	10.6193	FALSE	136.249	138.496	SSH045524647	0.58264	0.274335	-0.274104	0.203428	0.141405	-1.77536	0.536546	0.311112
225	ENSMUSP00000023352	ENSMUSG00000022672	Prkdc	16	15.7401	16	15.391	11.0348	TRUE	13.4292	18.6129	gJAX00066767	-0.0507901	0.225872	-1.20779	0.391784	0.0154825	-0.152826	0.450063	0.328209
226	ENSMUSP00000023359	ENSMUSG00000022678	Nde1	16	14.1781	14	37.9048	8.99111	FALSE	36.0971	45.625	mUNC23882694	0.0991742	0.0639936	-0.216527	0.146454	-0.112454	-0.0294016	-0.0105937	0.059355
227	ENSMUSP00000023361	ENSMUSG00000022680	Pdxdc1	16	13.8681	16	12.8412	14.5944	TRUE	11.9499	14.0592	S1L160513649	0.189769	0.163731	0.107922	0.00921114	0.10677	-0.252121	-0.0788605	-0.246421
228	ENSMUSP00000023365	ENSMUSG00000022684	Bfar	16	13.6877	16	15.692	10.5686	TRUE	10.8384	21.7017	B10160015692	-0.0501407	0.0167435	0.126745	0.183762	0.027575	0.194579	-0.691069	0.191805
229	ENSMUSP00000023396	ENSMUSG00000022711	Pmm2	16	8.6476	16	9.82965	8.25876	TRUE	6.3323	11.9499	SAC160393185	-0.126202	0.0854415	0.024693	0.104604	0.0814067	-0.168711	-0.1478	0.146568
230	ENSMUSP00000023405	ENSMUSG00000022722	Arl6	16	59.6262	16	59.0553	24.244	TRUE	58.0262	62.1392	gUNCHS042936	0.673843	-0.13846	0.636011	-0.138951	-0.122235	-0.741641	-0.165635	-0.0029313
231	ENSMUSP00000023407	ENSMUSG00000022724	Riox2	16	59.4821	16	59.9803	14.4327	TRUE	59.0553	60.7626	mUNC160089673	-0.648856	0.200975	0.189164	0.262259	0.193476	0.0807851	-0.487847	0.210045
232	ENSMUSP00000023431	ENSMUSG00000022749	Tbc1d23	16	57.2002	16	57.6867	35.7284	TRUE	55.5254	58.5408	gUNC26899499	0.0784315	-1.10196	0.205095	0.0922771	0.157602	0.184386	0.325252	0.0589173
233	ENSMUSP00000023491	ENSMUSG00000022801	Lrch3	16	32.9649	4	109.49	8.44143	FALSE	100.742	116.751	gJAX00561819	-0.0784711	0.021114	-0.0646755	-0.17144	0.11607	0.0478437	0.0765414	0.0530175
234	ENSMUSP00000023502	ENSMUSG00000022808	Snx4	16	33.2755	3	123.204	8.42389	FALSE	118.467	126.528	S3C034928154	0.0583472	-0.0259211	0.134804	-0.0330765	0.0512969	-0.190261	0.0988971	-0.0940872
235	ENSMUSP00000023559	ENSMUSG00000022853	Ehhadh	16	21.7746	16	21.7017	15.5118	TRUE	19.7701	22.985	gUNC26453945	-0.206164	-0.288313	-0.473151	-0.277632	-0.327454	0.683982	0.646784	0.241948
236	ENSMUSP00000023572	ENSMUSG00000022865	Cxadr	16	78.3306	16	78.6168	8.0932	TRUE	76.9247	80.7263	gUNC27189669	0.0308061	-0.425749	0.0763765	0.0582432	-0.096384	-0.0380325	0.410499	-0.015759
237	ENSMUSP00000023587	ENSMUSG00000022871	Fetub	16	22.9291	16	22.985	24.1322	TRUE	22.7688	23.9888	gUNC26471869	-0.590035	-0.763481	-0.2581	-0.77387	-0.635473	1.02806	1.40368	0.589222
238	ENSMUSP00000023684	ENSMUSG00000022962	Gart	16	91.6341	16	90.4984	8.21007	TRUE	88.3958	97.5037	SAH163619934	0.0350072	-0.0466237	-0.0104577	-0.0863162	-0.000496589	0.0789035	0.0503558	-0.0203723
239	ENSMUSP00000023707	ENSMUSG00000022982	Sod1	16	90.2235	16	92.571	8.9911	TRUE	89.871	92.9933	SAH163702838	0.0494041	0.0929422	0.153163	-0.106313	-0.0390003	0.0204566	-0.344628	0.173976
240	ENSMUSP00000023760	ENSMUSG00000023019	Gpd1	15	99.7213	6	32.7283	8.20664	FALSE	32.3449	34.7503	gJAX00606430	0.433497	-0.299327	-0.341735	-0.141339	0.521466	0.0730579	-0.347792	0.102172
241	ENSMUSP00000023805	ENSMUSG00000023044	Csad	15	102.183	15	102.935	18.0238	TRUE	101.953	102.935	S1L154117416	-0.791854	0.0777848	-0.20417	-0.0864314	-0.21383	0.760297	0.602469	-0.144265
242	ENSMUSP00000023807	ENSMUSG00000023046	Igfbp6	15	102.147	5	24.8041	9.02684	FALSE	19.9044	26.7502	gUNC8816497	-0.0967898	0.0212617	-0.487585	-0.0599928	-0.056778	0.150477	0.00687835	0.522529
243	ENSMUSP00000023807	ENSMUSG00000023046	Igfbp6	15	102.147	15	102.935	9.36525	TRUE	101.039	102.935	S1L154117416	-0.223596	0.0748505	0.441507	0.286927	0.281408	-0.313445	-0.395325	-0.152327
244	ENSMUSP00000023826	ENSMUSG00000023064	Sncg	14	34.3725	14	37.2426	9.97353	TRUE	33.0512	39.5931	SBJ141489705	-0.036573	-0.121812	-0.268912	0.0123214	-0.167372	0.340367	-0.0976783	0.339659
245	ENSMUSP00000023856	ENSMUSG00000023094	Msrb2	2	19.3832	2	18.7667	37.3412	TRUE	17.9155	19.4739	SAC020750668	0.477689	0.447057	0.50353	-2.70868	0.398788	0.190695	0.307889	0.383035
246	ENSMUSP00000023965	ENSMUSG00000057037	Cfhr1	1	139.554	1	151.861	12.852	FALSE	134.929	152.859	S6T016074459	-1.64371	0.432544	0.127148	0.576319	0.157086	-0.580447	0.346044	0.585016
247	ENSMUSP00000024031	ENSMUSG00000023262	Acy1	9	106.436	9	106.606	16.727	TRUE	105.419	106.995	gUNC17077906	0.0598093	-0.449916	0.115553	0.0411976	0.169373	0.239438	-0.380271	0.204816
248	ENSMUSP00000024047	ENSMUSG00000023277	Twf2	9	106.209	9	104.42	12.7126	TRUE	102.719	107.977	gUNC17041379	-0.114398	0.120632	-0.222086	-0.0386774	-0.0151912	0.298428	0.0409645	-0.0696712
249	ENSMUSP00000024119	ENSMUSG00000023348	Trip6	5	137.312	5	137.113	12.8122	TRUE	134.492	139.195	S6Y055484508	0.277217	-0.14531	0.167405	0.262256	0.39046	0.138138	-0.853849	-0.236317
250	ENSMUSP00000024492	ENSMUSG00000056938	Acbd4	11	103.107	11	101.281	31.8706	TRUE	100.863	104.279	mUNC20253104	0.518121	-2.45479	0.256202	0.503743	0.261298	0.241527	0.205028	0.468872
251	ENSMUSP00000024721	ENSMUSG00000023926	Rhag	17	40.8259	X	83.8374	8.17432	FALSE	52.3666	94.5045	S3J203353495	-0.0282517	0.0256492	-0.0251855	-0.0783383	-0.53368	0.151459	-0.1611	0.649447
252	ENSMUSP00000024733	ENSMUSG00000023938	Aars2	17	45.5138	17	45.9328	16.9002	TRUE	44.9359	46.3399	gUNCHS044344	-0.146476	-0.0916962	-0.269026	-0.153118	0.313125	0.192737	0.397834	-0.24338
253	ENSMUSP00000024757	ENSMUSG00000023961	Enpp4	17	44.1011	17	44.9359	17.0448	TRUE	42.0483	45.512	S6J171797435	0.0861421	-0.0487575	0.0193705	-0.0715383	0.270052	0.0764973	-0.0141437	-0.317623
254	ENSMUSP00000024802	ENSMUSG00000024007	Ppil1	17	29.2575	5	142.86	8.13767	FALSE	140.045	149.468	gUNC10338594	0.1606	0.180092	0.0566245	-0.131339	-0.0772391	0.1557	-0.204159	-0.14028
255	ENSMUSP00000024802	ENSMUSG00000024007	Ppil1	17	29.2575	17	28.5237	21.0037	TRUE	27.1443	30.7657	S3J171140946	0.241461	0.0813748	0.200859	0.0083384	-0.0286727	-0.410105	-0.210512	0.117258
256	ENSMUSP00000024805	ENSMUSG00000024008	Cpne5	17	29.1972	17	28.8435	8.63581	TRUE	16.3732	31.542	gUNC27738519	0.180938	-0.0807291	0.347893	-0.26127	-0.0927754	0.209006	-0.306848	0.00378551
257	ENSMUSP00000024849	ENSMUSG00000024053	Emilin2	17	71.2816	17	71.4747	13.4077	TRUE	69.002	75.7018	SBJ172858988	-0.473796	0.284202	0.535998	0.577312	-0.731234	0.419574	-0.161643	-0.450412
258	ENSMUSP00000024860	ENSMUSG00000024065	Ehd3	17	73.8185	7	16.4978	13.3329	FALSE	11.7049	17.6395	S2J070659913	-0.226188	-0.220909	-0.212718	-0.195013	0.26986	0.148397	0.159939	0.276633
259	ENSMUSP00000024866	ENSMUSG00000024066	Xdh	17	73.917	17	70.7033	7.97789	TRUE	66.1524	75.7018	UNC28282900	0.265928	-0.246965	0.125883	-0.088044	-0.109021	-0.0264103	-0.0634889	0.142118
260	ENSMUSP00000024882	ENSMUSG00000024078	Ttc27	17	74.7907	17	73.5881	15.683	TRUE	72.2379	75.3027	B10170073588	0.183085	0.122807	-0.361335	-0.278837	0.408029	0.31912	-0.28264	-0.110228
261	ENSMUSP00000024887	ENSMUSG00000024082	Ndufaf7	17	78.9426	17	78.8247	39.3443	TRUE	78.6424	79.1513	gUNCHS045010	-0.868453	0.233916	-0.917978	-0.785691	0.764273	0.258097	0.463086	0.85275
262	ENSMUSP00000024897	ENSMUSG00000024091	Vapa	17	65.5968	17	64.7646	8.13768	TRUE	63.5687	65.8433	mJAX00077484	-0.0111754	-0.0323872	-0.00409534	-0.0928438	-0.0695427	0.102319	0.0884508	0.0192742
263	ENSMUSP00000025050	ENSMUSG00000024213	Nudt3	17	27.6014	1	13.5324	7.815	FALSE	9.84399	25.6979	SFJ010541296	-0.0978301	0.106879	-0.108912	-0.043729	0.0274936	-0.0136262	0.120906	0.00881848
264	ENSMUSP00000025127	ENSMUSG00000024277	Mapre2	18	23.8231	18	22.5544	8.83855	TRUE	20.6053	25.6621	gUNC28870940	-0.0233312	-0.100492	-0.0591906	0.0386296	-0.0512118	0.147425	0.237785	-0.189614
265	ENSMUSP00000025215	ENSMUSG00000024357	Sil1	18	35.3827	18	34.7324	16.6668	TRUE	31.0201	36.7373	JAX00082128	0.275013	0.360072	0.18963	0.0475334	0.278454	-0.131153	-1.19681	0.177265
266	ENSMUSP00000025246	ENSMUSG00000024387	Csnk2b	17	35.1191	19	21.2666	10.6387	FALSE	17.9236	25.2262	gUNCHS047326	0.0329998	-0.021219	0.0676048	0.0443635	-0.144335	0.0150451	0.0320452	-0.026504
267	ENSMUSP00000025270	ENSMUSG00000024404	Riok3	18	12.1431	18	11.1663	11.0694	TRUE	9.20129	13.6235	SFR180446651	-0.189214	-0.0843132	0.231873	-0.230443	0.146752	-0.0294404	0.255208	-0.100424
268	ENSMUSP00000025279	ENSMUSG00000024413	Npc1	18	12.213	18	12.4344	13.7851	TRUE	9.88468	13.1325	UNC28745933	0.377438	-0.142945	0.00504047	-0.155234	-0.102728	0.00621075	0.133569	-0.121351
269	ENSMUSP00000025354	ENSMUSG00000024477	Pggt1b	18	46.2604	7	40.1261	8.93408	FALSE	37.5435	40.6108	SS6071605043	-0.000937313	-0.159262	-0.0133445	0.00245657	0.127794	0.0541465	0.0255905	-0.0364436
270	ENSMUSP00000025403	ENSMUSG00000024525	Impa2	18	67.3042	18	67.1475	9.12226	TRUE	65.9149	68.1875	mUNC180295729	0.264618	0.291914	0.246133	-0.375672	-0.27484	-0.0620911	-0.197434	0.107371
271	ENSMUSP00000025418	ENSMUSG00000024537	Psmg2	18	67.6479	16	94.4809	9.59691	FALSE	93.6276	97.0802	gUNC27436877	0.077916	0.115502	0.0781369	0.0651286	-0.00504707	-0.0374275	-0.360081	0.0658717
272	ENSMUSP00000025419	ENSMUSG00000024538	Ppic	18	53.4122	18	54.0726	20.6898	TRUE	52.7725	54.994	S6J182162904	-0.199785	0.322386	0.197481	0.366367	0.219399	0.310162	-1.40844	0.192428
273	ENSMUSP00000025483	ENSMUSG00000024587	Nars	18	64.5081	18	61.619	8.99799	TRUE	55.5581	65.6051	gUNC29400812	0.0381816	0.0816259	-0.0283837	-0.0309174	0.00435064	0.0818029	-0.226985	0.0803253
274	ENSMUSP00000025484	ENSMUSG00000024588	Fech	18	64.4728	18	65.0234	12.8974	TRUE	62.7703	65.6051	gUNC29452833	0.121122	-0.19176	-0.00579142	-0.242781	-0.0352841	-0.292288	0.636946	0.00983704
275	ENSMUSP00000025503	ENSMUSG00000024601	Isoc1	18	58.6695	18	58.5498	10.0681	TRUE	51.0179	61.619	S2C182341993	0.0436054	0.0827083	-0.0278529	0.0401656	-0.214814	0.0901217	0.111058	-0.124992
276	ENSMUSP00000025561	ENSMUSG00000024659	Anxa1	19	20.3822	19	21.1056	14.9248	TRUE	18.6971	21.47	SAJ190844223	0.244065	0.0602337	0.161976	0.385871	-0.307697	-0.175631	-0.658907	0.29009
277	ENSMUSP00000025632	ENSMUSG00000024726	Carnmt1	19	18.6878	19	18.6971	13.1235	TRUE	17.9236	21.1056	mbackupUNC190011440	0.12927	0.464581	0.135484	0.0424111	-0.531509	-0.0611824	-0.350462	0.171408
278	ENSMUSP00000025656	ENSMUSG00000024747	Aldh1a7	19	20.7103	19	21.1056	25.382	TRUE	18.6971	22.7127	SAJ190844223	0.513082	0.925273	0.661334	1.0637	-0.368384	-2.79809	-0.649555	0.652636
279	ENSMUSP00000025691	ENSMUSG00000024778	Fas	19	34.3092	19	35.2641	17.1179	TRUE	34.649	36.0083	gUNC30243725	0.0867324	0.35631	0.281421	0.334732	0.0688613	-0.89304	-0.287528	0.0525102
280	ENSMUSP00000025797	ENSMUSG00000024863	Mbl2	19	30.2363	19	28.5179	12.2617	TRUE	26.7271	31.5675	SBC191140715	0.165317	0.0152112	-0.996056	0.337105	0.0408123	0.302616	-0.20535	0.340345
281	ENSMUSP00000025804	ENSMUSG00000024870	Rab1b	19	5.1031	5	91.7747	8.42046	FALSE	91.1801	101.389	mUNC9688042	-0.216375	-0.0265394	-0.0690637	0.13278	0.067599	0.131748	-0.0713483	0.0511999
282	ENSMUSP00000025835	ENSMUSG00000024900	Cpt1a	19	3.35452	19	4.74022	25.1435	TRUE	3.52683	6.67964	mJAX00086422	0.204872	0.218224	0.203631	0.183746	0.186145	0.3581	-0.471304	-0.883413
283	ENSMUSP00000025851	ENSMUSG00000063904	Dpp3	19	4.91776	19	4.74022	14.7894	TRUE	3.14193	6.67964	mJAX00086422	0.136817	-0.0750502	-0.0550078	0.198554	-0.120225	-0.534488	0.312927	0.136474
284	ENSMUSP00000025910	ENSMUSG00000024959	Bad	19	6.94688	1	152.618	8.73684	FALSE	151.419	155.043	gUNC1962782	0.0150682	0.0273225	-0.184453	-0.0503087	0.0389149	0.177185	0.0303095	-0.0540382
285	ENSMUSP00000025912	ENSMUSG00000024960	Plcb3	19	6.96174	19	16.0346	8.26255	TRUE	11.256	17.8076	B10190016034	0.0253663	-0.0901825	-0.0435947	0.0794504	-0.0153716	-0.0157287	0.126791	-0.0667298
286	ENSMUSP00000025957	ENSMUSG00000024993	Fam45a	19	60.8239	1	122.416	9.2649	FALSE	90.8223	131.312	S3R014896634	0.133779	0.0318976	0.107188	0.108482	-0.049698	-0.100233	-0.0850521	-0.146363
287	ENSMUSP00000025961	ENSMUSG00000024997	Prdx3	19	60.8693	19	58.6257	11.8416	TRUE	57.6775	61.1581	SFR192345027	0.0999455	-0.010988	0.140452	0.0332933	0.0523824	0.0312602	-0.157654	-0.188692
288	ENSMUSP00000026009	ENSMUSG00000025035	Arl3	19	46.5521	7	67.0427	8.60122	FALSE	52.4447	67.7359	mUNC13036158	-0.163056	0.112569	0.16327	-0.341681	0.527015	-0.0362158	-0.168676	-0.0932251
289	ENSMUSP00000026009	ENSMUSG00000025035	Arl3	19	46.5521	19	46.2345	19.7422	TRUE	45.8871	47.6786	UNC30393368	0.312372	0.0145207	-0.339355	-0.327172	-0.352396	0.56047	0.47295	-0.34139
290	ENSMUSP00000026092	ENSMUSG00000025102	3110040N11Rik	7	81.7858	7	79.5872	22.1532	TRUE	78.4616	82.2706	S2C073183487	-0.103303	0.454152	-0.118885	-0.150749	0.286246	-0.113927	-0.540645	0.28711
291	ENSMUSP00000026144	ENSMUSG00000039450	Dcxr	11	120.726	11	120.385	17.0104	TRUE	119.574	121.68	gUNCHS032520	-0.220246	-0.561444	-0.419467	-0.484386	-0.238168	0.85697	1.66173	-0.594986
292	ENSMUSP00000026175	ENSMUSG00000025175	Fn3k	11	121.443	11	120.385	19.5396	TRUE	119.574	121.68	gUNCHS032520	0.229623	0.0611115	-0.18553	0.124048	0.127915	-0.563845	0.169535	0.0371418
293	ENSMUSP00000026269	ENSMUSG00000025239	Limd1	9	123.5	9	123.562	9.65798	TRUE	123.035	124.292	SSH094942479	0.0267738	0.169807	-0.194805	0.0669595	0.122922	-0.0247932	-0.144286	-0.0225777
294	ENSMUSP00000026270	ENSMUSG00000025240	Sacm1l	9	123.561	9	123.562	20.3349	TRUE	123.124	124.292	SSH094942479	0.0877957	0.184575	-0.31679	0.121649	0.103657	0.139842	-0.377042	0.0563128
295	ENSMUSP00000026274	ENSMUSG00000025245	Lztfl1	9	123.706	9	124.18	17.4616	TRUE	122.633	124.292	S2H094962715	-0.0103248	-0.181905	0.0389887	-0.170222	-0.187387	0.522172	0.0477448	-0.059067
296	ENSMUSP00000026289	ENSMUSG00000025260	Hsd17b10	X	152.003	X	157.643	18.1606	TRUE	147.526	159.354	gUNC31502377	-0.109435	-0.105512	-0.145783	-0.0317925	-0.249519	0.16692	0.492315	-0.0171943
297	ENSMUSP00000026313	ENSMUSG00000025277	Abhd6	14	8.02983	14	8.53252	11.9417	TRUE	3.24818	19.3277	S2C140341300	-0.170176	-0.230229	0.141566	0.278284	0.144584	0.166272	-0.149238	-0.181064
298	ENSMUSP00000026324	ENSMUSG00000025287	Acot9	X	155.28	X	152.86	11.1361	TRUE	151.918	157.825	SXX206114418	-0.0649412	-0.0401521	-0.077019	-0.0859194	-0.0657533	0.209251	0.218138	-0.0936045
299	ENSMUSP00000026387	ENSMUSG00000025337	Sbds	5	130.251	11	19.4512	7.79502	FALSE	17.176	20.7705	gUNC19200972	0.0932797	-0.106271	0.0873757	-0.040905	0.0367051	0.0494948	-0.0479308	-0.0717481
300	ENSMUSP00000026387	ENSMUSG00000025337	Sbds	5	130.251	12	102.667	7.91673	FALSE	101.612	103.654	gUNC21771945	0.0215246	-0.0465974	-0.034307	0.0489784	-0.111822	0.183038	0.000529141	-0.061343
301	ENSMUSP00000026414	ENSMUSG00000025357	Dgka	10	128.732	10	128.571	32.3371	TRUE	128.153	130.522	gUNCHS029561	-0.420194	-0.296524	-0.490004	-0.248784	-0.382569	0.750589	0.415009	0.672478
302	ENSMUSP00000026427	ENSMUSG00000025366	Esyt1	10	128.518	10	129.045	16.282	TRUE	128.153	130.522	gUNC18975838	0.0198096	-0.0185666	0.0920488	0.129348	0.102229	-0.211474	-0.0315807	-0.0818144
303	ENSMUSP00000026428	ENSMUSG00000039824	Myl6b	10	128.496	9	120.983	7.92763	FALSE	114.832	122.633	S3N094839317	0.00439724	-0.121042	-0.318684	0.17833	-0.00338668	0.262277	-0.257946	0.256054
304	ENSMUSP00000026470	ENSMUSG00000025403	Shmt2	10	127.52	10	127.546	12.8593	TRUE	126.899	128.571	S6J105101847	-0.242139	-0.0872222	-0.14565	-0.101296	0.045944	0.243494	0.187316	0.0995534
305	ENSMUSP00000026480	ENSMUSG00000025413	Ttc4	4	106.671	4	104.91	8.66624	TRUE	102.816	115.058	mbackupUNC040545931	0.112018	0.161181	0.165947	-0.341438	0.136	-0.17047	-0.099381	0.036143
306	ENSMUSP00000026537	ENSMUSG00000025464	Paox	7	140.127	7	140.242	8.24814	TRUE	139.134	141.314	gUNC13998623	-0.0258826	-0.0077751	-0.0753608	-0.313094	-0.0352731	0.147213	0.158723	0.151449
307	ENSMUSP00000026538	ENSMUSG00000025465	Echs1	7	140.111	7	140.822	14.7681	TRUE	139.941	142.384	mrepB6_07-148007489-S	-0.0981014	-0.0612739	-0.10183	0.193324	-0.00921068	0.0476502	0.143535	-0.114093
308	ENSMUSP00000026547	ENSMUSG00000025474	Tubgcp2	7	140.016	9	123.562	9.55024	FALSE	122.633	124.292	SSH094942479	-0.158231	-0.0964815	0.13183	-0.211392	-0.0386969	0.211703	0.0791251	0.0821431
309	ENSMUSP00000026607	ENSMUSG00000025531	Chm	X	113.113	3	80.1272	8.13504	FALSE	77.9852	81.2964	UNC5618267	-0.00766588	0.00743319	0.105927	-0.0306609	0.0450061	0.0526605	-0.127386	-0.0453143
310	ENSMUSP00000026625	ENSMUSG00000025545	Clybl	14	122.292	14	121.738	13.1678	TRUE	119.548	124.607	gUNC24917017	-0.287466	0.0191642	-0.00156538	0.0262048	0.172622	0.281784	-0.288774	0.0780314
311	ENSMUSP00000026649	ENSMUSG00000048277	Syngr2	11	117.812	1	157.362	8.42739	FALSE	155.347	158.293	SBC016294471	0.259726	-0.0529213	0.251646	0.225071	-0.0840404	-0.0938115	-0.13533	-0.370339
312	ENSMUSP00000026666	ENSMUSG00000025579	Gaa	11	119.277	11	118.091	14.6621	TRUE	116.786	119.967	mUNC20496814	0.299227	0.235119	0.248218	0.200985	0.246672	-0.457006	-0.791366	0.0181514
313	ENSMUSP00000026671	ENSMUSG00000025583	Rptor	11	119.751	10	126.698	9.3997	FALSE	122.346	127.644	UNC18949803	0.0427458	0.0866052	0.0221122	-0.0792734	0.0072478	-0.0412855	-0.0571118	0.0189597
314	ENSMUSP00000026672	ENSMUSG00000025584	Pde8a	7	81.2741	7	88.9442	10.7484	TRUE	79.712	89.5922	S1L073557768	0.103168	-0.101416	-0.0225721	0.00298156	-0.0163035	-0.463529	0.468195	0.0294758
315	ENSMUSP00000026723	ENSMUSG00000025630	Hprt	X	53.0049	X	53.0495	26.0737	TRUE	52.7152	57.1017	UNC30833446	-0.287963	-0.328196	-0.432572	-0.381312	-0.392061	1.36011	0.658312	-0.196314
316	ENSMUSP00000026839	ENSMUSG00000025742	Prps2	X	167.365	X	143.742	8.07331	FALSE	142.839	169.455	gUNC31415905	0.152401	-0.161645	0.0610869	-0.401528	-0.253692	0.165044	0.3604	0.077933
317	ENSMUSP00000026886	ENSMUSG00000025780	Itih5	2	10.205	2	16.4501	9.4239	TRUE	7.32808	17.9155	gbackupJAX00215705	-0.242489	-0.21654	0.145099	-0.299864	0.00356117	0.103981	0.285171	0.221081
318	ENSMUSP00000026937	ENSMUSG00000025825	Iscu	5	113.776	5	111.14	7.74432	TRUE	101.389	112.877	UNCHS015409	-0.0768511	-0.0983528	0.123826	-0.0253894	0.137061	-0.0651282	0.00979634	-0.00496109
319	ENSMUSP00000026975	ENSMUSG00000025857	Dnaaf5	5	139.168	5	137.613	8.85844	TRUE	134.492	139.195	gUNC10269936	-0.0229664	-0.227699	-0.0814162	-0.068962	0.0170221	0.164938	0.317356	-0.0982721
320	ENSMUSP00000026975	ENSMUSG00000025857	Dnaaf5	5	139.168	8	114.695	10.0467	FALSE	114.459	118.707	gUNC15545645	0.0778535	-0.0855103	0.0986707	-0.102252	0.117148	-5.64014e-05	0.000124429	-0.105977
321	ENSMUSP00000027036	ENSMUSG00000025903	Lypla1	1	4.8281	1	6.66927	8.07964	TRUE	3.0946	14.3342	gUNCHS000043	0.0328582	-0.0156829	0.017595	0.00900204	0.0780382	-0.110142	0.134067	-0.145736
322	ENSMUSP00000027067	ENSMUSG00000025934	Gsta3	1	21.2531	1	21.0256	11.983	TRUE	13.5033	25.6979	ST2010841024	0.052794	0.230481	0.361425	0.0836042	0.147987	0.201506	-0.86782	-0.209977
323	ENSMUSP00000027071	ENSMUSG00000025937	Lactb2	1	13.6419	1	13.2034	17.1656	TRUE	12.7135	14.6222	B10010013203	-0.26807	-0.0126333	-0.0497274	-0.109162	0.0307662	-0.142484	0.122593	0.428717
324	ENSMUSP00000027103	ENSMUSG00000025962	Fastkd2	1	63.7426	5	30.626	9.34172	FALSE	24.4229	36.4708	SFJ051225038	0.0714914	0.0714931	-0.0264686	0.105737	0.181815	-0.13089	-0.264436	-0.00874248
325	ENSMUSP00000027151	ENSMUSG00000061816	Myl1	1	66.9348	1	67.7491	9.79876	TRUE	58.8974	72.4989	gUNC853754	0.666314	-0.379605	-0.951524	0.249172	0.499999	-0.363261	-0.749759	1.02866
326	ENSMUSP00000027247	ENSMUSG00000026078	Pdcl3	1	38.9914	1	39.0147	13.0892	TRUE	38.293	40.3358	gUNC487441	-0.345092	0.0801371	0.107406	-0.326257	0.0548466	0.276551	-0.0443834	0.196792
327	ENSMUSP00000027271	ENSMUSG00000026102	Inpp1	1	52.8016	1	52.8691	15.5819	TRUE	51.5304	54.8557	gUNC677249	-0.0487938	-0.0402686	-0.0497381	-0.0211144	0.209577	-0.236491	0.166318	0.0205118
328	ENSMUSP00000027373	ENSMUSG00000026181	Ppm1f	16	16.9119	16	18.6129	19.0138	TRUE	16.3372	19.7701	SBT160744514	-0.13333	-0.14186	-0.164705	-0.0973888	-0.130429	0.232017	0.158952	0.276744
329	ENSMUSP00000027379	ENSMUSG00000026187	Xrcc5	1	72.3512	1	71.679	12.2245	TRUE	69.7833	72.7869	S2T012867160	-0.582254	0.193403	0.174579	0.050151	0.022321	0.0757408	-0.0738434	0.139903
330	ENSMUSP00000027381	ENSMUSG00000026189	Pecr	1	72.2717	1	72.019	12.1019	TRUE	63.004	73.6634	S3R012880759	0.108331	-0.0815838	0.00136731	-0.00376174	0.0158573	-0.504189	0.403496	0.0604835
331	ENSMUSP00000027384	ENSMUSG00000026192	Atic	1	71.5684	1	71.974	9.42897	TRUE	61.313	73.6634	gUNC910607	-0.0444482	-0.13163	-0.0596729	-0.183608	-0.094823	0.0273481	0.198403	0.288431
332	ENSMUSP00000027451	ENSMUSG00000026235	Epha4	1	77.4411	1	77.2386	8.4167	TRUE	73.6634	78.0833	S3N013089544	-0.237978	0.28842	0.23214	-0.0155521	0.259441	-0.262928	-0.332406	0.0688626
333	ENSMUSP00000027503	ENSMUSG00000026281	Dtymk	1	93.7973	1	91.0978	15.4076	TRUE	89.7651	115.864	gUNC1138338	-0.159466	-0.031355	-0.134788	-0.163636	-0.264772	0.607683	0.28259	-0.136256
334	ENSMUSP00000027532	ENSMUSG00000026307	Scly	1	91.3097	1	91.3837	11.2861	TRUE	90.7994	100.264	gUNC1142250	0.273764	-0.086107	-0.0657195	-0.0656885	0.0248194	0.0874762	-0.186665	0.0181198
335	ENSMUSP00000027601	ENSMUSG00000026355	Mcm6	1	128.346	14	121.554	9.83529	FALSE	119.548	122.763	S1L144862156	-0.0421588	-0.718777	-0.00885639	-0.863429	0.171123	-0.28813	2.22749	-0.477265
336	ENSMUSP00000027602	ENSMUSG00000026356	Dars	1	128.391	1	127.007	20.4167	TRUE	126.55	128.628	mUNC010261606	0.270427	0.310778	-0.291168	0.314799	0.266265	-0.282208	-0.287539	-0.301354
337	ENSMUSP00000027655	ENSMUSG00000026404	Ddx59	1	136.428	1	136.303	9.85087	TRUE	134.929	136.792	S6J015452108	-0.336762	-0.0989786	0.250203	-0.130739	-0.170275	0.157966	0.166908	0.161678
338	ENSMUSP00000027726	ENSMUSG00000026456	Cyb5r1	1	134.409	1	135.817	11.2649	TRUE	129.134	137.337	gUNC1739568	-0.334899	0.16047	0.155584	0.303731	-0.377963	0.0304217	0.233445	-0.170791
339	ENSMUSP00000027752	ENSMUSG00000026478	Lamc1	1	153.276	3	130.791	8.50496	FALSE	125.598	131.801	gUNC6247460	0.0355321	0.0291535	-0.133551	0.0944064	0.115997	-0.0415183	-0.137767	0.0377481
340	ENSMUSP00000027753	ENSMUSG00000026479	Lamc2	1	153.155	7	126.3	12.373	FALSE	123.791	126.993	UNC13802208	0.283945	0.236018	-0.0724856	0.177348	-0.0591011	0.327624	-0.089386	-0.803961
341	ENSMUSP00000027792	ENSMUSG00000026511	Srp9	1	182.129	12	67.7698	9.90864	FALSE	66.1856	71.4565	backupUNC120171345	0.0453038	0.0559826	-0.147263	0.0343173	-0.217059	0.0886809	0.126148	0.0138892
342	ENSMUSP00000027810	ENSMUSG00000026526	Fh1	1	175.613	2	154.144	8.62953	FALSE	152.157	159.4	mUNC020233372	-0.00218872	0.072256	0.103155	-0.0760727	-0.0643715	0.0500293	-0.101437	0.0186291
343	ENSMUSP00000027824	ENSMUSG00000026542	Apcs	1	172.895	1	172.956	13.4373	TRUE	170.442	175.787	gJAX00276473	1.21316	-1.07014	1.36953	0.580818	0.173353	-2.58803	0.957221	-0.635916
344	ENSMUSP00000027826	ENSMUSG00000026544	Dusp23	1	172.632	1	172.686	14.131	TRUE	171.974	174.482	mUNC2211957	-0.0592005	0.563106	-0.166154	-0.172802	-0.336238	0.041779	0.445748	-0.316239
345	ENSMUSP00000027856	ENSMUSG00000026571	Dcaf6	1	165.395	1	165.212	8.29993	TRUE	163.083	168.495	gUNC2111325	-0.0718516	-0.0690465	-0.133409	-0.0408613	-0.0311031	0.209028	0.0810459	0.056197
346	ENSMUSP00000027921	ENSMUSG00000026618	Iars2	1	185.307	1	185.814	16.3607	TRUE	184.602	187.117	ST2017432544	-0.251893	-0.0634443	0.237067	-0.0768279	-0.0586914	0.212375	-0.00431921	0.00573361
347	ENSMUSP00000027970	ENSMUSG00000026659	Dusp12	1	170.88	1	171.018	10.0544	TRUE	169.998	172.686	S3J016840739	0.0884759	-0.250158	0.0382907	0.152065	0.0331338	0.0698868	0.0228576	-0.154552
348	ENSMUSP00000027975	ENSMUSG00000026664	Phyh	2	4.92887	2	3.78956	12.9231	TRUE	3.6153	5.10427	SFJ020144611	0.0745526	0.117064	0.189552	0.140599	0.308567	0.0368805	-0.295809	-0.571407
349	ENSMUSP00000028004	ENSMUSG00000026687	Aldh9a1	1	167.359	1	167.677	19.1332	TRUE	166.799	170.084	S6J016707095	0.239395	0.390354	0.396117	0.315586	0.206336	-0.411236	-0.786383	-0.350168
350	ENSMUSP00000028049	ENSMUSG00000026721	Rabgap1l	1	160.506	1	160.835	11.5849	TRUE	159.862	163.083	S6J016433395	0.243928	-0.1677	0.15614	-0.21222	0.213849	-0.492446	0.149061	0.109388
351	ENSMUSP00000028137	ENSMUSG00000026798	Coq4	2	29.7927	2	28.1668	8.78566	TRUE	9.82172	32.9106	gUNC2792471	-0.0499605	-0.241107	0.231777	-0.123224	-0.0116774	-0.0149869	-0.0364311	0.24561
352	ENSMUSP00000028233	ENSMUSG00000026874	Hc	2	35.0224	2	33.3014	32.8688	TRUE	32.9709	41.3333	SBH021332057	-2.39529	1.12299	0.866241	-2.6017	0.716594	0.78344	0.634456	0.873269
353	ENSMUSP00000028241	ENSMUSG00000026880	Stom	2	35.3255	2	35.2002	13.1299	TRUE	32.9709	36.2412	S6J021408007	0.372253	0.316551	0.134638	0.262657	-0.0741311	-0.0130391	-0.54827	-0.450658
354	ENSMUSP00000028250	ENSMUSG00000026887	Mrrf	2	36.1635	2	40.7478	9.12596	TRUE	35.2002	42.4854	mUNC020306643	0.0994712	0.09195	0.0958	0.0669372	0.202517	-0.334625	-0.292615	0.0705645
355	ENSMUSP00000028257	ENSMUSG00000026893	Gca	2	62.6792	5	4.96735	9.37491	FALSE	3.01714	17.1277	mbackupUNC050316601	-0.131818	-0.175199	-0.372616	0.346339	-0.225603	0.224741	0.480207	-0.146051
356	ENSMUSP00000028295	ENSMUSG00000075467	Dnlz	2	26.3501	2	26.3318	14.4524	TRUE	20.728	27.0142	gUNC2767893	-0.257542	-0.205379	0.438727	-0.145436	-0.192911	0.495768	0.0356546	-0.168881
357	ENSMUSP00000028328	ENSMUSG00000015085	Entpd2	2	25.3986	2	25.0295	13.5488	TRUE	23.4418	26.3318	gJAX00485387	-0.621636	0.125695	0.349261	-0.539517	0.208802	0.221814	0.516381	-0.260799
358	ENSMUSP00000028332	ENSMUSG00000026958	Dpp7	2	25.3543	2	25.4098	18.8617	TRUE	24.5858	26.3318	S2H021016392	0.606401	-0.0762347	-0.0878612	0.885684	-0.134014	0.0226903	-1.79024	0.573575
359	ENSMUSP00000028368	ENSMUSG00000026988	Wdsub1	2	59.8675	2	62.4809	10.6976	TRUE	44.5363	72.1238	SBH022499235	0.0218636	0.00203691	0.243542	-0.179137	0.0549848	-0.00211593	-0.162951	0.0217761
360	ENSMUSP00000028392	ENSMUSG00000027006	Dnajc10	2	80.3348	2	78.5628	23.9536	TRUE	77.3642	80.0305	gUNC3390481	-1.05376	-0.0273402	-0.110882	0.208683	-0.110536	0.433855	0.449062	0.210916
361	ENSMUSP00000028470	ENSMUSG00000027076	Timm10	2	84.8286	12	71.3097	8.07555	FALSE	67.0337	73.6067	gUNC21366176	-0.0727914	-0.133499	0.206459	-0.0893972	0.397025	0.17397	-0.1486	-0.333167
362	ENSMUSP00000028499	ENSMUSG00000027087	Itgav	2	83.7657	2	75.7311	7.99184	TRUE	26.3669	114.33	gUNC3353430	-0.203775	0.0589428	0.0175953	0.00291098	0.0357194	-0.0841011	0.101857	0.0708501
363	ENSMUSP00000028584	ENSMUSG00000027163	Commd9	2	101.894	18	46.8612	7.61487	FALSE	45.3912	49.9329	UNCHS046197	-0.0538769	0.040317	0.0296563	0.164484	-0.0674906	-0.0437363	-0.104187	0.0348335
364	ENSMUSP00000028617	ENSMUSG00000027193	Api5	2	94.4249	4	134.598	8.75226	FALSE	133.715	137.204	S6H045383934	0.0133113	0.109904	-0.0915701	-0.111052	0.0430158	0.0350886	-0.00329723	0.00459977
365	ENSMUSP00000028619	ENSMUSG00000027195	Hsd17b12	2	94.0953	2	96.2181	8.18678	TRUE	77.875	106.737	gUNC3568598	-0.249649	0.0238466	-0.0104016	0.0908058	-0.0980106	-0.0633783	0.273797	0.0329905
366	ENSMUSP00000028623	ENSMUSG00000027198	Ext2	2	93.7418	4	134.139	16.7261	FALSE	133.317	135.394	S3N045365554	0.0609839	-0.178495	0.109834	0.19916	-0.257796	-0.116613	0.0637691	0.119157
367	ENSMUSP00000028624	ENSMUSG00000027199	Gatm	2	122.603	2	124.56	11.4041	TRUE	119.148	136.682	B10020124559	0.212027	-0.745905	0.250258	0.125737	0.534849	0.000844716	-0.558763	0.180951
368	ENSMUSP00000028807	ENSMUSG00000027332	Ivd	2	118.872	2	117.537	31.8265	TRUE	116.128	119.534	gUNC3820213	0.170318	0.330347	-1.7574	0.255754	0.242064	0.00504338	0.460186	0.293691
369	ENSMUSP00000028844	ENSMUSG00000027366	Sppl2a	2	126.912	2	127.359	10.8593	TRUE	124.228	136.946	gUNC020187887	-0.065866	-0.0423799	0.0170936	-0.0515588	-0.034411	-0.262609	0.322783	0.116948
370	ENSMUSP00000028848	ENSMUSG00000027371	Fahd2a	2	127.44	2	136.119	12.011	TRUE	124.228	139.118	SFJ025444773	0.180005	-0.0508494	0.116506	0.0975216	0.183952	0.0490611	-0.453708	-0.122488
371	ENSMUSP00000028944	ENSMUSG00000027452	Acss1	2	150.643	2	148.114	13.4963	TRUE	139.793	152.157	B10020148113	0.240118	0.0639876	0.157863	-0.122472	0.0472932	-0.368728	-0.383238	0.365176
372	ENSMUSP00000028990	ENSMUSG00000027487	Cdk5rap1	2	154.354	2	147.956	17.897	TRUE	146.81	165.728	SFT025918243	0.135076	-0.853449	0.0477156	0.126513	0.149222	0.137705	0.10771	0.149507
373	ENSMUSP00000029024	ENSMUSG00000027519	Rab22a	2	173.684	2	173.937	9.36279	TRUE	172.938	174.748	gJAX00103339	0.0112779	-0.0506344	0.0139454	3.5189e-05	-0.0551	0.118262	-0.234849	0.197063
374	ENSMUSP00000029053	ENSMUSG00000027540	Ptpn1	2	167.956	2	166.735	9.47322	TRUE	165.786	168.521	gUNC4438722	0.121346	-0.0234893	-0.247661	0.047057	0.0941781	-0.00670518	0.0691137	-0.0538397
375	ENSMUSP00000029078	ENSMUSG00000027562	Car2	3	14.8935	3	15.292	22.194	TRUE	9.52756	17.0067	S3C030611680	0.11186	0.450777	0.389447	0.192467	-0.0211699	-1.92199	0.264032	0.534575
376	ENSMUSP00000029082	ENSMUSG00000027566	Psma7	2	180.039	11	6.72647	8.40121	FALSE	3.13225	9.72698	gUNC19016438	-0.103764	0.054841	0.124649	-0.0438676	-0.0160356	-0.0265179	-0.0335584	0.0442535
377	ENSMUSP00000029139	ENSMUSG00000060913	Trim55	3	19.6684	3	26.3316	7.93881	TRUE	15.292	27.2651	gUNC4904534	-0.0595158	-0.19912	-0.00453554	0.166002	-0.0258166	0.304951	-0.0445136	-0.137451
378	ENSMUSP00000029259	ENSMUSG00000027709	Mccc1	3	35.98	3	36.6756	20.7938	TRUE	35.3063	38.1875	B10030036675	0.0646632	0.592006	-0.227617	0.126811	-0.198568	-0.114004	-0.142506	-0.100785
379	ENSMUSP00000029266	ENSMUSG00000027712	Anxa5	3	36.4624	3	34.3175	19.8781	TRUE	30.2213	36.9523	gUNC5013118	-0.0250877	-0.046459	-0.236665	-0.136365	-0.118237	-0.00294262	0.0834433	0.482314
380	ENSMUSP00000029355	ENSMUSG00000027784	Ppm1l	3	69.4388	3	73.7422	16.5726	TRUE	67.1825	80.1272	SFC032949688	-0.143715	-0.131276	-0.142486	-0.155543	-0.0149524	-0.0147722	0.598538	0.00420663
381	ENSMUSP00000029367	ENSMUSG00000027792	Bche	3	73.6721	3	70.2775	20.5302	TRUE	69.7589	76.3156	S3R032811099	0.587662	-0.270109	0.42105	-0.347652	0.485829	-0.603804	0.0420607	-0.315035
382	ENSMUSP00000029386	ENSMUSG00000027809	Etfdh	3	79.6166	2	127.359	7.4639	FALSE	112.077	129.507	gUNC020187887	-0.0841391	0.0859564	0.0583826	0.0972985	-0.00283546	-0.00324254	-0.147261	-0.00415903
383	ENSMUSP00000029387	ENSMUSG00000027810	Eif2a	3	58.5417	3	60.4803	7.8275	TRUE	54.8315	66.2085	mUNC030077897	0.0147065	0.00414032	0.00360315	-0.0918437	-0.0501228	0.0153824	0.00991218	0.0942219
384	ENSMUSP00000029400	ENSMUSG00000027820	Mme	3	63.3138	3	63.143	7.9997	TRUE	61.2269	88.7551	gUNC5393311	-0.0342011	-0.246497	-0.213069	0.225976	-0.247093	0.430025	0.23071	-0.145852
385	ENSMUSP00000029476	ENSMUSG00000027879	Sec22b	3	97.9122	3	95.9412	25.7845	TRUE	95.4851	98.3568	UNC5787203	-0.199948	-0.145077	-0.163072	-0.170066	-0.0699065	0.374527	0.49219	-0.118647
386	ENSMUSP00000029489	ENSMUSG00000027890	Gstm4	3	108.043	3	107.792	14.3544	TRUE	105.475	109.648	SBH034311670	-0.220438	-0.177752	-0.0880732	-0.0586069	0.848585	-0.00132964	0.0746876	-0.377072
387	ENSMUSP00000029564	ENSMUSG00000027952	Pmvk	3	89.4618	3	89.1082	9.27989	TRUE	87.7533	93.1555	JAX00110148	0.0546351	-0.0296602	0.185262	-0.0682962	-0.0914958	-0.67236	0.50963	0.112285
388	ENSMUSP00000029573	ENSMUSG00000027961	Lrrc39	3	116.573	3	116.568	9.46034	TRUE	116.143	117.862	gUNC6032774	0.0947792	0.00168853	-0.143703	0.0577158	0.046998	-0.277484	0.224948	-0.00494257
389	ENSMUSP00000029610	ENSMUSG00000027984	Hadh	3	131.253	3	130.823	38.2891	TRUE	129.684	131.579	S6Y035232901	0.0221902	0.129074	0.0219653	-1.24832	0.0365378	0.578148	0.212584	0.247825
390	ENSMUSP00000029639	ENSMUSG00000028007	Snx7	3	117.825	3	123.204	10.3328	TRUE	118.467	130.791	S3C034928156	0.107382	0.0128077	0.115317	-0.0550435	0.110623	-0.331817	0.0447576	-0.00402703
391	ENSMUSP00000029644	ENSMUSG00000028013	Ppa2	3	133.344	3	133.244	17.905	TRUE	131.579	134.048	gJAX00113396	-0.241117	-0.148264	-0.242148	-0.189376	0.282763	0.276658	0.0268611	0.234623
392	ENSMUSP00000029658	ENSMUSG00000028024	Enpep	3	129.301	3	129.684	11.2666	TRUE	125.598	138.656	mUNC6229155	0.0972426	0.128093	0.473292	0.0250059	0.0222088	-0.536961	0.0324168	-0.241298
393	ENSMUSP00000029666	ENSMUSG00000028032	Papss1	3	131.604	3	130.823	9.8515	TRUE	129.684	131.801	S6Y035232901	-0.0220251	-0.252297	-0.0418363	0.0657214	0.166421	-0.109542	-0.0011857	0.194745
394	ENSMUSP00000029708	ENSMUSG00000028070	Naxe	3	88.0575	3	88.855	13.9362	TRUE	87.7533	90.6676	gUNC5732520	0.0132985	0.205406	0.17081	0.0506814	0.1515	-0.187269	-0.231529	-0.172896
395	ENSMUSP00000029730	ENSMUSG00000028089	Chd1l	3	97.5855	3	97.3458	17.5131	TRUE	95.9412	101.079	UNC5800029	0.147736	0.131651	0.330941	-0.795881	0.216333	0.24106	-0.117535	-0.154303
396	ENSMUSP00000029814	ENSMUSG00000028164	Manba	3	135.529	3	136.024	25.1991	TRUE	134.478	137.716	gJAX00113606	-0.178116	0.766619	-0.857369	-0.487176	-0.450481	0.196912	0.596408	0.413203
397	ENSMUSP00000029885	ENSMUSG00000028228	Cpne3	4	19.5447	4	15.6353	8.27559	TRUE	13.8092	20.3049	mJAX00545910	-0.0316048	-0.0489809	-0.00842316	-0.101734	0.0145585	0.108805	0.138404	-0.0710243
398	ENSMUSP00000029891	ENSMUSG00000028232	Tmem68	4	3.56195	13	115.84	22.7504	FALSE	114.537	118.202	S6J134633595	0.860987	-4.09868	0.297033	0.70455	0.188895	0.686131	0.65834	0.702744
399	ENSMUSP00000029909	ENSMUSG00000028247	Coq3	4	21.8959	4	24.64	8.67355	TRUE	21.882	28.7035	gUNC6905295	0.0129463	0.0346972	-0.0117919	0.0900329	-0.139341	-0.245875	0.100367	0.158964
400	ENSMUSP00000029910	ENSMUSG00000028245	Nsmaf	4	6.42524	X	162.775	7.66706	FALSE	162.144	168.749	SXX206511014	0.0926645	0.151868	0.0620179	0.00857381	-0.0431821	-0.011018	-0.162201	-0.0987233
401	ENSMUSP00000029915	ENSMUSG00000028251	Tstd3	4	21.7623	4	23.1029	12.4889	TRUE	20.3049	29.2741	S2T040924117	0.140558	-0.296242	0.360072	0.129661	0.165395	-0.420861	-0.0499176	-0.0286657
402	ENSMUSP00000029968	ENSMUSG00000028292	Rars2	4	34.6376	4	36.3498	23.0678	TRUE	33.4974	36.9156	S1J041453990	0.237481	0.294478	0.243658	0.187972	-0.628576	0.0642761	-0.328919	-0.0703702
403	ENSMUSP00000030018	ENSMUSG00000028334	Nans	4	46.4964	4	46.5468	11.2965	TRUE	45.9508	47.0115	gUNCHS011178	-0.0513775	-0.0405358	-0.0532446	-0.114838	-0.102756	0.153721	0.017313	0.191718
404	ENSMUSP00000030044	ENSMUSG00000039196	Orm1	4	63.3464	4	78.6636	11.8512	FALSE	57.8415	79.2143	gUNC7565502	1.2976	0.536475	0.544805	0.685549	0.411042	-2.2468	-1.90552	0.676844
405	ENSMUSP00000030069	ENSMUSG00000028378	Ptgr1	4	58.9763	4	59.449	23.9735	TRUE	56.4125	62.609	gUNCHS011435	-0.0268582	-0.482716	-0.696719	0.0612368	0.189244	1.43677	-0.820995	0.340042
406	ENSMUSP00000030090	ENSMUSG00000028393	Alad	4	62.5145	4	59.449	27.0482	TRUE	57.8415	59.8804	gUNCHS011435	0.856637	-0.672458	0.455695	0.376367	0.338236	-0.0459525	-0.618042	-0.690483
407	ENSMUSP00000030154	ENSMUSG00000028443	Nudt2	4	41.473	4	43.5554	12.8375	TRUE	40.7595	45.9508	S2J041742214	0.0858911	0.01235	0.0772824	-0.0756955	-0.00482459	0.0722301	0.181325	-0.348559
408	ENSMUSP00000030192	ENSMUSG00000028470	Hint2	4	43.6553	4	43.5981	27.8089	TRUE	41.3285	44.3596	S2R041743922	0.0385334	0.269142	0.404133	-0.753725	0.161276	0.102094	0.332773	-0.554226
409	ENSMUSP00000030192	ENSMUSG00000028470	Hint2	4	43.6553	12	107.962	10.2213	FALSE	107.566	117.341	SAJ124318487	0.0698956	-0.149271	0.266023	0.182195	-0.735886	0.0931926	0.430442	-0.156592
410	ENSMUSP00000030306	ENSMUSG00000028572	Hook1	4	95.9963	4	115.058	12.792	FALSE	90.2486	124.273	mUNC040260326	0.169243	0.0893766	0.00293272	0.230896	0.061506	-0.649484	-0.104775	0.200305
411	ENSMUSP00000030320	ENSMUSG00000028582	Cc2d1b	4	108.627	8	115.868	9.65239	FALSE	114.748	117.459	SBJ084634728	0.0265803	-0.0889316	-0.0084059	0.0328676	-0.119881	0.00179227	0.203886	-0.0479077
412	ENSMUSP00000030404	ENSMUSG00000028651	Ppie	4	123.134	14	27.5098	10.6118	FALSE	25.7404	31.8501	gUNC23744181	-0.117932	-0.011519	-0.0687731	-0.130231	-0.117863	0.31395	-0.080071	0.212438
413	ENSMUSP00000030412	ENSMUSG00000028657	Ppt1	4	122.848	4	123.76	11.1825	TRUE	115.966	125.824	gUNC8127141	0.2827	-0.192453	0.217099	0.337764	-0.334619	-0.298337	-0.150826	0.138671
414	ENSMUSP00000030455	ENSMUSG00000028692	Akr1a1	4	116.644	4	109.369	11.1312	TRUE	108.419	123.76	S6Y044374759	-0.0491091	-0.0533838	-0.167579	-0.103915	-0.0551075	0.259561	0.244866	-0.0753316
415	ENSMUSP00000030475	ENSMUSG00000028706	Nsun4	4	116.043	4	117.467	7.94639	TRUE	108.217	125.824	gUNC8057040	-0.0228177	-0.0896606	-0.0666746	0.0199684	-0.010229	0.090269	0.338245	-0.2591
416	ENSMUSP00000030491	ENSMUSG00000028719	Cmpk1	4	114.973	4	115.058	9.24953	TRUE	112.657	115.966	mUNC040260326	0.0248552	0.0493621	0.0489386	-0.160119	0.0588472	-0.0027851	0.0383802	-0.0574797
417	ENSMUSP00000030551	ENSMUSG00000028766	Alpl	4	137.769	4	139.687	9.72117	TRUE	138.116	140.996	B10040139686	0.407518	-0.33458	-0.393213	-0.0838475	-0.274776	0.0383061	0.363295	0.277298
418	ENSMUSP00000030583	ENSMUSG00000028792	Ak2	4	129.002	4	128.786	11.9319	TRUE	127.801	130.678	S1L045151423	0.0257086	-0.0126484	-0.0867011	0.0627568	-0.0321434	-0.103761	0.260091	-0.113302
419	ENSMUSP00000030636	ENSMUSG00000028832	Stmn1	4	134.471	11	114.398	13.5849	FALSE	113.45	114.743	SFT114575933	-0.330212	-0.135649	-0.254203	0.0012969	0.0858919	-0.506419	2.02473	-0.885436
420	ENSMUSP00000030726	ENSMUSG00000028896	Rcc1	4	132.343	4	130.678	10.699	TRUE	128.786	132.937	S6N045227117	-0.0269987	0.126266	-0.0854621	0.0128755	0.131759	0.00606441	0.0784028	-0.242908
421	ENSMUSP00000030742	ENSMUSG00000028910	Mecr	4	131.856	4	131.513	14.9269	TRUE	130.678	132.57	gJAX00566668	0.0182055	-0.0750371	0.319141	0.100114	-0.102157	-0.685645	0.125406	0.299973
422	ENSMUSP00000030806	ENSMUSG00000063077	Kif1b	4	149.242	4	149.78	12.4269	TRUE	148.999	152.952	gUNC8439633	-0.41855	-0.0178647	0.0139283	0.198264	-0.0851362	0.216058	0.132238	-0.0389379
423	ENSMUSP00000030814	ENSMUSG00000028969	Cdk5	5	24.4209	5	24.4229	10.6864	TRUE	19.1347	27.3831	gUNC8812264	0.0370423	-0.00383481	-8.13426e-05	0.0849141	0.10912	-0.111146	-0.212507	0.0964932
424	ENSMUSP00000030816	ENSMUSG00000028974	Dffa	4	149.112	4	149.326	15.6278	TRUE	143.296	149.78	gJAX00570373	-0.367369	0.0014744	0.14976	0.341947	-0.0265391	-0.169889	0.296369	-0.225753
425	ENSMUSP00000030842	ENSMUSG00000028990	Lzic	4	149.491	4	149.326	15.6291	TRUE	148.999	150.093	gJAX00570373	-0.0791206	-0.0502569	-0.111775	0.0650593	-0.171386	0.563931	-0.0392098	-0.177242
426	ENSMUSP00000030845	ENSMUSG00000028992	Nmnat1	4	149.476	4	147.902	8.20295	TRUE	144.408	149.78	gUNCHS013242	-0.13176	-0.140059	-0.0546685	0.277633	0.0247201	0.0775356	0.102986	-0.156387
427	ENSMUSP00000030848	ENSMUSG00000028996	Rbp7	4	149.452	4	149.326	20.8702	TRUE	144.408	149.78	gJAX00570373	-0.794463	-0.889933	0.609778	0.83696	0.581904	-0.0939505	0.64366	-0.893955
428	ENSMUSP00000030852	ENSMUSG00000028999	Rint1	5	23.804	5	23.1674	10.696	TRUE	20.7963	24.4229	S1H050926695	-0.0425536	-0.111405	-0.211014	0.150293	0.0519603	0.119987	0.200003	-0.157272
429	ENSMUSP00000030903	ENSMUSG00000029036	Atad3a	4	155.751	4	156.073	14.6265	TRUE	153.213	156.164	UNC8536741	0.0189065	0.0105837	0.242961	-0.0233631	0.146228	0.111874	-0.502305	-0.00488515
430	ENSMUSP00000030931	ENSMUSG00000029056	Pank4	4	154.973	4	152.399	13.7678	TRUE	151.168	154.075	gUNC8478387	-0.239167	-0.154406	0.0715842	0.184532	0.0817846	-0.257929	0.200319	0.113284
431	ENSMUSP00000030935	ENSMUSG00000029059	Fam213b	4	154.897	4	154.075	27.8661	TRUE	151.802	154.449	gUNCHS013373	-0.127926	1.02016	0.525339	0.516366	0.37817	-3.98725	1.14648	0.52866
432	ENSMUSP00000030964	ENSMUSG00000029084	Cd38	5	43.8905	5	43.0526	9.08502	TRUE	33.1926	50.0608	S2T051722102	0.146126	0.247033	0.245611	0.15894	-0.0169782	-0.502689	-0.247023	-0.0310205
433	ENSMUSP00000030993	ENSMUSG00000029111	Nelfa	5	33.9172	4	134.598	9.31536	FALSE	132.937	137.204	S6H045383934	0.00212822	0.137678	-0.116176	-0.151118	0.0726753	0.00253656	0.0556465	-0.00337024
434	ENSMUSP00000031002	ENSMUSG00000029119	Man2b2	5	36.8188	5	51.4661	11.5324	FALSE	45.8188	53.0581	S3R052058643	-0.13606	-0.171796	-0.177485	-0.153669	0.195344	0.0542681	0.584523	-0.195125
435	ENSMUSP00000031061	ENSMUSG00000029169	Dhx15	5	52.1704	4	134.598	9.34091	FALSE	131.602	137.204	S6H045383934	0.0164056	0.169625	-0.0560811	-0.0948258	0.0147352	0.00419055	-0.0512406	-0.00280858
436	ENSMUSP00000031069	ENSMUSG00000029173	Sepsecs	5	52.6549	10	127.327	21.3091	FALSE	126.899	128.571	UNC18958716	-0.623443	0.147064	-2.01238e-05	0.0432391	0.111287	0.0910633	0.0797082	0.151102
437	ENSMUSP00000031117	ENSMUSG00000029209	Gnpda2	5	69.5827	5	67.5478	10.6604	TRUE	66.5664	72.11	S6N052701913	-0.148073	-0.0715655	-0.134549	-0.128474	-0.100088	0.322395	0.418571	-0.158217
438	ENSMUSP00000031131	ENSMUSG00000029223	Uchl1	5	66.6817	5	72.11	7.91305	TRUE	65.7089	73.6451	gUNC9438468	-0.083448	0.452044	0.356433	-0.104524	0.233256	-0.322291	-0.238396	-0.293074
439	ENSMUSP00000031167	ENSMUSG00000029250	Polr2b	5	77.3297	4	134.139	8.05453	FALSE	131.203	134.862	S3N045365554	-0.0259125	0.175855	-0.0702574	-0.128382	0.0385817	-0.00339584	0.0183729	-0.00486216
440	ENSMUSP00000031224	ENSMUSG00000029287	Tgfbr3	5	107.198	5	106.638	9.69136	TRUE	106.039	112.051	JAX00591127	0.0535635	0.0342232	0.192028	-0.0899669	0.133085	-0.0605045	-0.284078	0.0216498
441	ENSMUSP00000031249	ENSMUSG00000029309	Sparcl1	5	104.096	5	103.38	14.4912	TRUE	100.539	105.745	SX1054135184	0.252703	-0.211177	0.288925	-0.0531257	-0.285137	-0.303331	0.169447	0.141695
442	ENSMUSP00000031304	ENSMUSG00000029359	Tesc	5	118.045	5	118.868	17.4771	TRUE	117.777	119.058	UNCHS015602	0.143607	-0.594789	0.28516	-0.667826	0.0902577	0.318234	0.326955	0.0984008
443	ENSMUSP00000031320	ENSMUSG00000029373	Pf4	5	90.7729	12	66.1856	8.62009	FALSE	46.1158	71.4565	S3C122647425	-0.293896	-0.0840115	0.456759	0.381131	-0.217513	-1.0702	0.473968	0.353761
444	ENSMUSP00000031354	ENSMUSG00000029408	Abcb9	5	124.079	5	102.497	8.56606	FALSE	98.6069	116.803	gUNC9808305	0.0672962	0.0504034	-0.228499	0.100726	-0.00706	-0.466539	0.597966	-0.114293
445	ENSMUSP00000031377	ENSMUSG00000029426	Scarb2	5	92.4741	5	93.0508	9.17515	TRUE	91.1801	98.2352	gJAX00588898	0.185642	0.170456	-0.167617	0.244973	0.09717	-0.164061	-0.144574	-0.221989
446	ENSMUSP00000031399	ENSMUSG00000029446	Psph	5	129.777	5	129.257	10.9569	TRUE	128.451	131.204	mUNC10153315	0.328062	-0.180242	0.128003	0.0730493	-0.185108	0.0523055	0.0495359	-0.265605
447	ENSMUSP00000031412	ENSMUSG00000029456	Acad10	5	121.641	5	122.787	17.7037	TRUE	120.425	123.523	gUNC10060798	0.0225559	-0.0229204	-0.0233508	-0.0847712	-0.162415	1.21371	-0.989415	0.0466106
448	ENSMUSP00000031414	ENSMUSG00000029458	Brap	5	121.674	5	123.72	9.67819	TRUE	122.787	126.508	gJAX00135233	0.202314	-0.0529039	0.126768	-0.118342	-0.0590121	0.0350991	-0.0206465	-0.113277
449	ENSMUSP00000031414	ENSMUSG00000029458	Brap	5	121.674	18	78.2937	8.34722	FALSE	73.042	79.2771	gUNC29660326	0.0812085	-0.0352833	-0.210237	0.133521	-0.0108659	-0.00249396	0.0401835	0.00396739
450	ENSMUSP00000031447	ENSMUSG00000029484	Anxa3	5	96.8197	5	94.3266	10.1571	TRUE	90.1837	98.3706	DIV050094326	0.127428	-0.0123508	0.0876237	0.125776	0.0963099	-0.00421478	-0.259402	-0.161171
451	ENSMUSP00000031472	ENSMUSG00000029499	Pxmp2	5	110.28	5	109.272	13.2897	TRUE	106.663	114.723	gUNCHS015357	0.0841699	0.0573443	-0.547813	0.0386869	-0.513523	0.658614	0.255121	-0.0325995
452	ENSMUSP00000031477	ENSMUSG00000029502	Golga3	5	110.202	5	105.475	11.1484	TRUE	91.1801	109.061	S3H054218998	0.023557	-0.164021	0.077933	0.0366137	0.0492005	-0.0392416	-0.0547884	0.0707472
453	ENSMUSP00000031524	ENSMUSG00000029545	Acads	5	115.115	5	114.348	12.28	TRUE	112.939	117.146	gUNC9954237	0.186994	0.0845742	-0.0468142	0.150603	-0.0978822	-0.548691	0.222395	0.0488224
454	ENSMUSP00000031534	ENSMUSG00000029554	Mad1l1	5	140.165	11	22.3688	8.11131	FALSE	12.2786	24.4188	gJAX00305747	-0.208464	0.0630895	0.168056	0.0972284	-0.344753	-0.0795044	0.453478	-0.149131
455	ENSMUSP00000031583	ENSMUSG00000042010	Acacb	5	114.199	5	115.43	10.9264	TRUE	112.458	116.293	mUNC050412829	0.147542	0.0447537	0.140887	0.0881461	0.0116641	0.0412166	-0.481576	0.00736714
456	ENSMUSP00000031594	ENSMUSG00000029596	Sdsl	5	120.465	5	121.119	22.0142	TRUE	120.425	122.171	gJAX00135037	0.484721	0.493429	0.311725	0.363172	0.255658	-0.76045	-0.132671	-1.01558
457	ENSMUSP00000031597	ENSMUSG00000029598	Plbd2	5	120.493	5	121.699	11.7053	TRUE	120.425	125.215	B10050121698	-0.0311439	-0.035224	-0.0836011	-0.163447	0.0406663	-0.141807	0.145805	0.268751
458	ENSMUSP00000031766	ENSMUSG00000029752	Asns	6	7.68421	6	4.20484	10.5345	TRUE	4.0275	16.3907	mUNC10474142	-0.12517	-0.306583	0.63916	-0.228159	-0.330327	0.33933	0.344386	-0.332637
459	ENSMUSP00000031788	ENSMUSG00000029776	Hibadh	6	52.5933	6	50.7001	10.5423	TRUE	50.3936	54.0573	gUNC11063030	0.0675103	0.0824803	0.183111	0.245395	0.00396408	-0.295266	-0.411352	0.124157
460	ENSMUSP00000031897	ENSMUSG00000029864	Gstk1	6	42.2482	6	38.9724	11.9535	TRUE	37.23	43.1785	gJAX00139986	-0.185735	-0.0236265	-0.0394371	-0.222897	-0.426874	0.553214	0.0530715	0.292284
461	ENSMUSP00000032057	ENSMUSG00000029992	Gfpt1	6	87.0675	6	86.7644	9.10511	TRUE	74.8555	87.8072	gUNC11534025	-0.0264683	0.118861	-0.0529323	0.0368693	0.183243	-0.242874	-0.268915	0.252216
462	ENSMUSP00000032114	ENSMUSG00000030036	Mogs	6	83.1172	6	82.0968	8.77191	TRUE	55.5057	85.6534	mJAX00143192	0.144157	0.0227887	-0.156336	0.04774	0.0206235	-0.0551206	-0.131703	0.107852
463	ENSMUSP00000032151	ENSMUSG00000093661	Eif4e3	6	99.646	6	92.58	10.7076	TRUE	88.7269	93.2248	gUNC11596384	0.0768952	-0.0270547	0.124943	-0.115008	0.0576878	-0.150264	0.254531	-0.22173
464	ENSMUSP00000032216	ENSMUSG00000030122	Ptms	6	124.917	6	123.071	9.58298	TRUE	118.995	125.778	gUNC11999735	0.0423842	-0.18049	-0.224511	0.0581345	0.0435295	0.119661	0.169367	-0.0280756
465	ENSMUSP00000032326	ENSMUSG00000030204	Ddx47	6	135.018	6	134.657	11.5359	TRUE	133.937	136.765	gUNC12143315	0.0197923	0.274716	0.106603	0.118342	-0.74601	0.0324488	0.175699	0.0184104
466	ENSMUSP00000032336	ENSMUSG00000030214	Plbd1	6	136.637	6	134.286	9.18164	TRUE	133.37	137.837	S6H065371452	0.0986618	-0.151175	-0.335024	0.0787065	0.111043	1.31546	-1.54287	0.425202
467	ENSMUSP00000032388	ENSMUSG00000030259	Rassf8	6	145.784	5	91.1801	22.7277	FALSE	90.6821	91.7747	gUNC9678931	0.745529	1.1661	0.757409	0.729449	0.742911	-2.36794	-2.24293	0.469475
468	ENSMUSP00000032388	ENSMUSG00000030259	Rassf8	6	145.784	12	13.1699	11.3519	FALSE	3.56917	15.8231	mUNC120281392	0.640293	0.711887	0.720381	0.337655	0.512772	-2.94452	-0.222234	0.243769
469	ENSMUSP00000032419	ENSMUSG00000030282	Cmas	6	142.766	6	139.839	14.6587	TRUE	138.333	144.042	gUNC12228124	0.0223443	0.0636882	0.00880476	-0.142587	0.132043	0.202359	0.0785039	-0.365157
470	ENSMUSP00000032422	ENSMUSG00000030284	Creld1	6	113.488	6	113.299	9.05458	TRUE	112.496	115.706	gUNC11882717	-0.075901	-0.0778181	-0.132037	0.0522139	-0.115741	0.101763	0.190871	0.0566492
471	ENSMUSP00000032441	ENSMUSG00000030301	Ccdc91	6	147.554	6	149.406	9.66912	TRUE	143.03	149.406	gUNC12365565	-0.0406335	-0.165826	-0.101492	0.197215	-0.319622	0.149547	0.361557	-0.0807459
472	ENSMUSP00000032658	ENSMUSG00000030470	Csrp3	7	48.8392	7	49.4491	9.45613	TRUE	45.2565	71.6057	gUNCHS019932	0.0677623	0.0868111	0.0995388	0.102834	0.0493266	-0.0316442	-0.10996	-0.264669
473	ENSMUSP00000032705	ENSMUSG00000030494	Rhpn2	7	35.3632	7	35.4141	11.986	TRUE	34.2942	36.0988	ST2071416564	0.206558	0.0373791	0.145787	0.325213	-0.397077	0.0731774	-0.311116	-0.0799219
474	ENSMUSP00000032747	ENSMUSG00000030532	Hddc3	7	80.3468	7	80.3865	22.9926	TRUE	79.712	82.2706	mJAX00153376	0.910999	-2.79542	0.901222	1.0195	0.882	1.06723	1.09691	-3.08244
475	ENSMUSP00000032749	ENSMUSG00000030534	Vps33b	7	80.2807	7	82.2706	11.8222	TRUE	79.712	96.3358	S3C073290825	-0.0269304	-0.0139755	-0.0631493	-0.087227	-0.103475	0.200738	0.0980098	-0.00399049
476	ENSMUSP00000032779	ENSMUSG00000030560	Ctsc	7	88.2945	7	96.3358	26.2313	TRUE	94.5337	97.0559	UNC13427270	0.5117	0.191335	0.5405	-2.6417	0.310416	0.690122	0.463467	-0.0658384
477	ENSMUSP00000032856	ENSMUSG00000030621	Me3	7	89.7434	7	84.0372	12.3893	TRUE	82.2706	92.6795	SAJ073361488	-0.178377	-0.165273	-0.119416	-0.0375953	-0.0585687	0.352175	0.462012	-0.254957
478	ENSMUSP00000032865	ENSMUSG00000030630	Fah	7	84.5959	7	83.9501	11.8731	TRUE	81.9235	92.0262	UNC13264007	0.328499	-1.2114	0.439674	0.238087	0.204778	-0.162109	0.652662	-0.49019
479	ENSMUSP00000032879	ENSMUSG00000030643	Rab30	7	92.7931	7	92.6795	12.0318	TRUE	82.2706	94.3356	gUNCHS020670	-0.244861	-0.272832	0.230141	-0.176795	0.114734	0.235991	0.187855	-0.0742319
480	ENSMUSP00000032887	ENSMUSG00000030652	Coq7	7	118.522	7	118.591	11.1625	TRUE	118.461	119.073	UNC13714177	0.127905	0.21561	-0.201426	0.182408	-0.0334902	0.0844784	-0.3605	-0.0149854
481	ENSMUSP00000032898	ENSMUSG00000030662	Ipo5	14	120.93	14	120.576	8.83135	TRUE	118.389	121.554	gUNC24896918	0.083803	0.130843	-0.0934377	0.0293919	-0.0200723	-0.188993	-0.0629398	0.121405
482	ENSMUSP00000033001	ENSMUSG00000030747	Dgat2	7	99.1682	16	21.2157	8.26184	FALSE	10.8384	22.7393	gbackupUNC160475666	0.0321862	0.123025	-0.4524	-0.100015	0.189379	-0.246697	0.871266	-0.416743
483	ENSMUSP00000033025	ENSMUSG00000030763	Lcmt1	7	123.4	7	125.083	30.9142	TRUE	122.741	125.31	gUNC13789085	0.0169708	0.195849	0.24998	0.0263156	0.0729811	0.178576	0.233042	-0.973714
484	ENSMUSP00000033056	ENSMUSG00000030793	Pycard	7	127.992	7	128.216	13.3756	TRUE	127.577	130.562	gUNC13820253	-0.263552	0.675658	-0.165993	0.377743	-0.381085	0.0951492	0.200959	-0.538879
485	ENSMUSP00000033058	ENSMUSG00000038371	Sbf2	7	110.461	7	105.438	11.1013	TRUE	101.072	112.633	mUNC13548497	-0.0475438	0.0485558	-0.0274234	0.170314	-0.00202619	0.0469693	0.0213918	-0.210238
486	ENSMUSP00000033075	ENSMUSG00000030805	Stx4a	7	127.837	7	126.993	8.78908	TRUE	126.3	127.883	gUNC13808080	0.00190534	-0.0951971	-0.0676292	-0.0247791	0.0515222	-0.0454582	0.209468	-0.0298322
487	ENSMUSP00000033098	ENSMUSG00000030826	Bcat2	7	45.5799	7	45.2565	18.0649	TRUE	44.7773	46.5936	SX1071810259	-0.48662	-0.284507	0.493063	-0.335118	0.22554	0.352601	0.322869	-0.287827
488	ENSMUSP00000033123	ENSMUSG00000040136	Abcc8	7	46.1423	7	46.5567	18.3753	TRUE	46.0531	55.0229	SX1071862269	0.4351	0.44735	0.0359012	0.386333	-1.94179	0.490334	0.040933	0.105834
489	ENSMUSP00000033127	ENSMUSG00000030839	Sergef	7	46.5415	7	45.5757	9.10934	TRUE	40.1261	50.2081	gUNC12731598	-0.0348578	-0.0921736	0.0489533	0.0283436	0.0505792	-0.00194509	-0.393177	0.394278
490	ENSMUSP00000033158	ENSMUSG00000030870	Ubfd1	7	122.075	7	120.263	15.0431	TRUE	116.558	123.218	SFT074810521	0.00934941	0.0294347	-0.0107007	-0.0351362	0.213355	0.0573806	0.0442678	-0.30795
491	ENSMUSP00000033159	ENSMUSG00000030871	Ears2	7	122.052	7	122.159	25.1418	TRUE	120.263	122.741	gUNC13754066	0.199746	0.226032	0.0295298	0.179752	-0.173567	0.291522	0.359128	-1.11214
492	ENSMUSP00000033184	ENSMUSG00000030894	Tpp1	7	105.749	7	109.135	21.0652	TRUE	105.516	111.998	gUNC13589089	-0.0448587	-0.0927719	-0.0168552	0.341898	-0.142072	-0.496647	-0.248864	0.700171
493	ENSMUSP00000033230	ENSMUSG00000017713	Tha1	11	117.871	11	118.091	16.2246	TRUE	116.786	119.554	mUNC20496814	-0.0615111	-0.29629	-0.0538722	0.524214	-0.0153117	-0.340765	-0.659945	0.903481
494	ENSMUSP00000033276	ENSMUSG00000030979	Uros	7	133.698	7	132.223	22.7928	TRUE	131.677	134.13	gUNCHS021665	0.446865	0.514281	0.545443	0.450453	0.511969	-1.81056	-1.06576	0.407307
495	ENSMUSP00000033300	ENSMUSG00000030996	Art1	7	102.108	7	110.28	8.30278	TRUE	96.0379	111.19	mUNC070683191	0.0225826	-0.189813	0.000864247	-0.138728	0.0222014	0.640116	-0.0204694	-0.336753
496	ENSMUSP00000033325	ENSMUSG00000031015	Swap70	7	110.253	7	110.493	13.6951	TRUE	109.496	111.018	gUNCHS021044	-0.156021	-0.105392	-0.107278	0.132329	-0.122201	0.507983	-0.00874374	-0.140676
497	ENSMUSP00000033342	ENSMUSG00000031029	Eif3f	7	108.939	2	124.144	7.8026	FALSE	119.823	127.359	S3R024965775	-0.0147424	0.024606	-0.0579675	-0.026639	0.00514214	3.66884e-05	0.0628008	0.00676329
498	ENSMUSP00000033388	ENSMUSG00000031072	Oraov1	7	144.923	13	18.2461	15.5988	FALSE	15.6172	19.6219	gUNC22198401	0.238672	0.231738	0.248735	0.300334	0.124406	-0.478526	-0.258155	-0.407204
499	ENSMUSP00000033415	ENSMUSG00000031090	Nadsyn1	7	143.809	7	145.055	14.8403	TRUE	141.314	145.073	SFT075802200	-0.0888229	-0.200723	-0.0897218	-0.124659	-0.10888	0.396871	0.45793	-0.241994
500	ENSMUSP00000033483	ENSMUSG00000031143	Ccdc22	X	7.59966	1	126.918	12.399	FALSE	107.362	130.593	SFJ015076714	0.144897	2.64268e-05	0.101444	0.116553	-0.053707	-0.0839598	-0.0763082	-0.148946
501	ENSMUSP00000033577	ENSMUSG00000031226	Pbdc1	X	105.098	9	107.977	10.4729	FALSE	107.225	109.267	gUNC17090740	0.316998	-0.118927	-0.0812896	0.267555	-0.103363	-0.128247	-0.08543	-0.0672966
502	ENSMUSP00000033674	ENSMUSG00000031312	Itgb1bp2	X	101.451	17	73.8063	7.79692	FALSE	73.5881	75.7018	SX1172952250	-0.0999634	-0.214543	0.134793	-0.0694822	0.139428	0.15207	0.0566623	-0.0989646
503	ENSMUSP00000033700	ENSMUSG00000031337	Mtm1	X	71.2632	X	99.5895	9.69512	FALSE	95.9063	101.582	SXX203983578	-0.207915	-0.0323881	0.0707594	0.0758538	0.102418	-0.143313	0.0663858	0.0681987
504	ENSMUSP00000033727	ENSMUSG00000031360	Ctps2	X	162.967	X	163.416	12.0456	TRUE	162.3	164.42	gUNC31544061	0.140753	0.0926988	0.031425	0.0268838	0.171075	-0.13141	-0.254237	-0.077188
505	ENSMUSP00000033776	ENSMUSG00000031403	Dkc1	X	75.1028	8	68.3435	10.6432	FALSE	64.1577	69.0159	mJAX00671437	0.071464	0.0514502	-0.00441201	0.11971	0.0517265	-0.333861	0.0360169	0.00790554
506	ENSMUSP00000033873	ENSMUSG00000031483	Erlin2	8	27.0318	8	26.7513	18.5758	TRUE	24.3315	27.4172	gUNC14358637	0.0862116	0.0343754	0.0290385	-0.0653987	0.553185	-0.0174054	-0.427458	-0.192548
507	ENSMUSP00000033875	ENSMUSG00000031485	Plpbp	8	27.0493	8	25.227	29.0114	TRUE	24.3315	27.4172	gUNCHS022441	0.124333	0.190983	0.26222	0.203228	-0.0249117	-0.80536	-0.0354546	0.0849623
508	ENSMUSP00000033901	ENSMUSG00000031505	Naxd	8	11.5062	8	12.2749	25.4403	TRUE	11.0256	13.1255	gUNCHS022191	0.164202	0.165483	0.145948	0.139898	0.0663766	-0.479106	-0.335583	0.13278
509	ENSMUSP00000033952	ENSMUSG00000031548	Sfrp1	8	23.4306	8	15.0087	8.63686	TRUE	12.2749	21.6141	B10080015008	-0.20049	-0.129693	0.0528875	0.342874	-0.146436	-0.507564	0.294352	0.29407
510	ENSMUSP00000033992	ENSMUSG00000031584	Gsr	8	33.6753	8	33.2893	14.4085	TRUE	31.9452	35.5836	gUNC14457177	0.262064	-0.188749	0.266023	0.227857	-0.175372	0.00556643	-0.258602	-0.138789
511	ENSMUSP00000034051	ENSMUSG00000031634	Ufsp2	8	45.9862	8	44.7599	12.643	TRUE	36.314	45.8314	gJAX00161292	0.112824	0.0461455	-0.0662261	0.0266084	0.0168351	0.276026	-0.357904	-0.0543091
512	ENSMUSP00000034058	ENSMUSG00000031641	Cbr4	8	61.4972	17	33.3889	10.9974	FALSE	31.542	36.97	mUNC27793991	-0.154637	-0.091981	-0.046605	0.111677	0.148797	0.0369487	0.283309	-0.287509
513	ENSMUSP00000034097	ENSMUSG00000031672	Got2	8	95.8763	8	94.5367	8.45256	TRUE	92.4229	101.103	SNT083781468	-7.78221e-05	0.0855603	0.0522878	0.037481	0.0523803	0.00581896	-0.0599737	-0.173477
514	ENSMUSP00000034121	ENSMUSG00000005142	Man2b1	8	85.0908	8	84.757	8.66746	TRUE	81.8252	88.2856	gJAX00674531	-0.116695	0.243772	-0.0299671	-0.194599	0.138445	-0.194169	0.21191	-0.0586975
515	ENSMUSP00000034131	ENSMUSG00000031696	Vps35	8	85.2801	6	126.033	8.1105	FALSE	122.647	127.892	gUNC12029449	-0.146907	0.0306906	0.0705117	0.0433841	0.00234878	0.0999536	-0.077691	-0.0222907
516	ENSMUSP00000034138	ENSMUSG00000031701	Dnaja2	8	85.5465	8	85.4636	11.2244	TRUE	81.0078	88.5102	gUNC15150708	-0.0161882	0.10491	-0.0777224	0.0661402	0.0618527	-0.15218	-0.0222796	0.0354667
517	ENSMUSP00000034140	ENSMUSG00000031703	Itfg1	8	85.7792	8	80.9258	11.4743	TRUE	79.2553	89.0593	gUNC15089685	0.0404865	0.0587764	0.17387	0.189862	0.0418598	-0.682587	0.167527	0.0102055
518	ENSMUSP00000034164	ENSMUSG00000031729	Ist1	8	109.682	8	109.159	11.6362	TRUE	107.251	113.239	gJAX00166095	-0.0478058	-0.0883082	-0.0129204	-0.0712496	-0.0348113	0.185591	-0.0194047	0.0889091
519	ENSMUSP00000034172	ENSMUSG00000056973	Ces1d	8	93.182	8	92.6797	17.4578	TRUE	90.8581	94.0481	UNC15258145	-0.363147	-0.255347	-0.403367	-0.228013	-0.407186	1.4509	-0.530847	0.737003
520	ENSMUSP00000034198	ENSMUSG00000031748	Gnao1	8	93.8897	8	94.5367	9.80267	TRUE	92.4229	95.7686	SNT083781468	0.18922	0.230171	-0.148095	-0.150105	0.244391	-0.357977	0.0457007	-0.0533053
521	ENSMUSP00000034203	ENSMUSG00000031753	Cog4	8	110.864	14	87.212	8.13461	FALSE	79.31	94.4909	mJAX00386166	0.00661858	0.0390954	-0.0421221	0.0954835	-0.00474671	0.0639858	-0.00674166	-0.151573
522	ENSMUSP00000034313	ENSMUSG00000031851	Ntpcr	8	125.739	8	126.66	18.5804	TRUE	126.29	128.201	S6J085066393	-0.0285993	0.0200088	-0.125078	-0.162553	-0.109887	-0.330746	0.313861	0.422994
523	ENSMUSP00000034400	ENSMUSG00000031924	Cyb5b	8	107.169	8	103.896	13.8323	TRUE	100.213	108.725	mUNC080380507	-0.0740723	0.422972	-0.147641	-0.0342362	-0.154374	0.160734	0.0439872	-0.21737
524	ENSMUSP00000034453	ENSMUSG00000031972	Acta1	8	123.893	2	113.26	8.0442	FALSE	111.752	129.507	gJAX00499986	1.28241	-0.197687	-0.37177	-0.144233	-0.0792011	0.186829	-0.345494	-0.330849
525	ENSMUSP00000034464	ENSMUSG00000031983	2310022B05Rik	8	124.65	8	124.916	19.3667	TRUE	124.252	129.065	SAH084996621	-0.28615	0.21122	-0.330214	0.0553346	0.112229	0.18547	-0.10446	0.156569
526	ENSMUSP00000034469	ENSMUSG00000031987	Egln1	8	124.929	8	124.252	13.7105	TRUE	123.722	126.66	S2R084970064	-0.273799	0.137523	0.0464728	0.0748922	0.171868	0.0413169	-0.252142	0.0538674
527	ENSMUSP00000034470	ENSMUSG00000031988	Vps26b	9	27.0189	9	26.8964	9.49712	TRUE	24.4416	28.0574	mbackupUNC090026082	-0.0704782	-0.074108	0.115834	0.0549073	0.0318241	-0.055717	0.0961387	-0.0984006
528	ENSMUSP00000034524	ENSMUSG00000032026	Rexo2	9	48.4746	9	48.5835	12.059	TRUE	47.8707	50.6493	gUNC16324529	0.0247648	-0.0306082	0.273513	0.0288309	0.174711	-0.178423	-0.0128203	-0.279968
529	ENSMUSP00000034539	ENSMUSG00000032040	Dcps	9	35.1502	9	35.0665	17.0102	TRUE	34.609	35.4128	mUNC16149306	0.176188	-0.291653	0.193533	0.154853	-0.0603931	-0.270122	0.175108	-0.0775142
530	ENSMUSP00000034570	ENSMUSG00000032067	Pts	9	50.5252	9	51.3061	12.7064	TRUE	49.9742	54.5609	S3R092052245	0.247969	0.14802	-0.590094	0.263541	0.0653361	-0.490404	0.248543	0.10709
531	ENSMUSP00000034697	ENSMUSG00000057193	Slc44a2	9	21.3379	9	20.8146	9.91681	TRUE	17.1545	27.3435	SFT090832582	-0.147042	-0.0492404	-0.126982	0.413196	-0.0874594	0.275478	0.132732	-0.410684
532	ENSMUSP00000034702	ENSMUSG00000032184	Lysmd2	9	75.6318	9	76.0142	14.4745	TRUE	74.8182	76.3551	gUNC16660141	0.191544	-0.0309255	0.274882	0.193583	0.255905	-0.471328	-0.57828	0.164619
533	ENSMUSP00000034717	ENSMUSG00000032194	Kank2	9	21.7828	9	21.4501	9.58857	TRUE	15.3093	22.2796	S6J090858005	0.0402783	0.0786417	0.0689224	-0.045963	0.0134092	-0.24457	0.0870994	0.00218244
534	ENSMUSP00000034717	ENSMUSG00000032194	Kank2	9	21.7828	12	44.6578	10.9135	FALSE	41.3507	46.1158	gUNC21014565	0.127383	-0.0814351	0.126289	-0.00163186	0.106757	-0.24169	-0.00780013	-0.0278711
535	ENSMUSP00000034756	ENSMUSG00000032231	Anxa2	9	69.4727	9	83.044	8.30047	FALSE	80.5688	85.0297	gUNC16758798	0.0352465	0.00132967	0.0491271	-0.119273	0.0560191	-0.119835	0.0896732	0.00771305
536	ENSMUSP00000034896	ENSMUSG00000032342	Mto1	9	78.4618	9	83.044	12.1034	TRUE	77.2251	85.0297	gUNC16758798	-0.0920033	0.00285993	-0.32749	0.0118393	-0.10405	0.140318	0.508188	-0.139662
537	ENSMUSP00000034944	ENSMUSG00000032380	Dapk2	9	66.2152	9	66.3031	8.43622	TRUE	63.922	101.66	mJAX00172302	0.289644	-0.183074	0.0561512	0.148102	0.133656	-0.24216	-0.0629686	-0.13935
538	ENSMUSP00000034955	ENSMUSG00000032388	Spg21	9	65.4747	8	113.981	8.47763	FALSE	113.918	114.013	UNC15532587	0.139696	-0.0651287	-0.136786	0.0129285	0.130812	-0.0717943	-3.34341e-06	-0.00972359
539	ENSMUSP00000034981	ENSMUSG00000032410	Xrn1	9	96.0063	9	89.5431	10.4826	TRUE	87.4769	97.6188	SFT093581724	-0.00275447	-0.0863218	-0.0663983	0.00419218	0.10089	-0.00652888	0.0741533	-0.0172317
540	ENSMUSP00000034992	ENSMUSG00000032420	Nt5e	9	88.3496	9	87.0095	11.3419	TRUE	83.6247	94.2732	gUNCHS026544	-0.0157213	-0.394789	-0.0251804	0.0773648	-0.144129	0.314505	0.383959	-0.196008
541	ENSMUSP00000035010	ENSMUSG00000032437	Stt3b	9	115.277	9	117.384	9.81648	TRUE	114.832	119.101	mJAX00176117	0.114987	-0.14353	0.0547457	-0.0555303	0.0760992	0.018428	-0.0918075	0.0266078
542	ENSMUSP00000035037	ENSMUSG00000032462	Pik3cb	9	99.0886	9	99.8911	9.51884	TRUE	94.2732	100.944	UNC16977752	-0.0963409	-0.110576	-0.126378	0.0745981	0.124817	0.0405356	0.134964	-0.0416205
543	ENSMUSP00000035116	ENSMUSG00000032527	Pccb	9	101.008	9	99.8911	22.1486	TRUE	98.924	101.407	UNC16977752	0.148485	0.121053	0.157691	0.148033	-0.556951	0.117626	-0.334686	0.198749
544	ENSMUSP00000035163	ENSMUSG00000033688	1300017J02Rik	9	103.278	9	102.719	18.1443	TRUE	101.527	107.977	gUNC17014564	0.205787	-0.193648	0.283506	0.279155	0.114514	-1.1457	0.312444	0.143941
545	ENSMUSP00000035166	ENSMUSG00000032557	Uba5	9	104.055	9	104.42	9.09282	TRUE	102.719	105.872	gUNC17041379	0.0386183	-0.190936	0.0377529	0.0871911	0.0958238	0.0202659	-0.233895	0.145179
546	ENSMUSP00000035179	ENSMUSG00000032565	Nudt16	9	105.13	9	105.419	20.1204	TRUE	102.719	105.872	gJAX00175225	-0.272509	0.0817139	-0.317143	-0.319483	-0.363998	0.7161	0.466015	0.00930439
547	ENSMUSP00000035194	ENSMUSG00000032577	Mapkapk3	9	107.272	9	107.582	22.9712	TRUE	106.762	108.139	S6T094303285	-0.994537	0.257156	-0.0702151	-0.170387	-0.0128184	0.384237	0.306842	0.299723
548	ENSMUSP00000035202	ENSMUSG00000032583	Mon1a	9	107.896	9	107.977	8.9945	TRUE	94.659	108.818	gUNC17090740	0.228578	-0.0734801	0.0286172	0.0936053	-0.0773589	0.187358	-0.269177	-0.118142
549	ENSMUSP00000035211	ENSMUSG00000032591	Mst1	9	108.083	9	107.621	10.3685	TRUE	105.419	115.429	S6Y094304821	-0.167894	-0.223594	0.245805	-0.165456	-0.179937	0.296059	-0.0674706	0.262488
550	ENSMUSP00000035216	ENSMUSG00000032596	Uba7	9	107.98	9	108.171	13.9917	TRUE	107.621	108.64	gUNCHS027093	0.650196	0.180811	0.0364168	0.323884	0.153608	-1.41628	-0.0266797	0.0980416
551	ENSMUSP00000035230	ENSMUSG00000032607	Amt	9	108.3	9	108.171	10.1982	TRUE	107.621	108.818	gUNCHS027093	-0.159046	-0.649157	-0.268019	-0.367585	-0.435468	1.82846	-0.100802	0.151619
552	ENSMUSP00000035244	ENSMUSG00000042426	Dhx29	13	112.948	13	112.92	12.5009	TRUE	111.099	115.448	gUNCHS037198	0.140822	-0.0731828	-0.0862755	-0.0798565	0.218081	-0.162714	0.079017	-0.0358915
553	ENSMUSP00000035326	ENSMUSG00000036450	Hif1an	19	44.5696	19	45.7188	12.2652	TRUE	42.4834	58.3545	UNC30386742	0.173713	-0.0149955	0.160244	0.150122	0.0503792	0.063529	-0.599989	0.0169964
554	ENSMUSP00000035358	ENSMUSG00000042046	Dstyk	1	132.442	1	132.521	9.81642	TRUE	129.302	134.411	mUNC1695463	0.0983272	-0.0703973	-0.182489	0.0663984	0.161175	-0.0232435	0.00354992	-0.0533204
555	ENSMUSP00000035400	ENSMUSG00000022488	Nckap1l	15	103.476	6	141.435	9.4902	FALSE	140.045	142.992	SFT065657409	0.153105	0.107726	0.0808545	-0.0735023	0.315673	-0.139182	-0.508249	0.0635735
556	ENSMUSP00000035458	ENSMUSG00000044749	Abca6	11	110.214	11	110.025	8.80835	TRUE	109.53	112.188	B10110110025	-0.113797	0.250236	-0.0443135	-0.217461	-0.015961	-0.178008	0.0464852	0.272819
557	ENSMUSP00000035644	ENSMUSG00000035125	Gcfc2	6	81.9418	15	72.3243	8.88085	FALSE	66.2936	74.3463	B10150072324	-0.259819	-0.051734	-0.213154	0.228087	-0.0382733	0.29507	0.184437	-0.144613
558	ENSMUSP00000035726	ENSMUSG00000040146	Rgl3	9	21.9791	9	23.6218	17.1965	TRUE	21.4501	28.0574	gUNC15995608	0.363456	0.255847	0.324728	0.207801	0.294366	-1.15312	-0.57811	0.285033
559	ENSMUSP00000035743	ENSMUSG00000033059	Pygb	2	150.809	2	149.921	26.244	TRUE	148.138	150.861	S6R025996843	0.466739	0.435963	0.137293	-0.911764	0.382892	0.0916857	-0.542206	-0.0606012
560	ENSMUSP00000035823	ENSMUSG00000039234	Sec24d	3	123.317	3	123.204	9.9001	TRUE	122.412	130.791	S3C034928154	0.120062	-0.0903937	-0.0575071	-0.121998	-0.0962666	0.109849	0.167172	-0.0309181
561	ENSMUSP00000035879	ENSMUSG00000036632	Alg5	3	54.7434	5	102.692	7.98666	FALSE	99.3266	106.882	SFJ054107683	0.0516175	0.0565065	-0.0503374	0.113645	-0.00924946	-0.206108	-0.0190122	0.0629379
562	ENSMUSP00000036025	ENSMUSG00000041731	Pgm5	19	24.7724	19	25.7336	9.95008	TRUE	22.7127	27.4928	UNC30118461	0.129246	0.0410217	-0.00905798	-0.0359776	0.0391906	-0.360341	0.12516	0.0707581
563	ENSMUSP00000036082	ENSMUSG00000020576	Nbas	12	13.4265	5	24.194	9.6952	FALSE	19.9044	24.4229	S3N050967758	-0.00927016	-0.0573783	-0.166219	0.187224	0.0997535	0.125221	-0.0250956	-0.154235
564	ENSMUSP00000036257	ENSMUSG00000035258	Abi3bp	16	56.584	3	24.0996	8.40628	FALSE	20.1471	26.9401	gUNC4879415	-0.185934	0.140489	0.196953	-0.0803156	-0.0474342	-0.0477614	-0.0525054	0.0765082
565	ENSMUSP00000036265	ENSMUSG00000040356	Skiv2l	17	34.8447	13	75.2459	19.5237	FALSE	73.2645	81.5575	gUNC22875861	0.162589	-0.0348817	0.0695314	0.0948257	0.140891	-0.049402	-0.5318	0.148246
566	ENSMUSP00000036337	ENSMUSG00000038422	Hdhd3	4	62.5012	4	59.449	25.3165	TRUE	57.8415	65.7741	gUNCHS011435	0.708606	-0.512518	0.557357	0.467013	0.439766	-0.700244	-0.279072	-0.680909
567	ENSMUSP00000036477	ENSMUSG00000039629	Strip2	6	29.9383	6	25.6817	10.8632	TRUE	21.3665	33.4684	SFC061027267	0.0374234	0.102706	0.103795	0.0770159	0.0531829	-0.161876	-0.198188	-0.0140591
568	ENSMUSP00000036482	ENSMUSG00000034525	Ice1	13	70.5947	19	52.9668	12.0591	FALSE	51.5371	53.4958	gUNC30500882	-0.0133329	-0.262099	0.0628057	0.115717	0.0555865	0.115888	-0.0613181	-0.0132479
569	ENSMUSP00000036491	ENSMUSG00000039018	Mtg1	7	140.144	12	76.9651	7.53508	FALSE	71.3097	79.9628	gUNC21437154	0.0261676	0.0955207	0.319125	-0.0995399	-0.0736118	-0.175153	-0.133825	0.0413162
570	ENSMUSP00000036631	ENSMUSG00000042254	Cilp	9	65.2729	9	65.3426	13.806	TRUE	63.922	66.8868	gUNCHS025997	0.0693298	-1.38698	0.22287	0.305968	0.25305	0.48746	-0.451005	0.499308
571	ENSMUSP00000036710	ENSMUSG00000035202	Lars2	9	123.415	9	123.562	32.4928	TRUE	123.124	124.068	SSH094942479	0.679152	0.562929	-0.348608	0.547655	0.52677	-0.919272	-0.463515	-0.585111
572	ENSMUSP00000037025	ENSMUSG00000032177	Pde4a	9	21.1895	9	15.3093	8.17514	TRUE	12.9292	17.8391	gJAX00686257	0.054771	0.0780678	-0.0195847	-0.137227	-0.0860025	-0.10863	0.227917	-0.0093118
573	ENSMUSP00000037035	ENSMUSG00000042444	Mindy2	9	70.6281	9	70.2872	10.7615	TRUE	68.0472	74.8182	S6H092811489	-0.282977	0.113278	-0.146609	-0.193226	0.196293	0.0943178	0.253363	-0.03444
574	ENSMUSP00000037238	ENSMUSG00000038195	Rilp	11	75.5116	11	72.6801	10.5112	TRUE	69.7592	77.0038	gUNCHS031291	-0.00211857	-0.0451427	-0.135774	-0.0188197	0.0341333	0.237355	0.0712157	-0.140849
575	ENSMUSP00000037259	ENSMUSG00000040181	Fmo1	1	162.848	1	162.418	19.6067	TRUE	155.347	163.487	S2J016496731	0.199786	-0.0340841	0.227483	-0.131911	0.257307	0.094678	-0.623135	0.00987636
576	ENSMUSP00000037417	ENSMUSG00000036504	Phpt1	2	25.5743	2	22.7834	21.1799	TRUE	21.7499	26.3318	SFT020911336	0.160672	0.0615322	0.0896615	0.2243	0.139863	-0.752071	-0.034844	0.110887
577	ENSMUSP00000037441	ENSMUSG00000041341	Atg2b	12	105.651	12	102.667	8.15295	TRUE	84.4329	106.676	gUNC21771945	-0.108432	0.0216491	0.0496633	-0.0604909	-0.042606	-0.0880617	0.24843	-0.0201511
578	ENSMUSP00000037441	ENSMUSG00000041341	Atg2b	12	105.651	X	35.3287	7.92801	FALSE	17.9819	37.1113	DIV200035328	0.0977613	-0.131618	-0.132088	-0.0418506	0.0724943	0.143522	-0.100096	0.0918753
579	ENSMUSP00000037454	ENSMUSG00000042684	Npl	1	153.527	1	152.348	13.6672	TRUE	151.419	153.865	mUNC010317552	-0.427838	-0.463989	-0.411981	0.668559	-0.381029	0.453647	0.292738	0.269894
580	ENSMUSP00000037514	ENSMUSG00000040843	Tiprl	1	165.225	1	163.487	14.1297	TRUE	160.249	166.799	gUNC2087248	0.0325514	-0.0072167	0.0299114	-0.107107	0.0468419	-0.266825	0.241543	0.030302
581	ENSMUSP00000037609	ENSMUSG00000037905	Bri3bp	5	125.451	15	54.2979	9.09866	FALSE	51.847	65.8532	S2H152171917	0.0667059	0.170657	0.140076	-0.0147165	0.036267	-0.132208	-0.342336	0.0755551
582	ENSMUSP00000037614	ENSMUSG00000035443	Thyn1	9	27.0035	9	26.31	22.3739	TRUE	25.6295	27.3435	gUNC16035016	0.290821	0.325681	-0.346436	-0.343423	-0.159233	0.281729	-0.364793	0.315655
583	ENSMUSP00000037682	ENSMUSG00000022723	Crybg3	16	59.5233	16	58.7125	12.0696	TRUE	58.0262	61.6505	gUNC26910303	-0.229782	0.0692377	-0.135695	0.0737272	0.0572908	0.179769	0.0515045	-0.0660525
584	ENSMUSP00000037735	ENSMUSG00000026754	Golga1	2	39.0408	2	15.0625	9.12571	FALSE	3.6153	30.1488	mUNC2624191	-0.228215	0.0812781	-0.0121856	0.0357757	0.126477	-0.125174	0.0855449	0.0364992
585	ENSMUSP00000037819	ENSMUSG00000035441	Myo1d	11	80.6311	11	77.0038	13.1423	TRUE	72.6801	83.5091	S6J113080150	0.0108793	0.0820792	0.0581307	-0.388147	-0.0244576	0.0318456	0.178966	0.0507032
586	ENSMUSP00000037970	ENSMUSG00000034663	Bmp2k	5	97.0448	11	49.6254	8.74599	FALSE	39.5372	50.8382	gUNC19589852	0.00717096	-0.157853	0.0201464	-0.0728666	-0.0516606	0.210717	0.110235	-0.0658888
587	ENSMUSP00000038069	ENSMUSG00000073422	H2-Ke6	17	34.027	17	34.2246	11.4299	TRUE	31.542	37.3862	S2H171368983	-0.169219	-0.0636175	-0.0438319	0.0914506	0.159075	0.0202969	0.285915	-0.28007
588	ENSMUSP00000038130	ENSMUSG00000038781	Stap2	17	56.0013	17	55.3669	13.7654	TRUE	54.6563	62.2598	mUNC170133786	0.241306	-0.0118439	0.138137	0.235496	0.207947	-0.297413	-0.744123	0.230492
589	ENSMUSP00000038166	ENSMUSG00000034064	Poglut1	16	38.5377	16	36.5799	9.50988	TRUE	33.175	40.7875	UNC26651633	-0.0470824	-0.0498245	0.216175	-0.0268622	-0.065661	-0.0812999	0.137616	-0.083061
590	ENSMUSP00000038264	ENSMUSG00000061462	Obscn	11	59.0653	11	59.0206	8.42202	TRUE	58.1096	61.3164	SNJ112360822	0.0254285	-0.0726119	-0.0571204	0.17947	0.0391747	0.115503	-0.163016	-0.0668282
591	ENSMUSP00000038339	ENSMUSG00000037523	Mavs	2	131.241	2	124.56	10.0493	TRUE	124.228	139.616	B10020124559	0.0210032	0.0111275	-0.0159853	0.0663459	0.0386798	-0.000455566	-0.268909	0.148193
592	ENSMUSP00000038368	ENSMUSG00000025607	Copg2	6	30.8222	6	67.4429	10.0844	FALSE	65.2735	78.7596	gUNC11274880	0.026531	0.00626558	0.0581286	-0.20545	0.0918295	0.0123746	-0.073241	0.0835621
593	ENSMUSP00000038540	ENSMUSG00000032788	Pdxk	10	78.4509	10	77.0599	12.4585	TRUE	75.6558	84.596	S6J103082397	-0.0265475	0.0304624	0.0975484	0.11088	0.0915547	-0.241199	-0.00486721	-0.0578313
594	ENSMUSP00000038555	ENSMUSG00000040618	Pck2	14	55.5458	14	56.9587	13.9476	TRUE	49.0048	58.6053	S2J142278346	0.0562625	0.131945	0.212759	-0.421412	0.173705	0.181703	0.0861114	-0.421074
595	ENSMUSP00000038612	ENSMUSG00000039648	Kyat1	2	30.1955	2	29.6877	14.9548	TRUE	27.0142	32.9106	gUNC2810208	-0.192143	-0.197748	0.0327917	-0.245976	0.0323812	0.347056	0.275723	-0.0520832
596	ENSMUSP00000038763	ENSMUSG00000041650	Pcca	14	122.713	9	99.8911	17.9436	FALSE	98.924	101.407	UNC16977752	0.106392	0.0987015	0.144509	0.0957371	-0.413217	0.0831333	-0.246912	0.131657
597	ENSMUSP00000039011	ENSMUSG00000040350	Trim7	11	48.8392	11	48.6755	20.9415	TRUE	45.8709	50.1255	S2C111947021	0.703315	0.493136	0.64535	0.712301	-1.31697	-0.542075	-0.030196	-0.664857
598	ENSMUSP00000039046	ENSMUSG00000039007	Cpq	15	33.3388	15	32.5657	26.388	TRUE	31.8698	33.6547	SAC151302626	0.136581	-0.0583246	-0.647231	-0.00661474	0.0615415	-0.102369	0.240685	0.375731
599	ENSMUSP00000039072	ENSMUSG00000042686	Jph1	1	17.0312	1	22.0502	9.82436	TRUE	15.5581	32.8642	gUNC258775	-0.112539	0.0213053	-0.0947995	-0.0753421	-0.058637	0.464932	-0.0689033	-0.0760161
600	ENSMUSP00000039114	ENSMUSG00000061758	Akr1b10	6	34.3906	6	33.4684	27.1113	TRUE	32.7283	34.4653	gJAX00606563	0.172486	0.281175	0.34709	0.203943	0.00957123	-0.0672822	-0.0998202	-0.847163
601	ENSMUSP00000039172	ENSMUSG00000036854	Hspb6	7	30.5538	7	30.7562	14.624	TRUE	28.809	34.6038	JAX00634665	-0.69762	0.0482598	0.347896	0.163285	0.102563	0.0180449	-0.0649028	0.0824735
602	ENSMUSP00000039188	ENSMUSG00000040740	Slc25a34	4	141.621	4	141.465	27.6158	TRUE	140.996	141.964	gUNC8374038	0.864798	0.277382	-1.27855	0.397539	0.527945	0.0888935	0.428332	-1.30634
603	ENSMUSP00000039205	ENSMUSG00000040511	Pvr	7	19.9124	7	24.2866	16.3935	TRUE	19.1777	25.1848	gUNCHS019547	0.341738	0.287917	-0.154041	-0.119277	-0.00291298	-0.00380625	-0.115371	-0.234248
604	ENSMUSP00000039394	ENSMUSG00000037933	Bicd2	13	49.3643	13	54.7897	8.80023	TRUE	53.814	64.7878	gbackupUNC130294653	-0.0770437	-0.029688	-0.0853787	-0.0254738	-0.0228786	0.0484534	0.0933494	0.0986601
605	ENSMUSP00000039429	ENSMUSG00000033308	Dpyd	3	118.998	3	119.079	11.4654	TRUE	117.488	123.52	gJAX00112340	0.283878	0.252981	0.271732	-0.227664	0.5891	-0.869989	-0.265433	-0.0346053
606	ENSMUSP00000039484	ENSMUSG00000036188	Ankmy2	12	36.1772	12	35.1456	10.1014	TRUE	34.1976	40.3573	S3T121405823	-0.0051211	-0.0606493	-0.0353127	-0.0110995	-0.0849538	-0.10448	0.288571	0.0130454
607	ENSMUSP00000039507	ENSMUSG00000036278	Macrod1	19	7.12741	5	144.357	7.74972	FALSE	3.01714	150.81	gUNC10359295	-0.0916008	-0.0741674	0.0556542	0.143036	0.0604786	0.17836	-0.268003	-0.0037568
608	ENSMUSP00000039704	ENSMUSG00000038507	Parp12	6	39.1024	6	48.7367	9.39927	TRUE	46.9764	50.7001	gJAX00609189	0.114676	0.0506877	0.0978981	0.102301	0.0705492	0.00405191	-0.312164	-0.128
609	ENSMUSP00000039844	ENSMUSG00000025228	Actr1a	19	46.3863	19	48.1035	9.93208	TRUE	44.1822	48.4017	UNC30421895	0.110923	0.105237	-0.0057668	-0.0895316	-0.153974	0.0591611	0.0634861	-0.0895339
610	ENSMUSP00000040126	ENSMUSG00000042099	Kank3	17	33.8167	17	34.1607	8.93937	TRUE	25.4895	34.536	gUNC27802572	0.00983799	0.0239977	0.0448146	0.0902277	0.0586868	-0.286702	0.0861698	-0.0270322
611	ENSMUSP00000040222	ENSMUSG00000039682	Lap3	5	45.503	5	44.2657	15.066	TRUE	43.0526	49.6196	mUNC050096588	-0.0368917	-0.271109	-0.339367	-0.0400883	0.18403	0.408796	0.224436	-0.129806
612	ENSMUSP00000040244	ENSMUSG00000029762	Akr1b8	6	34.3613	6	33.4684	25.4479	TRUE	32.7283	34.4653	gJAX00606563	0.225551	0.251899	0.29919	0.110194	-0.0176961	0.011926	-0.139686	-0.741377
613	ENSMUSP00000040367	ENSMUSG00000038260	Trpm4	7	45.3182	7	44.9011	13.7763	TRUE	41.1214	47.1184	S1L071796043	0.249872	-1.08267	0.117686	-0.322394	0.214167	0.107876	0.336122	0.379338
614	ENSMUSP00000040405	ENSMUSG00000042116	Vwa1	4	155.771	4	156.164	10.493	TRUE	155.423	156.164	gUNC8538182	-0.16151	0.0754152	0.0768213	0.0167212	-0.0504074	-0.473049	0.445285	0.0707244
615	ENSMUSP00000040429	ENSMUSG00000042613	Pbxip1	3	89.4438	3	93.1555	26.0074	TRUE	87.7533	93.5324	SAC033726218	-0.391228	-0.286663	-0.466489	0.87997	-0.383245	-0.412691	0.0764065	0.983939
616	ENSMUSP00000040431	ENSMUSG00000039615	Stub1	17	25.832	13	75.2459	8.65191	FALSE	72.1265	81.2446	gUNC22875861	0.111263	-0.117148	-0.0183996	0.118531	-0.0976255	-0.0336223	0.0713444	-0.0343425
617	ENSMUSP00000040580	ENSMUSG00000035473	Galm	17	80.1563	17	79.7663	10.4436	TRUE	72.0528	83.7591	B10170079766	-0.424593	0.0747966	-0.209225	0.0461461	0.19108	-0.0578567	-0.0497028	0.429354
618	ENSMUSP00000040756	ENSMUSG00000033793	Atp6v1h	1	5.11627	1	7.69805	11.83	TRUE	3.0946	10.3256	gJAX00000353	0.056738	-0.163389	0.10031	-0.108703	0.0821999	-0.0375718	0.0242188	0.0461974
619	ENSMUSP00000040840	ENSMUSG00000033096	Apmap	2	150.596	2	149.113	13.3894	TRUE	148.138	152.7	SSR025964530	-0.0674528	-0.108994	-0.00016322	0.314836	-0.0856575	0.0893183	-0.00122371	-0.140663
620	ENSMUSP00000040840	ENSMUSG00000033096	Apmap	2	150.596	14	81.4386	8.80346	FALSE	79.0339	83.1111	gUNC24338901	-0.0861175	0.0574622	0.203052	-0.0191696	0.080996	-0.0532654	-0.14231	-0.0406475
621	ENSMUSP00000040877	ENSMUSG00000036446	Lum	10	97.5689	19	32.2023	8.37768	FALSE	31.1491	32.832	SAJ191288090	-0.0358847	0.00382733	-0.211839	0.0151079	0.125739	0.0573276	-0.052701	0.0984223
622	ENSMUSP00000040935	ENSMUSG00000042505	Sdhaf3	6	6.99949	6	6.21278	17.2159	TRUE	4.0275	8.65405	SFR060248511	-0.245476	-0.21363	-0.233592	-0.243527	-0.198037	0.518114	0.242427	0.373721
623	ENSMUSP00000040946	ENSMUSG00000040351	Ankib1	5	3.74646	5	9.3852	27.6912	TRUE	3.01714	13.7315	SAJ050375407	0.3238	0.0619674	0.231101	-0.902676	0.355091	0.0484333	-0.357277	0.239561
624	ENSMUSP00000040956	ENSMUSG00000038936	Sccpdh	1	179.678	1	179.038	21.9913	TRUE	178.275	180.442	gUNC2291918	0.596946	-0.12101	-0.262429	-0.111538	-0.0795069	-0.424201	-0.210845	0.612584
625	ENSMUSP00000041104	ENSMUSG00000036932	Aifm1	X	48.4943	X	49.6448	12.8606	TRUE	48.3718	50.7246	gUNC30810621	0.00599473	-0.0529363	0.124712	0.144215	0.157931	-0.224665	-0.169458	0.0142051
626	ENSMUSP00000041184	ENSMUSG00000032869	Psmf1	2	151.73	2	150.861	15.1735	TRUE	149.939	153.753	S3T026034431	-0.038727	-0.0842579	-0.198656	-0.489605	-0.164915	0.253814	-0.26671	0.989057
627	ENSMUSP00000041204	ENSMUSG00000040584	Abcb1a	5	8.70433	5	4.31253	19.7222	TRUE	3.01714	16.6085	mUNC050443053	0.297507	0.135054	0.235793	-0.506045	0.223187	-0.712189	-0.00407527	0.330769
628	ENSMUSP00000041260	ENSMUSG00000035561	Aldh1b1	4	45.8018	4	44.5201	23.6972	TRUE	44.2217	45.7682	gJAX00549476	0.267319	0.606516	0.63208	0.589081	0.593338	-1.42746	-1.38995	0.129084
629	ENSMUSP00000041294	ENSMUSG00000060429	Sntb1	15	55.7717	15	55.6639	17.5791	TRUE	54.781	59.8674	gUNC25638435	0.132966	-0.314839	-0.408979	-0.244043	0.0658217	0.624804	0.57481	-0.430542
630	ENSMUSP00000041328	ENSMUSG00000034471	Caskin2	11	115.806	11	114.788	7.95145	TRUE	113.041	117.383	gUNC20451607	0.0666186	0.103657	-0.093369	-0.0603735	0.00172268	0.0375147	0.1199	-0.17567
631	ENSMUSP00000041395	ENSMUSG00000037826	Ppm1k	6	57.521	1	65.298	8.15412	FALSE	58.8974	71.1654	gUNCHS001070	0.127888	0.0450245	-0.126215	0.476535	0.0847697	-0.485562	-0.245129	0.122689
632	ENSMUSP00000041453	ENSMUSG00000037242	Clic4	4	135.243	4	134.862	16.5835	TRUE	134.139	135.575	gUNC8275085	-0.155014	0.0806441	0.282155	0.106131	-0.201096	-0.0444915	0.0667305	-0.13506
633	ENSMUSP00000041503	ENSMUSG00000035199	Arl6ip5	6	97.222	6	93.5207	11.1352	TRUE	92.58	99.4416	SSH063740829	0.0131864	-0.0542601	-0.112642	-0.019079	-0.0679199	0.0707561	0.316432	-0.146474
634	ENSMUSP00000041539	ENSMUSG00000038204	Asb10	5	24.5368	5	24.4229	17.4038	TRUE	23.3941	27.3831	gUNC8812264	0.0701401	0.0824624	-0.205012	-0.0937367	0.241574	-0.629515	0.418761	0.115327
635	ENSMUSP00000041650	ENSMUSG00000042705	Commd10	18	47.0234	1	125.892	8.88011	FALSE	109.512	130.878	SFT015035681	0.130062	0.0195844	0.10707	0.0227273	0.0211334	-0.0574537	-0.109672	-0.133452
636	ENSMUSP00000041701	ENSMUSG00000024251	Thada	17	84.3281	17	83.7831	10.2053	TRUE	83.2306	85.066	gUNC28489371	-0.161028	-0.119268	-0.0257795	-0.0194086	-0.0508823	-0.191159	0.551659	0.0158665
637	ENSMUSP00000041751	ENSMUSG00000034867	Ankrd27	7	35.6127	7	34.7982	9.44308	TRUE	28.1746	35.6237	gUNC12605417	0.255218	-0.121595	-0.149082	0.0165919	0.0929285	-0.0460148	0.0186452	-0.0666922
638	ENSMUSP00000041820	ENSMUSG00000040018	Cox15	19	43.7431	19	58.3545	9.3757	FALSE	57.5348	60.1163	gUNCHS048085	-0.112314	0.142348	0.162333	0.149679	0.144791	-0.0253687	-0.527362	0.0658943
639	ENSMUSP00000041826	ENSMUSG00000041729	Coro2b	9	62.4783	9	67.0406	9.84685	TRUE	60.6333	74.8182	mJAX00172357	-0.174378	-0.108555	0.0883898	-0.155293	-0.0908556	0.137844	0.102145	0.200702
640	ENSMUSP00000041828	ENSMUSG00000029093	Sorcs2	5	36.2077	5	37.1871	18.5911	TRUE	35.4986	38.7302	SAC051487485	-0.694562	0.817688	0.571922	-1.13698	0.477611	0.0181701	-0.613398	0.559546
641	ENSMUSP00000041851	ENSMUSG00000026709	Dars2	1	161.056	1	161.586	11.5939	TRUE	158.718	163.083	gUNCHS003024	-0.023944	-0.12438	0.285794	-0.0202645	0.0648625	-0.09694	-0.13598	0.0508525
642	ENSMUSP00000042009	ENSMUSG00000042215	Bag2	1	33.7516	1	27.569	11.1026	TRUE	24.0048	30.7748	gUNC339202	0.10549	0.0684833	-0.00799674	-0.15179	0.046147	0.23409	-0.272524	-0.0219004
643	ENSMUSP00000042070	ENSMUSG00000036104	Rab3gap1	1	127.906	1	147.7	8.40129	FALSE	136.303	151.861	gJAX00270549	0.0448913	0.0464619	-0.0320351	-0.0595246	-0.0236749	0.0762705	-0.0742087	0.0218196
644	ENSMUSP00000042150	ENSMUSG00000038387	Rras	7	45.0198	7	40.4322	8.54314	TRUE	37.7776	45.5716	SBJ071617286	-0.00107253	0.089774	0.0256268	-0.00411698	0.0582883	-0.0982879	-0.145688	0.0754767
645	ENSMUSP00000042153	ENSMUSG00000053841	Txlna	4	129.634	4	133.715	10.9222	TRUE	130.678	134.598	gUNCHS012931	-0.0465072	0.0288451	-0.0561204	-0.0962709	0.00307176	0.0373694	0.150574	-0.0209614
646	ENSMUSP00000042187	ENSMUSG00000037049	Smpd1	7	105.556	14	104.308	8.7534	FALSE	101.633	109.962	S3J144172302	-0.0772384	0.122304	0.00851001	0.0553189	0.098965	0.113409	-0.000507992	-0.32076
647	ENSMUSP00000042207	ENSMUSG00000036698	Ago2	15	73.1403	9	107.977	10.0017	FALSE	107.225	110.211	gUNC17090740	0.0754221	-0.0890239	-0.0677546	0.228782	-0.0609638	-0.0427732	-0.0173351	-0.0263531
648	ENSMUSP00000042215	ENSMUSG00000037685	Atp8a1	5	67.7328	5	67.1033	17.0911	TRUE	66.5664	71.6241	SNT052684133	0.0237361	0.108262	0.146233	0.290596	0.101248	-0.60207	-0.179631	0.111625
649	ENSMUSP00000042232	ENSMUSG00000042770	Hebp1	6	135.168	4	152.399	8.39354	FALSE	131.602	154.075	gUNC8478387	-1.48741	-1.24408	0.442103	-0.131178	0.559539	0.864427	0.350634	0.645962
650	ENSMUSP00000042232	ENSMUSG00000042770	Hebp1	6	135.168	6	136.083	35.847	TRUE	135.528	136.396	S6Y065443316	0.264616	-2.5423	0.311718	0.299012	-0.0121127	1.35411	0.269321	0.0556344
651	ENSMUSP00000042271	ENSMUSG00000020859	Spag9	11	94.0611	11	95.2405	12.529	TRUE	89.9277	96.1791	S6J113809621	0.0332131	0.0691112	-0.109621	-0.100106	0.067411	0.0614641	-0.0906711	0.0691992
652	ENSMUSP00000042285	ENSMUSG00000037669	Ldah	12	8.24693	12	9.2996	14.1935	TRUE	3.56917	10.3911	gUNC20602818	0.15947	0.0451125	0.0547031	0.00953776	0.0337574	-0.0620266	0.11995	-0.360505
653	ENSMUSP00000042351	ENSMUSG00000036138	Acaa1a	9	119.345	9	121.849	13.718	TRUE	117.384	123.562	gJAX00176453	-0.245051	0.106087	0.286924	0.20741	0.0860443	0.21417	-0.185264	-0.470321
654	ENSMUSP00000042416	ENSMUSG00000036975	Tmem177	1	119.911	1	121.249	8.94078	TRUE	115.864	127.351	gUNC1547605	0.00529804	0.0138381	-0.00500292	0.0487957	-0.248439	0.161814	0.0192536	0.00444202
655	ENSMUSP00000042416	ENSMUSG00000036975	Tmem177	1	119.911	12	55.4564	7.33193	FALSE	53.5384	60.7571	gUNC21151474	0.092816	-0.0333716	0.0675692	-0.0933586	0.150914	0.0520262	-0.16636	-0.0702358
656	ENSMUSP00000042746	ENSMUSG00000038736	Nudcd1	15	44.4007	15	45.3499	15.8	TRUE	44.8347	49.8126	mUNC25490884	0.122578	0.167636	-0.0347076	-0.00106593	-0.587138	0.119408	0.104049	0.109242
657	ENSMUSP00000042882	ENSMUSG00000038046	Mrm3	11	76.2472	11	77.0038	16.6872	TRUE	76.1698	77.1749	S6J113080150	0.0946582	-0.161582	-0.000788662	-0.215418	-0.45838	-0.439552	1.28564	-0.104573
658	ENSMUSP00000043041	ENSMUSG00000040532	Abhd11	5	135.011	5	134.492	10.8102	TRUE	131.541	135.597	gUNC10229495	0.122853	-0.0045699	0.105763	0.114011	0.0719963	0.10143	-0.130617	-0.380867
659	ENSMUSP00000043115	ENSMUSG00000035181	Heatr5a	12	51.9236	12	50.5675	11.5347	TRUE	42.6805	54.5556	gUNC21089226	0.18266	0.0213406	-0.22088	0.165094	-0.0913611	0.0181105	-0.267807	0.192842
660	ENSMUSP00000043220	ENSMUSG00000036103	Colec12	18	9.79282	18	4.95791	11.8507	TRUE	3.23576	10.2506	S3N180198316	0.00180187	-0.305431	0.342449	-0.229933	-0.204474	0.233624	0.152213	0.0097509
661	ENSMUSP00000043355	ENSMUSG00000019763	Rmnd1	10	4.41715	10	7.06974	13.8065	TRUE	3.79408	9.21063	gJAX00281302	-0.216427	-0.141584	-0.0399576	-0.239173	-0.239784	0.869481	0.364013	-0.356568
662	ENSMUSP00000043370	ENSMUSG00000071253	Slc25a16	10	62.9336	7	39.6689	8.55669	FALSE	37.7776	40.4322	gICR5847	-0.100261	0.0152046	-0.00775679	0.288612	0.333914	0.00413504	-0.700183	0.166335
663	ENSMUSP00000043370	ENSMUSG00000071253	Slc25a16	10	62.9336	10	64.5646	10.7469	TRUE	60.9014	64.6208	UNC18106657	0.128056	0.352574	0.211811	0.120077	0.164425	-0.0727237	-0.578633	-0.325586
664	ENSMUSP00000043424	ENSMUSG00000090150	Acad11	9	104.096	9	100.944	8.14153	TRUE	99.6305	107.977	gUNC16992494	0.132075	-0.0278056	0.175489	0.124146	0.0666908	-0.363135	-0.237865	0.130406
665	ENSMUSP00000043439	ENSMUSG00000040263	Klhdc4	8	121.813	8	122.366	23.3069	TRUE	120.537	123.264	gUNC15661092	0.475019	-0.163956	-0.712487	-0.462129	0.0393309	0.494978	0.0960415	0.233203
666	ENSMUSP00000043442	ENSMUSG00000026339	Ccdc93	1	121.469	1	126.55	15.3161	TRUE	119.682	127.92	SBR015062003	0.175646	-0.0601735	0.139643	0.154573	-0.0427079	-0.0905484	-0.0949671	-0.181465
667	ENSMUSP00000043519	ENSMUSG00000039356	Exosc2	2	31.676	9	123.035	10.0672	FALSE	118.877	123.562	mUNC090256977	0.233355	0.0157712	0.0898621	0.0845106	0.109941	0.00813756	-0.594146	0.0525686
668	ENSMUSP00000043580	ENSMUSG00000039740	Alg2	4	47.4697	4	47.0786	13.7019	TRUE	46.5468	47.9124	gUNC7186049	0.199526	0.145923	-0.0953991	0.206817	0.280644	-0.360633	0.00272932	-0.379607
669	ENSMUSP00000043730	ENSMUSG00000033554	Dph5	3	115.911	3	118.467	9.9786	TRUE	111.776	123.52	B10030118466	0.231375	-0.106277	-0.092662	0.359607	0.147659	-0.303524	-0.240552	0.0043742
670	ENSMUSP00000043821	ENSMUSG00000028737	Aldh4a1	4	139.636	4	139.687	18.1537	TRUE	139.516	140.996	B10040139686	0.141823	0.18476	0.353573	0.310469	0.247336	-0.322434	-0.482849	-0.432678
671	ENSMUSP00000043926	ENSMUSG00000115338	Pnp	14	50.9422	14	51.4004	10.2817	TRUE	50.4039	53.8219	mUNC140923270	-0.0408664	0.659087	-0.00105314	-0.292454	0.043619	-0.213197	-0.0404234	-0.114711
672	ENSMUSP00000043953	ENSMUSG00000041949	Tango6	8	106.767	8	107.251	15.6764	TRUE	102.624	108.725	gJAX00165953	-0.330105	0.156572	-0.283106	0.19743	-0.300527	0.458124	0.0301008	0.071512
673	ENSMUSP00000044004	ENSMUSG00000040249	Lrp1	10	127.58	5	131.204	8.03713	FALSE	127.78	133.156	gJAX00597557	-0.0260559	0.00744684	0.0257815	0.100439	0.0882546	-0.0441307	-0.0764765	-0.0752583
674	ENSMUSP00000044078	ENSMUSG00000036833	Pnpla7	2	25.015	2	25.6309	8.54643	TRUE	23.4418	26.3318	gUNCHS004244	-0.184935	0.0483548	-0.0497591	-0.041168	-0.103227	0.238936	0.0482845	0.043514
675	ENSMUSP00000044292	ENSMUSG00000035142	Nubpl	12	52.2052	10	35.0981	8.95296	FALSE	30.706	40.3067	mUNC17738774	0.220292	0.0734669	0.0188578	0.0898566	0.0296263	0.109901	-0.474364	-0.067636
676	ENSMUSP00000044292	ENSMUSG00000035142	Nubpl	12	52.2052	12	51.8491	15.7957	TRUE	43.3397	53.5384	gJAX00036087	0.163908	-0.046303	0.101629	0.114206	-0.000221554	0.191765	-0.451601	-0.073383
677	ENSMUSP00000044342	ENSMUSG00000042363	Lgalsl	11	20.8273	11	22.6073	8.39912	TRUE	20.3144	28.8999	B10110022607	0.252643	-0.106728	0.00631966	0.111202	-0.111004	0.0462608	-0.135105	-0.0635897
678	ENSMUSP00000044405	ENSMUSG00000040170	Fmo2	1	162.887	1	161.586	9.83017	TRUE	158.718	164.111	gUNCHS003024	0.0376336	0.099261	0.00277073	-0.00527956	0.0602556	-0.101505	-0.561994	0.468858
679	ENSMUSP00000044420	ENSMUSG00000032803	Cdv3	9	103.359	9	104.42	15.1215	TRUE	102.719	105.872	gUNC17041379	-0.223351	0.017941	-0.0989979	-0.19167	0.290757	-0.232535	0.495057	-0.0572011
680	ENSMUSP00000044430	ENSMUSG00000034105	Tldc1	8	119.769	8	119.842	16.4983	TRUE	117.717	120.323	gUNC15624911	0.315587	0.15428	0.257428	0.227039	0.230767	-0.318113	-0.257806	-0.609182
681	ENSMUSP00000044502	ENSMUSG00000040659	Efhd2	4	141.867	4	142.508	14.7643	TRUE	139.516	143.342	S2R045700327	0.385155	0.220827	-0.196413	-0.1571	0.185033	-0.290637	-0.253423	0.106557
682	ENSMUSP00000044543	ENSMUSG00000036368	Rmdn2	17	79.6525	17	79.335	19.6725	TRUE	78.8247	79.9254	gJAX00078576	0.0985275	0.260126	0.237411	0.196846	0.232681	-0.814333	-0.184477	-0.0267806
683	ENSMUSP00000044556	ENSMUSG00000034371	Tkfc	19	10.5982	19	10.4003	33.0265	TRUE	9.57345	11.1037	gUNC29882074	0.340099	-0.23396	-0.163316	0.328611	-0.20415	0.795715	-0.232603	-0.630395
684	ENSMUSP00000044608	ENSMUSG00000038173	Enpp6	8	47.0418	8	47.8025	9.77544	TRUE	46.9002	57.368	mbackupUNC081473870	0.307609	0.366781	0.21497	0.180585	-0.117993	-0.575346	-0.152343	-0.224263
685	ENSMUSP00000044639	ENSMUSG00000025733	Rhot2	17	25.8417	17	25.1556	9.61191	TRUE	15.3583	26.7492	B10170025155	0.0317816	-0.03613	0.0830823	0.158968	0.070974	-0.216155	-0.0482142	-0.0443072
686	ENSMUSP00000044665	ENSMUSG00000037942	Crp	1	172.766	1	172.686	10.3714	TRUE	170.442	172.956	mUNC2211957	-0.37716	0.325559	-0.309833	-0.254801	-0.40649	0.109546	0.528014	0.385166
687	ENSMUSP00000044693	ENSMUSG00000033377	Palmd	3	116.944	3	117.488	19.0346	TRUE	115.839	120.667	gbackupUNC030187275	-0.496572	0.251813	0.180883	-0.41319	0.113455	0.374987	0.504219	-0.515595
688	ENSMUSP00000044936	ENSMUSG00000039891	Txlnb	10	17.8209	10	14.268	8.05215	TRUE	12.0071	23.1126	JAX00015138	0.057695	0.0023268	-0.137141	0.0603191	0.0819652	0.0486611	-0.217809	0.103982
689	ENSMUSP00000044937	ENSMUSG00000018995	Nars2	7	97.0081	7	97.2609	19.8073	TRUE	96.4539	100.029	gUNC13439071	0.0999821	0.138804	0.0177408	0.0830933	0.379226	-0.916654	0.467831	-0.270024
690	ENSMUSP00000045016	ENSMUSG00000034893	Cog3	14	75.7284	14	86.566	8.33554	FALSE	79.31	94.4909	gUNC24405864	0.0140316	0.0887471	-0.108284	0.0771176	-0.005704	0.0380479	0.00431363	-0.10827
691	ENSMUSP00000045024	ENSMUSG00000034334	Fam151b	13	92.4668	13	91.7469	9.5878	TRUE	90.3438	92.6991	gJAX00047614	0.551565	0.0911831	0.0650997	0.0483868	-0.195412	-0.3188	-0.0567285	-0.185294
692	ENSMUSP00000045141	ENSMUSG00000039725	Trp53rka	2	165.492	12	100.937	13.3625	FALSE	99.0203	102.168	gUNC21752849	-0.19198	-0.186335	-0.104588	-0.281702	-0.232766	0.379491	0.348936	0.268944
693	ENSMUSP00000045214	ENSMUSG00000037949	Ano10	9	122.235	9	122.633	17.1538	TRUE	118.186	123.035	S3C094905310	0.244647	-0.0454606	0.0048962	-0.0878121	-0.119169	-0.665542	0.524574	0.143866
694	ENSMUSP00000045222	ENSMUSG00000035239	Neu3	7	99.8199	7	105.438	14.0316	TRUE	92.3074	107.175	mUNC13548497	0.218707	0.31113	0.397401	0.149575	0.305907	-0.30946	-1.26229	0.189027
695	ENSMUSP00000045269	ENSMUSG00000035069	Oma1	4	103.343	4	108.419	9.96302	TRUE	104.462	115.058	gUNC7947729	0.102502	0.0990947	0.180042	-0.0240362	0.139509	-0.236972	-0.0957072	-0.164432
696	ENSMUSP00000045283	ENSMUSG00000040658	Dnph1	17	46.4982	17	46.4675	17.5874	TRUE	45.9328	47.203	gUNC27930959	0.201072	0.552912	-3.66114	0.951016	0.311361	0.199112	0.557135	0.888533
697	ENSMUSP00000045559	ENSMUSG00000037416	Dmxl1	18	49.8991	8	50.0585	7.9181	FALSE	44.0025	129.065	gUNC14709308	0.0498606	-0.0363301	-0.00495269	-0.0012925	0.124619	-0.0662688	0.0243873	-0.0900232
698	ENSMUSP00000045559	ENSMUSG00000037416	Dmxl1	18	49.8991	18	49.9329	11.1991	TRUE	48.4351	53.164	gUNCHS046243	-0.10793	0.0496319	-0.0899781	0.0532996	-0.106176	0.10532	-0.00189257	0.0977256
699	ENSMUSP00000045603	ENSMUSG00000033278	Ptprm	17	67.0107	17	66.6935	8.11055	TRUE	65.2705	68.487	SBH172667741	0.0700316	-0.233482	0.185561	0.0976938	0.0350755	-0.128906	0.0509803	-0.0769541
700	ENSMUSP00000045606	ENSMUSG00000041426	Hibch	1	52.883	1	52.4708	21.7893	TRUE	51.5304	58.1849	mUNC671488	0.0251843	0.0164664	0.0186268	0.0410875	-0.0953763	-0.625478	0.259709	0.35978
701	ENSMUSP00000045683	ENSMUSG00000041035	Gm17018	19	45.5702	8	80.8697	8.3329	FALSE	74.2861	82.5426	backupUNC080507138	0.0965321	-0.232633	0.0984014	0.0708043	0.033715	-0.0657601	0.0983797	-0.0994393
702	ENSMUSP00000045693	ENSMUSG00000020173	Cobl	11	12.3508	11	12.2786	8.33445	TRUE	10.956	16.7761	gUNC19096529	0.403115	0.03352	-0.111245	-0.728485	0.279452	-0.186856	0.116495	0.194005
703	ENSMUSP00000045808	ENSMUSG00000041828	Abca8a	11	110.061	11	110.554	9.66577	TRUE	109.267	112.188	gUNC20377562	-1.32038	-0.915794	-0.953943	-2.52546	-0.250415	2.08436	1.58935	2.29228
704	ENSMUSP00000045816	ENSMUSG00000036181	Hist1h1c	13	23.7396	13	32.8573	8.15365	TRUE	3.56154	35.898	S2R131314290	-0.115559	0.117127	-0.123826	0.608007	0.225869	-0.0861165	-0.380649	-0.244853
705	ENSMUSP00000045864	ENSMUSG00000027698	Nceh1	3	27.2338	3	26.9401	15.0514	TRUE	25.4907	28.1636	gUNC4911150	0.438688	-0.107734	-0.239556	-0.172996	-0.106032	0.354289	-0.152173	-0.0144865
706	ENSMUSP00000046046	ENSMUSG00000038563	Efl1	7	82.7132	7	84.0287	10.3365	TRUE	82.2706	90.3291	SFT073361149	-0.0195215	0.132041	-0.129851	-0.00672798	-0.064212	0.0891343	0.100202	-0.101064
707	ENSMUSP00000046131	ENSMUSG00000039899	Fgl2	5	21.3755	5	24.4229	14.5772	TRUE	21.3889	27.3831	gUNC8812264	0.308313	0.134103	0.187444	0.0229604	0.0438457	-0.84678	-0.00962971	0.159744
708	ENSMUSP00000046168	ENSMUSG00000038286	Bphl	13	34.0558	13	34.5749	15.7615	TRUE	30.7906	37.3613	gUNCHS035527	0.0182745	0.0332489	0.0725773	0.0803444	0.0952793	-0.544449	-0.071818	0.316543
709	ENSMUSP00000046297	ENSMUSG00000039496	Cdnf	2	3.5197	2	4.25015	10.6741	TRUE	3.6153	5.26533	B10020004250	0.0288875	-0.0376967	0.25974	0.071216	0.0605335	0.351468	-0.525442	-0.208707
710	ENSMUSP00000046371	ENSMUSG00000033917	Gde1	7	118.697	7	119.091	11.2865	TRUE	110.493	122.741	JAX00653136	-0.296197	0.0830251	0.360633	0.106778	-0.183908	0.10957	-0.0981077	-0.0817924
711	ENSMUSP00000046453	ENSMUSG00000056228	Cars2	8	11.5324	8	12.2749	9.4409	TRUE	9.27417	21.5021	gUNCHS022191	0.136421	0.12462	-0.102698	0.0073654	-0.070303	-0.135901	-0.0547599	0.095256
712	ENSMUSP00000046524	ENSMUSG00000039316	Rftn1	17	50.0915	17	50.2943	12.8442	TRUE	49.4899	52.5304	gbackupUNC170124468	-0.0838629	-0.297334	0.240625	0.159824	-0.00759458	0.287011	-0.218631	-0.080038
713	ENSMUSP00000046538	ENSMUSG00000039050	Osbpl2	2	180.141	2	180.567	11.2382	TRUE	180.466	181.024	S2J027222691	-0.0123361	-0.132033	0.0514483	0.0965168	-0.0840912	0.137403	0.00212007	-0.0590277
714	ENSMUSP00000046601	ENSMUSG00000004347	Pde1c	6	56.3195	6	59.3496	8.33524	TRUE	55.5057	65.0061	gUNCHS017489	-0.0819857	-0.0475415	0.0975989	-0.0967249	0.00470392	0.905867	-0.662061	-0.119856
715	ENSMUSP00000046604	ENSMUSG00000001229	Dpp9	17	56.2028	2	177.075	8.52135	FALSE	170.164	179.281	gUNCJPD001101	0.0811066	-0.037771	-0.0578872	0.0633195	0.033012	0.0639488	0.00278353	-0.148512
716	ENSMUSP00000046639	ENSMUSG00000033624	Pdpr	8	111.116	4	10.5956	8.50542	FALSE	9.73615	14.0723	gUNC6724691	0.0542702	0.05007	0.278508	-0.0303002	-0.117133	0.111509	-0.14494	-0.201983
717	ENSMUSP00000046788	ENSMUSG00000037234	Hook3	8	26.0703	8	31.7998	8.59025	TRUE	22.1346	35.6168	gUNCHS022563	0.0339871	-0.0497189	0.0269578	-0.0347628	0.0591153	0.0795851	-0.0273404	-0.0878233
718	ENSMUSP00000046943	ENSMUSG00000034139	Serpini2	3	75.2562	13	31.1251	10.2605	FALSE	10.5943	31.2779	gUNC22359905	0.0823851	0.365171	0.125833	-0.0724244	0.0153543	-0.648582	-0.0280283	0.160291
719	ENSMUSP00000047029	ENSMUSG00000037031	Tspan15	10	62.2083	10	64.3232	10.3178	TRUE	60.1655	64.6208	UNC18103943	-0.00131341	0.205294	0.236165	-0.0536627	0.00246046	0.367877	-0.396612	-0.360208
720	ENSMUSP00000047054	ENSMUSG00000035765	Dym	18	75.1529	18	75.1172	11.2194	TRUE	74.6998	79.5554	S3C183004689	0.0946632	0.0245576	-0.0218357	0.146484	0.12273	-0.454093	0.118518	-0.0310239
721	ENSMUSP00000047119	ENSMUSG00000042354	Gnl3	14	31.0158	8	114.748	8.20679	FALSE	111.196	114.949	mUNC15546530	-0.0425779	-0.0375487	0.00303473	0.0615699	0.0479341	-0.0605528	5.21825e-05	0.0280884
722	ENSMUSP00000047218	ENSMUSG00000035637	Grhpr	4	44.9861	4	44.3596	32.1383	TRUE	44.2217	45.419	gUNC7148109	0.14571	0.353989	0.403092	0.348375	0.371903	-0.730998	-0.75186	-0.140211
723	ENSMUSP00000047235	ENSMUSG00000038005	Hpf1	8	60.8995	4	136.665	7.92462	FALSE	134.139	138.116	gUNC8302213	-0.00281871	0.259422	-0.0949814	-0.28011	0.02611	0.193697	0.0166123	-0.117931
724	ENSMUSP00000047475	ENSMUSG00000042726	Trafd1	5	121.379	5	121.119	9.05867	TRUE	119.999	122.171	gJAX00135037	-0.0407901	0.137441	-0.183379	0.152394	0.109279	-0.16772	0.0584998	-0.065725
725	ENSMUSP00000047551	ENSMUSG00000038776	Ephx1	1	180.999	1	180.57	10.0998	TRUE	180.075	183.092	gUNC2310743	0.00615175	0.0424307	0.0560071	0.109665	-0.302182	0.131385	0.0405959	-0.0840547
726	ENSMUSP00000047778	ENSMUSG00000034875	Nudt19	7	35.5517	7	35.6237	22.8005	TRUE	35.2777	35.9932	ST2071424946	0.525251	0.253233	0.364774	-0.314323	-1.03308	-0.125204	0.0732233	0.256122
727	ENSMUSP00000047792	ENSMUSG00000057738	Sptan1	2	29.9985	2	28.1668	16.9167	TRUE	26.5909	29.6877	gUNC2792471	0.788705	0.0257495	0.186347	0.221918	0.13478	-1.06095	-0.343574	0.0470246
728	ENSMUSP00000047845	ENSMUSG00000042462	Dctpp1	7	127.259	7	128.742	21.8734	TRUE	126.715	129.558	UNC13825909	0.310201	-0.174452	-0.184707	-0.174353	-0.272268	-0.262077	-0.0364316	0.794088
729	ENSMUSP00000047845	ENSMUSG00000042462	Dctpp1	7	127.259	12	4.17684	8.74423	FALSE	3.56917	13.6306	gbackupUNC120343260	-0.137167	0.611919	-0.333607	-0.134085	0.0866009	-0.129027	-0.0367453	0.0721119
730	ENSMUSP00000047855	ENSMUSG00000033429	Mcee	7	64.4024	7	62.8952	15.3541	TRUE	56.7976	67.0427	gUNCHS020098	0.264028	0.183081	-0.118047	-0.132992	0.128362	0.00189954	0.0544792	-0.380812
731	ENSMUSP00000047898	ENSMUSG00000015023	Ddx19a	8	110.986	8	112.978	10.0308	TRUE	109.159	113.616	gUNC15518743	-0.146954	-0.0975813	-0.0514998	-0.0106008	-0.20614	0.317871	-0.00194198	0.196847
732	ENSMUSP00000047904	ENSMUSG00000039163	Cmc1	9	118.107	9	118.186	11.3353	TRUE	116.245	119.101	SAC094727434	0.160402	-0.193748	0.265717	-0.116718	-0.274314	-0.0925224	0.166068	0.0851148
733	ENSMUSP00000047917	ENSMUSG00000038838	Vars2	17	35.6616	17	35.7224	10.2238	TRUE	32.8058	40.5166	gUNC27822205	0.0992459	0.132034	-0.0667482	-0.182738	-0.0808341	0.184481	0.156726	-0.242166
734	ENSMUSP00000047923	ENSMUSG00000034807	Colgalt1	8	71.618	8	69.8045	13.9422	TRUE	68.3435	75.3472	S3C082792181	-0.14211	-0.225148	0.0663862	-0.219015	0.134181	0.325727	0.0168033	0.0431746
735	ENSMUSP00000047960	ENSMUSG00000038717	Atp5l	9	44.9166	11	95.8879	10.5657	FALSE	94.8911	96.6458	gUNC20186699	-0.40224	-0.011024	0.0665857	0.0608726	0.0308778	0.0970369	0.0905624	0.0673288
736	ENSMUSP00000048001	ENSMUSG00000041733	Coq5	5	115.288	6	54.0573	8.08313	FALSE	51.6738	65.2735	backupUNC060481335	0.119014	0.228711	-0.112434	0.119079	-0.186205	-0.0646489	-0.228638	0.125121
737	ENSMUSP00000048036	ENSMUSG00000035198	Tubg1	11	101.123	9	123.562	8.28358	FALSE	121.849	124.292	SSH094942479	-0.0776797	-0.0488036	0.11613	-0.181239	-0.125256	0.249581	-0.0376994	0.104967
738	ENSMUSP00000048042	ENSMUSG00000037151	Lrrc20	10	61.5293	10	64.3232	22.8093	TRUE	61.3504	64.4067	UNC18103943	0.105056	0.132559	0.141447	0.142139	0.191006	0.183791	-1.04841	0.152417
739	ENSMUSP00000048099	ENSMUSG00000032673	Prorsd1	11	29.5134	11	29.5986	14.1512	TRUE	20.3144	31.6769	gUNC19324924	0.0841654	-0.143567	-0.186028	-0.0402413	-0.151431	0.117471	0.387243	-0.0676128
740	ENSMUSP00000048260	ENSMUSG00000038520	Tbc1d17	7	44.8419	5	12.7393	7.84456	FALSE	3.01714	19.0489	S2H050509570	0.173471	-0.0434543	0.113971	-0.00233554	-0.0886678	-0.119054	0.0532202	-0.0871504
741	ENSMUSP00000048319	ENSMUSG00000040044	Orc3	4	34.5929	4	33.9775	9.02766	TRUE	29.419	36.3498	gUNC7035643	0.31071	-0.737805	-0.0788233	0.0380528	0.303396	-0.0405075	0.237074	-0.0320975
742	ENSMUSP00000048489	ENSMUSG00000039637	Coro7	16	4.65296	16	5.26138	8.391	TRUE	3.32719	7.01537	gUNC26261374	0.11788	0.142381	0.103081	0.0412357	0.0940791	-0.212564	-0.165596	-0.120497
743	ENSMUSP00000048516	ENSMUSG00000039976	Tbc1d16	11	119.186	11	121.68	8.98877	TRUE	117.454	121.68	gUNC20538837	-0.103953	-0.0578788	-0.157156	-0.0271075	-0.0174812	-0.206527	0.367145	0.202959
744	ENSMUSP00000048643	ENSMUSG00000038028	Tigar	6	127.097	6	127.116	27.7477	TRUE	126.324	127.892	gUNC12043026	0.0660718	0.23007	0.270745	-0.284054	0.0768758	0.145713	0.0359599	-0.541381
745	ENSMUSP00000048696	ENSMUSG00000036430	Tbcc	17	46.8913	17	47.203	10.5923	TRUE	44.7257	48.5651	SFR171888121	0.0354595	-0.0108791	0.0600963	0.113564	0.0472563	-0.270477	0.0244313	0.000549295
746	ENSMUSP00000048742	ENSMUSG00000040859	Bsdc1	4	129.475	11	96.2551	8.55551	FALSE	95.2405	96.9697	gUNC20191097	0.178633	-0.0882604	-0.280214	0.0949052	0.0688028	0.0347817	-0.0302485	0.0216006
747	ENSMUSP00000048752	ENSMUSG00000032845	Alpk2	18	65.3297	18	67.788	9.53841	TRUE	64.7189	69.1667	SSR182711521	0.0030236	-0.152645	0.0521304	0.146261	0.0793035	-0.423296	0.370593	-0.0753701
748	ENSMUSP00000048826	ENSMUSG00000037022	Mmaa	8	79.2793	9	63.922	8.668	FALSE	59.6905	66.8868	SS1092556879	-0.0304392	0.182625	-0.0655632	0.0785482	0.0836393	-0.223337	-0.0563753	0.030902
749	ENSMUSP00000048925	ENSMUSG00000058997	Vwa8	14	79.0257	14	79.0339	15.9022	TRUE	78.2533	79.31	gUNC24317152	-0.317664	0.268701	-0.305417	0.267644	-0.147236	0.34457	-0.283191	0.172593
750	ENSMUSP00000048994	ENSMUSG00000036442	Thap11	8	105.856	5	58.7644	8.25973	FALSE	58.6307	59.9485	S6N052350577	0.0427212	-0.118538	0.0497845	-0.0210975	0.0583038	-0.047995	1.45973e-05	0.0368068
751	ENSMUSP00000049000	ENSMUSG00000024038	Ndufv3	17	31.5257	17	34.2246	19.427	TRUE	31.542	34.536	S2H171368983	0.398772	0.108228	0.104426	0.598099	0.340312	-1.56655	-0.0976929	0.114405
752	ENSMUSP00000049054	ENSMUSG00000042717	Ppp1r3a	6	14.7346	6	13.9194	15.8318	TRUE	13.1973	17.5919	gUNC10595065	0.200122	0.171716	0.112962	0.152951	0.125217	-0.483933	-0.389969	0.110936
753	ENSMUSP00000049104	ENSMUSG00000040253	Gbp7	3	142.54	3	142.639	10.0092	TRUE	141.564	143.734	gUNC6421327	-0.212175	-0.314171	-0.0530581	0.133943	0.189054	0.298994	-0.475319	0.432733
754	ENSMUSP00000049104	ENSMUSG00000040253	Gbp7	3	142.54	19	23.7977	8.67398	FALSE	22.7127	27.4928	S3C190951906	-0.0376959	-0.552292	0.0349165	0.317339	-0.02011	-0.175341	0.567314	-0.134131
755	ENSMUSP00000049124	ENSMUSG00000033701	Acbd6	1	155.625	1	154.52	27.1902	TRUE	153.865	155.347	mUNC1988150	-0.455899	-0.315495	-0.245431	-0.375038	-0.37856	0.178913	0.893978	0.697532
756	ENSMUSP00000049186	ENSMUSG00000040888	Gfer	17	24.6947	17	24.3123	16.8215	TRUE	23.3834	27.578	gUNC27686840	-0.140746	0.105238	-0.0964601	-0.156533	-0.186674	0.00497081	-0.0289268	0.499132
757	ENSMUSP00000049243	ENSMUSG00000034127	Tspan8	10	115.833	10	115.781	21.5572	TRUE	114.81	117.376	gUNC18782578	0.601506	-0.633891	-0.797366	0.424087	-0.6946	0.340242	0.0494303	0.710592
758	ENSMUSP00000049440	ENSMUSG00000039043	Arpin	7	79.9304	7	79.712	21.2575	TRUE	78.4616	80.3865	gUNC13209247	0.123403	0.106874	0.192324	0.0747991	0.0676305	-0.648036	-0.0776032	0.160608
759	ENSMUSP00000049528	ENSMUSG00000030779	Rbbp6	7	122.984	8	114.748	8.64143	FALSE	111.349	114.949	mUNC15546530	-0.0174212	-0.0309464	-0.0462764	0.149415	0.0203914	-0.0842215	9.391e-05	0.0089649
760	ENSMUSP00000049770	ENSMUSG00000046994	Mars2	1	55.2428	10	52.4334	8.69943	FALSE	45.9575	55.7268	SAH102097335	-0.0365716	0.105989	-0.0246195	0.0890316	0.112395	0.0333906	-0.267478	-0.0121366
761	ENSMUSP00000049977	ENSMUSG00000025060	Slk	19	47.6125	19	48.1035	20.4421	TRUE	47.265	50.501	UNC30421895	-0.249852	0.132567	-0.108091	0.321073	0.240352	-0.0698457	-0.145861	-0.120341
762	ENSMUSP00000050014	ENSMUSG00000029392	Rilpl1	5	124.512	5	131.204	11.7525	TRUE	123.72	134.288	gJAX00597557	0.138309	-0.108662	0.0278664	0.178262	-0.00595482	0.0624421	0.0178847	-0.310147
763	ENSMUSP00000050034	ENSMUSG00000027797	Dclk1	3	55.3907	3	58.9124	8.51587	TRUE	52.1613	59.2407	S6R032356494	-0.0718025	-0.0645386	-0.00862793	-0.119601	-0.157439	0.419622	-0.0271281	0.0295157
764	ENSMUSP00000050036	ENSMUSG00000044629	Cnrip1	11	17.0655	11	17.0419	18.0501	TRUE	8.54491	17.8987	SAC110681675	0.160051	-0.0705029	0.0437349	0.0555361	0.184641	-0.451636	0.0490851	0.0290916
765	ENSMUSP00000050246	ENSMUSG00000047434	Xxylt1	16	31.0185	16	32.8292	10.3888	TRUE	29.451	36.6411	gJAX00417466	-0.152295	0.230681	0.00481345	-0.0718271	-0.128887	-0.0893852	0.14767	0.0592308
766	ENSMUSP00000050336	ENSMUSG00000046841	Ckap4	10	84.5302	11	67.0017	8.2954	FALSE	63.6616	72.352	gUNC19833120	0.014113	-0.0739791	-0.0396063	-0.293992	0.0854746	0.247443	0.013651	0.0468951
767	ENSMUSP00000050823	ENSMUSG00000049439	Cyp20a1	1	60.3657	1	59.6971	24.0735	TRUE	58.8974	62.1749	S3J012387883	0.245052	0.31409	0.315661	0.0556956	-0.257867	-0.390023	-0.299321	0.0167129
768	ENSMUSP00000051049	ENSMUSG00000049792	Bag5	12	111.711	12	111.503	12.0924	TRUE	108.312	112.517	gJAX00040503	0.100563	-0.0458973	-0.0353847	0.0487186	-0.0234983	0.0188222	-0.164891	0.101567
769	ENSMUSP00000051092	ENSMUSG00000039361	Picalm	7	90.1718	7	91.9711	10.8822	TRUE	84.0287	92.6795	S3J073678845	-0.00448501	0.0752457	0.135623	0.0322258	0.0458222	-0.193548	-0.178915	0.0880325
770	ENSMUSP00000051222	ENSMUSG00000050856	Atp5k	5	108.434	11	95.8879	9.44972	FALSE	94.8911	96.9697	gUNC20186699	-0.372689	-0.00700968	0.0772021	0.0257162	-0.00587513	0.0960022	0.120503	0.0661502
771	ENSMUSP00000051490	ENSMUSG00000027130	Slc12a6	2	112.314	9	39.6041	8.21565	FALSE	34.609	45.9754	SBB091584165	0.133752	-0.131843	0.030354	0.0112878	0.110743	0.0425013	-0.0759383	-0.120856
772	ENSMUSP00000051643	ENSMUSG00000039768	Dnajc11	4	151.958	15	54.781	9.5115	FALSE	52.6437	58.661	gUNC25624794	0.0628829	-0.00275966	0.0378707	0.0498562	0.210812	-0.0723026	-0.315814	0.0294544
773	ENSMUSP00000051644	ENSMUSG00000051098	Mblac2	13	81.7323	13	80.6939	8.8163	TRUE	75.8826	84.6608	gUNC22937336	-0.0049656	-0.173849	0.0118829	-0.00215888	-0.0906454	0.33758	-0.0985639	0.0207196
774	ENSMUSP00000051709	ENSMUSG00000024654	Asrgl1	19	9.12275	19	9.57345	27.4868	TRUE	8.8055	10.1673	mbackupUNC190142636	-0.201851	0.400077	0.399355	0.412553	0.511186	-0.529196	-0.617218	-0.374907
775	ENSMUSP00000051731	ENSMUSG00000036606	Plxnb2	15	89.1633	15	90.4334	9.79841	TRUE	87.8011	92.1763	gUNC26086968	0.0896063	0.100873	0.0612701	0.0153275	0.043806	-0.0115736	-0.230348	-0.0689608
776	ENSMUSP00000051799	ENSMUSG00000038619	Ensa	3	95.6285	6	76.2869	7.69952	FALSE	68.0899	78.7596	mbackupUNC060122218	-0.183403	0.615174	-0.0758833	-0.421674	0.0216162	0.159773	0.0835756	-0.199179
777	ENSMUSP00000051895	ENSMUSG00000047953	Gp5	16	30.3092	4	132.57	8.35803	FALSE	130.678	135.394	SFJ045302782	0.253561	0.434574	-0.524815	-0.38811	0.107154	0.125977	-0.0848963	0.076555
778	ENSMUSP00000052226	ENSMUSG00000050553	Gk2	5	97.4561	X	87.4744	9.09999	FALSE	74.1243	100.156	SBH203498974	-0.0694916	0.0302682	-0.226107	0.0263037	-0.0514163	0.406056	0.0341558	-0.149769
779	ENSMUSP00000052373	ENSMUSG00000046934	Csl	10	99.7587	10	127.546	25.5018	FALSE	126.899	130.522	S6J105101847	-0.69413	0.130313	0.0478571	0.0896722	0.132731	0.105637	0.0217981	0.166122
780	ENSMUSP00000052452	ENSMUSG00000048550	Thnsl1	2	21.2104	2	21.5572	10.8029	TRUE	16.4501	22.7834	SAJ020862287	0.12983	-0.0249786	0.0467461	-0.0631203	0.039976	-0.332865	0.0847196	0.119692
781	ENSMUSP00000052544	ENSMUSG00000049090	Zadh2	18	84.0928	18	86.1229	15.1616	TRUE	84.3551	90.595	gUNC29776570	0.0934934	0.048597	-0.18059	0.10517	-0.227353	-0.0939651	0.314823	-0.0601741
782	ENSMUSP00000053122	ENSMUSG00000046020	Pofut1	2	153.256	2	153.753	9.86254	TRUE	124.228	159.492	S3J026150124	0.0937678	0.0538295	0.0877056	0.0372703	0.0244768	-0.146958	-0.344933	0.194841
783	ENSMUSP00000053474	ENSMUSG00000026843	Fubp3	2	31.5951	7	92.0887	7.97907	FALSE	89.3372	97.0559	mUNC070359148	-0.108066	0.0589137	0.0334821	-0.0703859	0.0664229	0.138441	-0.0567317	-0.0620756
784	ENSMUSP00000053540	ENSMUSG00000021033	Gstz1	12	87.1559	12	87.3893	23.4987	TRUE	86.805	89.1464	UNC21562220	0.369672	0.259861	0.41086	-0.010494	0.301978	-1.14264	-0.258275	0.069034
785	ENSMUSP00000053558	ENSMUSG00000032046	Abhd12	2	150.869	2	147.956	12.436	TRUE	139.616	149.921	SFT025918243	-0.102797	-0.0997121	0.0541499	0.175515	-0.0663729	-0.15359	0.202978	-0.0101698
786	ENSMUSP00000053558	ENSMUSG00000032046	Abhd12	2	150.869	6	138.58	7.58265	FALSE	137.328	141.268	S1H065543192	-0.0785207	0.150623	-0.0578489	0.0286331	-0.0853505	-0.0622965	0.0712851	0.0334749
787	ENSMUSP00000053742	ENSMUSG00000030513	Pcsk6	7	65.9561	7	63.5705	15.5351	TRUE	63.1914	66.7589	gUNC12986262	0.31699	-0.0740183	-0.818439	0.122556	0.0226148	0.139835	-0.0970025	0.387464
788	ENSMUSP00000054322	ENSMUSG00000047963	Stbd1	5	92.6048	5	93.327	11.7698	TRUE	91.1801	98.3706	S2J053733081	0.810778	1.60083	-1.53717	1.3434	1.05704	-0.842159	-1.01509	-1.41764
789	ENSMUSP00000054370	ENSMUSG00000031969	Acad8	9	26.9869	9	27.3563	12.6094	TRUE	25.6295	28.716	gUNC16043985	-0.230372	-0.262357	0.0629738	0.064338	0.155713	-0.0151879	0.262307	-0.0374155
790	ENSMUSP00000055304	ENSMUSG00000021375	Kif13a	13	46.8395	1	193.563	8.52984	FALSE	191.791	193.928	gUNC2456475	-0.0597259	0.396765	-0.0149758	-0.0945061	-0.130598	0.118833	-0.0869302	-0.128862
791	ENSMUSP00000055304	ENSMUSG00000021375	Kif13a	13	46.8395	13	46.7649	19.5471	TRUE	45.2029	47.7049	S3N131870596	-0.12468	0.111816	0.00612881	-0.0787628	-0.218203	-0.267781	0.0871093	0.484373
792	ENSMUSP00000055455	ENSMUSG00000022742	Cpox	16	58.6753	16	59.9803	9.60903	TRUE	44.2406	66.3646	mUNC160089673	-0.306639	0.113465	0.109281	0.0721609	0.0580078	-0.441983	0.27489	0.120816
793	ENSMUSP00000055519	ENSMUSG00000019810	Fuca2	10	13.5093	10	14.268	14.2872	TRUE	12.9446	18.5392	JAX00015138	0.12984	0.224272	-0.0979991	0.17025	0.0479509	0.306575	-1.05296	0.272071
794	ENSMUSP00000055542	ENSMUSG00000047821	Trim16	11	62.8355	11	62.3673	14.6096	TRUE	60.7437	63.4793	S2H112494691	-0.505465	0.21409	-0.15313	0.149059	-0.665923	0.496451	0.382695	0.0822234
795	ENSMUSP00000055656	ENSMUSG00000022195	6030458C11Rik	15	12.8164	15	11.1475	15.938	TRUE	9.83486	13.7338	gUNC25033585	-0.0885045	-0.0347925	-0.0266519	0.478054	0.37034	0.674756	-0.204462	-1.16874
796	ENSMUSP00000055694	ENSMUSG00000045954	Cavin2	1	51.296	1	45.5988	8.27006	TRUE	43.2529	171.018	gJAX00249409	-0.0399385	-0.0561158	-0.0780241	-0.0656852	0.0286052	0.0560766	0.00707651	0.148005
797	ENSMUSP00000055743	ENSMUSG00000044986	Tst	15	78.4027	15	79.753	8.9602	TRUE	78.2021	83.725	gUNC25951716	-0.121673	-0.154074	0.0036081	0.0612089	0.0890377	0.322196	0.167095	-0.3674
798	ENSMUSP00000055747	ENSMUSG00000038058	Nod1	6	54.9483	6	55.5057	8.77057	TRUE	54.0573	56.9515	gUNC11128971	-0.169199	0.0307122	-0.0927853	-0.137516	-0.0972635	0.222548	0.229445	0.0140591
799	ENSMUSP00000055803	ENSMUSG00000045594	Glb1	9	114.438	9	114.832	13.571	TRUE	113.148	116.245	S1L094593291	0.357791	0.39113	-0.452445	-0.338255	-0.427703	0.242999	-0.0385527	0.265035
800	ENSMUSP00000055827	ENSMUSG00000045316	Fahd1	17	24.8496	17	24.5053	24.0805	TRUE	23.3834	26.0911	SNJ170980212	0.383575	-0.853329	-0.157376	0.323224	0.443419	-0.0440699	0.0870526	-0.182494
801	ENSMUSP00000056026	ENSMUSG00000045691	Thtpa	14	55.0969	14	56.2296	11.0124	TRUE	52.2511	56.9587	gJAX00053250	0.12946	0.0677239	0.0355293	-0.00319201	0.0905457	-0.303192	0.0680769	-0.0849518
802	ENSMUSP00000056195	ENSMUSG00000049858	Suox	10	128.672	10	127.546	9.99167	TRUE	126.899	130.522	S6J105101847	-0.0316859	0.171392	0.0679687	-0.0156524	0.234662	-0.0578025	-0.426292	0.0574102
803	ENSMUSP00000056219	ENSMUSG00000050174	Nudt6	3	37.4126	3	35.9863	20.637	TRUE	34.3175	38.5625	gUNC5036315	0.246649	0.453986	-0.49345	-0.5938	-0.568339	0.0524566	0.502656	0.39984
804	ENSMUSP00000056359	ENSMUSG00000061559	Wdr61	9	54.7246	13	72.6689	9.65407	FALSE	71.2599	81.2446	gUNC22845858	0.129483	-0.0229902	-0.0212694	0.0713763	0.0417067	-0.0505025	-0.199271	0.0514671
805	ENSMUSP00000056383	ENSMUSG00000024426	Atat1	17	35.9038	17	34.536	10.4068	TRUE	31.793	40.5166	gUNC27810815	0.176755	-0.00804643	0.048841	0.100273	-0.434626	0.0592227	0.037728	0.0198525
806	ENSMUSP00000056643	ENSMUSG00000049940	Pgrmc2	3	41.0747	3	41.6479	9.85376	TRUE	40.2642	48.566	gUNCHS008529	-0.0333664	-0.126879	-0.154347	-0.100682	-0.0429344	0.211796	0.248291	-0.00187878
807	ENSMUSP00000056754	ENSMUSG00000063077	Kif1b	4	149.242	4	149.78	8.91398	TRUE	148.999	152.952	gUNC8439633	-0.162602	-0.0549954	0.0441402	0.0851879	-0.0634082	0.0469481	0.102094	0.00263601
808	ENSMUSP00000056836	ENSMUSG00000061780	Cfd	10	79.8918	2	69.4945	8.17712	FALSE	63.7673	71.7795	SX1022779779	-0.0457108	-0.249865	0.588329	-0.0248532	-0.363868	-0.140139	0.26007	-0.0239639
809	ENSMUSP00000057131	ENSMUSG00000048126	Col6a3	1	90.8049	1	90.3986	7.6141	TRUE	84.909	99.4217	mUNC1126248	0.182241	0.161612	-0.215419	-0.0157438	-0.0745267	-0.0112523	-0.00754622	-0.0193642
810	ENSMUSP00000057482	ENSMUSG00000040389	Wdr47	3	108.618	3	108.889	9.1808	TRUE	101.683	109.648	gUNC5933912	0.0247158	-0.127066	-0.114677	-0.10266	0.0556752	0.188541	0.0611926	0.0142776
811	ENSMUSP00000057482	ENSMUSG00000040389	Wdr47	3	108.618	17	32.026	8.139	FALSE	31.3756	37.3862	mUNC27778991	0.148768	-0.0577486	0.00719763	-0.138913	-0.0535394	0.178869	0.0587015	-0.143334
812	ENSMUSP00000057512	ENSMUSG00000044627	Swi5	2	32.2834	19	47.9141	8.04913	FALSE	44.5436	48.4017	gUNC30418404	-0.0697945	0.0708469	-0.173337	0.109604	-0.0708581	-0.1134	0.107274	0.139664
813	ENSMUSP00000057690	ENSMUSG00000047067	Dusp28	1	92.9077	1	92.3733	16.266	TRUE	90.8223	110.079	gUNC1153431	0.239902	0.116749	0.208661	0.217824	0.203237	-0.518685	-0.44133	-0.0263577
814	ENSMUSP00000058028	ENSMUSG00000045100	Slc25a26	6	94.5525	6	94.3653	14.8034	TRUE	93.2584	100.199	gUNCHS018207	-0.113158	0.101609	-0.016669	0.276594	-0.114427	-0.565517	-0.0228194	0.454388
815	ENSMUSP00000058114	ENSMUSG00000048581	E130311K13Rik	3	63.9221	3	64.7279	20.8471	TRUE	63.6598	65.3384	gUNC5404579	-0.986868	0.250486	0.580776	-0.878307	0.372937	1.0111	0.414129	-0.764249
816	ENSMUSP00000058237	ENSMUSG00000044080	S100a1	3	90.5127	3	89.1082	9.93511	TRUE	84.2934	93.5324	JAX00110148	-0.0989143	0.0665207	-0.190497	0.158868	0.291519	0.320861	-0.635901	0.0875443
817	ENSMUSP00000058333	ENSMUSG00000047221	Fam185a	5	21.4535	5	21.7093	26.4244	TRUE	20.396	24.0478	gUNC8772987	-0.145043	-0.260464	-0.282092	-0.328122	-0.0161418	1.551	-1.12344	0.604305
818	ENSMUSP00000058596	ENSMUSG00000048416	Mlf1	3	67.3871	3	67.1825	9.40131	TRUE	66.2085	78.2303	gUNC5435272	0.220337	-0.00555956	0.117926	-0.314934	0.013789	-0.0705805	-0.194558	0.233581
819	ENSMUSP00000058613	ENSMUSG00000049313	Sorl1	9	42.0445	9	41.6017	11.2371	TRUE	39.6041	47.424	S6R091664066	0.00168351	-0.635734	0.106989	0.0704268	0.168621	0.401483	0.0321868	-0.145655
820	ENSMUSP00000059038	ENSMUSG00000046312	AI464131	4	41.4993	4	40.6476	10.416	TRUE	33.9775	42.9619	SAJ041625905	0.362956	-0.381949	-0.383259	-0.0192148	0.00581764	-0.265241	0.545799	0.135091
821	ENSMUSP00000059095	ENSMUSG00000044148	1810030O07Rik	X	12.6643	X	12.543	14.0173	TRUE	12.3735	19.1111	gUNC30659322	0.215375	0.114982	0.168617	0.295972	0.0892336	-0.833517	-0.199932	0.14927
822	ENSMUSP00000059143	ENSMUSG00000045176	Borcs6	11	69.0606	6	133.37	9.68483	FALSE	128.411	134.434	gUNC12124616	-0.253685	0.109044	0.328189	-0.138635	0.0832025	0.0774876	-0.267006	0.0614025
823	ENSMUSP00000059167	ENSMUSG00000028189	Ctbs	3	146.458	3	146.596	28.7476	TRUE	146.374	148.906	gUNC6478289	0.16959	0.385076	0.493677	0.0200557	0.399953	-1.5413	0.281769	-0.208823
824	ENSMUSP00000059643	ENSMUSG00000044938	Klhl31	9	77.6483	9	80.5688	8.585	TRUE	77.2251	84.2355	SAH093222752	-0.0700886	0.0473024	-0.205439	-0.178469	0.034896	0.330777	0.0852435	-0.0442231
825	ENSMUSP00000059666	ENSMUSG00000043702	Pde12	14	26.6649	3	135.302	8.15114	FALSE	133.244	137.716	SFJ035412079	0.0313363	0.0164593	0.115095	-0.0833236	-0.0461562	-0.0992989	0.113748	-0.0478593
826	ENSMUSP00000059749	ENSMUSG00000046402	Rbp1	9	98.4348	9	100.271	18.9489	TRUE	98.924	100.944	SX1094010835	0.180429	0.115226	0.175282	0.202307	-0.356837	0.0934813	-0.541311	0.131423
827	ENSMUSP00000059801	ENSMUSG00000033065	Pfkm	15	98.1125	15	94.3263	12.4227	TRUE	93.6833	102.935	gUNC26145074	0.0372346	0.0925778	0.0647969	0.0975112	-0.00914734	-0.408128	0.12424	0.000914896
828	ENSMUSP00000059894	ENSMUSG00000035078	Mtmr9	14	63.5318	14	61.1772	14.9773	TRUE	56.9587	62.3714	SS1142447086	0.274973	-0.133962	-0.101748	-0.144583	-0.0839412	0.499292	-0.0850751	-0.224955
829	ENSMUSP00000060233	ENSMUSG00000051403	Ppp1r37	7	19.5469	7	12.4774	8.46037	TRUE	4.75725	25.1848	gUNC12422348	0.0390512	-0.0630543	0.0963285	0.14781	-0.0885384	-0.0585878	0.0647171	-0.137727
830	ENSMUSP00000060523	ENSMUSG00000050621	Rps27rt	9	114.983	14	20.5781	8.10999	FALSE	19.3277	23.0292	UNC23665803	-0.0458025	-0.0966017	0.0755219	0.00168006	0.0874467	0.0114736	-0.124932	0.0912141
831	ENSMUSP00000060900	ENSMUSG00000013736	Trnt1	6	106.776	6	106.373	13.6057	TRUE	103.809	111.966	gUNCHS018465	0.0931731	0.128176	0.0622837	-0.145416	0.051542	-0.15787	-0.141935	0.110046
832	ENSMUSP00000061092	ENSMUSG00000062937	Mtap	4	89.1591	4	90.2486	13.5334	TRUE	88.1758	97.0014	gUNC7713382	0.152086	0.164153	-0.0299767	-0.108044	-0.139215	-0.131263	0.0651368	0.0271219
833	ENSMUSP00000061305	ENSMUSG00000043556	Fbxl7	15	26.718	1	67.7491	30.6718	FALSE	65.8878	68.3014	gUNC853754	4.0642	-3.78103	3.39611	3.90954	4.34626	-4.16919	-4.73187	-3.03402
834	ENSMUSP00000061451	ENSMUSG00000045854	Lyrm2	4	32.8009	4	32.3111	10.0028	TRUE	28.7035	34.13	gUNC7014151	0.152283	0.0515521	0.188153	0.0656811	0.10315	-0.38254	-0.143972	-0.0343078
835	ENSMUSP00000061610	ENSMUSG00000035245	Eogt	6	97.1296	6	95.0367	18.7409	TRUE	94.0427	100.199	gUNC11633665	0.226125	0.246987	0.0521903	0.301577	0.13455	-0.0875861	-0.223649	-0.650194
836	ENSMUSP00000061808	ENSMUSG00000050973	Gdpgp1	7	80.2375	7	79.0909	20.9223	TRUE	78.4616	80.3865	gUNC13202249	0.0985456	0.18863	0.108012	0.0578493	0.0766138	-0.239725	-0.362516	0.0725896
837	ENSMUSP00000061835	ENSMUSG00000044442	N6amt1	16	87.3615	16	87.9264	14.0267	TRUE	85.9633	88.374	gJAX00072193	0.13218	0.273287	0.262634	-0.126849	0.172677	0.133347	-0.613008	-0.234266
838	ENSMUSP00000061991	ENSMUSG00000034055	Phka1	X	102.579	X	102.67	11.0431	TRUE	102.037	103.689	SXX204106819	-0.0884469	-0.192666	-0.166451	-0.16443	-0.0852251	0.1407	0.293553	0.262966
839	ENSMUSP00000062039	ENSMUSG00000050323	Ndufaf6	4	11.0636	4	10.5956	8.81554	TRUE	8.66159	13.4217	gUNC6724691	0.274489	-0.124279	-0.0992254	0.162867	-0.088302	0.0336814	0.0889438	-0.248174
840	ENSMUSP00000062110	ENSMUSG00000046985	Tapt1	5	44.2009	5	49.6196	8.3352	TRUE	45.0557	63.9414	SBH051984785	0.029061	0.0467942	-0.00142326	0.0277964	0.0190826	-0.290864	0.0981465	0.0714061
841	ENSMUSP00000062110	ENSMUSG00000046985	Tapt1	5	44.2009	X	64.3986	8.10303	FALSE	60.5445	71.9461	gUNCHS048743	-0.295346	0.129807	0.0355246	0.0382509	-0.0198621	0.0220881	-0.0573508	0.146888
842	ENSMUSP00000062122	ENSMUSG00000049537	Tecrl	5	83.3167	5	81.3303	23.6511	TRUE	77.1279	85.7773	gUNC9566561	-0.438483	-0.389537	0.141062	-0.450584	0.294167	0.00582857	0.668477	0.169069
843	ENSMUSP00000062670	ENSMUSG00000032667	Pon2	6	5.2813	6	4.0275	18.6095	TRUE	4.0275	23.3982	gUNC10471744	0.411575	0.247795	0.491639	0.520918	0.403853	-2.86601	0.022929	0.767303
844	ENSMUSP00000062747	ENSMUSG00000026986	Hnmt	2	24.0262	2	23.4418	8.78709	TRUE	14.6783	25.0295	gUNC2731905	0.0640683	-0.0645123	-0.164027	0.0843302	-0.0735785	0.716596	-0.757055	0.194179
845	ENSMUSP00000062762	ENSMUSG00000049038	Mterf2	10	85.1237	10	87.2254	13.2889	TRUE	84.1646	88.111	S2C103489017	0.0803129	0.206077	0.150185	0.0842556	0.0888821	-0.454054	-0.245317	0.0896597
846	ENSMUSP00000062811	ENSMUSG00000043510	Hscb	5	110.834	5	107.073	34.8742	TRUE	106.928	110.189	gUNC9869554	0.450069	0.400303	-1.17675	0.470862	-1.0463	0.128867	0.252667	0.520286
847	ENSMUSP00000063264	ENSMUSG00000020023	Tmcc3	10	94.4515	10	93.569	10.1885	TRUE	92.533	96.3567	SX1103742761	0.130953	0.0897516	0.048299	-0.00248125	0.0247249	-0.183849	0.0959624	-0.203361
848	ENSMUSP00000063329	ENSMUSG00000026824	Kcnj3	2	55.5171	9	40.9272	8.21757	FALSE	35.4607	41.6017	mUNC090049240	0.00532048	0.108867	0.00916198	-0.0769509	0.0776129	0.42375	-0.499392	-0.0483702
849	ENSMUSP00000063412	ENSMUSG00000029098	Acox3	5	35.5992	5	31.0062	9.0718	TRUE	24.194	44.2657	gJAX00577825	0.0576255	-0.160427	-0.156294	-0.142582	0.16531	0.171898	0.0403891	0.0240797
850	ENSMUSP00000063511	ENSMUSG00000041261	Car8	4	8.1912	4	6.8134	21.0975	TRUE	3.7521	9.41898	SBH040272535	0.092426	0.488709	0.0182163	-0.0419476	0.606351	-1.14202	-0.180268	0.158534
851	ENSMUSP00000063548	ENSMUSG00000057880	Abat	16	8.5675	7	95.7649	8.1986	FALSE	86.664	111.018	gUNC13419135	0.188374	0.231684	-0.30641	-0.0108947	-0.0395992	0.185849	-0.611285	0.362282
852	ENSMUSP00000063656	ENSMUSG00000032340	Neo1	9	58.9556	9	50.6493	9.33394	TRUE	49.5421	60.2641	gJAX00171127	0.0604847	0.0754781	0.128399	0.103898	0.0913048	-0.443823	-0.238696	0.222954
853	ENSMUSP00000063734	ENSMUSG00000052397	Ezr	17	6.76041	17	8.34375	10.497	TRUE	3.13449	9.17643	S6T170333750	0.130209	0.0335973	-0.0248233	0.0563447	-0.0287248	-0.417267	0.22276	0.0279028
854	ENSMUSP00000063894	ENSMUSG00000026427	Eif2d	1	131.17	1	130.878	10.8275	TRUE	129.943	133.056	gUNC1675521	-0.0913924	-0.0715804	0.0493645	-0.119586	0.0162312	0.200034	0.0905203	-0.0735918
855	ENSMUSP00000064158	ENSMUSG00000053604	Rpia	6	70.779	2	136.119	8.27504	FALSE	131.435	139.118	SFJ025444773	-0.270507	-0.0290264	-0.0241987	0.0884872	-0.146667	-0.0310222	0.227707	0.185228
856	ENSMUSP00000064280	ENSMUSG00000022770	Dlg1	16	31.7684	16	30.2893	7.59601	TRUE	29.1941	33.2106	ST2161211573	-0.0165115	-0.0229005	0.0145811	0.117467	0.123299	0.0131187	-0.151705	-0.0773483
857	ENSMUSP00000064282	ENSMUSG00000054428	Atpif1	4	132.532	4	132.937	8.6597	TRUE	131.602	133.715	gUNC8249954	0.122146	0.190767	-0.179649	0.0843241	0.0779652	0.253217	-0.0116134	-0.537157
858	ENSMUSP00000064423	ENSMUSG00000021759	Plpp1	13	112.834	13	112.541	13.2835	TRUE	110.678	113.427	gUNC23394824	0.085958	0.135057	0.0549437	0.0134517	-0.0351188	-0.216087	0.349025	-0.387229
859	ENSMUSP00000064668	ENSMUSG00000053838	Nudcd3	11	6.15305	11	6.72647	15.4509	TRUE	4.5548	9.20811	gUNC19016438	0.0926453	-0.342746	0.0214376	-0.03083	-0.00598961	0.0617045	0.0864635	0.117314
860	ENSMUSP00000064758	ENSMUSG00000059811	Atl2	17	79.8723	17	82.5095	10.797	TRUE	80.086	83.5458	mUNC170209949	0.00693102	0.0631227	0.0769854	-0.143414	0.103878	-0.225498	0.0317977	0.0861976
861	ENSMUSP00000064900	ENSMUSG00000051984	Sec31b	19	44.5314	19	44.5436	26.6676	TRUE	43.8702	45.189	backupJAX00478436	0.724222	-0.547323	0.534476	0.691881	-0.804041	-0.248251	-0.0612693	-0.289694
862	ENSMUSP00000065002	ENSMUSG00000049184	Purg	8	33.4019	8	29.0971	7.89735	TRUE	18.1275	35.5836	S6J081163883	0.266344	-0.125874	0.201167	-0.0111277	-0.0418168	-0.177795	-0.097283	-0.0136133
863	ENSMUSP00000065089	ENSMUSG00000053644	Aldh7a1	18	56.5413	18	54.5035	14.1119	TRUE	49.3296	61.619	gUNC29293414	0.0259727	0.133604	-0.240649	-0.227245	-0.180188	0.133296	0.550225	-0.195015
864	ENSMUSP00000065125	ENSMUSG00000037287	Tbcel	9	42.4601	9	42.0794	11.4022	TRUE	40.9272	43.6331	SBC091683176	0.120271	0.0848079	-0.00442637	-0.0582826	6.46863e-05	-0.285415	-0.210846	0.353826
865	ENSMUSP00000065160	ENSMUSG00000036955	Kif1bp	10	62.5585	17	50.2943	9.86513	FALSE	48.5651	52.7954	gbackupUNC170124468	0.0449276	-0.165116	0.00813658	-0.0701396	-0.00430869	0.304104	-0.0529455	-0.0646584
866	ENSMUSP00000065282	ENSMUSG00000033157	Abhd10	16	45.7363	16	45.8622	19.1144	TRUE	44.6931	50.1625	gUNC26747352	-0.174876	-0.345077	0.336453	0.296889	0.305377	-0.294462	-0.305529	0.181225
867	ENSMUSP00000065754	ENSMUSG00000054733	Msra	14	64.2893	14	64.2095	16.7863	TRUE	62.8836	64.7942	S1H142568379	0.109342	0.191347	0.116302	0.112387	-0.0668633	-0.0675295	-0.49236	0.0973753
868	ENSMUSP00000065935	ENSMUSG00000037656	Slc20a2	8	22.5232	1	56.0033	7.99704	FALSE	51.5304	71.0998	S3T012240132	-0.163143	0.0520626	0.0232446	0.0479852	0.183796	-0.206639	0.120268	-0.0575745
869	ENSMUSP00000066050	ENSMUSG00000055493	Epm2a	10	11.4015	10	9.53634	10.0775	TRUE	8.98091	12.9446	S3N100381453	-0.2074	-0.0400189	-0.113724	0.24517	-0.0778558	0.48518	0.133473	-0.424823
870	ENSMUSP00000066413	ENSMUSG00000056770	Setd3	12	108.143	12	107.962	13.6253	TRUE	106.064	109.234	SAJ124318487	0.0144583	0.03002	0.14449	-0.160424	-0.00242604	0.087298	-0.124932	0.0115165
871	ENSMUSP00000066546	ENSMUSG00000031557	Plekha2	8	25.0708	8	24.8431	12.9782	TRUE	22.1346	25.227	gUNC14332878	-0.0787439	-0.167083	-0.106829	-0.263134	-0.0211337	0.233124	0.241533	0.162266
872	ENSMUSP00000066715	ENSMUSG00000073481	2022-03-02	1	184.83	1	188.892	10.3784	TRUE	184.021	190.903	S6J017555686	-0.115488	0.00476126	-0.0356839	-0.0976723	-0.0830325	0.198333	-0.0689588	0.197741
873	ENSMUSP00000066715	ENSMUSG00000073481	2022-03-02	1	184.83	18	67.788	8.1045	FALSE	56.2543	68.6296	SSR182711521	-0.0270999	0.0113779	0.240012	-0.0258277	-0.0332968	-0.0266092	-0.0653507	-0.0732058
874	ENSMUSP00000066803	ENSMUSG00000049643	2310022A10Rik	7	27.5677	2	64.8412	8.18461	FALSE	61.0794	68.8048	B10020064841	-0.230201	0.0129081	-0.0245924	-0.118055	-0.0280618	0.340346	0.0149203	0.0327362
875	ENSMUSP00000066806	ENSMUSG00000033658	Ddx19b	8	111.017	8	111.437	24.8419	TRUE	109.617	112.978	SBC084457462	-0.0586869	-0.122476	-0.108139	-0.08822	-0.135332	0.333455	-0.000254428	0.179653
876	ENSMUSP00000066860	ENSMUSG00000025092	Hspa12a	19	58.8284	19	59.7567	15.3002	TRUE	59.2959	61.1581	gUNC30592323	-0.179354	0.108926	-0.167161	0.0822575	0.18955	0.204401	-0.0735734	-0.165045
877	ENSMUSP00000066915	ENSMUSG00000022244	Amacr	15	10.9892	15	11.1475	11.2102	TRUE	3.66942	13.7338	gUNC25033585	0.192548	0.142958	-0.263403	-0.364865	0.0878547	0.0226743	0.0661224	0.11611
878	ENSMUSP00000067111	ENSMUSG00000020717	Pecam1	11	106.702	2	26.3669	8.19269	FALSE	25.6309	28.9473	S6N021054676	-0.181024	0.0363836	-0.0599573	0.0165205	0.0820325	0.0518977	0.0843217	-0.0301742
879	ENSMUSP00000067576	ENSMUSG00000052920	Prkg1	19	31.1663	19	32.2023	8.74694	TRUE	30.9013	32.832	SAJ191288090	0.0801319	-0.047963	-0.0271662	0.0218833	0.0690645	0.039269	0.147115	-0.282334
880	ENSMUSP00000067767	ENSMUSG00000010025	Aldh3a2	11	61.2454	11	62.3673	18.8465	TRUE	60.914	63.4793	S2H112494691	-0.113425	-0.111011	-0.202744	-0.0970989	-0.0765223	0.225987	0.417904	-0.0430899
881	ENSMUSP00000068174	ENSMUSG00000027531	Impa1	3	10.3217	3	14.527	10.9497	TRUE	10.1283	17.4282	gUNC4753984	0.0977666	0.0237385	0.0755003	-0.0340876	0.141551	-0.0171658	-0.202433	-0.0848701
882	ENSMUSP00000068374	ENSMUSG00000052727	Map1b	13	99.469	13	93.9184	8.30417	TRUE	90.868	101.274	S6J133756734	0.0818048	-0.017528	0.151877	0.0400339	-0.00145003	0.0419487	-0.148311	-0.148375
883	ENSMUSP00000068380	ENSMUSG00000055932	Fto	8	91.491	8	90.0958	10.6957	TRUE	88.6694	94.0481	SNJ083603833	0.0965362	0.0849105	-0.157559	0.043739	-0.152374	-0.0511474	0.256617	-0.120722
884	ENSMUSP00000068550	ENSMUSG00000058690	Ccser2	14	36.9219	14	37.683	10.7254	TRUE	36.2876	45.7904	gUNCHS038017	0.107787	0.0486729	-0.367547	0.112036	-0.185392	0.0269578	0.0580814	0.199404
885	ENSMUSP00000068690	ENSMUSG00000054469	Lclat1	17	73.1757	17	72.6483	21.4393	TRUE	72.2379	74.487	SS1172905932	0.200784	-0.280144	0.805461	0.0495229	-0.12708	-0.362073	-0.59749	0.311018
886	ENSMUSP00000068716	ENSMUSG00000046230	Vps13a	19	16.6981	19	15.7789	10.6459	TRUE	14.8275	16.7989	mUNC190150911	-0.0954488	-0.0345504	-0.104064	-0.0726175	-0.0429993	0.153641	0.204453	-0.00841457
887	ENSMUSP00000068895	ENSMUSG00000026509	Capn2	1	182.492	1	180.57	14.2044	TRUE	180.075	183.092	gUNC2310743	-0.0933877	0.151152	0.179439	-0.0803025	0.0346776	-0.0772146	-0.0382244	-0.0761395
888	ENSMUSP00000068895	ENSMUSG00000026509	Capn2	1	182.492	12	112.517	7.8403	FALSE	109.782	116.161	gUNC21910865	-0.070797	-0.0572675	0.092321	-0.0503929	-0.114033	0.0790984	0.0118624	0.109209
889	ENSMUSP00000068939	ENSMUSG00000053870	Fpgt	3	155.089	3	154.901	26.7537	TRUE	154.127	155.408	gUNC6590890	0.522522	-1.4865	-2.28635	0.459639	0.550059	1.11496	0.645741	0.479926
890	ENSMUSP00000068940	ENSMUSG00000055782	Abcd2	15	91.1688	15	90.4334	9.51029	TRUE	84.0266	92.521	gUNC26086968	0.210529	-0.538249	-0.13729	0.0939226	0.0884472	0.385963	0.145299	-0.248621
891	ENSMUSP00000069159	ENSMUSG00000055041	Commd5	15	76.9006	1	140.294	8.1169	FALSE	116.557	152.348	mUNC010292027	0.095584	0.0176991	0.0879266	0.15997	0.0450269	-0.0487352	-0.206566	-0.150905
892	ENSMUSP00000069209	ENSMUSG00000022040	Ephx2	14	66.1044	14	66.3645	32.5449	TRUE	64.2095	66.8472	gUNC24147801	0.303974	0.424585	0.305024	0.50625	0.365854	-1.06173	-1.07816	0.234201
893	ENSMUSP00000069284	ENSMUSG00000025178	Pi4k2a	19	42.1063	19	38.1674	8.6429	TRUE	35.2641	44.5436	UNC30285888	-0.137373	0.163774	0.0988502	-0.145625	-0.057304	0.0841245	0.0622689	-0.0687161
894	ENSMUSP00000069422	ENSMUSG00000054958	Nt5c1a	4	123.209	4	111.652	17.8098	FALSE	108.977	123.76	gUNCHS012429	0.136915	0.0364614	0.0422174	0.0963508	0.0768391	0.227475	-0.743583	0.127325
895	ENSMUSP00000069508	ENSMUSG00000026245	Farsb	1	78.4534	8	85.2289	18.5738	FALSE	81.8252	86.8307	S2J083409157	-0.162453	-0.128276	0.107147	0.0774256	-0.0827102	0.0982859	0.00326926	0.0873125
896	ENSMUSP00000069636	ENSMUSG00000034853	Acot11	4	106.775	4	106.614	10.0901	TRUE	103.815	108.977	SBT044264560	0.181833	-0.175245	0.195907	-0.176933	-0.180196	-0.0475848	0.35474	-0.152523
897	ENSMUSP00000069692	ENSMUSG00000056665	Them6	15	74.7229	15	75.1805	16.4609	TRUE	73.7723	76.613	mUNC25899852	0.495753	0.310245	-0.607838	0.085952	-0.00233688	-0.315184	-0.0879707	0.121379
898	ENSMUSP00000069752	ENSMUSG00000055723	Rras2	7	114.082	7	103.537	9.86713	FALSE	101.035	110.28	gUNC13521757	-0.0293042	0.178662	-0.00287568	0.0777365	0.031774	-0.134589	-0.0591399	-0.0622641
899	ENSMUSP00000070109	ENSMUSG00000053460	Ggcx	6	72.4225	6	56.1093	10.9095	FALSE	54.3167	80.7276	mUNC060379499	-0.0433222	0.0071579	-0.062975	-0.374596	-0.00336464	0.153932	0.105767	0.2174
900	ENSMUSP00000070241	ENSMUSG00000039478	Micu3	8	40.3469	8	34.9838	10.647	TRUE	31.9452	36.2629	SFR081399351	0.161946	-0.244857	-0.165295	0.488619	0.0107212	-0.356103	-0.0119431	0.116912
901	ENSMUSP00000070241	ENSMUSG00000039478	Micu3	8	40.3469	12	43.3285	8.67899	FALSE	39.047	84.131	S6Y121733140	-0.081146	-0.0412473	0.0457844	-0.0258876	-0.141863	-0.18198	0.494525	-0.0681853
902	ENSMUSP00000070313	ENSMUSG00000028551	Cdkn2c	4	109.664	4	108.977	9.32772	TRUE	107.318	115.966	gUNC7953854	-0.0520392	0.0543784	-0.0162941	0.115482	-0.482773	-0.0818315	0.299555	0.163523
903	ENSMUSP00000070314	ENSMUSG00000022235	Cmbl	15	31.5778	15	31.8698	10.9426	TRUE	30.0643	34.6171	mUNC150087282	0.0181491	0.0896229	-0.264935	0.104062	0.0778926	-0.0249261	-0.0613511	0.0614854
904	ENSMUSP00000070405	ENSMUSG00000002781	Tmem143	7	45.9072	7	45.5716	15.0217	TRUE	40.1261	53.2827	S3J071822864	0.114706	0.276571	-0.0182491	0.305233	0.247138	-0.0325449	-0.893074	0.000220412
905	ENSMUSP00000070413	ENSMUSG00000032285	Dnaja4	9	54.7076	9	55.0457	8.54202	TRUE	53.4385	56.6987	gUNC16400148	0.0353353	-0.0425509	-0.198548	0.10562	0.0627441	-0.0142489	-0.0265094	0.0781578
906	ENSMUSP00000070414	ENSMUSG00000056091	St3gal5	6	72.1261	6	71.5922	15.5228	TRUE	66.4525	74.8555	gJAX00613222	0.32918	0.304086	0.434235	-0.80691	0.527961	-0.0475104	-0.756169	0.015127
907	ENSMUSP00000070561	ENSMUSG00000040086	Tnni3k	3	154.921	3	156.956	45.7892	TRUE	155.408	157.394	B10030156955	-1.56591	1.08044	1.17771	-1.6915	-1.65309	0.463065	1.42217	0.767114
908	ENSMUSP00000070825	ENSMUSG00000053886	Sh2d4a	8	68.3121	8	68.6423	14.1493	TRUE	67.6378	72.513	gUNC14954961	0.57277	0.0627614	-0.824112	0.703929	0.178808	-0.318434	-0.0380613	-0.337661
909	ENSMUSP00000070871	ENSMUSG00000056131	Pgm3	9	86.5631	9	87.0095	25.722	TRUE	85.7281	87.4224	gUNCHS026544	0.0608166	-0.213936	-0.0731144	0.00973213	-0.583235	0.26737	0.354672	0.177695
910	ENSMUSP00000070876	ENSMUSG00000006906	Stambp	6	83.558	6	83.1711	15.3914	TRUE	76.2869	86.7644	mUNC11500109	0.168238	-0.0498279	0.11552	0.104013	-0.29643	0.0448395	-0.174357	0.0880038
911	ENSMUSP00000071231	ENSMUSG00000021069	Pygl	12	70.2111	12	69.7925	14.8107	TRUE	67.0337	71.8551	SS6122791698	1.03753	-0.26036	-0.0880471	-0.0525961	-0.169691	-0.390578	0.143686	-0.219947
912	ENSMUSP00000071370	ENSMUSG00000025078	Nhlrc2	19	56.5736	19	55.3919	15.6164	TRUE	55.2747	57.0312	gUNC30534660	-0.0827458	-0.109611	-0.217774	0.0701125	-0.143065	0.293769	0.143128	0.0461871
913	ENSMUSP00000071493	ENSMUSG00000038268	Ovca2	11	75.1774	11	77.0038	20.5177	TRUE	75.7892	78.8788	S6J113080150	-0.867812	-0.867974	0.343959	0.404095	0.199783	0.366314	0.263648	0.157987
914	ENSMUSP00000071578	ENSMUSG00000029376	Mthfd2l	5	90.9762	5	91.1801	11.0473	TRUE	90.1837	95.869	gUNC9678931	-0.0522344	0.00205793	0.237593	0.0436218	0.205277	-0.199923	-0.42717	0.190778
915	ENSMUSP00000071616	ENSMUSG00000043716	Rpl7	1	16.103	X	123.828	7.84445	FALSE	105.331	131.282	gUNCJPD007526	0.129881	-0.069276	0.243998	-0.0388137	-0.254537	-0.253781	0.072665	0.169863
916	ENSMUSP00000071778	ENSMUSG00000036639	Nudt1	5	140.33	5	140.714	14.1754	TRUE	137.113	141.78	mUNC10309430	-0.702395	-0.874307	-0.986887	-0.929537	-1.33064	1.62382	0.569518	2.63042
917	ENSMUSP00000071939	ENSMUSG00000021236	Entpd5	12	84.3914	12	84.4329	16.036	TRUE	82.8589	85.8229	gUNC21523346	-0.0591988	0.10788	0.0460492	0.0493012	-0.0581955	-0.267056	0.494	-0.312779
918	ENSMUSP00000071984	ENSMUSG00000062373	Tmem65	15	58.803	3	132.78	7.80751	FALSE	132.075	134.478	gJAX00113359	0.0378068	0.184053	-0.283205	0.0112762	0.103993	0.160762	-0.220913	0.00622783
919	ENSMUSP00000071984	ENSMUSG00000062373	Tmem65	15	58.803	15	56.8121	8.90137	TRUE	51.3725	63.9405	gUNC25652939	-0.061394	0.0941348	0.196751	0.033549	0.071246	0.0594968	-0.322007	-0.0717769
920	ENSMUSP00000072074	ENSMUSG00000006344	Ggt5	10	75.6033	10	69.1756	12.3784	TRUE	68.6153	75.6558	gUNC18167896	0.134877	0.267574	0.149056	0.224575	0.175866	-0.37086	-0.573913	-0.00717406
921	ENSMUSP00000072091	ENSMUSG00000020827	Mink1	11	70.5887	11	70.1037	15.104	TRUE	69.7592	73.2804	ST2112804148	0.0327001	0.177785	0.110117	0.155558	0.0914532	0.195129	-0.747839	-0.0149027
922	ENSMUSP00000072144	ENSMUSG00000027634	Ndrg3	2	156.96	2	157.61	17.1713	TRUE	154.237	158.325	gUNC4303030	-0.132592	-0.44863	-0.20197	-0.294591	-0.215535	0.941657	0.69025	-0.33859
923	ENSMUSP00000072145	ENSMUSG00000054459	Vsnl1	12	11.3809	12	11.2995	16.9977	TRUE	7.81543	14.7684	gUNCHS032801	-0.549802	-0.168438	-0.323677	-0.467842	-0.140444	1.0377	0.737956	-0.12545
924	ENSMUSP00000072155	ENSMUSG00000056900	Usp13	3	32.8778	3	34.3175	8.75133	TRUE	30.2213	35.9863	gUNC5013118	0.133759	0.122627	0.205683	0.13331	0.0260575	0.0705658	-0.427429	-0.264573
925	ENSMUSP00000072382	ENSMUSG00000063362	Alg11	8	22.0662	8	16.5886	8.7196	TRUE	5.78139	28.1793	mUNC080618382	0.013966	0.102337	0.0986142	0.0810512	0.151603	-0.086625	-0.383959	0.0230132
926	ENSMUSP00000072483	ENSMUSG00000062908	Acadm	3	153.933	3	152.903	9.61774	TRUE	149.901	159.614	mbackupUNC030289277	-0.0201369	0.0459507	0.179733	-0.0656857	-0.00609486	-0.289524	0.116903	0.0388543
927	ENSMUSP00000072518	ENSMUSG00000057411	Fam173a	17	25.7914	17	26.7492	11.8366	TRUE	23.3834	27.578	S2J171069969	0.255869	0.335171	0.140179	0.399457	0.402601	-0.313983	-0.728381	-0.490912
928	ENSMUSP00000072534	ENSMUSG00000078440	Dohh	10	81.3864	10	86.7043	15.4198	TRUE	75.6558	88.5926	UNC18365890	0.0581514	0.161271	0.0750605	-0.0170347	-0.0181143	0.19142	-0.891944	0.44119
929	ENSMUSP00000072636	ENSMUSG00000062110	Scfd2	5	74.3683	5	21.3889	8.56247	FALSE	19.6291	99.0576	gUNC8767041	0.000933726	-0.105579	-0.136841	0.122318	0.0873028	0.113022	0.0378835	-0.119039
930	ENSMUSP00000072669	ENSMUSG00000038525	Armc10	5	21.6543	5	22.4717	24.4324	TRUE	20.7963	25.3695	ST2050898867	0.0770723	0.00947352	0.120286	0.159925	-0.458391	0.38657	-0.150514	-0.144421
931	ENSMUSP00000072826	ENSMUSG00000028973	Abcb8	5	24.4019	5	24.4229	13.953	TRUE	19.9044	27.3831	gUNC8812264	-0.0739196	0.037516	0.130888	-0.0397303	0.256604	-0.0550174	-0.554135	0.297794
932	ENSMUSP00000072863	ENSMUSG00000062729	Ppox	1	171.279	1	171.974	8.80499	TRUE	170.442	180.442	SAH016878979	-0.0267133	0.247238	0.185554	-0.179619	-0.0970035	-0.0148166	-0.146647	0.0320069
933	ENSMUSP00000073102	ENSMUSG00000017718	Afmid	11	117.833	11	118.957	14.0613	TRUE	117.454	119.967	S3T114758295	0.349802	-1.38039	0.225127	0.486963	0.343624	-0.0484428	0.000489228	0.0228235
934	ENSMUSP00000073268	ENSMUSG00000052920	Prkg1	19	31.1663	19	32.0316	10.6481	TRUE	31.1491	32.7038	SAC191281265	0.0195333	0.0245149	-0.0340516	0.0693658	0.0494499	0.0196417	0.11378	-0.262234
935	ENSMUSP00000073459	ENSMUSG00000028743	Akr7a5	4	139.315	4	138.496	22.3505	TRUE	138.116	140.996	gUNC8328711	0.0355047	0.16554	0.276253	0.225258	0.110106	-0.706232	-0.0564094	-0.0500212
936	ENSMUSP00000073855	ENSMUSG00000030554	Synm	7	67.745	7	67.8607	8.98514	TRUE	67.0427	68.8339	SX1072714427	-0.0526372	-0.141967	-0.242717	-0.0405727	-0.138274	0.203059	0.28115	0.131959
937	ENSMUSP00000073911	ENSMUSG00000055027	Smyd1	6	71.2681	6	65.7918	7.89971	TRUE	58.9965	86.7644	S2R062631673	-0.0351918	0.090582	0.0144149	0.0579131	0.0142708	0.0294705	0.0173246	-0.188784
938	ENSMUSP00000074066	ENSMUSG00000033419	Snap91	9	86.8233	17	31.542	8.36359	FALSE	3.13449	32.8058	SFC171261681	0.0427819	-0.373813	-0.0497052	0.094151	0.0388313	0.0831257	0.0509423	0.113686
939	ENSMUSP00000074195	ENSMUSG00000060923	Acyp2	11	30.5778	11	27.7909	12.8696	TRUE	25.9234	28.8999	S1H111111635	0.169936	-0.331865	-0.307872	0.339626	0.0862436	0.338409	-0.105402	-0.189075
940	ENSMUSP00000074347	ENSMUSG00000059183	Mtfmt	9	65.4444	9	66.8868	9.32005	TRUE	64.7373	74.8182	SBT092675473	-0.112308	0.0823651	-0.0047599	-0.0695212	-0.092034	0.262121	-0.0454792	-0.0203843
941	ENSMUSP00000074702	ENSMUSG00000024331	Dsc2	18	20.0451	18	20.6053	11.4312	TRUE	12.0554	21.4897	gUNC28848187	0.0996923	0.103514	0.361972	-0.0123057	0.0385597	0.0231021	-0.798272	0.183739
942	ENSMUSP00000074775	ENSMUSG00000058979	Hdhd5	6	120.52	6	121.12	13.9582	TRUE	120.05	122.103	S6H064844780	0.186972	-0.316477	0.119509	0.0905834	-0.246266	-0.0505834	-0.18404	0.400303
943	ENSMUSP00000074898	ENSMUSG00000062300	Nectin2	7	19.7336	7	24.3452	8.54341	TRUE	19.3489	25.1848	SBR070973809	0.0496155	-0.0464516	-0.219803	-0.0841973	0.124023	0.357405	-0.270697	0.0901056
944	ENSMUSP00000074902	ENSMUSG00000016481	Cr1l	1	195.114	1	194.05	11.1117	TRUE	193.519	194.887	S6N017761985	0.0182454	-0.0139988	0.0746766	0.157489	0.159501	-0.223026	-0.0185965	-0.15429
945	ENSMUSP00000075011	ENSMUSG00000031974	Abcb10	8	123.968	8	123.345	22.4589	TRUE	122.832	123.722	gUNC15674177	-0.0710403	-0.261581	0.129166	-0.42174	-0.15192	1.0946	-0.149628	-0.167851
946	ENSMUSP00000075063	ENSMUSG00000038764	Ptpn3	4	57.2463	4	56.8479	11.8107	TRUE	55.8696	65.7741	gUNC7308283	-0.236413	-0.378992	-0.310779	-0.205774	-0.321871	0.580054	0.961263	-0.0874885
947	ENSMUSP00000075240	ENSMUSG00000002885	Adgre5	8	83.7323	6	14.7887	8.47517	FALSE	4.29129	16.3907	mJAX00138175	0.294607	0.107433	-0.497954	0.0161154	-0.00539592	-0.0244775	0.0285831	0.0810881
948	ENSMUSP00000075240	ENSMUSG00000002885	Adgre5	8	83.7323	8	80.9258	8.53855	TRUE	76.8755	95.7686	gUNC15089685	0.232319	-0.0308863	-0.330583	0.349633	-0.0231678	0.0286016	0.0271001	-0.253017
949	ENSMUSP00000075242	ENSMUSG00000058230	Arhgap35	7	16.5544	7	16.7856	10.2761	TRUE	13.3506	19.1777	gUNC12455891	0.0145407	0.0631678	-0.163642	0.00952807	0.186075	-0.207899	-0.0361391	0.134369
950	ENSMUSP00000075289	ENSMUSG00000003464	Pex19	1	172.132	1	168.532	21.0565	TRUE	167.677	171.018	gUNC2155319	0.0869485	0.00569686	0.117891	0.0697409	0.0646094	-0.730933	0.190149	0.195898
951	ENSMUSP00000075290	ENSMUSG00000056820	Tsnax	8	125.024	8	125.367	9.0214	TRUE	123.463	126.66	gUNC15704048	0.13954	-0.15021	-0.202894	0.0344768	-0.155171	0.173738	0.249649	-0.0891292
952	ENSMUSP00000075377	ENSMUSG00000030319	Cand2	6	115.79	4	134.598	8.01226	FALSE	133.317	135.394	S6H045383934	-0.0646694	-0.124627	0.0682065	0.0444146	-0.0614735	0.120416	0.0187214	-0.000988972
953	ENSMUSP00000075454	ENSMUSG00000035173	Ccdc186	19	56.8048	19	53.8753	10.0106	TRUE	52.9668	59.0032	gUNC30513052	-0.0135045	-0.0829544	-0.0177146	0.0691454	-0.0319999	0.262855	-0.150001	-0.0358262
954	ENSMUSP00000075526	ENSMUSG00000021704	Mtx3	13	92.8515	13	93.1917	23.9066	TRUE	91.4516	93.9184	S6J133727668	-0.265514	-0.102379	-0.0436712	-0.0574269	0.00568119	-0.329362	-0.372288	1.16496
955	ENSMUSP00000075540	ENSMUSG00000058498	Rnf207	4	152.313	3	157.032	22.8728	FALSE	154.955	158.053	S6J036281282	-0.762101	0.550243	0.638818	-0.767255	-1.12656	0.620422	0.257765	0.588669
956	ENSMUSP00000075658	ENSMUSG00000037148	Arhgap10	8	77.3842	8	78.4543	9.09091	TRUE	70.9411	80.9258	SX1083138170	0.0445392	-0.101927	-0.158211	0.224972	-0.112958	0.127051	0.172391	-0.195856
957	ENSMUSP00000075683	ENSMUSG00000063931	Pepd	7	34.9785	7	35.2777	11.4675	TRUE	34.2091	35.9932	gUNC12612281	-0.245257	-0.0971406	0.0269668	0.078643	0.195919	0.079861	0.189925	-0.228918
958	ENSMUSP00000075690	ENSMUSG00000044734	Serpinb1a	13	32.8466	13	30.265	13.7569	TRUE	22.8565	35.2392	gUNC22349695	0.194086	0.273234	0.0536076	0.0686137	-0.0257953	-0.753223	0.182627	0.00685025
959	ENSMUSP00000076090	ENSMUSG00000062054	Iah1	12	21.3201	12	24.5909	24.5431	TRUE	17.9322	25.1183	mJAX00034046	-1.07011	0.630502	0.154209	0.121759	0.13056	-0.450264	0.331292	0.152051
960	ENSMUSP00000076433	ENSMUSG00000064254	Ethe1	7	24.5982	7	24.2866	23.6991	TRUE	19.3489	25.1848	gUNCHS019547	-0.237905	-0.363343	-0.29834	0.210986	-0.375927	0.812412	0.412209	-0.160092
961	ENSMUSP00000076503	ENSMUSG00000027774	Gfm1	3	67.4533	3	66.5186	9.6348	TRUE	66.2085	70.2775	S2J032660745	-0.171774	-0.0506427	-0.159319	0.00333946	0.0750166	-0.0200894	0.415887	-0.0924175
962	ENSMUSP00000076563	ENSMUSG00000057229	Dmac2	7	25.6225	7	26.3848	12.6582	TRUE	25.5779	28.0418	mJAX00633736	-0.0995245	-0.224759	-0.245447	0.203469	-0.291311	-0.367639	0.656886	0.368327
963	ENSMUSP00000076564	ENSMUSG00000041926	Rnpep	1	135.273	1	135.817	24.1731	TRUE	134.929	137.78	gUNC1739568	-0.0394136	0.409902	-0.0651421	-0.0753938	-0.0266293	-0.467376	0.298072	-0.0340204
964	ENSMUSP00000076594	ENSMUSG00000047635	2810006K23Rik	5	124.335	4	35.3089	8.68425	FALSE	33.4974	36.3498	gUNC7050195	0.115068	-0.60265	0.192375	0.430544	0.285095	-0.690985	0.233583	0.0369711
965	ENSMUSP00000076594	ENSMUSG00000047635	2810006K23Rik	5	124.335	5	125.215	18.7107	TRUE	123.72	126.508	mUNC10087262	0.401557	0.270081	0.188754	0.469285	0.167444	-0.556122	-0.00365724	-0.937342
966	ENSMUSP00000076664	ENSMUSG00000017686	Rhot1	11	80.2385	5	150.644	8.26608	FALSE	147.34	150.81	gUNC10451883	-0.0570247	-0.0702046	0.0148403	0.0164099	0.0217751	0.0352267	-0.0577202	0.0966976
967	ENSMUSP00000077040	ENSMUSG00000035284	Vps13c	9	67.918	9	70.2872	10.9125	TRUE	63.046	82.4039	S6H092811489	0.0816186	-0.101289	-0.0893496	-0.00465798	0.0587281	-0.0152521	0.0555645	0.014637
968	ENSMUSP00000077072	ENSMUSG00000048416	Mlf1	3	67.3871	3	67.1825	23.7782	TRUE	66.2085	68.3332	gUNC5435272	-0.0503608	-0.19219	-0.209693	1.84442	1.10551	0.28185	-1.61929	-1.16024
969	ENSMUSP00000077132	ENSMUSG00000042284	Itga1	13	115.028	11	100.621	8.6377	FALSE	96.1791	110.025	gUNC20245896	-0.0159928	0.200908	-0.0899543	-0.000705155	-0.0448131	0.0849154	-0.204586	0.0702275
970	ENSMUSP00000077197	ENSMUSG00000006418	Rnf114	2	167.504	2	166.735	10.3695	TRUE	165.786	167.581	gUNC4438722	0.0847831	0.0167963	-0.286611	0.0486561	0.0623896	0.0710054	-0.0743125	0.0772928
971	ENSMUSP00000077197	ENSMUSG00000006418	Rnf114	2	167.504	3	59.2407	8.4474	FALSE	40.2642	60.4265	S2R032369628	0.106059	-0.0763113	0.0567454	0.0954516	0.0130151	-0.00764665	-0.329712	0.142398
972	ENSMUSP00000077273	ENSMUSG00000028207	Asph	4	9.55871	4	9.73615	19.1181	TRUE	8.66159	12.2065	gUNC6714828	-0.0599038	0.0894846	0.25842	-0.0548677	0.167251	0.318507	-0.634826	-0.0840661
973	ENSMUSP00000077402	ENSMUSG00000025075	Habp2	19	56.304	6	111.966	7.93187	FALSE	109.984	115.706	S2J064478650	0.076645	-0.101547	-0.0443505	0.262876	-0.00335358	0.0246805	0.0360215	-0.250971
974	ENSMUSP00000077733	ENSMUSG00000060038	Dhps	8	85.0735	8	86.1584	14.6435	TRUE	84.4288	87.6969	SFH083446336	0.285579	-0.0567966	-0.0808487	0.386231	-0.112302	0.0182397	-0.0558234	-0.384279
975	ENSMUSP00000077757	ENSMUSG00000057789	Bak1	17	27.0244	17	26.7963	14.7011	TRUE	25.9174	27.578	gUNC27716905	-0.494024	0.345549	-0.254902	-0.349094	0.294322	-0.1205	0.101519	0.47713
976	ENSMUSP00000077781	ENSMUSG00000022995	Enah	1	181.958	1	178.275	9.9525	TRUE	176.074	183.307	SSH017130990	-0.0378137	0.160385	0.0280498	0.117471	-0.0670171	-0.155617	-0.281419	0.23596
977	ENSMUSP00000077781	ENSMUSG00000022995	Enah	1	181.958	2	64.8412	7.90844	FALSE	61.3258	76.6599	B10020064841	0.183669	-0.0680093	-0.0275857	-0.0232572	-0.13305	-0.109973	0.0491496	0.129056
978	ENSMUSP00000077781	ENSMUSG00000022995	Enah	1	181.958	4	56.8479	7.42549	FALSE	52.7377	65.1274	gUNC7308283	-0.234537	0.104268	-0.0269937	-0.130232	0.0121411	0.23516	0.0847144	-0.0445197
979	ENSMUSP00000078093	ENSMUSG00000007617	Homer1	13	93.3524	13	92.598	9.10883	TRUE	90.3438	95.579	SBH133703919	0.228169	0.00991403	-0.0164013	0.0131842	0.0679295	-0.188867	-0.147005	0.0330772
980	ENSMUSP00000078336	ENSMUSG00000025085	Ablim1	19	57.1738	19	54.4275	11.6671	TRUE	53.8753	57.6019	gUNC30521202	0.100164	0.191786	-0.132587	-0.088577	-0.119139	-0.0736032	0.202494	-0.0805384
981	ENSMUSP00000078661	ENSMUSG00000027944	Hax1	3	89.9971	4	144.408	9.74408	FALSE	141.964	152.952	mUNC8403532	-0.312552	0.0793595	0.0295877	0.140164	0.0426902	-0.376073	0.215508	0.181315
982	ENSMUSP00000078920	ENSMUSG00000027255	Arfgap2	2	91.271	5	40.4189	9.15272	FALSE	38.7302	44.7808	S3T051616754	-0.0144577	0.185838	-0.00558697	-0.0447898	0.0153854	-0.0318191	-0.108642	0.00407263
983	ENSMUSP00000079379	ENSMUSG00000058355	Abce1	8	79.6976	8	80.0924	9.64456	TRUE	74.2861	84.4288	gJAX00673696	-0.0322811	-0.10698	0.0378687	-0.0220668	-0.0454624	0.0302018	0.0635739	0.0751456
984	ENSMUSP00000079548	ENSMUSG00000004535	Tax1bp1	6	52.7403	5	148.576	10.3395	FALSE	144.357	150.81	gUNC10417974	-0.053748	-0.0540161	-0.158838	-0.15767	-0.203682	0.251062	0.428623	-0.0517316
985	ENSMUSP00000079932	ENSMUSG00000037032	Apbb1	7	105.57	7	105.552	18.3089	TRUE	103.959	107.175	S6J074222072	0.339793	0.317566	0.358396	-0.674556	0.371421	-0.47624	-0.430179	0.193799
986	ENSMUSP00000079991	ENSMUSG00000034330	Plcg2	8	117.567	8	116.545	13.7708	TRUE	114.459	118.111	S6N084661810	0.176766	0.231861	0.0173739	0.359162	0.0596054	0.28957	-0.33138	-0.802959
987	ENSMUSP00000080081	ENSMUSG00000059363	Fxn	19	24.271	19	23.4577	16.7033	TRUE	22.7127	25.2262	gUNC30078218	0.157075	0.153429	0.213602	-0.20119	-0.244435	-0.0384614	0.186644	-0.226664
988	ENSMUSP00000080179	ENSMUSG00000053522	Lgals7	7	28.8651	7	28.7216	9.26967	TRUE	28.0691	35.2777	gUNC12548196	0.321269	0.312641	-1.07612	0.868344	0.581182	0.150369	-0.63023	-0.527451
989	ENSMUSP00000080276	ENSMUSG00000027750	Postn	3	54.3761	3	54.8315	20.5553	TRUE	53.8893	54.9807	SBH032193258	0.297607	0.234165	0.420506	0.329442	0.278857	-0.535287	-0.55149	-0.4738
990	ENSMUSP00000080683	ENSMUSG00000021112	Mpp5	12	78.7948	12	77.7639	13.0926	TRUE	75.0084	79.9628	gUNC21446355	-0.187819	-0.151225	-0.146619	0.0869193	0.0271019	0.121497	0.0610449	0.1891
991	ENSMUSP00000080685	ENSMUSG00000038024	Dennd4c	4	86.7996	4	83.202	10.6267	TRUE	81.0762	86.4852	JAX00555961	0.0064131	-0.0320718	-0.00301525	-0.057567	-0.018244	0.118712	0.143688	-0.157915
992	ENSMUSP00000080766	ENSMUSG00000029276	Glmn	5	107.573	5	112.939	12.3606	TRUE	106.928	117.383	S6T054517578	-0.28537	-0.141731	0.083736	-0.24798	0.243141	-0.0606425	0.278158	0.130689
993	ENSMUSP00000080767	ENSMUSG00000027203	Dut	2	125.253	2	113.26	11.271	FALSE	109.215	134.208	gJAX00499986	0.192061	0.106816	0.0516334	-0.379092	0.201981	-0.218689	-0.15829	0.203579
994	ENSMUSP00000080832	ENSMUSG00000062906	Hdac10	15	89.126	15	89.7076	20.0285	TRUE	88.4279	91.0078	S2R153588302	0.221974	0.220064	0.104822	-0.885017	0.205685	0.373602	-0.254829	0.0136998
995	ENSMUSP00000081009	ENSMUSG00000049091	Sephs2	7	127.273	7	127.024	9.70907	TRUE	126.822	131.538	S2J075080973	0.0568684	-0.12119	-0.0821183	-0.0751888	-0.0479798	-0.0390878	0.400312	-0.0916163
996	ENSMUSP00000081043	ENSMUSG00000065954	Tacc1	8	25.2056	8	26.7513	9.26195	TRUE	19.4254	32.9891	gUNC14358637	-0.0499095	-0.113743	-0.101634	-0.0810711	-0.0893742	0.116939	0.0366247	0.282168
997	ENSMUSP00000081141	ENSMUSG00000028961	Pgd	4	149.158	4	148.999	10.2798	TRUE	142.161	155.114	S3J045959972	-0.212046	-0.0215013	-0.0873383	-0.0708985	-0.0509579	0.534445	0.0184559	-0.110158
998	ENSMUSP00000081221	ENSMUSG00000028917	Plekhm2	4	141.645	4	141.465	21.534	TRUE	140.996	141.964	gUNC8374038	0.0276779	-0.0122407	0.273909	0.0136989	0.145482	-0.116835	-0.621538	0.289845
999	ENSMUSP00000081225	ENSMUSG00000071176	Arhgef10	8	14.9564	8	15.0087	9.17826	TRUE	14.1274	17.235	B10080015008	0.174352	0.0393526	0.148473	0.223696	0.105757	-0.074291	-0.129246	-0.488094
1000	ENSMUSP00000081544	ENSMUSG00000030934	Oat	7	132.567	7	132.223	14.1154	TRUE	131.677	134.783	gUNCHS021665	0.135966	0.339549	0.114732	0.185068	0.139574	-0.233696	-0.556353	-0.12484
1001	ENSMUSP00000081561	ENSMUSG00000030852	Tacc2	7	130.671	7	130.562	20.5587	TRUE	129.196	131.335	SBH075222494	-0.276342	0.295117	0.217689	0.156442	0.300183	-0.469041	-0.214557	-0.00949048
1002	ENSMUSP00000081745	ENSMUSG00000036073	Galt	4	41.757	4	44.2217	20.538	TRUE	41.3285	45.419	SS6041768866	0.260893	0.298737	0.370647	-0.580361	-0.643144	0.497659	-0.543043	0.338612
1003	ENSMUSP00000081943	ENSMUSG00000006356	Crip2	12	113.143	12	112.517	17.1421	TRUE	111.503	113.673	gUNC21910865	-0.144053	0.0586275	0.11687	0.145371	-0.280415	0.19015	0.189105	-0.275656
1004	ENSMUSP00000081958	ENSMUSG00000032812	Arap1	7	101.38	3	131.203	8.51133	FALSE	75.4025	131.801	SSR035248118	-0.0124144	-0.0447053	0.250173	-0.194985	-0.0328216	-0.0715665	-0.00705506	0.113375
1005	ENSMUSP00000082004	ENSMUSG00000021288	Klc1	12	111.783	12	111.503	8.93713	TRUE	110.805	113.267	gJAX00040503	0.0433937	0.0498779	0.0343225	0.0427152	0.108962	-0.193236	-0.12898	0.0429437
1006	ENSMUSP00000082013	ENSMUSG00000066324	Impad1	4	4.77792	4	5.43587	24.3737	TRUE	3.7521	13.8092	mJAX00115551	0.119696	0.152124	0.130964	0.0690653	0.211168	-0.768911	0.0530856	0.0328077
1007	ENSMUSP00000082220	ENSMUSG00000032570	Atp2c1	9	105.465	9	105.419	12.4647	TRUE	103.487	105.872	gJAX00175225	0.116352	-0.156836	0.154541	0.197703	0.149839	-0.0783343	-0.216952	-0.166313
1008	ENSMUSP00000082288	ENSMUSG00000021238	Aldh6a1	12	84.4409	12	84.131	13.5436	TRUE	81.1081	86.805	S1J123365239	0.156911	0.139094	0.0847691	0.102817	-0.113359	0.130888	-0.38535	-0.11577
1009	ENSMUSP00000082459	ENSMUSG00000038239	Hrc	7	45.3371	5	141.005	8.97574	FALSE	138.189	142.083	SAC055640198	-0.280233	-0.0166785	0.121538	-0.129565	-0.0120881	0.16033	0.0868425	0.0698539
1010	ENSMUSP00000082694	ENSMUSG00000029651	Mtus2	5	148.137	5	149.468	10.5084	TRUE	147.34	150.81	gJAX00601393	-0.0271266	0.0886811	0.27587	0.313854	0.213755	-0.399257	0.177196	-0.642973
1011	ENSMUSP00000082816	ENSMUSG00000036986	Pml	9	58.2339	3	129.684	8.43146	FALSE	126.774	131.203	mUNC6229155	-0.001962	-0.110216	0.422774	-0.101291	-0.0325613	0.116168	0.00888725	-0.301799
1012	ENSMUSP00000082856	ENSMUSG00000063849	Ppcdc	9	57.4126	9	57.3576	14.7523	TRUE	56.6987	57.8216	gUNC16424723	-0.157933	-0.189334	0.813894	-0.150516	-0.23628	0.255414	-0.0955204	-0.239724
1013	ENSMUSP00000083077	ENSMUSG00000007097	Atp1a2	1	172.285	1	179.552	9.4318	TRUE	165.602	180.075	gUNC2299232	-0.240184	0.431326	-0.206809	-0.407079	0.00424033	0.397954	0.192974	-0.172421
1014	ENSMUSP00000083322	ENSMUSG00000033557	Fam20b	1	156.699	1	157.132	10.7601	TRUE	153.865	160.438	gUNC2018619	0.0107449	0.247757	-0.0255157	-0.109459	-0.00769454	-0.146415	-0.0399298	0.0705134
1015	ENSMUSP00000083375	ENSMUSG00000026473	Glul	1	153.905	1	151.419	9.80138	TRUE	136.512	155.809	gUNC1944082	0.109072	0.147948	0.393864	-0.0643062	0.306634	-0.0052821	-0.593831	-0.294098
1016	ENSMUSP00000083705	ENSMUSG00000067274	Rplp0	5	115.562	2	159.058	7.82648	FALSE	154.237	159.456	S1H026362330	0.0675782	-0.0516966	0.0463352	-0.0326548	-0.083567	0.039399	0.0803261	-0.06572
1017	ENSMUSP00000083707	ENSMUSG00000053024	Cntn2	1	132.526	1	131.402	12.6585	TRUE	129.943	132.521	gUNC1681036	0.154827	0.041679	0.859235	0.347022	0.454507	-1.52006	-0.854365	0.517156
1018	ENSMUSP00000084041	ENSMUSG00000034462	Pkd2	5	104.483	5	105.475	13.8192	TRUE	103.601	106.509	S3H054218998	0.106322	0.18299	0.227965	0.206622	0.108925	-0.161886	-0.252268	-0.41867
1019	ENSMUSP00000084257	ENSMUSG00000067150	Xpo5	17	46.2226	4	39.3311	10.0699	FALSE	35.8177	42.9619	gJAX00118056	0.0311272	-0.0220855	-0.0737871	0.136772	0.142793	-0.119176	-0.0130167	-0.0826272
1020	ENSMUSP00000084445	ENSMUSG00000029153	Ociad2	5	73.3316	5	73.7281	21.5098	TRUE	73.568	74.4668	mbackupUNC050383757	0.438425	-0.961438	0.99936	0.185823	0.536316	0.896151	-0.540628	-1.55401
1021	ENSMUSP00000084450	ENSMUSG00000024429	Gnl1	17	35.9847	17	35.5537	9.89766	TRUE	34.536	37.3862	S6Y171422147	-0.107697	0.151745	0.0741156	-0.131909	0.0176137	0.104075	-0.082817	-0.0251272
1022	ENSMUSP00000084480	ENSMUSG00000029208	Guf1	5	69.5664	5	70.1566	25.4912	TRUE	66.7728	71.6241	mbackupJAX00131367	0.339021	0.335876	-0.0431534	0.367344	0.334988	-0.311293	-0.919738	-0.103043
1023	ENSMUSP00000084511	ENSMUSG00000029207	Apbb2	5	66.4587	5	54.7892	14.2469	FALSE	54.6965	64.8139	gUNC9215457	0.131673	0.183461	-0.034302	0.0218846	-0.0094648	-0.505624	-0.00104618	0.213419
1024	ENSMUSP00000084572	ENSMUSG00000007029	Vars	17	35.0087	17	35.5537	13.9711	TRUE	34.536	36.4954	S6Y171422147	0.204634	0.109713	0.0338549	-0.112214	-0.0766862	-0.0598712	0.0635271	-0.162957
1025	ENSMUSP00000084582	ENSMUSG00000029171	Pgm1	5	64.1107	5	58.2907	13.1209	TRUE	53.9402	66.5664	gUNC9260127	-0.119482	-0.0386772	-0.0719042	-0.10542	-0.0649604	0.167829	-0.000747215	0.233361
1026	ENSMUSP00000084805	ENSMUSG00000030249	Abcc9	6	142.645	6	142.992	8.90859	TRUE	141.365	144.042	gJAX00629360	0.211964	0.084441	0.136232	-0.416156	0.0801602	0.198193	-0.307984	0.0131495
1027	ENSMUSP00000084820	ENSMUSG00000067369	Trmt2b	X	134.25	X	134.2	16.8347	TRUE	134.122	135.256	gUNC31339856	1.06802	-0.40661	0.87525	-0.539256	-0.549086	-0.593202	0.484716	-0.339831
1028	ENSMUSP00000084882	ENSMUSG00000058624	Gda	19	21.4324	19	23.7476	11.5291	TRUE	18.6971	24.4063	S2H190949902	0.191911	0.402026	0.318143	0.279123	-0.688761	-0.430318	-0.338991	0.266867
1029	ENSMUSP00000084918	ENSMUSG00000053279	Aldh1a1	19	20.5681	19	21.1056	11.1105	TRUE	18.6971	24.4063	SAJ190844223	0.263857	0.311425	-0.0109031	0.278406	-0.216928	-0.685541	-0.118393	0.178078
1030	ENSMUSP00000085734	ENSMUSG00000062604	Srpk2	5	23.5939	5	23.8187	10.6832	TRUE	21.7093	24.4229	gUNC8802660	0.199459	0.000785277	-0.0814964	-0.12838	-0.0688248	-0.089828	0.288124	-0.11984
1031	ENSMUSP00000085985	ENSMUSG00000022629	Kif21a	15	90.9916	15	92.1763	20.1484	TRUE	86.6443	92.6225	gUNC26118052	0.0546677	0.208997	0.0188523	0.11457	0.174034	0.0775338	-0.754563	0.105908
1032	ENSMUSP00000086017	ENSMUSG00000045962	Wnk1	6	119.981	6	120.7	11.4006	TRUE	118.995	123.071	SBR064827988	0.0246253	0.112741	-0.00522144	-0.00773444	-0.00177355	-0.0897458	-0.177489	0.144598
1033	ENSMUSP00000086363	ENSMUSG00000068015	Lrch1	14	74.8513	14	70.7455	9.58776	TRUE	70.0825	77.4638	gUNCHS038685	0.0127606	0.0117831	0.172245	-0.0497332	0.150894	-0.168644	-0.257553	0.128248
1034	ENSMUSP00000086796	ENSMUSG00000022436	Sh3bp1	15	78.9096	15	77.7896	9.37908	TRUE	75.9792	79.753	gUNC25926370	0.3829	0.210446	-0.330002	-0.167347	0.088181	0.437083	-0.625591	0.00433124
1035	ENSMUSP00000086948	ENSMUSG00000057230	Aak1	6	86.9264	6	87.8072	12.3441	TRUE	83.6216	91.739	gUNC11548556	0.125068	0.0396472	-0.0922931	0.121453	-0.0750422	0.0559696	-0.18865	0.0138478
1036	ENSMUSP00000086988	ENSMUSG00000068290	Ddrgk1	2	130.659	4	31.5774	7.80874	FALSE	14.3338	35.4956	gUNC7004185	0.0307581	-0.218934	0.0202198	0.106469	0.0694334	0.0409076	-0.0746436	0.0257891
1037	ENSMUSP00000087073	ENSMUSG00000068329	Htra2	6	83.0533	6	84.6225	16.1355	TRUE	76.2869	86.7644	S2C063384901	-0.202816	-0.251867	-0.202393	-0.103008	0.722193	0.134896	-0.0611885	-0.0358173
1038	ENSMUSP00000087327	ENSMUSG00000022887	Masp1	16	23.4862	16	22.36	12.5603	TRUE	19.7701	23.9888	SBJ160894401	-0.0477028	-0.0586015	0.252668	-0.18418	-0.112408	0.465249	0.143115	-0.45814
1039	ENSMUSP00000087473	ENSMUSG00000029822	Osbpl3	6	50.3748	6	48.7367	18.8526	TRUE	46.9764	51.6311	gJAX00609189	0.211931	-0.416146	0.529923	-0.108734	-0.413726	-0.00018081	-0.0197002	0.216632
1040	ENSMUSP00000087524	ENSMUSG00000054435	Gimap4	6	48.6883	6	48.1834	11.6348	TRUE	46.4365	49.1033	gUNC11029462	0.330754	-0.202532	-0.216279	0.205823	-0.28043	-0.0495993	0.161141	0.0511229
1041	ENSMUSP00000087587	ENSMUSG00000105504	Gbp5	3	142.508	3	143.734	8.7167	TRUE	138.656	146.317	B10030143733	-0.540924	-0.331328	-0.0376875	-0.184771	-0.0433872	0.845773	0.324362	-0.0320377
1042	ENSMUSP00000087636	ENSMUSG00000068580	Zfyve19	2	119.213	2	117.983	19.8181	TRUE	117.25	119.148	gUNCHS006372	-0.172975	-0.242621	0.237683	0.164233	0.217128	-0.00196269	-0.486714	0.285228
1043	ENSMUSP00000087815	ENSMUSG00000022246	Rai14	15	10.6418	15	12.713	17.1851	TRUE	10.274	13.7338	gJAX00393780	0.0688738	-0.218071	0.184961	0.201651	-0.144812	-0.585684	0.243962	0.249118
1044	ENSMUSP00000088176	ENSMUSG00000027905	Ddx20	3	105.683	11	57.5666	9.18022	FALSE	56.6589	61.0449	SFJ112302664	-0.0147018	0.0997666	-0.0996494	-0.131243	-0.0713583	0.107973	0.154198	-0.0449851
1045	ENSMUSP00000088176	ENSMUSG00000027905	Ddx20	3	105.683	12	112.093	7.46427	FALSE	109.782	116.161	gUNC21903150	0.107943	-0.0800049	-0.064059	0.0507706	0.174945	-0.023806	-0.0220373	-0.143751
1046	ENSMUSP00000088263	ENSMUSG00000028093	Acp6	3	97.168	3	96.4106	9.12066	TRUE	93.9748	98.3568	backupUNC030495445	-0.200438	-0.143764	0.119982	0.0552683	-0.0277847	0.110586	0.192201	-0.106052
1047	ENSMUSP00000088320	ENSMUSG00000008226	Scrn3	2	73.3252	2	72.3686	40.6251	TRUE	71.7795	74.3927	gUNC3316097	0.469313	0.458359	0.471022	0.402389	-0.856862	-0.435506	-0.771306	0.262591
1048	ENSMUSP00000088334	ENSMUSG00000004085	Map3k20	2	72.3641	2	73.6873	17.9539	TRUE	71.3383	76.9716	gUNCHS005379	0.0835492	-0.433351	0.0257613	0.0819281	-0.0137034	-0.0843104	0.193372	0.146754
1049	ENSMUSP00000088349	ENSMUSG00000068874	Selenbp1	3	94.9389	3	105.748	7.8606	FALSE	101.683	112.294	gUNCHS009717	-0.0181305	0.0646753	0.0634156	0.0955515	0.0887054	-0.203749	-0.170453	0.0799853
1050	ENSMUSP00000088725	ENSMUSG00000060798	Intu	3	40.618	3	42.1311	21.8717	TRUE	41.0568	48.566	SBB031685245	0.929966	0.296205	0.256704	0.288451	0.481113	-0.720829	-1.92216	0.390548
1051	ENSMUSP00000088779	ENSMUSG00000031441	Atp11a	8	12.8129	8	14.7888	8.80751	TRUE	11.3035	17.235	gUNC14209961	0.155727	0.0755851	-0.128232	0.0161083	-0.10071	0.0964948	0.088694	-0.203667
1052	ENSMUSP00000088833	ENSMUSG00000079037	Prnp	2	131.924	3	80.2617	8.60078	FALSE	60.8714	93.1555	mJAX00109485	-0.397864	-0.0600843	0.101807	0.133096	0.497261	-0.129429	-0.00670853	-0.138078
1053	ENSMUSP00000089045	ENSMUSG00000033991	Ttc37	13	76.1445	13	75.8826	21.1824	TRUE	73.4551	81.2446	gJAX00046433	0.142524	-0.0397671	0.112357	0.143711	0.153099	-0.0438833	-0.614922	0.146882
1054	ENSMUSP00000089051	ENSMUSG00000026797	Stxbp1	2	32.8174	2	32.9106	12.2856	TRUE	29.6877	35.2002	gUNC2842985	-0.0410479	0.0279298	0.184529	-0.0611359	-0.127841	-0.0101666	-0.00558925	0.0333218
1055	ENSMUSP00000089298	ENSMUSG00000006611	Hfe	13	23.7064	13	25.8351	21.6348	TRUE	22.2025	27.9262	gUNC22295480	-0.370359	0.463	-0.284091	-0.0527977	-0.463958	1.05538	-0.537003	0.189828
1056	ENSMUSP00000089394	ENSMUSG00000024566	Atp9b	18	80.8341	8	80.8697	9.74449	FALSE	76.8755	87.2886	backupUNC080507138	-0.0359701	0.0417786	0.0386174	0.173962	0.0870864	-0.495128	0.0980537	0.0915994
1057	ENSMUSP00000089459	ENSMUSG00000045410	Akr1e1	13	4.59996	4	145.771	17.0039	FALSE	143.732	147.902	S2H045830845	0.690137	0.869593	0.954715	-1.35102	-0.739741	0.824339	-0.719366	-0.528655
1058	ENSMUSP00000089664	ENSMUSG00000040043	Rbms2	10	128.156	10	127.901	8.60282	TRUE	121.413	128.571	UNC18964322	0.0181599	0.0552408	0.0990467	0.0501066	0.0301739	-0.222029	-0.0473456	0.016647
1059	ENSMUSP00000089680	ENSMUSG00000061315	Naca	10	128.042	10	127.546	11.6161	TRUE	126.899	130.522	S6J105101847	0.0293163	0.0305733	-0.0561808	-0.0885021	0.00905291	0.193404	-0.161195	0.0435318
1060	ENSMUSP00000089708	ENSMUSG00000002147	Stat6	10	127.652	1	164.662	8.07387	FALSE	162.418	169.072	gUNC2102791	0.244236	0.063191	-0.0107952	-0.28174	0.0477454	0.0410842	-0.0842787	-0.0194423
1061	ENSMUSP00000089948	ENSMUSG00000035478	Mbd3	10	80.396	4	134.139	8.10384	FALSE	131.602	136.665	S3N045365554	0.0497725	0.251911	-0.202309	-0.127384	0.088126	-0.0213207	-0.0289469	-0.00984841
1062	ENSMUSP00000090525	ENSMUSG00000020697	Lig3	11	82.7927	11	90.5727	8.77984	TRUE	81.9945	93.0044	gJAX00317950	0.0350331	-0.0533792	-0.0648875	0.059631	-0.0577332	-0.165486	0.167291	0.079531
1063	ENSMUSP00000090853	ENSMUSG00000020340	Cyfip2	11	46.2534	11	46.7579	8.40644	TRUE	43.9767	50.1255	mUNC19556773	-0.128531	0.976663	-0.384498	-0.257068	-0.281387	-0.1849	0.0225881	0.237133
1064	ENSMUSP00000091061	ENSMUSG00000020396	Nefh	11	4.94341	1	75.4868	8.36768	FALSE	72.8301	86.349	S6J013019470	0.0224303	0.240643	-0.0333907	-0.0561631	-0.0135256	0.0593969	-0.0897789	-0.129612
1065	ENSMUSP00000091181	ENSMUSG00000051147	Nat2	8	67.4987	8	65.479	24.6766	TRUE	64.1577	67.6378	gUNC14911603	-1.26949	-0.0302271	0.600828	-2.30724	0.795894	1.37367	0.357384	0.479183
1066	ENSMUSP00000091238	ENSMUSG00000031628	Casp3	8	46.6285	9	108.64	8.85986	FALSE	103.487	113.148	S3T094345600	0.248826	-0.0898623	-0.341894	0.534931	-0.119185	-0.0034906	-0.111122	-0.118204
1067	ENSMUSP00000091422	ENSMUSG00000057367	Birc2	9	7.82765	10	90.2795	8.8253	FALSE	84.1646	91.7928	UNC18411040	0.0234706	0.0514202	0.0521614	-0.104728	-0.044597	0.0726233	-0.170653	0.120303
1068	ENSMUSP00000091475	ENSMUSG00000018666	Cbx1	11	96.7989	4	134.598	9.61068	FALSE	131.602	135.575	S6H045383934	-0.0571732	0.155647	-0.115055	-0.134214	0.0612454	0.0159911	0.0580551	0.015503
1069	ENSMUSP00000091925	ENSMUSG00000027556	Car1	3	14.7873	3	3.78542	12.1713	FALSE	3.39907	17.831	mbackupUNC030360530	0.25951	0.528845	0.743168	0.346409	-0.157784	-1.72816	-0.53958	0.547596
1070	ENSMUSP00000091964	ENSMUSG00000043262	Uevld	7	46.9409	7	46.2972	11.7132	TRUE	40.1261	69.2481	gUNC12743323	-0.173418	-0.00360493	-0.063687	-0.107002	-0.0653353	0.0575647	0.475264	-0.119781
1071	ENSMUSP00000092223	ENSMUSG00000027254	Map1a	2	121.3	2	121.366	24.3081	TRUE	119.148	129.031	gJAX00501563	-0.245752	-0.487594	-0.290844	1.18828	-0.0798592	-0.000441329	0.165679	-0.249468
1072	ENSMUSP00000092283	ENSMUSG00000070730	Rmdn3	2	119.147	2	119.534	25.6665	TRUE	117.25	120.173	gUNC3842618	0.502985	-0.314292	0.068758	-0.0471776	-0.0186733	-0.00985604	-0.159883	-0.0218609
1073	ENSMUSP00000092375	ENSMUSG00000028894	Inpp5b	4	124.772	4	124.273	10.2909	TRUE	123.288	125.824	gUNC8134268	-0.212214	0.121574	-0.0614683	-0.245742	0.16656	0.340296	-0.0191408	-0.0898652
1074	ENSMUSP00000093077	ENSMUSG00000024012	Mtch1	17	29.34	17	29.5818	14.0806	TRUE	27.0471	31.542	gUNC27748854	-0.0533316	-0.146546	-0.0866933	-0.116607	0.158906	0.3144	-0.0459663	-0.0241612
1075	ENSMUSP00000093090	ENSMUSG00000054150	Syne3	12	104.97	12	106.676	7.97497	TRUE	105.265	107.728	gUNC21828693	-0.000987803	-0.0784048	0.0149102	0.0295778	0.0148186	0.0856893	-0.310281	0.244678
1076	ENSMUSP00000093097	ENSMUSG00000043822	Adamtsl5	10	80.3438	10	75.6558	21.2772	TRUE	75.0855	87.6272	UNCHS028724	0.310696	0.490299	0.235186	0.38351	0.33045	0.289749	-2.54235	0.502463
1077	ENSMUSP00000093315	ENSMUSG00000044086	Lmod3	6	97.2456	6	38.4496	12.2751	FALSE	36.2052	39.4187	S2J061537985	0.118443	0.264701	0.12857	0.0263239	-0.106049	-0.556242	0.0707184	0.0535341
1078	ENSMUSP00000093406	ENSMUSG00000061603	Akap6	12	52.9275	12	53.1844	11.1566	TRUE	50.5675	56.3073	mUNC21123087	0.114337	0.0480281	-0.0322637	0.10735	-0.0525339	-0.0370315	-0.2414	0.0935143
1079	ENSMUSP00000093581	ENSMUSG00000061759	Armt1	10	4.4438	10	5.69943	16.0657	TRUE	3.79408	8.95093	gICR239	-0.152404	-0.158879	-0.112322	0.266566	-0.174535	0.407391	0.164042	-0.23986
1080	ENSMUSP00000093615	ENSMUSG00000068417	Pnp2	14	50.9604	14	51.4004	22.7538	TRUE	50.4039	52.2511	mUNC140923270	-0.0694717	0.953323	-0.030867	-0.38506	0.0203131	-0.303745	-0.0168005	-0.167692
1081	ENSMUSP00000093843	ENSMUSG00000022514	Il1rap	16	26.6559	16	22.36	12.4116	TRUE	18.6129	25.0852	SBJ160894401	-0.148818	-0.0461812	0.0220596	-0.504402	-0.0866057	0.830769	-0.0809153	0.0140937
1082	ENSMUSP00000093968	ENSMUSG00000071652	Ints5	19	8.89341	6	140.876	8.83414	FALSE	138.333	143.401	gUNC12245354	-0.0554482	0.0341698	-0.0244968	-0.281494	0.160502	-0.147661	0.440051	-0.125623
1083	ENSMUSP00000093972	ENSMUSG00000071654	Uqcc3	19	8.88047	3	132.075	8.56572	FALSE	131.579	134.048	gUNC6265372	0.00609163	0.291007	-0.334345	0.0864657	-0.136868	0.157326	0.0685848	-0.138263
1084	ENSMUSP00000093992	ENSMUSG00000065979	Cpped1	16	11.8566	16	9.87745	12.5583	TRUE	8.9544	11.9499	gJAX00413628	-0.109494	0.00112747	-0.0477579	-0.0436312	-0.134536	0.430254	-0.027204	-0.0687589
1085	ENSMUSP00000094084	ENSMUSG00000071715	Ncf4	15	78.2537	15	78.8946	8.85103	TRUE	77.2073	83.9699	mJAX00064006	0.308263	0.0416634	0.125634	0.0110857	0.39606	0.122736	-0.0580594	-0.947382
1086	ENSMUSP00000094167	ENSMUSG00000022419	Deptor	15	55.1858	15	53.2754	18.165	TRUE	51.3725	54.4828	gUNC25604126	-0.0455818	-0.101397	-0.190813	-0.32627	-0.0789904	0.622446	0.120674	-6.74821e-05
1087	ENSMUSP00000094874	ENSMUSG00000045038	Prkce	17	86.4129	11	110.025	8.37801	FALSE	107.849	112.987	B10110110025	-0.141696	-0.00758355	-0.0212804	-0.18091	0.115684	0.163906	-0.180805	0.252685
1088	ENSMUSP00000094923	ENSMUSG00000023942	Slc29a1	17	45.5924	17	45.9328	14.793	TRUE	44.7257	47.5995	gUNCHS044344	-0.26692	-0.323718	-0.168604	-0.15707	0.0574452	0.313276	0.454445	0.0911459
1089	ENSMUSP00000095031	ENSMUSG00000095687	Rnaset2a	17	8.13835	17	7.13866	19.0969	TRUE	3.13449	8.99192	mUNC170287409	0.424005	0.396536	-0.132638	0.350269	0.245869	-0.646312	-0.748984	0.111255
1090	ENSMUSP00000095043	ENSMUSG00000015659	Serac1	17	6.06097	17	4.44479	10.3856	TRUE	3.13449	8.99192	gUNC27501759	0.171784	0.0784824	0.0568368	0.225662	0.105277	-0.168251	-0.588671	0.11888
1091	ENSMUSP00000095134	ENSMUSG00000026466	Tor1aip1	1	156.021	1	155.809	13.3226	TRUE	155.168	157.673	SNJ016232363	-0.086275	0.135613	0.154536	-0.175074	0.0840217	-0.104551	-0.090971	0.0827001
1092	ENSMUSP00000095200	ENSMUSG00000036452	Arhgap26	18	38.9889	18	41.8013	9.48436	TRUE	37.7622	43.1568	gUNC29117245	-0.0348963	-0.175396	0.0468959	-0.0164442	-0.0755891	0.211992	0.127575	-0.0841362
1093	ENSMUSP00000095249	ENSMUSG00000026313	Hdac4	1	92.0622	1	93.7874	10.0685	TRUE	90.6094	99.8971	SNJ013751494	0.154444	0.0547424	-0.0257514	-0.350086	0.0788088	0.0936353	-0.0156765	0.00988343
1094	ENSMUSP00000095314	ENSMUSG00000025949	Pikfyve	1	65.2327	1	64.3788	9.30822	TRUE	63.004	68.3014	mUNC807932	-0.116387	-0.0487109	-0.0683455	-0.120207	0.120624	0.120955	0.12185	-0.00977906
1095	ENSMUSP00000095316	ENSMUSG00000025950	Idh1	1	65.1726	1	67.7491	8.47283	TRUE	63.004	68.5606	gUNC853754	-0.0639896	-0.182264	-0.129841	-0.105405	0.131126	0.16943	0.17469	0.00625471
1096	ENSMUSP00000095346	ENSMUSG00000073678	Pgap1	1	54.5153	1	52.4708	10.6425	TRUE	51.0649	56.5766	mUNC671488	-0.0495726	-0.00673343	0.00882216	-0.00197609	-0.088444	-0.148971	-0.176116	0.462991
1097	ENSMUSP00000095380	ENSMUSG00000073700	Klhl21	4	152.013	4	111.366	8.6073	FALSE	103.436	117.467	gUNC7975969	-0.101965	0.0929724	0.147576	-0.097216	0.114736	0.161631	-0.367791	0.0500563
1098	ENSMUSP00000095507	ENSMUSG00000028649	Macf1	4	123.517	4	119.898	12.4579	TRUE	116.751	125.824	gUNCHS012600	0.012566	0.0985292	0.0218649	-0.134431	0.0904769	0.0865653	-0.0943415	-0.0812304
1099	ENSMUSP00000095602	ENSMUSG00000038368	Focad	4	88.2528	4	89.573	13.548	TRUE	79.4403	95.135	gUNC7706339	-0.144515	-0.193261	-0.135142	-0.145512	0.108101	0.14992	0.103568	0.256841
1100	ENSMUSP00000095783	ENSMUSG00000054659	Pm20d2	4	33.182	4	30.2929	13.5532	TRUE	28.7035	34.13	mbackupUNC040036735	-0.0609636	0.0253392	0.0117324	0.190168	0.0570909	-0.0512651	-0.459326	0.287223
1101	ENSMUSP00000095873	ENSMUSG00000074001	Klhl40	9	121.781	9	123.035	17.4891	TRUE	118.877	123.562	mUNC090256977	0.47416	0.415526	0.260487	0.207731	0.170931	0.143083	-0.739993	-0.931926
1102	ENSMUSP00000095949	ENSMUSG00000038886	Man2a2	7	80.3602	7	80.3865	9.14981	TRUE	77.9702	87.1276	mJAX00153376	0.423453	-0.259619	-0.121506	-0.114909	0.399887	-0.124139	-0.0674167	-0.13575
1103	ENSMUSP00000095970	ENSMUSG00000074064	Mlycd	8	119.403	8	119.842	10.0193	TRUE	116.006	121.189	gUNC15624911	0.0374183	0.0649006	-0.03371	0.0653749	0.0929539	-0.350409	-0.0670792	0.19055
1104	ENSMUSP00000096152	ENSMUSG00000032186	Tmod2	9	75.5885	9	74.9786	8.93128	TRUE	72.95	78.396	SBB092999142	-0.125995	0.173951	-0.00940984	-0.0909469	-0.138609	0.121291	0.193727	-0.124009
1105	ENSMUSP00000096173	ENSMUSG00000028149	Rap1gds1	3	139.001	3	142.931	14.9423	TRUE	137.716	143.734	gJAX00540289	-0.0316033	0.0159177	-0.099795	-0.144886	-0.0948029	0.0341189	0.153928	0.167122
1106	ENSMUSP00000096179	ENSMUSG00000028158	Mttp	3	138.117	3	130.791	7.96082	TRUE	119.079	131.579	gUNC6247460	0.133949	-0.211863	-0.0337235	0.0406066	0.0994205	0.797163	-0.493928	-0.331625
1107	ENSMUSP00000096670	ENSMUSG00000074576	Mocs3	2	168.232	2	168.521	13.6817	TRUE	166.735	169.926	gUNC4458398	-0.151457	-0.142303	0.0818947	-0.0798964	-0.0917168	0.360532	-0.157017	0.179963
1108	ENSMUSP00000096677	ENSMUSG00000074582	Arfgef2	2	166.852	2	166.735	33.4676	TRUE	165.786	167.538	gUNC4438722	0.359349	0.323735	-0.220603	0.308883	-0.16912	-0.301	-0.0113823	-0.289862
1109	ENSMUSP00000096954	ENSMUSG00000025066	Sfr1	19	47.7337	19	47.6786	10.3155	TRUE	46.5578	48.4017	UNC30414721	-0.185025	0.135741	-0.101989	0.034019	-0.033128	-0.0185216	-0.0435369	0.21244
1110	ENSMUSP00000096994	ENSMUSG00000054027	Nt5dc3	10	86.8087	10	87.3141	10.3789	TRUE	84.1646	87.7248	gUNC18373564	0.0551463	0.131043	0.0667796	0.0468754	0.111568	-0.4574	-0.164366	0.210354
1111	ENSMUSP00000097154	ENSMUSG00000024812	Tjp2	19	24.1598	19	24.4063	11.4378	TRUE	23.7977	25.2262	S2T190976251	0.0401445	-0.0412744	0.0932516	0.0943199	-0.00265756	0.146815	-0.123179	-0.20742
1112	ENSMUSP00000097409	ENSMUSG00000057554	Lgals8	13	12.4522	13	12.5354	16.3593	TRUE	10.5943	15.0227	mUNC130013342	-0.245289	-0.274297	0.129898	-0.167361	-0.212067	0.27388	0.345906	0.14933
1113	ENSMUSP00000097442	ENSMUSG00000021311	Mtr	13	12.2204	4	149.326	8.14935	FALSE	139.687	151.445	gJAX00570373	-0.182165	-0.388	0.197783	0.192397	0.121799	-0.144274	0.113873	0.0885876
1114	ENSMUSP00000097547	ENSMUSG00000019843	Fyn	10	39.4671	10	34.1771	10.7805	TRUE	30.547	41.2571	gbackupUNC100621301	0.125386	0.167425	0.193817	0.231701	0.147273	-0.4655	-0.284686	-0.115417
1115	ENSMUSP00000097604	ENSMUSG00000038127	Ccdc50	16	27.4205	16	27.2285	8.89347	TRUE	25.7637	29.6411	UNC26530114	-0.182365	-0.103485	0.000838555	-0.0370899	-0.0594498	0.227922	0.178991	-0.0253621
1116	ENSMUSP00000097629	ENSMUSG00000033581	Igf2bp2	16	22.1112	8	109.159	8.18868	FALSE	107.251	112.684	gJAX00166095	0.0135689	-0.129573	0.12144	-0.107213	-0.156075	0.118725	-0.0377324	0.176859
1117	ENSMUSP00000097743	ENSMUSG00000023088	Abcc1	16	14.4186	16	16.2247	10.3272	TRUE	11.9499	19.7701	SS1160648987	0.0544116	0.0352875	-0.0528279	-0.196338	0.0689173	-0.263614	0.369797	-0.0156341
1118	ENSMUSP00000097968	ENSMUSG00000022471	Xrcc6	15	82.014	1	71.679	12.8756	FALSE	69.7833	72.7869	S2T012867160	-0.590481	0.137179	0.0236618	0.00483526	-0.00561212	0.135941	0.116351	0.178124
1119	ENSMUSP00000097972	ENSMUSG00000051950	B3glct	5	149.72	5	150.81	9.0296	TRUE	147.34	150.81	S6R056032385	0.0443163	0.0335997	-0.253851	-0.00419725	0.108142	0.121352	-0.0567795	0.00741664
1120	ENSMUSP00000098295	ENSMUSG00000029440	Psmd9	5	123.21	5	123.72	24.4944	TRUE	122.787	126.508	gJAX00135233	0.211346	0.433868	0.218701	0.0126455	0.429434	-1.47779	0.053738	0.118062
1121	ENSMUSP00000098405	ENSMUSG00000021814	Anxa7	14	20.4677	14	20.7312	21.4943	TRUE	20.3638	21.0631	mUNC141357427	0.206119	0.214676	-0.158249	-0.045188	-0.0184317	0.0261662	-0.412148	0.187056
1122	ENSMUSP00000098724	ENSMUSG00000021044	Adck1	12	88.4111	12	86.805	20.403	TRUE	86.0867	89.1464	gUNC21555204	0.190163	0.269696	0.132361	-0.113177	0.225633	-0.264421	-0.647771	0.207516
1123	ENSMUSP00000098768	ENSMUSG00000072941	Sod3	5	52.3676	5	53.4392	8.83163	TRUE	53.0581	53.7119	JAX00582740	0.0254469	-0.804784	0.256944	-0.0552166	-0.109639	0.459223	0.00452269	0.223504
1124	ENSMUSP00000098796	ENSMUSG00000029082	Bst1	5	43.8314	5	45.0557	18.4461	TRUE	43.5834	46.2069	gUNC9081054	-2.9031	0.378347	0.247318	0.165162	0.400863	-0.516251	1.29908	0.928577
1125	ENSMUSP00000098828	ENSMUSG00000036644	Tbc1d9b	11	50.1521	11	48.6755	8.49065	TRUE	39.5372	73.2804	S2C111947021	0.056764	0.0597905	0.0573993	0.0554846	0.0541562	-0.137164	-0.14122	-0.00521042
1126	ENSMUSP00000099098	ENSMUSG00000052632	Asap2	12	21.191	12	25.0235	8.50535	TRUE	16.4942	25.3348	S6N121000938	0.208719	0.190965	0.0650896	0.0363506	0.0702571	-0.441844	-0.227822	0.0982846
1127	ENSMUSP00000099193	ENSMUSG00000036769	Wdr44	X	23.7495	17	24.3123	8.02828	FALSE	20.8632	25.4895	gUNC27686840	-0.0412995	0.0293797	-0.0180836	0.0354077	-0.0283996	-0.172809	0.127858	0.0679465
1128	ENSMUSP00000099302	ENSMUSG00000039230	Tbcd	11	121.535	11	119.967	11.6804	TRUE	117.383	121.68	S3J114798670	0.0051548	0.0269449	-0.0708759	0.0515048	-0.0763174	0.154896	0.212974	-0.30428
1129	ENSMUSP00000099321	ENSMUSG00000020782	Llgl2	11	115.84	11	115.312	9.32431	TRUE	114.054	119.967	gJAX00032112	-0.00251137	-0.0376954	-0.199949	-0.0553494	-0.0238924	0.306929	0.0428837	-0.0304155
1130	ENSMUSP00000099329	ENSMUSG00000015542	Nat9	11	115.185	11	115.312	10.052	TRUE	114.788	117.383	gJAX00032112	0.0637936	-0.118137	0.244485	0.211368	0.304833	-0.0424013	-0.797435	0.133494
1131	ENSMUSP00000099366	ENSMUSG00000020937	Plcd3	11	103.086	11	104.029	9.64206	TRUE	101.856	107.849	UNC20288255	-0.161914	-0.0345288	-0.109011	0.124551	0.0701824	0.22169	0.486477	-0.597448
1132	ENSMUSP00000099394	ENSMUSG00000019326	Aoc3	11	101.336	11	96.6458	9.93069	TRUE	96.5314	108.233	UNC20195694	0.28285	0.238668	-0.00311188	-0.283648	0.0260366	0.238126	-0.304864	-0.194057
1133	ENSMUSP00000099431	ENSMUSG00000027605	Acss2	2	155.552	11	67.1242	10.1297	FALSE	65.0181	69.1035	S6J112684967	0.416191	-0.0291946	-0.204665	-0.0879047	-0.0591935	0.0825827	-0.126874	0.00905837
1134	ENSMUSP00000099470	ENSMUSG00000058793	Cds2	2	132.288	2	132.405	15.9152	TRUE	131.435	135.452	S3C025296197	0.183814	0.248915	-0.114478	-0.295115	-0.339297	-0.0693774	0.203415	0.182123
1135	ENSMUSP00000099482	ENSMUSG00000074797	Itpa	2	130.675	6	22.4046	8.1974	FALSE	18.3569	30.1269	gUNC10710811	0.0249335	0.022145	0.0128973	0.0795139	-0.14094	-0.0315919	0.00655468	0.0264874
1136	ENSMUSP00000099483	ENSMUSG00000000805	Car4	11	84.9619	8	112.393	7.58	FALSE	94.9518	113.256	UNC15511451	0.00642981	0.00714831	0.0198887	-0.070251	-0.00335651	-0.00095892	-4.82639e-05	0.0411479
1137	ENSMUSP00000099501	ENSMUSG00000028960	Ube4b	4	149.378	4	149.326	9.13699	TRUE	148.999	152.952	gJAX00570373	0.14133	0.0131818	-0.00195826	0.0122745	0.0405474	-0.0670604	0.0161383	-0.154454
1138	ENSMUSP00000099502	ENSMUSG00000020692	Nle1	11	82.9046	11	88.4879	26.0229	TRUE	81.9945	89.2538	S3J113539515	0.170618	-0.534212	0.227499	-0.554417	-0.475159	0.0165246	0.354826	0.794322
1139	ENSMUSP00000099534	ENSMUSG00000060802	B2m	2	122.15	17	34.536	11.5003	FALSE	31.3756	36.4954	gUNC27810815	0.126516	0.0677071	-0.00625388	-0.124686	0.411104	-0.108661	-0.478537	0.112811
1140	ENSMUSP00000099536	ENSMUSG00000017390	Aldoc	11	78.3254	11	86.4899	9.12638	TRUE	77.0038	94.8911	UNC20054494	-0.262814	0.0296263	0.10721	-0.00612543	-0.220417	0.707557	-0.332932	-0.0221063
1141	ENSMUSP00000099580	ENSMUSG00000038807	Rap1gap2	11	74.4971	11	74.8718	9.3895	TRUE	71.8703	77.0038	gUNC19922360	-0.0664092	-0.103241	0.0220938	0.0620294	-0.162192	-0.0867208	-0.0539723	0.388412
1142	ENSMUSP00000099580	ENSMUSG00000038807	Rap1gap2	11	74.4971	16	85.9633	8.00827	FALSE	76.9247	97.3757	gUNCHS043247	0.175685	-0.0754411	-0.102306	0.0702767	-0.238573	-0.0767533	0.346137	-0.0990262
1143	ENSMUSP00000099584	ENSMUSG00000029465	Arpc3	5	122.403	4	19.7516	7.8252	FALSE	13.8092	28.7035	SBJ040790064	-0.015131	0.0644629	0.0502032	-0.105846	0.0621837	-0.0636241	0.0328198	-0.0250684
1144	ENSMUSP00000099652	ENSMUSG00000030516	Tjp1	7	65.412	7	67.3336	9.0395	TRUE	55.8133	68.2367	gUNCHS020199	-0.122228	-0.00687405	-0.0454196	-0.0674176	0.0346212	0.227333	-0.00475329	-0.0152618
1145	ENSMUSP00000099659	ENSMUSG00000001333	Sync	4	129.298	4	129.623	19.4547	TRUE	128.786	131.071	gJAX00124567	0.22694	0.491098	0.100223	-1.09048	0.506709	-0.680527	0.170021	0.27602
1146	ENSMUSP00000099677	ENSMUSG00000042558	Adprhl2	4	126.319	4	125.824	14.3068	TRUE	125.028	127.106	S3T045032964	0.0779849	-0.108094	-0.136034	0.0341135	0.0524894	-0.0191535	0.208992	-0.110299
1147	ENSMUSP00000099685	ENSMUSG00000068739	Sars	3	108.435	3	105.425	9.96777	TRUE	102.281	109.648	mUNC030504743	0.0319649	-0.0300772	0.0475572	-0.0197379	0.0754958	0.0147357	-0.171619	0.0516807
1148	ENSMUSP00000099702	ENSMUSG00000027078	Ube2l6	2	84.8046	2	78.5628	11.3742	TRUE	76.9716	81.1808	gUNC3390481	-2.25845	0.848079	0.244379	0.0475137	0.113637	0.976643	0.288203	-0.26
1149	ENSMUSP00000099744	ENSMUSG00000000538	Tom1l2	11	60.2898	11	59.1248	10.3971	TRUE	58.1096	63.4793	gUNC19724807	-0.122705	0.00333546	0.0228609	0.168872	0.0947404	-0.115048	-0.0594605	0.00740469
1150	ENSMUSP00000099755	ENSMUSG00000027864	Ptgfrn	3	101.075	3	101.079	12.7623	TRUE	97.8462	101.154	S1L034043179	0.0509568	0.179179	0.0772311	0.289253	-0.0676669	-0.232924	-0.264586	-0.0314434
1151	ENSMUSP00000099756	ENSMUSG00000032615	Nt5m	11	59.8602	11	59.3656	10.6865	TRUE	58.8899	67.6348	SFR112374622	0.103206	0.331548	0.40067	-0.550403	0.41369	-0.0070838	-0.0147123	-0.676915
1152	ENSMUSP00000099779	ENSMUSG00000034848	Ttc21b	2	66.2205	7	47.1184	12.0773	FALSE	46.5567	49.9556	SX1071884735	0.398772	0.260789	0.0985792	0.130163	0.342394	-1.36194	0.0867075	0.0445386
1153	ENSMUSP00000099859	ENSMUSG00000041231	Ublcp1	11	44.4625	11	44.9003	8.87501	TRUE	39.62	54.0982	gUNCHS030445	-0.0373605	0.0034754	0.0185023	-0.110314	-0.12136	0.205736	0.0771792	-0.0358575
1154	ENSMUSP00000099885	ENSMUSG00000020272	Stk10	11	32.5789	11	33.3008	11.8986	TRUE	28.6383	36.6162	gUNC19373228	-0.277798	-0.179027	0.107067	0.222886	-0.0564249	0.0653725	0.221187	-0.103262
1155	ENSMUSP00000099887	ENSMUSG00000038172	Ttc39b	4	83.2723	4	87.0391	14.0588	TRUE	79.2143	88.4483	S3J043481565	-0.452094	0.041303	0.0593488	0.0585483	0.241245	0.106953	-0.350558	0.295254
1156	ENSMUSP00000099907	ENSMUSG00000020458	Rtn4	11	29.7186	11	29.5986	17.7007	TRUE	28.6383	31.6769	gUNC19324924	0.278926	-0.157159	-0.0971475	0.277656	-0.196505	0.128678	0.00878832	-0.243236
1157	ENSMUSP00000099919	ENSMUSG00000026853	Crat	2	30.4081	2	29.1054	19.3673	TRUE	26.5909	30.1488	mJAX00092566	0.275247	-0.27715	-0.201669	0.28492	-0.207629	0.0566231	0.0528089	0.0168489
1158	ENSMUSP00000099922	ENSMUSG00000040907	Atp1a3	7	24.9921	1	166.799	8.37396	FALSE	163.083	170.393	mJAX00012213	-0.0239218	0.0448963	-0.146654	-0.112747	-0.0345493	0.160029	0.143194	-0.0302473
1159	ENSMUSP00000099950	ENSMUSG00000009614	Sardh	2	27.2184	2	26.5909	11.8951	TRUE	25.6309	29.6877	gUNC2770303	0.2907	0.231075	0.156387	0.320461	0.281716	-0.595773	-0.368069	-0.316497
1160	ENSMUSP00000099989	ENSMUSG00000026956	Uap1l1	2	25.3628	2	25.4098	35.8701	TRUE	24.5858	26.3318	S2H021016392	-0.934511	0.643061	0.660364	-0.737447	0.865365	0.370268	-0.0961334	-0.770967
1161	ENSMUSP00000100038	ENSMUSG00000028405	Aco1	4	40.1707	4	39.7349	16.4538	TRUE	38.6641	40.6476	gUNCHS011039	-0.0187379	-0.0373915	-0.0525779	-0.0560321	-0.104621	-0.134205	0.117556	0.286009
1162	ENSMUSP00000100045	ENSMUSG00000001642	Akr1b3	6	34.31	6	33.4684	13.8796	TRUE	32.7283	34.3291	gJAX00606563	-0.0514275	0.0421487	-0.0167637	0.00742819	-0.0952723	0.467232	-0.216793	-0.136553
1163	ENSMUSP00000100059	ENSMUSG00000040359	Ufl1	4	25.2652	4	28.7035	9.86618	TRUE	20.3049	32.9586	gJAX00547357	0.028197	-0.135123	-0.00342778	0.0494162	0.0704366	-0.0344177	-0.0285697	0.0534888
1164	ENSMUSP00000101197	ENSMUSG00000078486	Perm1	4	156.219	4	156.06	10.007	TRUE	154.449	156.164	gUNC8536472	-0.117526	-0.0105799	0.0100496	0.108667	-0.0785856	-0.217949	0.185179	0.120746
1165	ENSMUSP00000101300	ENSMUSG00000028964	Park7	4	150.906	4	151.472	13.2791	TRUE	149.326	154.075	S6Y046058864	-0.0758272	-0.00298029	-0.122313	-0.0609234	-0.134181	0.232405	0.130531	0.0332888
1166	ENSMUSP00000101425	ENSMUSG00000040964	Arhgef10l	4	140.59	4	140.304	9.10357	TRUE	136.665	149.78	SFT045612173	-0.185974	-0.171183	-0.00923673	-0.0328875	0.195653	0.0183864	0.212104	-0.0268627
1167	ENSMUSP00000101514	ENSMUSG00000003644	Rps6ka1	4	133.868	4	129.561	10.8037	TRUE	127.976	135.394	gUNC8210955	-0.0623284	0.0275712	0.0865499	-0.266109	0.0390422	0.212174	-0.278538	0.241638
1168	ENSMUSP00000101690	ENSMUSG00000028796	Phc2	4	128.704	5	17.1277	7.95153	FALSE	12.7393	19.0489	S6J050685107	0.15923	0.0609237	0.136663	-0.0058781	-0.0973601	0.0999356	-0.389747	0.0362324
1169	ENSMUSP00000101825	ENSMUSG00000040213	Kyat3	3	142.724	3	142.931	9.6084	TRUE	141.898	143.734	gJAX00540289	0.0258068	0.0808389	0.112456	-0.210391	-0.108071	-0.147247	0.507952	-0.261346
1170	ENSMUSP00000101829	ENSMUSG00000028268	Gbp3	3	142.567	3	145.186	15.1522	TRUE	141.898	146.317	SAC035807438	-0.50475	-0.831951	0.140924	-0.365494	-0.518364	0.964544	0.888852	0.22624
1171	ENSMUSP00000101855	ENSMUSG00000042828	Trim72	7	128.007	7	127.305	20.5927	TRUE	126.822	129.802	UNC13811649	0.355212	0.219314	-0.0170561	0.254196	0.0581656	-0.162436	-0.0740849	-0.633311
1172	ENSMUSP00000101944	ENSMUSG00000027983	Cyp2u1	3	131.296	3	132.075	11.0663	TRUE	131.203	134.048	gUNC6265372	-0.0597339	0.0340398	-0.0688142	-0.0365373	0.0605051	0.403727	-0.215149	-0.118038
1173	ENSMUSP00000102034	ENSMUSG00000050315	Synpo2	3	123.156	3	118.467	8.69184	TRUE	111.776	130.791	B10030118466	-0.082574	0.00498967	-0.0766092	0.0328281	-0.0220978	0.317636	-0.129633	-0.0445397
1174	ENSMUSP00000102078	ENSMUSG00000028691	Prdx1	4	116.693	4	115.058	14.2562	TRUE	107.318	123.76	mUNC040260326	-0.0655846	-0.168267	-0.105192	-0.071032	0.0251874	0.275509	0.167228	-0.0578494
1175	ENSMUSP00000102095	ENSMUSG00000003810	Mast2	4	116.385	4	116.751	8.44661	TRUE	107.787	125.824	gUNC8048317	-0.109909	0.0591135	0.127581	0.119971	0.0133534	-0.158507	-0.172787	0.121183
1176	ENSMUSP00000102123	ENSMUSG00000028708	Mknk1	4	115.859	4	120.47	14.9107	TRUE	104.462	122.874	gUNC8096793	0.0261712	0.192057	0.10292	0.147738	0.0702653	-0.343916	0.0761155	-0.27135
1177	ENSMUSP00000102296	ENSMUSG00000068762	Gstm6	3	107.941	3	107.581	9.57736	TRUE	101.683	111.776	S6J034303255	-0.0515286	0.0382828	0.0951871	0.220817	-0.292537	0.456284	-0.407428	-0.0590774
1178	ENSMUSP00000102381	ENSMUSG00000070372	Capza1	3	104.844	3	105.425	8.18921	TRUE	97.8462	112.294	mUNC030504743	0.0169749	-0.0612346	-0.0370036	0.051728	-0.0474457	-0.125184	0.224194	-0.0220298
1179	ENSMUSP00000102393	ENSMUSG00000043572	Pars2	4	106.653	4	107.161	12.4543	TRUE	100.742	109.746	JAX00561321	0.263901	-0.276912	0.190087	0.0457279	-0.201636	0.00407752	0.00245566	-0.0277007
1180	ENSMUSP00000102401	ENSMUSG00000036989	Trim3	7	105.619	16	22.7393	8.87554	FALSE	18.6129	26.6262	gUNC26467931	0.0247979	-0.0188775	-0.173007	0.0599456	0.0341701	-0.0520233	0.0245155	0.100479
1181	ENSMUSP00000102526	ENSMUSG00000030966	Trim21	7	102.562	7	106.476	8.17453	TRUE	97.8793	110.28	gUNC13554698	-0.125306	0.167917	-0.0889685	-0.255552	-0.0204041	0.369097	0.167852	-0.214637
1182	ENSMUSP00000102602	ENSMUSG00000018411	Mapt	11	104.282	11	104.029	11.0651	TRUE	102.916	105.352	UNC20288255	0.472833	0.0157347	-0.426127	0.0802451	-0.246983	-0.0993306	0.126645	0.0769828
1183	ENSMUSP00000102647	ENSMUSG00000032875	Arhgef17	7	100.901	5	48.2614	9.63988	FALSE	42.6042	51.8642	gJAX00581373	0.0338596	0.106218	0.13637	-0.0961676	0.0146503	-0.135242	-0.216867	0.157179
1184	ENSMUSP00000102675	ENSMUSG00000020929	Eftud2	11	102.86	4	134.598	8.78507	FALSE	131.071	136.953	S6H045383934	-0.0208606	0.118154	-0.0709607	-0.0836439	0.0301933	0.0452429	-0.0174117	-0.000713425
1185	ENSMUSP00000102724	ENSMUSG00000028577	Plaa	4	94.5854	4	91.548	13.9002	TRUE	90.2486	95.5626	gUNC7729303	-0.0161186	-0.0125274	0.0123274	-0.0146947	-0.0425156	0.116771	0.127945	-0.171187
1186	ENSMUSP00000102729	ENSMUSG00000035547	Capn5	7	98.1499	7	97.0559	18.2554	TRUE	84.0372	101.035	gUNC13437800	-0.374371	0.276544	-0.348142	-0.569576	-0.210629	0.442287	0.307973	0.475914
1187	ENSMUSP00000102791	ENSMUSG00000003518	Dusp3	11	101.979	11	101.058	13.4499	TRUE	98.0792	103.354	S2C114042308	0.0132825	-0.114872	-0.177263	-0.200454	-0.0201163	0.335514	0.25647	-0.0925611
1188	ENSMUSP00000102991	ENSMUSG00000030533	Unc45a	7	80.3331	7	82.2706	12.2584	TRUE	79.1877	82.9187	S3C073290825	0.244538	-0.0105036	-0.0467323	-0.00450966	0.0988287	-0.0101638	-0.101568	-0.169889
1189	ENSMUSP00000103080	ENSMUSG00000078670	Fam174b	7	73.7586	7	74.2102	18.8738	TRUE	73.3371	75.7085	mUNC070320079	0.184664	0.421445	0.257314	0.339289	0.596393	-0.166927	-1.16309	-0.469093
1190	ENSMUSP00000103209	ENSMUSG00000078695	Cisd3	11	97.6872	11	97.027	29.2376	TRUE	96.7678	97.3624	UNC110158415	-0.507975	0.183469	0.5919	-0.359257	-0.370692	0.639286	0.779849	-0.95658
1191	ENSMUSP00000103234	ENSMUSG00000055296	Tmem245	4	56.9072	4	56.4125	9.52777	TRUE	55.5466	67.3174	S1L042256501	-0.0197919	-0.184547	-0.127555	-0.231138	0.103223	0.331601	0.377734	-0.249528
1192	ENSMUSP00000103261	ENSMUSG00000028080	Lrba	3	86.5037	3	87.4571	10.0351	TRUE	83.8951	89.3547	JAX00110025	-0.0102244	0.110532	0.0320312	0.0663184	0.351453	-0.36925	-0.227392	0.0465317
1193	ENSMUSP00000103508	ENSMUSG00000002963	Pnkp	7	44.8601	7	44.5828	11.3186	TRUE	43.8167	45.5716	SAH071783312	0.104179	0.0694415	0.0295216	0.121357	-0.112195	-0.113006	-0.17044	0.0711413
1194	ENSMUSP00000103528	ENSMUSG00000000275	Trim25	11	89.0098	11	88.4879	8.5139	TRUE	85.2302	97.1654	S3J113539515	0.209447	0.11512	0.101921	0.0817023	0.0122632	-0.352396	-0.251034	0.0829778
1195	ENSMUSP00000103609	ENSMUSG00000036062	Phf24	4	42.9307	4	39.3311	15.4826	TRUE	36.3498	42.9619	gJAX00118056	-0.0723574	0.193545	0.171161	-0.157273	0.133502	0.954673	-1.04207	-0.181182
1196	ENSMUSP00000103657	ENSMUSG00000072582	Ptrh2	11	86.6882	11	93.2047	18.5172	TRUE	88.4879	96.1791	SS6113728186	0.190022	0.180188	0.16271	0.256506	0.203689	-0.911392	-0.249177	0.167453
1197	ENSMUSP00000103927	ENSMUSG00000060791	Gmfg	7	28.4428	14	121.554	11.2707	FALSE	119.548	124.607	S1L144862156	-0.20439	-0.00269222	-0.00869646	-0.0436846	-0.00208373	-0.244041	0.719321	-0.213733
1198	ENSMUSP00000103936	ENSMUSG00000049225	Pdp1	4	11.9623	4	10.5956	10.4351	TRUE	9.73615	13.8092	gUNC6724691	0.0649336	0.0966212	0.325073	-0.060045	-0.152553	0.134768	-0.187327	-0.221471
1199	ENSMUSP00000103970	ENSMUSG00000028207	Asph	4	9.55871	4	11.4721	10.1097	TRUE	6.8134	14.8217	gUNC6736815	0.00436034	-0.288687	0.23147	-0.113665	-0.161455	0.252022	-0.0403269	0.116281
1200	ENSMUSP00000104015	ENSMUSG00000003762	Coq8b	7	27.2455	7	27.0772	21.9439	TRUE	26.3848	28.0418	gUNC12528423	0.117647	-0.546093	0.184008	0.107733	-0.690024	0.293569	0.350924	0.182237
1201	ENSMUSP00000104023	ENSMUSG00000042198	Chchd7	4	3.94497	4	9.41898	8.55144	TRUE	6.8134	13.8092	gUNC6709591	0.0284494	-0.00910887	-0.0937641	0.175883	0.0427856	-0.305727	-0.0564327	0.217916
1202	ENSMUSP00000104028	ENSMUSG00000020836	Coro6	11	77.4664	4	140.304	7.8646	FALSE	139.516	141.465	SFT045612173	-0.113784	-0.131489	-0.0931697	0.0523283	-0.0375808	-0.0956315	0.31459	0.104736
1203	ENSMUSP00000104301	ENSMUSG00000018474	Chd3	11	69.3563	4	134.139	10.684	FALSE	133.063	137.204	S3N045365554	0.0190982	0.123775	-0.0923462	-0.154652	0.0559016	0.0956949	-0.0116497	-0.0358222
1204	ENSMUSP00000104405	ENSMUSG00000001995	Sipa1l2	8	125.494	8	124.916	11.1372	TRUE	123.463	126.893	SAH084996621	0.190466	-0.138116	-0.0506846	-0.0507681	-0.0876967	0.0382053	0.44428	-0.345686
1205	ENSMUSP00000104511	ENSMUSG00000018340	Anxa6	11	55.0063	11	55.6633	21.9849	TRUE	55.0362	56.2608	gUNC19669267	-0.0455301	0.0961997	-0.0900748	-0.0309799	0.217656	0.246045	-0.168411	-0.224905
1206	ENSMUSP00000104517	ENSMUSG00000020400	Tnip1	11	54.9369	11	54.9056	10.2609	TRUE	43.9767	55.6633	gUNC19658019	0.169491	0.145023	0.180307	0.0675151	-0.175121	-0.276513	-0.192867	0.0821636
1207	ENSMUSP00000104529	ENSMUSG00000039069	Mtg2	2	180.078	2	180.466	7.72966	TRUE	20.2815	181.796	gUNC4596439	0.0338567	-0.00358226	0.0330408	0.0587418	-0.11406	-0.253649	0.00213339	0.243519
1208	ENSMUSP00000104532	ENSMUSG00000020333	Acsl6	11	54.3343	11	55.2052	14.418	TRUE	50.1255	56.2608	B10110055205	0.267014	-0.00761372	0.0632046	-0.659736	1.10841	0.0824883	-0.768628	-0.0851405
1209	ENSMUSP00000104532	ENSMUSG00000020333	Acsl6	11	54.3343	18	81.3734	7.92071	FALSE	72.2565	87.2449	SBJ183254937	0.548813	-0.399103	0.493288	0.0393019	-0.141903	0.134064	0.0402481	-0.71471
1210	ENSMUSP00000104737	ENSMUSG00000031767	Nudt7	8	114.144	4	125.028	9.39873	FALSE	120.47	126.954	gUNC8145139	0.0356982	-0.00480955	0.140497	0.361971	-0.0868037	-0.437643	0.109443	-0.118353
1211	ENSMUSP00000104805	ENSMUSG00000027546	Atp9a	2	168.688	8	82.8355	9.93933	FALSE	78.9038	87.2886	gUNC15117286	0.117633	0.179437	0.130505	0.144613	0.210583	-0.704653	-0.0161713	-0.0619471
1212	ENSMUSP00000104872	ENSMUSG00000006800	Sulf2	2	166.114	2	165.786	15.6635	TRUE	163.7	166.735	gUNC4422942	-0.0375826	-0.293825	0.643385	-0.165444	0.583035	-0.654575	-0.686728	0.611735
1213	ENSMUSP00000104938	ENSMUSG00000021710	Nln	13	104.066	13	103.262	18.4291	TRUE	103.084	104.71	B10130103262	-0.0419772	-0.0378596	-0.0565104	-0.00899769	0.322333	0.0667783	0.135204	-0.37897
1214	ENSMUSP00000104957	ENSMUSG00000061474	Mrps36	13	100.74	13	100.297	8.20766	TRUE	95.7596	101.274	gUNCHS036923	0.0667674	-0.142392	0.072645	-0.179485	-0.176552	0.0159149	0.207638	0.135464
1215	ENSMUSP00000105010	ENSMUSG00000018322	Tomm34	2	164.062	2	163.7	9.25907	TRUE	160.724	166.735	S1L026547999	-0.191606	0.153826	0.0838728	-0.0470912	-0.129967	0.0178776	0.0152669	0.0978204
1216	ENSMUSP00000105141	ENSMUSG00000094559	Cyp2d34	15	82.6184	15	84.0141	20.399	TRUE	83.0511	84.4426	SAH153360564	-0.624585	-0.114366	-0.63497	-0.404226	-0.520288	1.25628	-0.0783295	1.12049
1217	ENSMUSP00000105191	ENSMUSG00000042302	Ehbp1	11	22.1741	11	20.7705	23.3639	TRUE	19.4512	28.8999	mJAX00305554	-0.305884	-0.219322	0.18481	0.147644	-0.25785	0.227138	0.137743	0.0857221
1218	ENSMUSP00000105210	ENSMUSG00000078964	Ces1b	8	93.0684	8	92.6797	11.0504	TRUE	89.6122	94.9518	UNC15258145	0.147534	-0.636668	-0.00727887	0.0641126	0.183827	1.09421	-0.962258	0.116518
1219	ENSMUSP00000105286	ENSMUSG00000020182	Ddc	11	11.8561	11	11.8119	16.5771	TRUE	5.03024	17.8987	gUNC19091580	0.439138	0.0585435	0.136366	0.187024	0.631462	-1.34057	-0.2008	0.0888406
1220	ENSMUSP00000105448	ENSMUSG00000041798	Gck	11	5.92545	11	18.4141	18.4862	FALSE	8.54491	19.981	gJAX00305087	0.623192	0.512601	-0.0239191	0.460448	0.183187	-2.25942	-0.140438	0.644344
1221	ENSMUSP00000105483	ENSMUSG00000058070	Eml1	12	108.455	12	107.728	13.723	TRUE	105.7	109.234	SBJ124309136	0.198486	0.00698731	-9.38288e-05	-0.168345	-0.00509796	-0.123354	-0.0106875	0.102106
1222	ENSMUSP00000105522	ENSMUSG00000068115	Ninl	2	150.987	14	46.6803	10.2977	FALSE	42.4646	49.6387	gUNC23952820	-0.173711	0.304632	-0.116822	-0.0663073	-0.0408427	-0.144061	0.359984	-0.122872
1223	ENSMUSP00000105655	ENSMUSG00000027424	Mgme1	2	144.276	2	137.615	24.2772	TRUE	135.088	145.306	gUNC4055503	0.568104	0.89078	-0.619176	0.834924	-0.754686	-0.172223	-0.964284	0.21656
1224	ENSMUSP00000105700	ENSMUSG00000021185	Dglucy	12	100.838	12	100.937	17.4712	TRUE	96.7513	102.667	gUNC21752849	0.0739517	-0.0940141	-0.118944	0.410302	-0.0707805	0.0728061	0.392462	-0.665783
1225	ENSMUSP00000105719	ENSMUSG00000031840	Rab3a	8	70.7567	8	69.8708	8.83987	TRUE	67.6378	74.6053	UNCHS023221	-0.159328	-0.0792524	0.209524	-0.143331	0.154109	-0.117307	-0.0250298	0.160615
1226	ENSMUSP00000105736	ENSMUSG00000039943	Plcb4	2	135.837	2	134.997	15.5958	TRUE	132.405	136.682	mUNC021772819	0.0128439	0.0623445	0.142166	-0.0210641	-0.221051	-0.195558	0.334444	-0.114125
1227	ENSMUSP00000105769	ENSMUSG00000027346	Gpcpd1	2	132.558	2	128.729	10.0654	TRUE	127.742	131.938	UNC3945744	0.129639	-0.000772378	-0.295239	0.00813171	0.164527	0.00664409	-0.206452	0.193522
1228	ENSMUSP00000105783	ENSMUSG00000050891	Tatdn1	15	58.9119	15	59.8674	31.4145	TRUE	55.6894	61.1654	gUNC25694459	0.0821095	0.0209512	0.0294382	0.0303791	0.0633976	0.650595	-1.0951	0.218229
1229	ENSMUSP00000105945	ENSMUSG00000031608	Galnt7	8	57.5884	8	57.5901	10.6768	TRUE	55.8755	58.1614	gUNC14802833	0.329204	0.00699685	0.334868	0.243754	-0.241043	-0.58401	0.0548982	-0.144667
1230	ENSMUSP00000106133	ENSMUSG00000005803	Sqor	2	122.787	2	124.228	10.765	TRUE	107.185	135.88	mUNC020185566	0.245269	-0.0655139	0.0191111	0.134968	0.207857	1.61779e-05	-0.745587	0.20388
1231	ENSMUSP00000106317	ENSMUSG00000079105	C7	15	5.02625	15	3.66942	10.812	TRUE	3.66942	6.93959	gJAX00058379	0.176484	0.255614	0.139154	0.183152	-0.140662	-1.74361	0.729587	0.400281
1232	ENSMUSP00000106500	ENSMUSG00000031442	Mcf2l	8	12.9474	8	23.8644	11.1838	FALSE	14.1274	25.227	S1H080954574	0.073838	0.0512669	-0.0293111	0.183524	-0.047499	-0.261504	0.0283216	0.001364
1233	ENSMUSP00000106534	ENSMUSG00000031511	Arhgef7	8	11.7815	17	49.3462	7.94211	FALSE	46.4675	55.9362	S1J171973849	0.0057556	-0.125818	0.0275793	0.109889	-0.0957132	0.10321	-0.0127476	-0.0121552
1234	ENSMUSP00000106534	ENSMUSG00000031511	Arhgef7	8	11.7815	19	52.5623	8.22967	FALSE	51.5371	53.4958	UNC30493844	-0.0485891	0.110537	0.0572461	-0.11237	-0.0522371	0.0215461	0.0439031	-0.0200366
1235	ENSMUSP00000106567	ENSMUSG00000020646	Mboat2	12	24.8976	12	25.1947	21.5142	TRUE	16.4942	25.3348	mJAX00034092	-0.405508	-0.675084	0.636245	-0.315379	0.83968	-0.229879	0.148468	0.00145687
1236	ENSMUSP00000106871	ENSMUSG00000040174	Alkbh3	2	93.9957	2	97.4063	26.351	TRUE	92.2826	98.7628	S3T023896250	0.0598733	0.651125	0.284093	0.639283	0.75076	0.828529	0.0959191	-3.30958
1237	ENSMUSP00000106926	ENSMUSG00000013997	Nit1	1	171.342	1	171.018	15.1402	TRUE	169.353	171.166	S3J016840739	0.0702493	0.327202	-0.173691	-0.0972268	0.0295358	-0.262464	0.0891819	0.0172125
1238	ENSMUSP00000106933	ENSMUSG00000062963	Ufc1	1	171.292	1	172.686	8.80424	TRUE	171.018	185.681	mUNC2211957	-0.104067	0.22905	-0.00622084	0.070844	-0.0337137	-0.158595	-0.00171837	0.00442033
1239	ENSMUSP00000106934	ENSMUSG00000040479	Dgkz	2	91.9543	4	123.76	8.90343	FALSE	108.977	125.824	gUNC8127141	-0.119029	0.0746621	-0.10951	-0.0734996	0.0802216	0.321155	-0.242871	0.0688711
1240	ENSMUSP00000106957	ENSMUSG00000022223	Sdr39u1	14	55.8988	14	58.0767	8.09877	TRUE	56.8665	58.6053	gUNC24061336	0.0129956	0.0327232	-0.0917338	0.0483746	-0.154948	-0.0652065	-0.123193	0.340988
1241	ENSMUSP00000106964	ENSMUSG00000038370	Pcp4l1	1	171.185	1	172.686	10.2338	TRUE	170.442	175.787	mUNC2211957	-0.218881	0.535895	-0.117411	-0.142264	-0.381665	0.562571	-0.109916	-0.128328
1242	ENSMUSP00000107060	ENSMUSG00000040713	Creg1	1	165.77	1	166.799	11.1912	TRUE	165.212	168.495	mJAX00012213	0.0304097	0.136754	0.0548583	0.299796	-1.22283e-05	-0.436446	-0.0261488	-0.0592109
1243	ENSMUSP00000107192	ENSMUSG00000049550	Clip1	5	123.631	5	123.523	23.7971	TRUE	122.787	125.215	gJAX00135217	0.102191	-0.767524	0.0316385	-0.0996531	-0.698894	0.48524	0.899894	0.0471074
1244	ENSMUSP00000107232	ENSMUSG00000033955	Tnks1bp1	2	85.0605	15	87.4071	7.92725	FALSE	86.8661	93.6425	gUNC26048180	-0.049357	-0.0489842	-0.0437472	-0.102272	-0.00752453	0.15529	0.11579	-0.0191958
1245	ENSMUSP00000107262	ENSMUSG00000079243	Xirp1	9	120.019	9	120.017	9.79035	TRUE	115.429	123.035	S6J094800676	0.120616	-0.00368159	-0.0358462	0.071465	-0.0314177	-0.277748	-0.0358474	0.192461
1246	ENSMUSP00000107347	ENSMUSG00000027082	Tfpi	2	84.4548	2	83.0972	8.8146	TRUE	80.6413	102.677	SBB023323889	0.0325117	-0.145361	0.103355	-0.32932	-0.0967888	-0.419832	0.51765	0.337784
1247	ENSMUSP00000107352	ENSMUSG00000040370	Etfrf1	6	145.214	6	144.322	20.0772	TRUE	143.03	145.985	gUNC12295618	-0.0465186	-0.391953	-0.0685928	0.198194	-0.299521	1.08624	-0.479381	0.00153485
1248	ENSMUSP00000107509	ENSMUSG00000015766	Eps8	6	137.566	6	135.051	13.2334	TRUE	134.434	137.837	gUNC12149101	-0.140372	0.0653582	0.019629	-0.0891768	-0.256736	-0.16828	0.613935	-0.0443579
1249	ENSMUSP00000107544	ENSMUSG00000006010	BC003331	1	150.377	8	39.8534	8.50593	FALSE	36.314	41.9079	gJAX00666474	0.0969388	0.125251	-0.0623366	-0.0153275	-0.0260933	0.292025	-0.382644	-0.0278132
1250	ENSMUSP00000107560	ENSMUSG00000042359	Osbpl6	2	76.5036	2	75.5767	20.8217	TRUE	74.7858	76.9716	gUNC3351416	-0.573862	0.448916	-0.679587	1.08386	-0.402706	-0.0657523	-0.14747	0.336605
1251	ENSMUSP00000107630	ENSMUSG00000029513	Prkab1	5	116.019	5	115.908	12.5719	TRUE	110.977	116.803	gUNCHS015533	-0.20416	-0.255277	0.0469306	-0.136512	-0.00741885	0.403966	0.107277	0.045194
1252	ENSMUSP00000107678	ENSMUSG00000025193	Cutc	19	43.7608	19	42.7426	12.4696	TRUE	42.4834	45.4776	gUNC30347226	-0.121475	0.227392	0.288839	-0.147453	0.261523	-0.56082	-0.0407722	0.0927666
1253	ENSMUSP00000107858	ENSMUSG00000041939	Mvk	5	114.452	5	115.43	10.1554	TRUE	110.977	116.293	mUNC050412829	0.0337326	-0.075529	0.0158982	-0.166344	0.170611	-0.0900233	0.216155	-0.104501
1254	ENSMUSP00000107966	ENSMUSG00000027022	Xirp2	2	67.4863	2	71.7795	9.14772	TRUE	69.1861	74.3927	gUNC3308187	0.0855432	-0.105939	-0.324803	0.259954	0.0347911	0.0256133	0.130723	-0.105882
1255	ENSMUSP00000107994	ENSMUSG00000029343	Crybb1	5	112.263	5	111.059	16.4222	TRUE	108.365	113.2	mUNC050179659	0.280157	0.401984	0.987295	0.22708	0.768656	-2.21279	-0.905155	0.452769
1256	ENSMUSP00000108011	ENSMUSG00000063870	Chd4	6	125.113	4	134.139	8.86222	FALSE	131.602	135.394	S3N045365554	0.0659265	0.161746	-0.0909833	-0.138915	0.0712802	-0.0438933	0.024354	-0.0495155
1257	ENSMUSP00000108012	ENSMUSG00000042251	Pm20d1	1	131.809	1	131.312	10.5863	TRUE	129.302	132.786	S2C015252499	-0.153917	-0.323934	0.305319	-0.167007	0.2196	-0.270195	-0.136824	0.526957
1258	ENSMUSP00000108049	ENSMUSG00000034903	Cobll1	2	65.1639	2	68.2844	17.5044	TRUE	68.0189	68.8048	SFJ022731375	0.0139132	0.0437636	0.254732	0.278927	0.294182	-0.000640708	-1.03796	0.153087
1259	ENSMUSP00000108098	ENSMUSG00000023249	Parp3	9	106.474	9	106.606	32.1171	TRUE	105.419	106.995	gUNC17077906	0.116286	-0.0991408	0.0339191	-0.0594698	0.118996	0.936519	-0.517225	-0.529885
1260	ENSMUSP00000108126	ENSMUSG00000002017	Fam98a	17	75.5445	17	75.7018	10.4559	TRUE	73.5881	76.7648	gUNC28362305	-0.0780798	-0.0964976	0.0246308	-0.0331122	-0.0635086	0.00525359	0.206001	0.0353125
1261	ENSMUSP00000108148	ENSMUSG00000071708	Sms	X	157.468	X	159.354	9.51059	TRUE	156.925	160.249	gUNC31513643	-0.183898	-0.112292	-0.162094	-0.0543211	0.13172	0.330822	0.198917	-0.148854
1262	ENSMUSP00000108243	ENSMUSG00000021786	Oxsm	14	16.2442	14	12.4761	10.3472	TRUE	3.24818	18.3777	S1L140499043	-0.122247	0.190128	-0.0257301	-0.107677	-0.12802	0.0801991	0.0207216	0.0926246
1263	ENSMUSP00000108262	ENSMUSG00000026389	Steap3	1	120.232	1	118.716	31.1261	TRUE	116.557	119.682	mbackupUNC010236642	0.381389	-0.501677	0.382519	0.39576	0.357749	-0.0584408	-0.203662	-0.753637
1264	ENSMUSP00000108263	ENSMUSG00000026388	3110009E18Rik	1	120.155	1	124.555	21.1508	TRUE	106.709	125.766	SFT014982180	-0.082204	-0.589415	-0.0780412	-0.191255	-0.234237	0.160461	1.13779	-0.1231
1265	ENSMUSP00000108300	ENSMUSG00000024044	Epb41l3	17	69.1828	17	68.9203	26.8524	TRUE	68.0445	69.5802	gUNC28254443	-0.145336	-0.272721	-0.863847	-0.281882	-0.198836	0.535332	1.317	-0.0897045
1266	ENSMUSP00000108311	ENSMUSG00000025266	Gnl3l	X	151	18	8.17655	9.24252	FALSE	3.23576	12.2429	SBC180327062	0.0766542	0.104948	0.214501	-0.0156387	0.0304671	0.13315	-0.503702	-0.0403794
1267	ENSMUSP00000108466	ENSMUSG00000040648	Ppip5k2	1	97.7382	1	90.0573	16.1536	TRUE	82.6298	99.8971	S2H013602293	0.332918	0.289837	-0.225629	-0.387811	0.448434	8.20978e-05	-0.146917	-0.310914
1268	ENSMUSP00000108469	ENSMUSG00000046709	Mapk10	5	103.06	5	103.601	10.9064	TRUE	102.692	106.313	UNC9826099	-0.109519	-0.0823568	-0.124112	-0.115653	-0.08327	0.181897	0.39968	-0.0666671
1269	ENSMUSP00000108545	ENSMUSG00000030323	Ift122	6	115.89	1	137.337	7.73775	FALSE	136.303	140.71	gUNC1761545	-0.0209378	0.221309	-0.0663939	-0.056406	0.137669	0.015163	-0.074344	-0.156059
1270	ENSMUSP00000108557	ENSMUSG00000032456	Nmnat3	9	98.3539	9	98.924	27.6063	TRUE	97.3047	99.8911	mbackupUNC090358884	0.407093	0.926974	0.211949	0.0568171	-0.8063	0.213359	-0.973565	-0.0363284
1271	ENSMUSP00000108620	ENSMUSG00000031431	Tsc22d3	X	140.57	3	28.2855	9.48686	FALSE	24.0996	30.7199	gUNC4927885	0.0313945	0.115529	0.164663	-0.0887298	0.0425718	-0.0473899	0.062094	-0.280132
1272	ENSMUSP00000108678	ENSMUSG00000029381	Shroom3	5	92.8244	5	93.327	12.1633	TRUE	91.1801	98.3706	S2J053733081	0.339455	0.307368	0.0250592	-0.0394012	0.121694	0.0284509	-0.393034	-0.389592
1273	ENSMUSP00000108715	ENSMUSG00000051169	Rpusd3	6	113.417	6	114.391	14.3967	TRUE	112.496	116.657	SFT064575648	0.110733	0.270088	0.196823	0.0124406	0.0702217	-0.656901	-0.180318	0.176912
1274	ENSMUSP00000108865	ENSMUSG00000005362	Crbn	6	106.79	6	106.373	11.8987	TRUE	91.2079	107.737	gUNCHS018465	-0.0829121	-0.0958137	-0.0333624	-0.0142883	-0.0929851	-0.0413219	0.371528	-0.0108441
1275	ENSMUSP00000109030	ENSMUSG00000029245	Epha5	5	84.2361	19	33.0358	9.47092	FALSE	32.0316	36.0083	gUNC30217339	-0.140251	-0.0746356	-0.310109	0.0522523	-0.0575877	0.584464	-0.0644151	0.010282
1276	ENSMUSP00000109121	ENSMUSG00000036435	Exoc1	5	76.5498	13	103.084	7.87794	FALSE	101.274	107.529	S1L134123348	-0.0147517	0.000646061	-0.0228821	0.00355666	-0.0535639	-0.0989935	0.102059	0.083929
1277	ENSMUSP00000109141	ENSMUSG00000073643	Wdfy1	1	79.7392	1	76.9735	32.3387	TRUE	76.7033	77.1422	gUNCHS001315	0.865601	-4.33957	0.687346	0.465162	0.90793	0.360684	0.493086	0.559764
1278	ENSMUSP00000109151	ENSMUSG00000036026	Tmem63b	17	45.6735	17	38.3799	9.29443	TRUE	35.0208	44.9359	SAJ171535194	-0.107076	0.0768218	-0.0664057	-0.159396	-0.0130169	0.0408388	0.301347	-0.0731134
1279	ENSMUSP00000109211	ENSMUSG00000033174	Mgll	6	88.7764	6	91.739	10.0225	TRUE	88.3409	95.0367	UNC11585840	0.0394611	-0.275561	0.122148	0.074941	0.304823	-0.0539949	0.0365158	-0.248333
1280	ENSMUSP00000109214	ENSMUSG00000033021	Gmppa	1	75.4396	1	75.4868	32.1635	TRUE	75.3257	80.1104	S6J013019470	-0.267697	0.210891	0.216352	0.140718	0.109623	0.269979	0.357705	-1.03757
1281	ENSMUSP00000109312	ENSMUSG00000001285	Myg1	15	102.335	15	102.935	14.781	TRUE	101.953	102.935	S1L154117416	0.0740262	0.161793	0.0801792	0.000665065	0.0459337	0.128649	-0.532332	0.0410854
1282	ENSMUSP00000109340	ENSMUSG00000039715	Wdr34	2	30.0402	2	32.9106	13.1269	TRUE	26.5909	33.3014	gUNC2842985	-0.0477991	0.0394705	0.134051	-0.0990239	0.0723807	0.0647568	0.671322	-0.835159
1283	ENSMUSP00000109361	ENSMUSG00000026172	Bcs1l	1	74.5904	1	74.9165	16.5058	TRUE	72.8301	77.5988	B6_01-074963079-S	-0.0897792	-0.171703	-0.160369	-0.0775564	-0.112135	0.13865	0.626557	-0.153663
1284	ENSMUSP00000109381	ENSMUSG00000054226	Tprkb	6	85.9211	12	102.667	9.58601	FALSE	102.168	104.643	gUNC21771945	-0.0259504	-0.134513	-0.0740362	-0.234695	-0.0726265	0.323412	0.0974017	0.121008
1285	ENSMUSP00000109436	ENSMUSG00000026179	Pnkd	1	74.3193	1	59.9956	24.1987	FALSE	58.8974	77.5988	mJAX00004261	0.417351	0.716649	0.722785	0.221383	0.706354	-3.94797	0.673489	0.489956
1286	ENSMUSP00000109612	ENSMUSG00000026000	Lancl1	1	67.0197	1	65.8878	13.5425	TRUE	62.1749	68.95	B10010065887	-0.0888821	-0.0987189	-0.0993393	-0.0243208	0.0113888	0.286452	-0.077158	0.0905784
1287	ENSMUSP00000109706	ENSMUSG00000056737	Capg	6	72.5537	6	73.1513	17.2477	TRUE	67.4429	74.8555	gUNC11356202	0.40511	0.369738	0.347844	-0.755615	0.44764	-0.349606	-0.615291	0.15018
1288	ENSMUSP00000109833	ENSMUSG00000053062	Jam2	16	84.8	16	85.3722	14.1393	TRUE	79.8213	85.9633	SNJ163414888	0.0194937	0.130814	0.00778362	0.0894666	0.380524	-0.100798	-0.555161	0.0278778
1289	ENSMUSP00000109915	ENSMUSG00000032320	Rcn2	9	56.0519	9	55.9427	24.7263	TRUE	55.0457	57.0782	gUNC16409210	0.269207	0.317919	0.213023	-0.560296	-0.471255	0.0917898	0.0759909	0.0636207
1290	ENSMUSP00000110099	ENSMUSG00000079563	Pglyrp2	17	32.4186	17	33.3889	8.84134	TRUE	31.3756	34.536	mUNC27793991	-0.0679242	-0.13489	0.0605702	-0.30606	0.20595	-0.200439	0.5592	-0.116407
1291	ENSMUSP00000110128	ENSMUSG00000026096	Osgepl1	1	53.32	1	54.5825	20.899	TRUE	51.5304	55.5711	gUNC696705	-0.443023	-0.564584	-0.505461	-0.413259	0.349449	0.717712	1.28187	-0.422705
1292	ENSMUSP00000110175	ENSMUSG00000026781	Acbd5	2	23.0919	2	23.2802	11.9088	TRUE	19.5521	24.3142	gUNC2730264	-0.255123	-0.127419	-0.0587241	-0.102365	0.0469289	0.129924	0.521445	-0.154667
1293	ENSMUSP00000110274	ENSMUSG00000036617	Etl4	2	20.3602	2	21.5572	13.3371	TRUE	16.4501	22.7834	SAJ020862287	0.108043	0.00391303	0.0928812	0.0313863	0.0544352	-0.235502	-0.251549	0.196393
1294	ENSMUSP00000110499	ENSMUSG00000039512	Uhrf1bp1	17	27.8783	3	93.1555	7.55095	FALSE	75.4025	95.9532	SAC033726218	0.104536	0.0962227	-0.00682971	-0.0593572	-0.0285229	-0.0277652	-0.252663	0.174379
1295	ENSMUSP00000110648	ENSMUSG00000026672	Optn	2	5.04235	2	5.26533	7.74268	TRUE	3.6153	6.57122	gUNC2495151	-0.153811	-0.0184963	-0.0855811	-0.218774	-0.151321	-0.050511	0.326704	0.35179
1296	ENSMUSP00000110679	ENSMUSG00000029761	Cald1	6	34.687	6	35.3972	8.58599	TRUE	32.7283	37.1969	S6H061415889	-0.0362684	-0.00394366	-0.0208697	0.00029656	0.14672	0.098135	-0.249418	0.0653479
1297	ENSMUSP00000110835	ENSMUSG00000024170	Telo2	17	25.1078	17	23.9679	10.7085	TRUE	20.0506	27.0288	gUNC27683217	0.0389769	0.0908767	-0.349172	0.0516555	-0.0133674	0.357223	-0.274241	0.098048
1298	ENSMUSP00000110884	ENSMUSG00000024163	Mapk8ip3	17	24.9146	17	25.4895	13.3625	TRUE	23.3834	27.6496	gUNC27699942	0.0735409	-0.297497	0.0229314	0.1137	0.162924	0.158178	-0.294078	0.0603007
1299	ENSMUSP00000110998	ENSMUSG00000022884	Eif4a2	16	23.1108	16	35.1347	9.38107	FALSE	32.0578	36.0344	S2H161405389	0.00674693	0.0763182	0.00387069	0.0242152	-0.0321417	-0.13724	0.0649618	-0.00673084
1300	ENSMUSP00000111023	ENSMUSG00000024597	Slc12a2	18	57.9127	18	54.994	7.91328	TRUE	50.5717	58.5498	SAH182199761	0.0607127	-0.199586	0.00195798	-0.108082	-0.0127018	0.0567205	0.176941	0.0240383
1301	ENSMUSP00000111052	ENSMUSG00000032185	Carm1	9	21.5698	9	16.3539	8.74097	TRUE	15.3093	21.1371	S6R090654155	-0.0649092	-0.0531471	-0.128498	0.0653846	-0.0787674	0.164994	0.0347691	0.0601738
1302	ENSMUSP00000111081	ENSMUSG00000012428	Steap4	5	7.97133	5	8.13563	10.9886	TRUE	3.01714	14.0489	gUNC8603212	0.0259593	0.0920899	0.214076	-0.522206	0.128148	-0.162799	0.231905	-0.00717406
1303	ENSMUSP00000111327	ENSMUSG00000031156	Slc35a2	X	7.88926	2	29.1054	11.9163	FALSE	24.5858	30.1488	mJAX00092566	0.254234	-0.27254	-0.147818	0.225214	-0.163394	0.0141498	0.0624446	0.0277097
1304	ENSMUSP00000111535	ENSMUSG00000057440	Mpp7	18	7.48741	18	11.1663	13.613	TRUE	4.95791	12.7711	SFR180446651	-0.460099	-0.0705449	0.228579	0.0698192	-0.0830911	0.275109	0.175849	-0.135622
1305	ENSMUSP00000112011	ENSMUSG00000028601	Echdc2	4	108.172	4	107.318	23.7362	TRUE	104.462	109.369	gJAX00561354	0.385197	-0.993775	0.169358	0.54843	0.0483176	-0.338326	-0.785449	0.966247
1306	ENSMUSP00000112121	ENSMUSG00000034442	Trmt5	12	73.2834	12	73.4382	9.55406	TRUE	71.1159	75.165	UNC21395813	-0.142139	0.0916176	0.0787696	0.0552985	0.0189157	0.0939951	-0.0620127	-0.134445
1307	ENSMUSP00000112262	ENSMUSG00000024862	Klc2	19	5.11315	18	5.46363	8.02223	FALSE	3.23576	10.2506	gUNCHS045360	-0.0781366	-0.0928394	0.10514	-0.0930788	-0.110026	0.0629123	0.145257	0.0607713
1308	ENSMUSP00000112491	ENSMUSG00000040811	Eml2	7	19.1915	7	24.3452	8.9462	TRUE	19.3489	28.1746	SBR070973809	-0.185619	0.0850451	0.0472599	0.0514401	0.0162686	0.0142031	-0.0239013	-0.00469597
1309	ENSMUSP00000112551	ENSMUSG00000046314	Stxbp6	12	44.9636	12	46.1158	9.3831	TRUE	39.047	53.5384	gUNC21036689	0.0338081	-0.0826282	-0.0288873	0.208431	-0.341384	0.15599	-0.281771	0.336442
1310	ENSMUSP00000112609	ENSMUSG00000008822	Acyp1	12	85.2804	12	85.169	13.5788	TRUE	83.5503	85.8229	gJAX00038569	0.147487	0.142606	0.089168	0.188809	0.152857	-0.44641	-0.00110456	-0.273411
1311	ENSMUSP00000112611	ENSMUSG00000020894	Vamp2	11	69.0904	1	82.6298	12.7795	FALSE	75.4868	83.8175	gUNC1047748	0.124671	-0.38673	0.108291	0.0564394	0.109145	0.0267331	-0.0210692	-0.0174805
1312	ENSMUSP00000112664	ENSMUSG00000033715	Akr1c14	13	4.06985	13	8.61853	21.7819	TRUE	3.56154	11.4913	gJAX00349662	0.0434718	-0.548998	0.0252589	-0.746221	0.573091	0.728864	0.617656	-0.693123
1313	ENSMUSP00000112666	ENSMUSG00000071551	Akr1c19	13	4.24077	13	10.5943	21.2793	TRUE	3.56154	12.5354	gUNC22113668	-1.51419	0.190216	-0.585343	0.315896	0.737277	-0.389525	1.00391	0.241768
1314	ENSMUSP00000112666	ENSMUSG00000071551	Akr1c19	13	4.24077	X	153.046	9.94743	FALSE	151.918	161.924	gUNC31470943	0.71116	0.408494	0.226253	-0.875574	0.0466753	-0.56102	-0.576574	0.620586
1315	ENSMUSP00000112732	ENSMUSG00000037736	Limch1	5	66.9015	5	74.4668	12.9214	TRUE	64.5345	76.7834	S2J052978671	0.0758804	-0.0316823	-0.0299142	0.169947	0.0484999	0.0215226	0.0808326	-0.335086
1316	ENSMUSP00000112801	ENSMUSG00000040785	Ttc3	16	94.4464	16	94.2553	8.98128	TRUE	92.1118	97.5037	S2J163770210	0.196782	0.23755	-0.163247	-0.191458	-0.130735	0.079713	-0.171624	0.143019
1317	ENSMUSP00000112897	ENSMUSG00000040675	Mthfd1l	10	4.0701	10	3.79408	15.6947	TRUE	3.79408	7.69017	gICR258	0.358444	-0.142445	0.219324	-0.118213	0.246647	0.0752118	-0.961668	0.322699
1318	ENSMUSP00000112897	ENSMUSG00000040675	Mthfd1l	10	4.0701	11	114.788	11.0384	FALSE	113.45	116.668	gUNC20451607	-0.148254	-0.815114	-0.0952328	-0.103694	0.127785	0.00586994	0.772839	0.255801
1319	ENSMUSP00000112947	ENSMUSG00000026035	Ppil3	1	58.4382	1	58.8974	26.8968	TRUE	58.5232	59.6971	mUNC010101768	-0.317914	-0.363391	-0.556443	-0.484022	-0.346172	0.959028	1.43865	-0.32974
1320	ENSMUSP00000112947	ENSMUSG00000026035	Ppil3	1	58.4382	11	24.8249	12.1215	FALSE	24.137	31.6769	ST2110992996	0.00140751	-0.228307	-0.122606	-0.298428	-0.225574	-0.144247	1.34175	-0.324
1321	ENSMUSP00000113051	ENSMUSG00000024158	Hagh	17	24.8523	17	23.9679	17.0423	TRUE	23.3834	27.0288	gUNC27683217	0.0948227	0.177681	-0.183539	0.301334	0.131375	-0.0441922	0.0829957	-0.560477
1322	ENSMUSP00000113052	ENSMUSG00000027259	Adal	2	121.149	2	126.231	24.3958	TRUE	124.791	128.204	S3N025049252	-0.75417	0.262679	0.664696	-0.0235747	0.257681	0.000587641	-0.172128	-0.235771
1323	ENSMUSP00000113212	ENSMUSG00000038112	AW551984	9	39.5959	9	40.9272	20.5326	TRUE	36.2021	41.6017	mUNC090049240	0.18717	0.168407	0.198124	0.0469065	0.225924	-0.582969	-0.243567	4.25309e-06
1324	ENSMUSP00000113251	ENSMUSG00000027668	Mfn1	3	32.5544	4	143.296	8.24218	FALSE	141.964	153.213	mUNC8397172	-0.0230278	-0.0890976	0.125263	-0.0209923	0.112816	-0.255734	0.149673	0.00110063
1325	ENSMUSP00000113251	ENSMUSG00000027668	Mfn1	3	32.5544	5	95.869	8.74215	FALSE	91.7747	98.3706	SBT053834758	-0.195103	-0.00846049	0.0933773	0.17331	0.0532082	0.120248	-0.235433	-0.00114665
1326	ENSMUSP00000113308	ENSMUSG00000022973	Synj1	16	90.9737	16	91.3627	11.2036	TRUE	88.3958	92.571	SBC163654508	-0.105463	-0.0997826	-0.0174214	0.11478	-0.0963155	0.100578	0.247803	-0.144178
1327	ENSMUSP00000113372	ENSMUSG00000001323	Srr	11	74.9162	11	77.0038	12.3646	TRUE	72.6801	81.2509	S6J113080150	-0.0377846	-0.238478	-0.482729	-0.39696	0.189919	0.964509	-0.0500356	0.0515593
1328	ENSMUSP00000113540	ENSMUSG00000030527	Crtc3	7	80.6378	16	35.1533	8.34197	FALSE	29.7988	36.7024	gUNC26636041	-0.0244917	0.0851624	-0.0476914	0.139228	0.101155	0.0262025	-0.320557	0.0409925
1329	ENSMUSP00000113563	ENSMUSG00000029911	Ssbp1	6	40.478	6	40.3797	9.09061	TRUE	38.9724	44.6916	gUNCHS017095	0.0366277	-0.0095549	0.0340021	-0.0219526	0.0208206	-0.291463	0.141918	0.089602
1330	ENSMUSP00000113596	ENSMUSG00000023186	Vwa5a	9	38.7308	9	36.8404	29.9878	TRUE	36.2021	41.6017	backuprs50526017	0.128634	0.183263	0.186477	0.239676	0.214324	-0.658764	-0.275877	-0.0177331
1331	ENSMUSP00000113681	ENSMUSG00000032625	Thsd7a	6	12.5305	6	13.1408	12.7896	TRUE	8.1426	21.6571	SAC060525630	-0.170146	-0.339193	-0.0999847	-0.117938	-0.144027	1.07483	0.000678835	-0.20422
1332	ENSMUSP00000113806	ENSMUSG00000021223	Papln	12	83.778	12	84.4329	11.2734	TRUE	81.1081	86.805	gUNC21523346	0.112007	0.167672	0.134575	0.229595	0.306694	-0.229982	-0.556293	-0.164268
1333	ENSMUSP00000113886	ENSMUSG00000019478	Rab4a	8	123.821	8	123.947	19.3158	TRUE	123.463	124.559	UNC15681657	0.101205	-0.526613	0.203866	0.121569	-0.204993	0.174877	0.0645239	0.0655653
1334	ENSMUSP00000114006	ENSMUSG00000034109	Golim4	3	75.916	3	78.2303	11.2778	TRUE	76.8489	81.7913	gUNCHS009111	0.0803727	-0.053326	0.131715	-0.230225	0.106465	-0.19518	0.102307	0.0578711
1335	ENSMUSP00000114029	ENSMUSG00000051041	Olfml1	7	107.579	7	111.19	19.2683	TRUE	109.496	114.568	gJAX00155663	-2.55811	-2.22291	0.379935	0.739693	1.26908	0.632497	0.763822	0.995989
1336	ENSMUSP00000114103	ENSMUSG00000025340	Rabgef1	5	130.193	19	25.6792	9.06247	FALSE	24.4746	27.4928	S3N191027169	0.000786261	-0.014368	-0.0141367	-0.0130829	-0.166174	0.089245	0.123074	-0.00534379
1337	ENSMUSP00000114105	ENSMUSG00000038695	Josd2	7	44.4698	7	40.8829	23.1737	TRUE	40.1261	44.7773	S3T071635314	0.347355	0.367292	0.385334	0.254483	-0.552542	0.163481	-1.40694	0.441536
1338	ENSMUSP00000114256	ENSMUSG00000000384	Tbrg4	11	6.62083	11	6.50442	8.06332	TRUE	3.13225	8.54491	S6J110260176	-0.156324	0.165532	-0.0280666	-0.130351	0.142676	0.0841217	0.052396	-0.129985
1339	ENSMUSP00000114273	ENSMUSG00000037370	Enpp1	10	24.675	10	25.9827	9.38734	TRUE	23.9001	27.5724	gUNC17619183	-0.272421	-0.195756	0.00696744	0.144402	0.147879	0.189685	-0.0154863	-0.00527071
1340	ENSMUSP00000114504	ENSMUSG00000035944	Ttc38	15	85.8456	15	85.4603	33.9042	TRUE	84.83	86.1486	S6J153418410	0.400746	0.038632	-1.26664	0.484049	0.36088	-0.127545	-0.144347	0.254225
1341	ENSMUSP00000114588	ENSMUSG00000057541	Pus7	5	23.7622	5	24.194	12.3361	TRUE	21.3889	24.8041	S3N050967758	0.214667	0.148147	-0.278322	-0.367202	-0.168238	0.350456	0.00363213	0.0968596
1342	ENSMUSP00000114873	ENSMUSG00000047721	Bola2	7	126.698	5	59.9485	9.21171	FALSE	59.2998	60.3108	gUNC9283770	0.185058	-0.0337889	-0.163331	0.0311604	-0.143979	0.165785	-6.34557e-06	-0.0408986
1343	ENSMUSP00000115045	ENSMUSG00000029433	Diablo	5	123.518	5	123.523	14.6974	TRUE	122.787	125.215	gJAX00135217	-0.299243	-0.0339764	-0.284432	0.0207606	0.189651	-0.143301	0.959204	-0.408663
1344	ENSMUSP00000115223	ENSMUSG00000024236	Svil	18	5.01992	18	9.20129	8.82835	TRUE	3.23576	13.186	SAH180368051	0.142392	0.0973946	-0.219987	0.149701	0.299894	-0.283549	-0.0896887	-0.0961562
1345	ENSMUSP00000115498	ENSMUSG00000033852	Gm28042	2	120.035	2	119.823	29.9474	TRUE	118.777	128.204	B10020119823	0.0643509	0.633944	-2.28496	0.376533	0.338321	-0.0103408	0.630299	0.251854
1346	ENSMUSP00000115672	ENSMUSG00000035642	Aamdc	7	97.5649	7	110.28	8.3757	FALSE	78.4616	114.568	mUNC070683191	-0.0781212	0.00227907	-0.0848253	-0.116192	-0.0504958	0.130569	0.258005	-0.0612191
1347	ENSMUSP00000115723	ENSMUSG00000017781	Pitpna	11	75.6085	11	77.0038	9.18002	TRUE	62.3673	77.1749	S6J113080150	-0.0227287	-0.0904496	0.0168259	-0.0334183	-0.0580093	-0.0344425	0.217972	0.00425032
1348	ENSMUSP00000115772	ENSMUSG00000062169	Cnih4	1	181.157	1	181.087	19.6308	TRUE	180.075	183.092	mUNC2316922	-0.218352	0.446475	0.393996	0.59425	-0.352826	-0.275458	-0.307433	-0.280652
1349	ENSMUSP00000116235	ENSMUSG00000057672	Pkn1	8	83.6829	8	82.5426	10.4653	TRUE	81.8252	88.2856	SFH083301704	-0.0204964	0.127279	-0.0802477	-0.166017	0.140507	-0.014046	0.194849	-0.181828
1350	ENSMUSP00000116285	ENSMUSG00000048120	Entpd1	19	40.677	19	40.4329	14.9109	TRUE	40.0105	41.6892	S1J191617316	0.179339	-0.104046	0.406732	0.263565	-0.167903	-0.262547	-0.0222151	-0.292924
1351	ENSMUSP00000116492	ENSMUSG00000025967	Eef1b2	1	63.1787	2	154.144	8.06669	FALSE	147.575	162.278	mUNC020233372	0.0576396	0.00510986	-0.067655	-0.0183126	-0.0759469	-0.105373	0.174919	0.0296191
1352	ENSMUSP00000116627	ENSMUSG00000025911	Adhfe1	1	9.56431	1	9.84399	24.421	TRUE	6.66927	10.7573	gUNC83675	0.220678	0.401542	-0.922644	-0.73476	0.304024	0.384368	-0.0466887	0.393481
1353	ENSMUSP00000116898	ENSMUSG00000062646	Ganc	2	120.433	2	122.781	47.1369	TRUE	119.534	123.918	S6H024911240	-0.673187	-1.47305	0.366753	0.859072	0.925893	0.00554654	-0.734317	0.723293
1354	ENSMUSP00000117009	ENSMUSG00000026730	Pter	2	12.9637	2	11.7849	29.1764	TRUE	10.4381	15.0625	gJAX00483446	0.252383	0.191697	0.233294	0.147126	0.260188	-1.27065	-0.245164	0.431128
1355	ENSMUSP00000117030	ENSMUSG00000021196	Pfkp	13	6.61427	13	3.56154	29.9432	TRUE	3.56154	11.4913	gUNCHS034900	-0.447438	-0.34438	-0.301964	0.991288	0.933426	-0.839202	-0.319061	0.327331
1356	ENSMUSP00000117231	ENSMUSG00000019143	Hars2	18	36.7878	9	28.716	9.79942	FALSE	26.8964	30.5325	gJAX00169489	-0.164849	0.0595007	-0.241891	-0.0677636	0.155214	0.122012	-0.0422959	0.180072
1357	ENSMUSP00000117278	ENSMUSG00000021792	Fam213a	14	41.0038	14	45.3583	11.5776	TRUE	42.4646	46.4956	gUNCHS038101	0.0205356	0.0121317	0.247534	0.0804466	-0.496781	-0.189736	0.0712998	0.254569
1358	ENSMUSP00000117509	ENSMUSG00000050627	Gpd1l	9	114.917	9	114.832	15.0225	TRUE	112.608	115.429	S1L094593291	0.38171	0.0435781	-0.0721841	-0.201463	0.176947	-0.412671	0.0556219	0.0284606
1359	ENSMUSP00000117797	ENSMUSG00000028556	Dock7	4	99.0288	4	117.467	7.42214	FALSE	97.0014	123.76	gUNC8057040	0.0218833	-0.00330757	-0.109991	-0.0886275	0.0598912	0.0594009	0.0179454	0.0428051
1360	ENSMUSP00000118169	ENSMUSG00000050335	Lgals3	14	47.377	14	47.8778	17.1373	TRUE	46.4956	49.6387	S6H141915112	-0.537709	1.0399	-0.631799	-0.711925	0.262936	-0.637623	1.27845	-0.0622271
1361	ENSMUSP00000118221	ENSMUSG00000003161	Sri	5	8.05773	5	14.2371	24.3504	TRUE	3.01714	16.6085	B10050014237	-0.172	-0.223328	-0.279172	0.509122	-0.332445	0.308322	0.517104	-0.327603
1362	ENSMUSP00000118727	ENSMUSG00000027695	Pld1	3	28.036	3	28.2855	8.22236	TRUE	24.5732	30.7199	gUNC4927885	0.177475	0.251579	-0.0127764	0.133788	-0.510019	0.266359	-0.126009	-0.180395
1363	ENSMUSP00000118743	ENSMUSG00000063698	Sfxn4	19	60.8494	19	61.1581	23.7035	TRUE	59.2959	61.1581	gUNCJPD007229	-1.8883	0.0428237	-3.94851	1.9431	1.34246	1.67529	-0.717963	1.5511
1364	ENSMUSP00000118983	ENSMUSG00000004085	Map3k20	2	72.3641	2	74.3927	15.9011	TRUE	72.3686	77.3642	gUNC3338557	0.0629957	-0.375833	0.045335	0.113154	0.0136611	-0.0946539	0.114776	0.120566
1365	ENSMUSP00000119041	ENSMUSG00000062210	Tnfaip8	18	50.0433	18	51.2052	17.8791	TRUE	49.3296	53.8291	gUNC29248240	-0.37875	0.889199	-0.339533	-0.178309	-0.176597	0.891408	-0.339609	-0.367807
1366	ENSMUSP00000119053	ENSMUSG00000019797	1700021F05Rik	10	43.5331	10	44.4528	9.16878	TRUE	28.0899	45.2968	gJAX00017394	-0.095097	-0.0556307	0.0784629	-0.0545167	-0.0712829	0.388548	-0.252488	0.0620038
1367	ENSMUSP00000119102	ENSMUSG00000046032	Snx12	X	101.16	X	101.582	13.0094	TRUE	99.5895	102.776	SXX204063272	0.0459705	-0.104832	-0.0440084	-0.0528297	0.185464	-0.0429311	-0.126026	0.139192
1368	ENSMUSP00000119403	ENSMUSG00000060675	Pla2g16	19	7.573	19	8.03558	10.5873	TRUE	6.08363	14.8275	gUNCHS047125	0.167671	0.0225209	-0.0262722	0.140712	0.0729183	0.152026	-0.289751	-0.239825
1369	ENSMUSP00000119565	ENSMUSG00000028608	0610037L13Rik	4	107.895	4	108.217	14.4193	TRUE	100.742	109.369	B10040108217	-0.14481	-0.0794615	-0.126859	-0.124212	-0.0889017	0.256101	0.357864	-0.0497214
1370	ENSMUSP00000119949	ENSMUSG00000028085	Gatb	3	85.6149	5	114.348	15.2395	FALSE	109.272	116.293	gUNC9954237	-0.211768	0.179023	0.244426	0.0639459	0.244562	-0.255819	-0.41237	0.148
1371	ENSMUSP00000119949	ENSMUSG00000028085	Gatb	3	85.6149	19	16.7989	8.975	FALSE	14.8275	19.2124	gUNC29963455	-0.0249172	0.0478717	-0.389779	0.00124371	0.151424	0.254287	0.0609521	-0.101081
1372	ENSMUSP00000119981	ENSMUSG00000072946	Ptgr2	12	84.3005	12	84.4329	28.1105	TRUE	84.131	86.805	gUNC21523346	0.0217878	0.0900662	-0.038629	-0.0654789	0.102676	0.529399	-0.861439	0.221618
1373	ENSMUSP00000120152	ENSMUSG00000004040	Stat3	11	100.912	11	96.987	7.78824	TRUE	92.5025	98.5191	gUNC20200281	-0.0143043	0.0201067	0.0934059	0.144878	-0.0147263	-0.136076	-0.0135626	-0.0797212
1374	ENSMUSP00000120245	ENSMUSG00000046785	Epm2aip1	9	111.276	9	109.643	14.0559	TRUE	107.621	111.54	gUNC17104336	0.276705	-0.00296627	-0.412476	0.335008	0.185677	0.0455522	-0.47772	0.0502205
1375	ENSMUSP00000120632	ENSMUSG00000029246	Ppat	5	76.9324	3	104.853	8.44626	FALSE	102.281	115.659	gUNC5891868	0.0136775	-0.156311	0.187388	-0.17549	-0.0473511	-0.0242161	0.0238979	0.178405
1376	ENSMUSP00000120632	ENSMUSG00000029246	Ppat	5	76.9324	5	76.7834	12.1497	TRUE	75.7181	77.8018	gJAX00131867	0.163896	-0.0866983	-0.0652857	-0.268035	-0.0788907	-0.161542	0.227462	0.269093
1377	ENSMUSP00000120658	ENSMUSG00000006763	Saal1	7	46.6984	9	108.171	11.159	FALSE	107.225	110.625	gUNCHS027093	0.240707	-0.180758	-0.24327	0.499575	-0.108507	-0.0661505	-0.098213	-0.0433832
1378	ENSMUSP00000120713	ENSMUSG00000033373	Fntb	12	76.8435	12	77.7639	10.4251	TRUE	69.3977	81.6495	gUNC21446355	0.00409636	-0.148394	-0.0288298	-0.183657	0.063316	-0.112677	0.305867	0.10028
1379	ENSMUSP00000120754	ENSMUSG00000025059	Gk	X	85.7394	X	74.3191	11.0497	FALSE	73.6496	95.9034	SXX202972765	-0.079316	0.0194917	-0.207986	0.0278557	0.00369732	0.373332	0.0144343	-0.151508
1380	ENSMUSP00000120778	ENSMUSG00000020268	Lyrm7	11	54.8439	11	55.2052	33.252	TRUE	54.0982	55.6633	B10110055205	-0.599054	0.0684928	-0.584747	-0.609871	0.617914	0.524049	0.593889	-0.0106724
1381	ENSMUSP00000120830	ENSMUSG00000024077	Strn	17	78.6936	17	73.7643	9.47154	TRUE	73.5881	79.335	gUNC28332995	-0.0781288	0.256165	-0.0146282	-0.0512353	0.0395937	-0.198591	0.00228196	0.0445422
1382	ENSMUSP00000120925	ENSMUSG00000057572	Zbtb8os	4	129.345	4	127.422	11.1631	TRUE	126.544	132.937	gUNC8177483	-0.108239	-0.0651668	0.0136609	-0.261698	-0.0776839	0.436355	0.0565925	0.00617894
1383	ENSMUSP00000121266	ENSMUSG00000015755	Tab2	10	7.93094	11	32.4153	9.13918	FALSE	31.3765	33.3008	UNC19363520	-0.126514	-0.0790619	-0.0375239	0.0206248	0.197585	-0.113727	0.271771	-0.133154
1384	ENSMUSP00000121372	ENSMUSG00000062210	Tnfaip8	18	50.0433	18	52.7725	12.9269	TRUE	48.4351	53.164	gJAX00083473	-0.199744	0.486321	-0.378759	-0.176262	-0.141383	0.411242	0.164145	-0.165559
1385	ENSMUSP00000121390	ENSMUSG00000010080	Epn3	11	94.4948	3	117.488	8.43747	FALSE	111.776	121.367	gbackupUNC030187275	-0.131156	0.0527322	-0.530459	-0.251912	0.460548	0.525296	0.347687	-0.472738
1386	ENSMUSP00000121803	ENSMUSG00000026113	Inpp4a	1	37.3553	1	37.4555	15.8613	TRUE	35.153	37.907	S6J011498219	-0.202882	-0.0927221	0.00100565	-0.160366	0.0364377	-0.225018	0.476626	0.166919
1387	ENSMUSP00000121835	ENSMUSG00000024054	Smchd1	17	71.4099	4	133.063	8.03667	FALSE	130.678	134.862	S2J045322520	-0.0376646	0.204057	-0.111848	-0.0659189	0.0296133	-0.00812676	-0.0162877	0.00617543
1388	ENSMUSP00000121973	ENSMUSG00000017715	Pgs1	11	118.005	11	118.091	9.23776	TRUE	116.786	121.68	mUNC20496814	0.0853233	0.00276509	-0.0483095	0.104733	0.0238141	-0.0974948	-0.309167	0.238335
1389	ENSMUSP00000122354	ENSMUSG00000007880	Arid1a	4	133.718	19	21.2666	11.2686	FALSE	18.6971	22.5914	gUNCHS047326	0.13541	0.0267283	0.0872754	0.291743	-0.257596	-0.0381621	-0.399309	0.15391
1390	ENSMUSP00000122404	ENSMUSG00000072812	Ahnak2	12	112.787	12	113.267	16.6558	TRUE	112.517	117.341	mUNC21921030	-0.862854	0.653723	0.473622	0.744556	-0.0454039	-0.390903	0.0530736	-0.625814
1391	ENSMUSP00000122623	ENSMUSG00000004996	Mri1	8	84.2536	8	82.5426	17.5466	TRUE	81.8252	84.9473	SFH083301704	-0.118362	0.340672	-0.257294	-0.17314	0.313047	-0.0563138	0.0904028	-0.139013
1392	ENSMUSP00000122681	ENSMUSG00000024581	Napg	18	62.9886	18	64.1222	10.1739	TRUE	61.9173	64.5169	SAH182564886	0.0425387	0.00492833	0.0142321	0.0561078	0.0488603	-0.188195	0.00898979	0.0125379
1393	ENSMUSP00000122767	ENSMUSG00000023960	Enpp5	17	44.0827	17	44.9359	16.1051	TRUE	44.1939	47.5995	S6J171797435	0.309444	-0.0330959	-0.168462	0.49528	0.433437	-0.455464	-0.299229	-0.28191
1394	ENSMUSP00000123011	ENSMUSG00000040483	Xaf1	11	72.3077	11	72.5952	10.2336	TRUE	71.8703	73.2804	gJAX00028940	-0.215534	-0.193089	0.3806	-0.254851	-0.170823	0.257879	0.49086	-0.295042
1395	ENSMUSP00000123320	ENSMUSG00000025421	Hdhd2	18	76.9515	18	76.2	14.3732	TRUE	75.2037	77.5624	gbackupUNC180311503	0.202813	0.0481661	-0.181283	0.0455957	0.184197	-0.111485	-0.0609398	-0.127064
1396	ENSMUSP00000123374	ENSMUSG00000048701	Ccdc6	10	70.1452	9	107.977	8.57416	FALSE	106.762	111.54	gUNC17090740	0.2507	-0.0315849	-0.0935195	0.249082	-0.0697698	-0.115972	-0.0851148	-0.103821
1397	ENSMUSP00000124002	ENSMUSG00000054752	Fsd1l	4	53.6692	4	52.5671	13.9588	TRUE	51.2976	54.5586	gJAX00550942q	-0.252275	0.0287019	0.0118119	0.17403	-0.122828	-0.294076	0.53729	-0.0826543
1398	ENSMUSP00000124017	ENSMUSG00000060579	Fhit	14	10.3561	14	18.6469	11.6724	TRUE	3.24818	19.7804	SSH140745874	-0.107257	0.161825	0.612928	-0.539324	-0.470404	-0.284704	0.447008	0.179928
1399	ENSMUSP00000124056	ENSMUSG00000073664	Nbeal1	1	60.2595	1	67.7491	16.9091	TRUE	58.8974	77.2386	gUNC853754	0.0253842	0.0846289	0.0371237	0.00595575	0.103063	-0.399634	0.0645935	0.0788853
1400	ENSMUSP00000124066	ENSMUSG00000066441	Rdh11	12	79.1833	12	79.4782	9.30391	TRUE	69.852	80.9266	gUNCHS034051	0.134115	0.146696	0.169526	-0.00282586	0.102593	-0.124404	-0.225638	-0.200062
1401	ENSMUSP00000124093	ENSMUSG00000022710	Usp7	16	8.74095	11	114.788	9.069	FALSE	112.662	115.312	gUNC20451607	-0.0546023	-0.0176697	-0.111436	-0.0545749	-0.00690757	-0.0607793	0.252724	0.0532453
1402	ENSMUSP00000124258	ENSMUSG00000054509	Parp4	14	56.6177	14	49.6387	9.82173	TRUE	49.0048	57.3889	mbackupUNC140418896	0.0142744	0.108446	0.0329608	0.108818	0.120716	0.234735	-0.355944	-0.264007
1403	ENSMUSP00000124305	ENSMUSG00000064373	Selenop	15	3.27453	15	6.31932	9.73188	TRUE	3.66942	11.1475	gUNC24975925	-0.32903	-0.19589	0.255581	-0.544722	0.257698	0.126785	0.242229	0.187348
1404	ENSMUSP00000124417	ENSMUSG00000022181	C6	15	4.77107	15	6.93959	12.7896	TRUE	3.66942	10.274	SAC150277583	-0.461696	0.131522	0.489934	0.309901	-0.246429	1.31197	-1.85628	0.321076
1405	ENSMUSP00000124423	ENSMUSG00000054474	Thnsl2	6	71.1363	6	68.0899	28.2689	TRUE	66.4525	73.9071	mJAX00142147	0.468266	0.383131	0.475211	-1.07871	0.492582	0.327186	-1.28836	0.220692
1406	ENSMUSP00000124480	ENSMUSG00000024646	Cyb5a	18	84.8659	18	85.6106	27.1684	TRUE	84.1247	86.9242	gUNC29769206	-0.615335	-0.68726	0.500347	0.162083	-0.609928	0.488718	0.155566	0.60581
1407	ENSMUSP00000124505	ENSMUSG00000025920	Stau2	1	16.3744	1	17.753	9.74174	TRUE	12.7135	25.6979	gJAX00001099	0.0177163	-0.125826	-0.0939514	0.0428382	-0.0684077	-0.0835773	0.271588	0.0396191
1408	ENSMUSP00000124565	ENSMUSG00000079036	Alkbh1	12	87.4349	12	88.8993	10.2546	TRUE	86.1591	89.1464	mUNC120199959	-0.116306	-0.160645	-0.195507	0.204166	-0.10177	0.309611	0.0215978	0.0388533
1409	ENSMUSP00000124601	ENSMUSG00000033004	Mycbp2	14	103.23	14	108.529	10.1625	TRUE	103.587	111.15	gUNC24707780	-0.080135	-0.0740447	0.057308	-0.0617346	0.08842	0.157619	-0.0850203	-0.00241215
1410	ENSMUSP00000124625	ENSMUSG00000021266	Wars	12	108.877	12	109.234	17.0889	TRUE	108.312	110.118	SNJ124369362	0.00922068	0.173791	0.213186	-0.341132	0.191695	-0.343037	0.182627	-0.08635
1411	ENSMUSP00000124725	ENSMUSG00000043004	Gng2	14	19.9251	14	8.75683	10.7935	FALSE	3.24818	21.312	JAX00372322	-0.17773	0.0113652	-0.210328	-0.165428	-0.165839	0.767049	0.0846749	-0.143764
1412	ENSMUSP00000124909	ENSMUSG00000033083	Tbc1d4	14	101.526	14	109.962	8.86752	TRUE	103.587	111.15	gUNC24732508	0.0149316	0.153139	-0.0571513	0.0774579	-0.0117828	-0.188717	-0.073492	0.085614
1413	ENSMUSP00000124963	ENSMUSG00000029334	Prkg2	5	98.9836	19	35.2641	8.93978	FALSE	31.1491	36.4673	gUNC30243725	0.0510001	-0.0125086	-0.00568797	-0.0359125	0.127361	0.184658	-0.037878	-0.271032
1414	ENSMUSP00000124972	ENSMUSG00000032878	Ccdc85a	11	28.485	11	29.2541	20.3862	TRUE	25.6612	30.1554	SAC111170163	-0.557765	0.320909	0.471661	0.435813	-0.620309	0.104323	-0.420933	0.266301
1415	ENSMUSP00000125055	ENSMUSG00000022550	Adck5	15	76.5861	15	78.8946	13.2726	TRUE	77.7896	82.2857	mJAX00064006	0.15418	-0.295596	-0.133629	0.235849	-0.517997	0.10719	-0.0184242	0.468427
1416	ENSMUSP00000125077	ENSMUSG00000003500	Impdh1	6	29.2084	14	120.865	8.8961	FALSE	119.548	122.763	gUNCHS039425	-0.0321941	-0.0377871	-0.0030714	0.0244432	0.0777621	-0.103555	0.316433	-0.242031
1417	ENSMUSP00000125155	ENSMUSG00000006289	Osgep	14	50.9157	12	102.667	11.6031	FALSE	101.612	104.643	gUNC21771945	-0.105565	-0.163821	-0.095745	-0.275038	0.0117878	0.327837	0.120244	0.1803
1418	ENSMUSP00000125155	ENSMUSG00000006289	Osgep	14	50.9157	X	74.1243	8.594	FALSE	71.1414	84.3638	SXX202964970	0.0689018	0.0505624	0.165822	0.0902831	0.104836	-0.238499	-0.4063	0.164393
1419	ENSMUSP00000125341	ENSMUSG00000021040	Slirp	12	87.4481	9	63.7363	8.17326	FALSE	59.6905	65.7939	gJAX00696387	-0.145776	0.168234	0.262006	0.0547223	-0.0839708	-0.193804	0.0205218	-0.0819331
1420	ENSMUSP00000125341	ENSMUSG00000021040	Slirp	12	87.4481	17	85.838	8.63151	FALSE	83.5458	86.102	UNC28518541	0.116015	0.233871	0.116779	-0.27672	-0.174047	0.0277089	-0.135799	0.0921918
1421	ENSMUSP00000125352	ENSMUSG00000022668	Gtpbp8	16	44.7416	16	44.2626	11.3985	TRUE	40.6196	45.2786	gUNC26725019	0.052359	0.167581	0.0538295	0.0950368	0.145348	-0.502293	-0.0326418	0.0207817
1422	ENSMUSP00000125403	ENSMUSG00000024231	Cul2	18	3.40968	15	6.93959	8.30279	FALSE	3.66942	52.6007	SAC150277583	-0.0598457	-0.00766321	0.0345959	-0.00536834	0.0438337	0.0347035	-0.119759	0.0795035
1423	ENSMUSP00000125478	ENSMUSG00000032295	Man2c1	9	57.1367	9	54.6091	15.2525	TRUE	49.9742	58.5282	SAC092184363	0.0518429	-0.140239	-0.0550311	0.0931017	-0.000593781	-0.0324194	0.266018	-0.18268
1424	ENSMUSP00000125552	ENSMUSG00000019791	Hint3	10	30.6189	10	30.547	39.4748	TRUE	30.3441	31.2807	gJAX00286489	0.500811	0.377884	0.518768	0.45764	-0.122777	0.581588	0.292487	-2.6064
1425	ENSMUSP00000125656	ENSMUSG00000021666	Gfm2	13	97.1596	13	99.2036	8.23767	TRUE	95.2114	102.893	B10130099203	-0.067331	0.00856946	0.147529	0.0604357	0.161028	-0.340696	0.069391	-0.0389269
1426	ENSMUSP00000125736	ENSMUSG00000022788	Fgd4	16	16.5087	16	18.6129	21.9334	TRUE	14.0711	19.7701	SBT160744514	-0.217494	-0.0969129	-0.126487	-0.105591	-0.107881	0.518302	0.232823	-0.0967588
1427	ENSMUSP00000125880	ENSMUSG00000038388	Mpp6	6	50.1546	5	40.5691	9.62974	FALSE	37.1871	43.0526	gUNC9020575	0.223492	0.0503099	-0.142457	0.0615015	-0.161641	-0.0037491	-0.0667768	0.0393207
1428	ENSMUSP00000125880	ENSMUSG00000038388	Mpp6	6	50.1546	6	50.2593	9.74881	TRUE	48.1834	54.1756	SBH062010371	0.0726252	0.113147	0.0364498	0.144591	0.0820394	-0.081174	-0.168161	-0.199518
1429	ENSMUSP00000126119	ENSMUSG00000032872	Cyb5r4	9	87.0499	9	100.271	8.18604	FALSE	85.0297	105.872	SX1094010835	0.00538232	-0.394566	-0.139982	0.277158	0.0908393	0.0895644	0.0786982	-0.00709393
1430	ENSMUSP00000126205	ENSMUSG00000060450	Rnf14	18	38.3072	18	39.7825	10.3005	TRUE	36.7676	41.8013	gUNC29089953	0.0107426	-0.00380647	-0.117886	0.0927865	0.0503739	0.0781717	-0.237393	0.127011
1431	ENSMUSP00000126301	ENSMUSG00000044475	Ascc1	10	60.0514	6	56.1093	8.72465	FALSE	55.5057	58.9965	mUNC060379499	-0.0152119	0.136792	0.0519858	0.261067	-0.0348615	-0.432277	0.0187716	0.0137335
1432	ENSMUSP00000126321	ENSMUSG00000026740	Dnajc1	2	18.2942	2	20.728	17.3015	TRUE	14.6783	22.7834	mUNC020012706	0.133135	0.157606	0.287439	0.232056	0.112575	-0.404696	-0.666809	0.148695
1433	ENSMUSP00000126321	ENSMUSG00000026740	Dnajc1	2	18.2942	6	87.5223	10.4867	FALSE	86.7644	88.2067	gUNC11544380	0.058954	0.221243	0.0539027	0.0317356	0.0917766	-0.787202	0.233006	0.0965838
1434	ENSMUSP00000126520	ENSMUSG00000066363	Serpina3f	12	104.218	12	103.654	19.6372	TRUE	101.314	106.005	gJAX00039918	-0.488967	-0.256257	0.239642	1.3845	-0.801397	0.637743	-1.78619	1.07092
1435	ENSMUSP00000126586	ENSMUSG00000024026	Glo1	17	30.6028	17	31.3756	27.6764	TRUE	29.7695	31.542	gUNC27769441	0.901801	-0.274105	0.652701	-0.678847	-0.347193	0.559775	-0.0725249	-0.741608
1436	ENSMUSP00000126761	ENSMUSG00000007610	Gtpbp3	8	71.4938	8	69.9674	13.5295	TRUE	68.6423	73.2219	mJAX00671748	0.158269	0.0996791	0.00317458	-0.248638	-0.256281	0.773101	-0.189334	-0.339971
1437	ENSMUSP00000126784	ENSMUSG00000031788	Kifc3	8	95.1513	8	94.9518	11.2633	TRUE	94.7448	95.6607	gUNC15291248	-0.307166	0.00379273	0.183521	-0.205935	0.18604	-0.0468324	0.0692585	0.117321
1438	ENSMUSP00000126827	ENSMUSG00000048264	Dip2c	13	9.47273	13	10.5943	15.9545	TRUE	3.56154	12.5354	gUNC22113668	0.0107491	0.00739265	0.215267	0.0894686	0.116737	-0.410355	-0.194482	0.165223
1439	ENSMUSP00000126980	ENSMUSG00000061689	Dlgap4	2	156.689	15	17.1423	8.64948	FALSE	15.3524	22.7253	mUNC150330402	0.150966	0.0125508	-0.0227906	-0.110375	0.00879409	-0.156132	0.128669	-0.0116823
1440	ENSMUSP00000127413	ENSMUSG00000042992	Borcs5	6	134.675	6	133.937	15.0637	TRUE	133.064	134.434	gUNC12130510	-0.266047	0.119955	0.32831	-0.2811	0.0430008	0.198718	-0.237328	0.0944917
1441	ENSMUSP00000127566	ENSMUSG00000020444	Guk1	11	59.188	11	58.7219	17.8785	TRUE	58.1096	59.1248	mUNC19717582	-0.235575	-0.117898	-0.227505	-0.26386	0.0183365	0.113504	-0.105542	0.818539
1442	ENSMUSP00000127580	ENSMUSG00000056268	Dennd1b	1	139.071	1	144.549	12.0704	TRUE	136.512	152.618	mUNC010463165	0.208765	-0.0993351	-0.11977	-0.229813	-0.0389711	-0.0539846	0.196183	0.136926
1443	ENSMUSP00000127751	ENSMUSG00000037419	Endod1	9	14.3677	9	14.8713	9.79345	TRUE	13.1358	15.9993	SAC090594853	-0.158238	-0.0650442	-0.0206026	0.0811169	0.0687525	0.3139	-0.2399	0.020015
1444	ENSMUSP00000127941	ENSMUSG00000026288	Inpp5d	1	87.6704	14	121.738	9.76356	FALSE	119.548	124.607	gUNC24917017	-0.113853	-0.0836361	-0.0762683	-0.179957	0.0804395	-0.26381	0.720913	-0.0838278
1445	ENSMUSP00000128209	ENSMUSG00000035948	Acss3	10	107.029	10	108.582	16.1086	TRUE	106.637	111.501	gUNC18679019	-0.701295	-0.381306	-0.794984	-0.318217	0.454228	0.621212	1.59917	-0.478807
1446	ENSMUSP00000128214	ENSMUSG00000062031	Pgghg	7	140.945	7	142.384	13.4145	TRUE	140.822	145.073	gUNC14022222	0.0426352	0.308592	0.20273	0.0792577	0.0871344	-1.99151	-0.114713	1.38588
1447	ENSMUSP00000128290	ENSMUSG00000026489	Coq8a	1	180.182	1	175.787	11.0719	TRUE	174.997	180.442	S2C017031481	0.239679	-0.00660247	-0.133972	-0.0881419	-0.0273663	-0.341512	0.183615	0.174301
1448	ENSMUSP00000128329	ENSMUSG00000031708	Tecr	8	83.5898	9	123.035	7.9286	FALSE	118.877	124.292	mUNC090256977	-0.259725	0.043667	-0.0843998	-0.141106	0.108489	0.240282	0.285965	-0.193172
1449	ENSMUSP00000128382	ENSMUSG00000025436	Atp23	10	126.885	10	127.327	11.0684	TRUE	121.413	130.522	UNC18958716	-0.18409	-0.212312	0.241511	0.166422	0.253248	-0.0963028	0.093026	-0.261502
1450	ENSMUSP00000128714	ENSMUSG00000060600	Eno3	11	70.6599	2	144.781	8.64239	FALSE	137.841	148.114	SFT025791259	0.151372	0.0150528	0.0699672	0.122805	0.121124	-0.428219	-0.148876	0.0967735
1451	ENSMUSP00000128714	ENSMUSG00000060600	Eno3	11	70.6599	11	70.1037	11.5518	TRUE	69.7592	73.2804	ST2112804148	-0.0677531	0.00740427	0.123	0.116673	0.12703	-0.136718	-0.24282	0.0731838
1452	ENSMUSP00000128914	ENSMUSG00000040462	Os9	10	127.108	10	94.2785	8.30895	FALSE	92.4325	127.327	S2H103771138	0.173405	-0.0220737	-0.154806	0.186443	-0.134364	-0.152484	0.177412	-0.0735325
1453	ENSMUSP00000129100	ENSMUSG00000022562	Oplah	15	76.3123	8	8.21194	8.05443	FALSE	3.427	9.16173	S6J080328477	-0.248357	-0.118586	0.00491689	-0.248848	-0.0224667	0.301894	0.453952	-0.122505
1454	ENSMUSP00000129121	ENSMUSG00000028937	Acot7	4	152.225	4	153.213	21.4564	TRUE	152.399	154.877	S2J046128526	0.424407	0.450184	-0.105991	0.321333	0.291429	-1.22269	-0.426382	0.267707
1455	ENSMUSP00000129146	ENSMUSG00000037003	Tns2	15	102.11	15	101.145	11.5714	TRUE	100.706	102.935	SBC154045806	0.104328	0.037043	0.159021	0.103898	0.081403	-0.201475	-0.297673	0.0134553
1456	ENSMUSP00000129186	ENSMUSG00000022752	Tomm70a	16	57.1381	4	127.43	8.99049	FALSE	126.544	136.083	S2R045097216	0.138075	-0.0223254	0.0668881	0.0514505	-0.012947	-0.171995	0.0724015	-0.121547
1457	ENSMUSP00000129408	ENSMUSG00000030688	Stard10	7	101.332	3	153.539	8.30425	FALSE	148.906	159.614	gUNC6570745	0.219962	-0.0826302	-0.545643	0.27571	-0.0396877	-0.16016	0.208706	0.123743
1458	ENSMUSP00000129408	ENSMUSG00000030688	Stard10	7	101.332	7	92.3074	10.9488	TRUE	82.3901	106.476	S6J073692294	0.194264	-0.0751813	0.239331	0.154969	0.0930301	-0.234041	-0.663017	0.290644
1459	ENSMUSP00000129448	ENSMUSG00000024096	Ralbp1	17	65.8671	4	135.394	8.42018	FALSE	134.139	136.083	B10040135393	0.139673	0.0100691	-0.263333	0.0088346	-0.208682	0.00208553	0.153792	0.15756
1460	ENSMUSP00000129684	ENSMUSG00000025198	Erlin1	19	44.0524	8	26.7513	9.44693	FALSE	23.8644	28.1793	gUNC14358637	0.0823144	0.0097054	0.0346944	0.0115218	0.371353	-0.0505295	-0.339543	-0.119516
1461	ENSMUSP00000129704	ENSMUSG00000029326	Enoph1	5	100.054	5	98.3706	10.8222	TRUE	94.3266	105.114	gJAX00589476	-0.325941	0.16279	-0.163235	0.0425056	-0.177977	0.148131	0.214778	0.0989488
1462	ENSMUSP00000130188	ENSMUSG00000055401	Fbxo6	4	148.149	4	148.999	36.3856	TRUE	144.408	149.78	S3J045959972	-0.128343	0.15314	0.159471	0.0964593	-1.33734	0.297703	0.300297	0.458614
1463	ENSMUSP00000130360	ENSMUSG00000025512	Chid1	7	141.516	7	141.314	13.4362	TRUE	140.242	142.438	gUNC14011266	-0.160471	-0.35319	-0.178427	-0.171637	-0.319115	0.897585	0.0654943	0.219763
1464	ENSMUSP00000130493	ENSMUSG00000071711	Mpst	15	78.4104	15	77.7896	36.3754	TRUE	77.2073	78.2021	gUNC25926370	0.136958	-1.47538	0.202161	0.232482	0.203894	0.128373	0.518946	0.0525616
1465	ENSMUSP00000130532	ENSMUSG00000068184	Ndufaf2	13	108.081	13	107.872	8.29615	TRUE	107.529	112.023	gUNC23316798	-0.198515	0.0808636	-0.199125	0.00895963	0.207688	0.0312797	0.132402	-0.0635522
1466	ENSMUSP00000130660	ENSMUSG00000028048	Gba	3	89.2059	3	93.1555	8.60354	TRUE	86.906	95.9412	SAC033726218	-0.242962	-0.109586	0.119574	0.0394403	-0.172072	0.290873	0.293813	-0.21908
1467	ENSMUSP00000130802	ENSMUSG00000040771	Oard1	17	48.4136	17	49.1697	13.6985	TRUE	47.9495	50.2943	SFT171966788	-0.0926113	0.191089	0.0938406	0.103907	0.278849	0.136627	-0.73778	0.0260793
1468	ENSMUSP00000130854	ENSMUSG00000042870	Tom1	8	75.0519	8	75.3472	16.2814	TRUE	71.4396	76.5673	gUNCHS023367	0.15698	0.125575	0.178074	-0.0414862	0.146465	-0.270942	-0.34737	0.0527045
1469	ENSMUSP00000130898	ENSMUSG00000025041	Nt5c2	19	46.951	19	47.265	12.3186	TRUE	46.9176	50.8353	gUNC30407806	-0.123662	-0.149693	-0.104545	-0.0551302	-0.119826	0.368658	0.393468	-0.20927
1470	ENSMUSP00000130900	ENSMUSG00000025159	Mms19	19	41.9611	19	56.8303	8.40898	FALSE	42.2034	58.3545	SBT192273213	-0.000469309	-0.0114034	0.00414363	-0.00842869	-0.0761965	0.0146639	0.18942	-0.111729
1471	ENSMUSP00000130941	ENSMUSG00000023921	Mut	17	40.9483	17	41.6855	13.5472	TRUE	37.3862	45.512	mUNC170098448	-0.160342	-0.208646	0.135788	-0.227373	-0.0621124	0.191554	0.198549	0.132583
1472	ENSMUSP00000131052	ENSMUSG00000034602	Mon2	10	123.034	10	122.346	8.03175	TRUE	121.413	123.951	gUNC18880003	-0.0796473	0.0674325	0.106323	-0.0416728	0.0538793	-0.0520231	-0.0214717	-0.0328196
1473	ENSMUSP00000131207	ENSMUSG00000033216	Eefsec	6	88.3519	6	85.9795	10.2331	TRUE	83.6216	88.7269	mUNC11524637	0.0445401	0.0643813	-0.0211821	-0.0130107	0.0274043	-0.0962711	0.135856	-0.141718
1474	ENSMUSP00000131243	ENSMUSG00000015474	Ppt2	17	34.6226	17	35.5537	9.96867	TRUE	31.793	40.8893	S6Y171422147	0.0275148	-0.00196129	-0.0423306	0.0334696	-0.298552	0.0541534	-0.0109723	0.238679
1475	ENSMUSP00000131386	ENSMUSG00000002014	Ssr4	X	73.7889	13	42.8637	8.39504	FALSE	37.5675	46.7649	gUNC22503041	0.15217	-0.151021	0.214946	-0.172062	-0.0735798	0.0202554	0.011513	-0.00222183
1476	ENSMUSP00000131477	ENSMUSG00000030590	Fam98c	7	29.1544	7	29.3853	17.335	TRUE	28.809	30.7246	gUNC12556892	-1.02998	0.364474	-0.409428	0.315274	0.46702	0.00317865	0.442046	-0.152585
1477	ENSMUSP00000131514	ENSMUSG00000086784	Isoc2a	7	4.88706	7	4.74334	29.3007	TRUE	3.14449	5.9006	SBT070189733	0.509545	0.126866	0.129798	0.469531	0.00392208	0.734427	-0.955896	-1.01819
1478	ENSMUSP00000131584	ENSMUSG00000024248	Cox7a2l	17	83.5081	17	83.5458	24.3025	TRUE	83.2306	90.8591	SBB173341832	0.336688	-1.87538	0.348515	0.518063	0.309854	0.330305	-0.210412	0.242364
1479	ENSMUSP00000131608	ENSMUSG00000072640	Lyrm9	11	78.8367	11	65.4856	8.85712	FALSE	65.0181	73.2804	mbackuprs45995944	-0.167979	-0.05045	-0.105181	0.0265811	-0.0215935	0.359518	-0.00925418	-0.0316417
1480	ENSMUSP00000131735	ENSMUSG00000021417	Eci2	13	35.0024	13	35.898	9.98448	TRUE	32.6415	37.1047	gUNC22413201	-0.183384	-0.13764	-0.115803	-0.00116848	-0.111367	0.202648	0.481328	-0.134614
1481	ENSMUSP00000131842	ENSMUSG00000037275	Gemin5	11	58.1443	11	58.7219	22.4115	TRUE	57.1978	59.0206	mUNC19717582	0.0484293	0.365202	-0.0553517	-0.10725	-0.107204	0.301106	-0.367043	-0.0778897
1482	ENSMUSP00000132193	ENSMUSG00000074754	Smim26	2	144.595	2	148.517	12.4193	TRUE	140.668	150.861	gUNC4194021	0.161644	0.0953524	0.0549087	0.277849	0.135835	-0.345129	-0.454553	0.0740927
1483	ENSMUSP00000132288	ENSMUSG00000039763	Dnajc28	16	91.6166	16	91.2078	13.7989	TRUE	90.4984	92.7875	gUNC27387120	0.00446016	0.0175033	0.0689977	0.0941472	-0.075236	0.280622	-0.447174	0.0566802
1484	ENSMUSP00000132435	ENSMUSG00000028270	Gbp2	3	142.629	3	143.467	11.2449	TRUE	139.156	146.317	gUNCHS010297	-0.650301	-0.176758	-0.0612461	0.147741	0.179693	-0.0803301	0.336896	0.304306
1485	ENSMUSP00000132450	ENSMUSG00000016541	Atxn10	15	85.4001	12	102.667	8.72353	FALSE	96.7513	110.737	gUNC21771945	-0.0376877	-0.176014	0.0418203	-0.0331723	0.0369928	0.0906226	0.0466448	0.0307935
1486	ENSMUSP00000132590	ENSMUSG00000091228	Gm20390	11	93.9591	11	89.6004	8.01069	TRUE	84.4206	96.1791	S1L113584014	0.0331681	0.0768751	-0.11727	-0.0712932	0.091095	-0.0910014	0.00843776	0.0699881
1487	ENSMUSP00000132686	ENSMUSG00000058586	Serhl	15	83.1031	15	82.6131	29.8745	TRUE	81.5082	84.4426	gUNCHS041066	0.321592	0.473076	0.366863	0.44814	0.183821	1.13544	-3.4676	0.538668
1488	ENSMUSP00000132838	ENSMUSG00000024589	Nedd4l	18	65.0528	18	65.0234	8.63111	TRUE	64.1222	66.8461	gUNC29452833	-0.0647783	0.11387	0.0187653	-0.0312196	-0.0247731	0.0390699	-0.118701	0.067767
1489	ENSMUSP00000132922	ENSMUSG00000001576	Ergic1	17	26.6092	2	148.041	8.78657	FALSE	137.841	153.753	gUNCHS007216	0.142464	-0.0999379	-0.080016	0.0306916	0.113412	-0.0894749	0.0207605	-0.0378997
1490	ENSMUSP00000133155	ENSMUSG00000020439	Smtn	11	3.52907	11	6.24334	9.28652	TRUE	3.13225	10.7087	UNC19012419	-0.169876	-0.123136	-0.51956	-0.111235	-0.300312	0.722843	0.593505	-0.0922292
1491	ENSMUSP00000133215	ENSMUSG00000030314	Atg7	6	114.752	6	114.257	11.5389	TRUE	112.496	117.021	SAH064570285	0.115912	0.127457	0.0384676	0.0493461	0.0733391	-0.292154	-0.123454	0.011086
1492	ENSMUSP00000133222	ENSMUSG00000025241	Fyco1	9	123.821	9	123.562	9.55752	TRUE	121.849	124.292	SSH094942479	-0.0576673	0.00196694	-0.147913	0.0178377	0.0438064	-0.16154	0.070999	0.23251
1493	ENSMUSP00000133245	ENSMUSG00000021500	Ddx46	13	55.6581	4	133.317	8.83758	FALSE	131.513	135.394	SFR045332663	0.0239607	0.135596	-0.0582568	-0.0908854	0.0259065	-0.0628726	0.014738	0.0118138
1494	ENSMUSP00000133694	ENSMUSG00000064120	Mocs1	17	49.4419	17	50.2943	16.2384	TRUE	48.5651	52.5304	gbackupUNC170124468	0.236447	-0.142333	0.218936	-0.0845442	2.71406e-05	-0.024592	-0.271487	0.0675454
1495	ENSMUSP00000133935	ENSMUSG00000038843	Gcnt1	19	17.3414	19	16.7989	11.8528	TRUE	14.8275	17.8076	gUNC29963455	0.416186	-0.980103	0.496301	0.0162942	0.1298	0.173528	-0.641508	0.389502
1496	ENSMUSP00000133992	ENSMUSG00000069539	Scyl2	10	89.6625	10	90.2267	9.75637	TRUE	83.3218	90.5749	gUNC18410315	-0.0448503	0.0884462	0.0416792	-0.0876775	-0.0991278	0.125393	-0.0328562	0.00899356
1497	ENSMUSP00000134178	ENSMUSG00000019432	Ddx39b	17	35.2477	4	134.139	7.97637	FALSE	131.203	136.083	S3N045365554	0.00596266	0.125732	-0.0801402	-0.0819689	0.0548928	-0.0119455	0.00410569	-0.016639
1498	ENSMUSP00000134672	ENSMUSG00000042632	Pla2g6	15	79.3073	15	79.753	9.2497	TRUE	75.9792	81.3902	gUNC25951716	-0.070909	-0.167	-0.0896655	-0.166189	-0.0731112	0.361351	0.228184	-0.0226599
1499	ENSMUSP00000134943	ENSMUSG00000032827	Ppp1r9a	6	5.03429	6	11.0795	13.0088	TRUE	4.0275	16.3907	gUNC10561068	0.0221846	0.223531	0.118567	-0.0240353	-0.464684	-0.10336	0.161632	0.0661653
1500	ENSMUSP00000135150	ENSMUSG00000055531	Cpsf6	10	117.362	4	134.139	8.65263	FALSE	131.203	134.862	S3N045365554	0.030713	0.136194	-0.063195	-0.0982308	0.0392695	-0.0240495	-0.00887366	-0.011828
1501	ENSMUSP00000135394	ENSMUSG00000021996	Esd	14	74.7415	14	74.0852	17.3938	TRUE	72.6534	75.5718	mUNC24248480	0.106232	0.0755462	-0.397475	0.091264	0.17211	0.00621803	-0.0442895	-0.00960613
1502	ENSMUSP00000136163	ENSMUSG00000026199	Ankzf1	1	75.1958	1	75.3257	16.6546	TRUE	73.6634	78.0833	SS1013013028	-0.0928712	0.0132558	-0.101972	0.181393	-0.0570887	0.249125	0.429172	-0.621014
1503	ENSMUSP00000136233	ENSMUSG00000025817	Nudt5	2	5.85846	2	5.67133	20.5677	TRUE	4.25015	6.57122	gUNC2501218	-0.0813736	0.0726572	-0.0735757	-0.0974541	-0.0342817	0.755671	-0.500647	-0.0409968
1504	ENSMUSP00000136335	ENSMUSG00000031938	4931406C07Rik	9	15.2949	9	15.3093	12.8267	TRUE	13.1358	21.6004	gJAX00686257	0.306463	0.0584578	0.00295228	0.118045	0.0210751	-0.43222	-0.403806	0.329033
1505	ENSMUSP00000136402	ENSMUSG00000075704	Txnrd2	16	18.4527	16	19.7701	15.0509	TRUE	14.0711	22.36	mJAX00415217	0.0477185	0.105546	0.0710501	0.148082	0.150546	-0.155988	-0.451079	0.0841257
1506	ENSMUSP00000136872	ENSMUSG00000054978	Kbtbd13	9	65.3902	10	55.2216	8.82351	FALSE	51.9591	57.7888	S3R102208865	-0.0831553	0.141734	0.154757	0.0206591	0.185831	0.150272	-0.643384	0.0732858
1507	ENSMUSP00000136967	ENSMUSG00000024781	Lipa	19	34.5099	19	35.7024	8.19213	TRUE	21.1056	36.4673	gUNC30250329	-0.0253058	-0.0139708	-0.319277	0.000658937	-0.171306	0.277667	0.498598	-0.247064
1508	ENSMUSP00000137163	ENSMUSG00000044465	Fam160a2	7	105.386	7	50.5938	7.85123	FALSE	12.4774	66.9378	gUNC12810598	0.0267826	-0.0142813	0.0395496	-0.0292293	0.0383345	0.0243329	0.0574231	-0.142912
1509	ENSMUSP00000137424	ENSMUSG00000066839	Ecsit	9	22.0788	9	21.6004	7.63555	TRUE	14.8713	27.565	gUNC15968951	0.0467976	-0.0559706	-0.0896076	-0.0332246	-0.0250722	-0.19316	-0.0358017	0.386039
1510	ENSMUSP00000137440	ENSMUSG00000020368	Canx	11	50.3098	11	49.6254	10.0765	TRUE	47.1906	50.8382	gUNC19589852	0.116923	0.127314	-0.0267046	0.13402	0.00796584	-0.149554	-0.156162	-0.0538019
1511	ENSMUSP00000138083	ENSMUSG00000036112	Metap2	10	93.8778	10	94.8549	12.867	TRUE	91.7928	96.8731	gUNC18475950	0.160047	-0.105928	0.0491301	0.110502	-0.0686013	-0.0720839	-0.0178696	-0.0551956
1512	ENSMUSP00000138161	ENSMUSG00000029551	Psmg3	5	139.825	13	33.1913	17.77	FALSE	32.1249	34.5749	SFJ131327652	0.129383	-0.322534	-0.438766	-0.350046	0.465613	0.154104	0.00692708	0.35532
1513	ENSMUSP00000138250	ENSMUSG00000025027	Xpnpep1	19	52.9918	19	52.0688	12.7968	TRUE	51.5371	53.1195	B6_rs30447436	0.0213572	-0.225239	0.0590875	0.0909377	0.0384469	0.117195	-0.0673021	-0.0344831
1514	ENSMUSP00000138308	ENSMUSG00000026131	Dst	1	34.1084	1	32.8642	10.3999	TRUE	30.6588	35.5128	gUNC394961	0.0473059	0.0838296	-0.150111	0.0405058	0.0836759	0.0120795	-0.00337048	-0.113916
1515	ENSMUSP00000138333	ENSMUSG00000024073	Birc6	17	74.6158	17	75.3027	9.94039	TRUE	73.7643	75.7018	SX1173012106	0.0963789	0.04387	-0.0932021	-0.020801	-0.0440326	-0.0481227	-0.0217065	0.0876159
1516	ENSMUSP00000138418	ENSMUSG00000040327	Cul9	17	46.5235	17	47.2865	8.83192	TRUE	45.9328	47.9495	gUNC27943248	0.146696	0.0893965	0.0931027	-0.538377	0.0570873	0.187754	-0.125015	0.0893552
1517	ENSMUSP00000138575	ENSMUSG00000045659	Plekha7	7	116.216	7	111.998	15.5804	TRUE	110.493	119.927	gUNC13625638	-0.0625495	-0.0020355	0.855047	-0.301052	-0.066858	-0.0255603	-0.0314189	-0.365573
1518	ENSMUSP00000138676	ENSMUSG00000078931	Pdf	8	107.047	8	106.77	16.3038	TRUE	103.896	108.286	S6J084270812	-0.0924125	0.0633612	0.056435	-0.028846	-0.0742742	0.415535	0.362043	-0.701842
1519	ENSMUSP00000138741	ENSMUSG00000030659	Nucb2	7	116.522	7	115.518	13.2291	TRUE	114.17	118.274	SFT074620715	-0.0470966	-0.0154586	0.239978	-0.15469	-0.0505731	0.172332	0.0580705	-0.202563
1520	ENSMUSP00000139031	ENSMUSG00000030172	Erc1	6	119.709	6	124.762	14.2322	TRUE	118.995	126.324	gUNC12013897	0.00846523	0.248427	0.0595314	-0.0353374	0.054263	-0.160595	-0.190426	0.0156717
1521	ENSMUSP00000139261	ENSMUSG00000098557	Kctd12	14	102.98	14	103.587	12.1652	TRUE	101.226	103.969	gJAX00388436	-0.109841	-0.112097	-0.0387973	-0.127713	-0.0171141	0.556888	-0.049307	-0.102019
1522	ENSMUSP00000139479	ENSMUSG00000032369	Plscr1	9	92.261	9	90.7869	25.4837	TRUE	87.0095	94.2732	UNCHS026625	0.238222	0.318564	0.430772	0.469867	0.0912623	-0.845222	-0.968552	0.265087
1523	ENSMUSP00000139608	ENSMUSG00000033124	Atg9a	1	75.1865	11	95.2405	7.94344	FALSE	91.5521	96.6458	S6J113809621	-0.215367	-0.00236163	0.105165	0.12955	0.00636279	0.087188	-0.128607	0.0180707
1524	ENSMUSP00000139725	ENSMUSG00000021219	Rgs6	12	82.8752	12	81.1081	12.8716	TRUE	80.2161	84.021	mJAX00038268	-0.146511	0.584005	0.61428	-0.0957371	-0.0981015	-0.978617	0.0984581	0.0222245
1525	ENSMUSP00000139725	ENSMUSG00000021219	Rgs6	12	82.8752	15	34.1738	8.21345	FALSE	30.6309	42.5039	mUNC150107299	0.231089	-0.771024	0.0702684	0.0401525	0.30638	0.0741423	-0.229924	0.278915
1526	ENSMUSP00000140587	ENSMUSG00000023826	Park2	17	11.4519	17	11.2093	19.5373	TRUE	9.17643	12.3143	S2C170448370	0.356636	-1.24865	0.986346	0.472267	-1.50192	0.777571	0.384755	-0.227007
1527	ENSMUSP00000140864	ENSMUSG00000026209	Dnpep	1	75.3129	1	73.6634	10.3626	TRUE	72.8301	77.5988	gUNC935659	-0.0377122	-0.0587458	-0.0733507	-0.0248261	-0.0810417	0.11913	0.193877	-0.0373311
1528	ENSMUSP00000141123	ENSMUSG00000026193	Fn1	1	71.6194	6	19.7718	8.67072	FALSE	17.6074	21.6571	gUNC10673633	-0.0574768	0.00887114	-0.183688	0.488997	-0.456975	0.278686	-0.150576	0.0721617
1529	ENSMUSP00000141553	ENSMUSG00000015829	Tnr	1	159.728	2	128.751	7.84906	FALSE	117.25	131.938	S1J025150046	0.118036	-0.0869877	-0.267498	0.0577654	0.119375	0.0359959	-0.161902	0.185215
1530	ENSMUSP00000142037	ENSMUSG00000025766	D3Ertd751e	3	41.773	3	43.4097	18.5386	TRUE	40.93	48.566	gUNC5141136	0.381658	0.34255	-0.367817	0.501434	-0.24227	-0.78485	-0.364955	0.53425
1531	ENSMUSP00000142105	ENSMUSG00000028199	Cryz	3	154.61	3	154.955	9.31773	TRUE	148.906	156.278	SBJ036198213	0.0664167	-0.188683	-0.292914	0.109005	0.045909	0.0798591	-0.0488059	0.229213
1532	ENSMUSP00000142319	ENSMUSG00000029108	Pcdh7	5	57.9256	5	64.5345	8.64958	TRUE	53.4392	65.2578	UNC9341104	0.0419224	-0.0562981	0.170071	-0.00896681	0.0360403	-0.204637	2.4538e-05	0.0218442
1533	ENSMUSP00000142605	ENSMUSG00000029338	Antxr2	5	97.9569	5	95.869	19.7678	TRUE	93.327	98.5862	SBT053834758	-0.355124	0.336332	0.33393	-0.214558	-0.245233	0.414076	-0.0914275	-0.177995
1534	ENSMUSP00000142716	ENSMUSG00000037062	Sh3glb1	3	144.702	3	145.768	19.4957	TRUE	143.467	146.317	mJAX00114333	-0.0272585	-0.0540624	-0.160122	-0.0498414	-0.0886339	-0.073418	0.409144	0.0441922
1535	ENSMUSP00000142767	ENSMUSG00000033036	Gm7879	5	43.9135	4	122.874	24.4725	FALSE	119.898	123.76	B10040122873	-0.234529	-0.160015	-0.264981	-0.199063	-0.155814	0.531814	0.189124	0.293464
1536	ENSMUSP00000142803	ENSMUSG00000006360	Crip1	12	113.15	12	117.577	13.5488	TRUE	112.517	118.333	gUNC21995304	-0.378406	0.0248534	0.337359	-0.112545	0.10853	0.025687	-0.0823555	0.0768768
1537	ENSMUSP00000142936	ENSMUSG00000039103	Nexn	3	152.252	11	35.3964	7.87557	FALSE	33.3008	36.2223	gUNC19402622	-0.0279885	-0.0335789	-0.0760276	-0.0055674	0.0608147	0.123085	0.0760167	-0.116754
1538	ENSMUSP00000142979	ENSMUSG00000029575	Mmab	5	114.438	5	115.43	15.2206	TRUE	107.548	115.976	mUNC050412829	0.291223	0.143893	0.0566962	0.190609	0.201758	0.0590487	-1.14872	0.205492
1539	ENSMUSP00000143111	ENSMUSG00000001025	S100a6	3	90.6185	3	89.1082	7.96942	TRUE	87.6378	95.9532	JAX00110148	0.128618	0.109232	0.0872516	0.126778	-0.209977	-0.114549	0.0139894	-0.141343
1540	ENSMUSP00000143322	ENSMUSG00000032497	Lrrfip2	9	111.172	9	110.66	12.7779	TRUE	108.171	112.608	gUNC17114915	0.0947893	-0.00224812	-0.357611	0.197944	-0.00314761	0.0837709	-0.117993	0.104495
1541	ENSMUSP00000143542	ENSMUSG00000057123	Gja5	3	96.9911	3	104.853	8.20002	TRUE	93.1555	109.648	gUNC5891868	-0.0852876	-0.031717	-0.113837	-0.181388	0.082018	0.258329	0.556146	-0.484263
1542	ENSMUSP00000143677	ENSMUSG00000053819	Camk2d	3	126.721	3	127.404	13.1933	TRUE	125.598	129.684	S3N035096150	0.140337	-0.094287	0.083662	-0.0569879	-0.10221	0.107622	0.0994508	-0.177587
1543	ENSMUSP00000143949	ENSMUSG00000036473	Tbc1d24	17	24.1924	3	146.661	8.31463	FALSE	145.186	154.713	S6J035866443	0.110528	0.0338421	0.132993	0.104648	-0.115313	0.0580804	-0.00468742	-0.320091
1544	ENSMUSP00000143949	ENSMUSG00000036473	Tbc1d24	17	24.1924	17	24.3123	12.1725	TRUE	23.3834	26.0911	gUNC27686840	0.196807	-0.0321497	0.162758	0.101411	0.112596	-0.00756258	-0.22491	-0.30895
1545	ENSMUSP00000144050	ENSMUSG00000029162	Khk	5	30.9263	3	116.143	8.25702	FALSE	115.318	120.667	gJAX00112120	-0.291245	-0.263096	0.177768	0.0611575	0.146403	0.0381222	-0.12333	0.25422
1546	ENSMUSP00000144050	ENSMUSG00000029162	Khk	5	30.9263	5	34.1875	9.44809	TRUE	29.9625	36.4708	gUNC8930200	-0.264694	-0.168964	0.279521	-0.174134	0.135314	-0.0796671	0.0750324	0.197592
1547	ENSMUSP00000144119	ENSMUSG00000107283	Mpv17	5	31.1475	5	30.6691	24.7407	TRUE	29.9625	34.1875	SAJ051226762	0.150949	0.315304	0.0937808	0.267637	0.362839	-1.20443	-0.377595	0.391512
1548	ENSMUSP00000144235	ENSMUSG00000058013	2022-09-11	5	93.1349	5	91.7747	8.88207	TRUE	90.1837	94.3266	mUNC9688042	-0.0658812	-0.130481	-0.000415349	-0.0351588	-0.0242679	0.0164904	0.329775	-0.0900618
1549	ENSMUSP00000144456	ENSMUSG00000029405	G3bp2	5	92.0679	5	91.7747	13.3569	TRUE	90.9712	94.3266	mUNC9688042	-0.0693622	-0.0684198	-0.0738719	-0.0863489	-0.066945	0.361184	0.108289	-0.104525
1550	ENSMUSP00000144970	ENSMUSG00000033788	Dysf	6	84.1098	6	84.5482	30.164	TRUE	83.6216	85.6534	mUNC060135143	-3.39157	-0.422347	0.610744	0.379308	0.602265	0.640952	0.900871	0.679776
1551	ENSMUSP00000145145	ENSMUSG00000031448	Adprhl1	8	13.2379	2	97.2948	8.0194	FALSE	92.0205	114.842	gUNCHS005897	-0.0988627	0.0335376	-0.000165713	0.105196	0.0648618	0.301016	-0.442678	0.0370955
1552	ENSMUSP00000145147	ENSMUSG00000028760	Eif4g3	4	138.101	4	138.116	9.71093	TRUE	135.575	139.687	SSH045524647	0.0473543	-0.110262	-0.0286744	-0.0623741	-0.0104157	0.046242	0.0587306	0.0593989
1553	ENSMUSP00000145292	ENSMUSG00000033788	Dysf	6	84.1098	6	84.9351	24.492	TRUE	83.6216	85.6534	S6N063397402	-4.54709	0.232427	0.781126	0.837942	0.357343	0.613296	0.763438	0.961522
1554	ENSMUSP00000145412	ENSMUSG00000033735	Spr	6	85.134	6	77.0479	10.5615	TRUE	73.9071	92.0019	SAH063081916	-0.0668133	-0.00363999	0.0205968	-0.0202347	-0.0153906	-0.114849	0.270221	-0.0698894
1555	ENSMUSP00000146023	ENSMUSG00000032637	Atxn2l	7	126.498	4	150.179	9.21489	FALSE	148.999	152.952	gJAX00570618	0.0694838	-0.029919	-0.0189156	0.0382747	0.0991113	-0.128676	-0.0271964	-0.00216316
1556	ENSMUSP00000146406	ENSMUSG00000035227	Spcs2	7	99.8505	12	113.267	8.23651	FALSE	110.805	115.026	mUNC21921030	-0.0333399	-0.00847794	0.0207493	-0.078296	-0.0309414	0.0655406	-0.0624237	0.127189
1557	ENSMUSP00000146858	ENSMUSG00000039745	Htatip2	7	49.7665	7	51.1604	23.0228	TRUE	50.2081	52.0166	mUNC070500524	0.444137	0.443573	0.485686	0.487585	0.304198	-0.225856	-0.79317	-1.14615
1558	ENSMUSP00000147021	ENSMUSG00000039835	Nhsl1	10	18.4264	10	19.3537	11.6819	TRUE	15.8701	20.9687	SBT100774147	-0.104893	0.0306443	-0.171541	0.638045	-0.241687	0.30324	-0.424788	-0.0290196
1559	ENSMUSP00000147439	ENSMUSG00000096146	Kcnj11	7	46.0974	7	45.2565	17.5924	TRUE	44.9011	46.5567	SX1071810259	0.167604	0.50008	-0.601165	0.538352	-0.497122	0.0143482	-0.273109	0.151013
1560	ENSMUSP00000147514	ENSMUSG00000056201	Cfl1	19	5.49283	X	134.634	8.05065	FALSE	134.151	141.61	gUNC31343429	-0.0401328	0.107026	0.083629	-0.0208644	-0.0680943	-0.0648991	0.0107287	-0.0073936
1561	ENSMUSP00000147674	ENSMUSG00000026617	Bpnt1	1	185.345	1	185.681	11.3846	TRUE	184.602	187.117	S2H017427232	-0.206633	0.112683	0.162832	-0.139285	0.136616	0.12938	-0.0577897	-0.137803
1562	ENSMUSP00000147716	ENSMUSG00000025486	Sirt3	7	140.873	7	140.242	13.3251	TRUE	139.134	141.314	gUNC13998623	-0.0746767	-0.260819	-0.250353	-0.113967	-0.132323	0.842878	0.290664	-0.301403
1563	ENSMUSP00000147920	ENSMUSG00000032725	Folr2	7	101.849	7	103.828	21.7559	TRUE	102.853	104.481	S6H074153127	1.28764	1.33014	1.11966	1.12833	1.00275	-1.01391	-2.23455	-2.62005
1564	ENSMUSP00000147928	ENSMUSG00000038650	Rnh1	7	141.167	7	140.822	10.6219	TRUE	139.172	142.384	mrepB6_07-148007489-S	-0.0347638	-0.0451628	-0.113801	-0.0685515	-0.00508629	0.0758988	0.061535	0.129931
1565	ENSMUSP00000148069	ENSMUSG00000007833	Aldh16a1	7	45.1476	7	43.8167	14.0128	TRUE	40.1261	49.6647	gUNC12711275	0.0607324	-0.196014	-0.276143	-0.242296	0.246646	-0.0979463	0.701141	-0.196121
1566	ENSMUSP00000148107	ENSMUSG00000063229	Ldha	7	46.8486	7	49.8237	8.59874	TRUE	44.4874	71.1762	S3C071992949	-0.0906001	0.00737009	0.105364	0.0411813	0.0411929	-0.0175927	-0.216642	0.129726
1567	ENSMUSP00000148113	ENSMUSG00000031636	Pdlim3	8	45.9025	8	45.9077	18.201	TRUE	45.126	46.5257	gUNC14651086	-0.322197	-0.345356	0.474686	-0.230134	0.548256	0.401889	-1.30281	0.775665
1568	ENSMUSP00000148731	ENSMUSG00000038844	Kif16b	2	142.76	2	139.733	19.4564	TRUE	139.118	148.041	gUNC4082030	-0.296478	0.327596	0.345025	0.350334	-0.162562	0.0650332	-0.35379	-0.275159
1569	ENSMUSP00000148768	ENSMUSG00000031808	Slc27a1	8	71.5781	8	72.513	12.3254	TRUE	68.6423	77.4793	S2C082900520	-0.245881	-0.08932	0.121398	-0.242522	0.0867901	0.380696	-0.000652597	-0.0105085
1570	ENSMUSP00000148901	ENSMUSG00000052698	Tln2	9	67.3884	9	62.7615	10.1427	TRUE	61.939	69.7454	gUNC16492494	-0.17677	-0.0249311	0.0762291	0.0317425	-0.0499521	0.0987424	-0.060543	0.105482
1571	ENSMUSP00000149463	ENSMUSG00000051705	Senp8	9	59.7425	9	59.6905	13.8354	TRUE	57.5727	60.6333	gUNC16450609	-0.0723999	-0.126967	-0.104813	-0.129523	-0.117842	0.206807	0.379575	-0.0348377
1572	ENSMUSP00000149655	ENSMUSG00000005686	Ampd3	7	110.79	7	110.28	20.6738	TRUE	109.496	111.018	mUNC070683191	0.13844	0.287523	0.307651	-0.263089	-0.2639	-0.248593	-0.246898	0.288865
1573	ENSMUSP00000149694	ENSMUSG00000042073	Abhd14b	9	106.45	9	106.606	21.8209	TRUE	105.419	106.995	gUNC17077906	0.0861561	0.451499	0.0838157	0.018604	-0.139516	-0.0958427	0.229343	-0.634059
1574	ENSMUSP00000149803	ENSMUSG00000032060	Cryab	9	50.754	9	51.5806	10.4869	TRUE	49.9742	55.0457	gUNC16358637	-0.0390259	0.336912	-0.285794	-0.0251598	-0.0407253	-0.105196	0.138113	0.0208758
1575	ENSMUSP00000149845	ENSMUSG00000032497	Lrrfip2	9	111.172	9	110.211	8.42208	TRUE	107.621	112.608	gUNC17110506	0.0307896	0.0124082	-0.271582	0.152338	0.0383053	0.0503441	-0.0922206	0.0796168
1576	ENSMUSP00000149848	ENSMUSG00000037300	Ttc13	8	124.697	8	124.916	10.2307	TRUE	124.252	126.893	SAH084996621	0.278533	-0.0459508	0.211803	-0.232794	-0.182351	-0.124543	0.293947	-0.198644
1577	ENSMUSP00000149938	ENSMUSG00000032192	Gnb5	9	75.3261	12	81.1081	8.51352	FALSE	80.2161	84.021	mJAX00038268	-0.110708	0.337409	0.370648	-0.0717327	-0.106148	-0.45245	0.0266225	0.00635818
1578	ENSMUSP00000150023	ENSMUSG00000009741	Ubp1	9	113.954	9	113.148	8.04436	TRUE	108.171	115.429	B10090113147	0.0216466	0.181898	-0.191968	0.0205875	-0.0299857	0.113486	-0.117106	0.00144075
1579	ENSMUSP00000150058	ENSMUSG00000034194	R3hcc1	14	69.7024	18	56.5107	8.878	FALSE	55.5581	58.4152	gUNC29320298	-0.00261981	-0.163757	-0.188775	0.13296	0.000572589	0.221166	-0.102992	0.103446
1580	ENSMUSP00000150541	ENSMUSG00000037940	Inpp4b	8	81.7352	8	80.0924	14.5824	TRUE	76.8755	82.2399	gJAX00673696	-0.365155	-0.00532482	-0.0663505	-0.192434	-0.0320762	0.362068	0.230767	0.0685048
1581	ENSMUSP00000150753	ENSMUSG00000032114	Slc37a4	9	44.3999	9	44.3726	10.7887	TRUE	42.9925	45.9754	mUNC090529188	0.220064	-0.365077	0.155845	0.225882	0.329828	-0.288262	0.018923	-0.297202
1582	ENSMUSP00000151239	ENSMUSG00000033318	Gstt2	10	75.8343	10	74.789	14.3386	TRUE	71.2754	79.7466	S6J102991560	-0.0896898	-0.0756427	0.329831	-0.100757	-0.173645	0.357902	0.198043	-0.446041
1583	ENSMUSP00000151244	ENSMUSG00000020124	Usp15	10	123.151	4	142.508	8.94547	FALSE	137.376	151.445	S2R045700327	0.22732	0.0539711	-0.117158	-0.0588473	-0.0552137	-0.00185537	-0.0667379	0.0185214
1584	ENSMUSP00000151334	ENSMUSG00000069520	Tmem19	10	115.351	5	118.274	8.39286	FALSE	116.803	118.868	gUNC10009291	-0.0241629	-0.19472	-0.256938	0.200789	-0.159522	-0.0714368	0.504328	0.00166359
1585	ENSMUSP00000151334	ENSMUSG00000069520	Tmem19	10	115.351	10	117.376	15.6974	TRUE	110.567	118.144	gUNC18805053	0.0478429	-0.0157501	-0.0410718	-0.106179	-0.0701111	-0.0147855	-0.276799	0.476854
1586	ENSMUSP00000151408	ENSMUSG00000059970	Hspa2	12	76.4056	12	69.7045	14.3445	TRUE	69.3977	74.3687	JAX00336932	-0.0387238	0.163468	0.0781908	-0.0332683	0.147903	0.0585075	-0.526951	0.150874
1587	ENSMUSP00000151461	ENSMUSG00000078453	Abracl	10	18.0173	10	18.5392	8.7344	TRUE	12.9446	18.9433	gUNC17517490	0.215054	0.121324	0.172924	0.219726	-0.0021519	0.0317727	-0.588808	-0.169841
1588	ENSMUSP00000151482	ENSMUSG00000021000	Ctage5	12	59.1437	12	54.5556	11.0778	TRUE	52.4561	77.7639	SBJ122182223	-0.0572167	-0.0621557	-0.0382555	-0.0435647	-0.0630015	0.0811863	0.209732	-0.0267236
1589	ENSMUSP00000151708	ENSMUSG00000064181	Rab3ip	10	116.928	10	117.376	10.9327	TRUE	109.539	120.806	gUNC18805053	0.109406	0.000827705	0.157365	0.127266	0.10579	-0.133063	-0.469787	0.102195
1590	ENSMUSP00000151842	ENSMUSG00000019907	Ppp1r12a	10	108.223	10	100.417	10.7483	TRUE	96.911	111.501	SFT104016690	-0.0728253	-0.0292644	-0.0801725	0.163872	-0.0323117	0.113397	-0.130947	0.0682515
1591	ENSMUSP00000151895	ENSMUSG00000020074	Ccar1	10	62.7681	4	132.585	7.92131	FALSE	131.071	135.575	gUNC8246502	0.0804761	0.128751	-0.0996938	-0.0803778	0.0146118	-0.121708	0.0726022	0.0053388
1592	ENSMUSP00000152174	ENSMUSG00000021585	Cast	13	74.7506	13	75.2459	15.0487	TRUE	73.4551	81.9196	gUNC22875861	0.0151323	0.188554	0.0164186	0.0134158	0.048569	-0.2395	-0.129311	0.0867208
1593	ENSMUSP00000152198	ENSMUSG00000021094	Dhrs7	12	72.6576	12	73.4382	10.8515	TRUE	71.3097	75.165	UNC21395813	-0.0724188	0.22203	-0.193269	-0.0108677	-0.159434	0.284656	0.380914	-0.451609
1594	ENSMUSP00000152229	ENSMUSG00000021193	Pitrm1	13	6.56433	13	4.02923	20.6833	TRUE	3.56154	12.5354	gUNC22030396	0.0725034	0.0923685	0.0792269	-0.530383	-0.398534	0.0696225	0.48688	0.128316
1595	ENSMUSP00000152430	ENSMUSG00000054894	Atp5s	12	69.7348	10	75.0855	8.15046	FALSE	73.1563	82.0221	SBH103003420	0.154462	0.201445	-0.0478446	0.15924	-0.0882329	0.132153	-0.502456	-0.0087658
1596	ENSMUSP00000152430	ENSMUSG00000054894	Atp5s	12	69.7348	12	71.8551	10.0121	TRUE	53.5384	77.7639	S2T122874203	0.0479682	-0.0463348	0.125907	0.00301232	0.203351	-0.0966328	-0.377993	0.140722
1597	ENSMUSP00000152454	ENSMUSG00000021218	Gdi2	13	3.55297	13	6.30405	16.3413	TRUE	3.56154	12.5354	gB6_rs13481676	0.0157483	-0.109121	0.0471105	-0.155897	0.143827	0.0127302	0.140379	-0.0947772
1598	ENSMUSP00000152558	ENSMUSG00000021286	Zfyve21	12	111.823	12	111.875	13.2953	TRUE	110.737	113.673	S2T124475019	-0.00869787	-0.0153209	-0.060367	-0.0676509	-0.20039	0.334356	-0.158252	0.176323
1599	ENSMUSP00000152796	ENSMUSG00000054021	Sirt5	13	43.3803	13	44.3463	24.1901	TRUE	42.9447	45.1705	gUNC22520992	-0.185054	-0.138969	-0.268527	-0.106788	-0.21965	0.407973	-0.356098	0.867113
1600	ENSMUSP00000152868	ENSMUSG00000025453	Nnt	13	119.372	13	115.84	25.5837	TRUE	114.862	118.202	S6J134633595	0.868619	-3.89231	0.164948	0.723548	0.300703	0.707734	0.478391	0.648366
1601	ENSMUSP00000152876	ENSMUSG00000036655	Colec11	12	28.6088	12	28.232	12.6597	TRUE	25.4918	31.7576	S6R121129281	-0.459397	0.346529	0.140966	0.203067	0.00233095	-0.371687	0.380842	-0.242652
1602	ENSMUSP00000153120	ENSMUSG00000021427	Ssr1	13	37.9804	10	91.0741	8.49229	FALSE	87.7248	93.8581	S3T103642965	-0.101316	-0.088103	0.148887	-0.00843256	-0.116268	-0.078057	0.162012	0.0812784
1603	ENSMUSP00000153120	ENSMUSG00000021427	Ssr1	13	37.9804	13	38.8278	17.7596	TRUE	38.1065	40.6049	mUNC22452412	0.195018	-0.163459	0.181571	-0.133712	-0.148157	0.0827678	0.0205704	-0.0345987
1604	ENSMUSP00000153225	ENSMUSG00000048612	Myof	19	37.9713	19	37.4992	10.0917	TRUE	37.438	37.9231	gUNC30274954	-0.0191499	0.177285	0.01984	0.0809712	0.0911674	0.249822	-0.54067	-0.0592665
1605	ENSMUSP00000153313	ENSMUSG00000025006	Sorbs1	19	40.4043	8	45.8314	14.5225	FALSE	40.7026	47.8025	S2J081833255	-0.175256	-0.175236	-0.263145	-0.253967	-0.171741	0.447685	0.279365	0.312296
1606	ENSMUSP00000153336	ENSMUSG00000025006	Sorbs1	19	40.4043	19	39.3098	8.09047	TRUE	37.859	40.5095	gUNC30300096	-0.0733236	-0.0348616	-0.0170616	-0.191828	-0.209615	0.0331535	0.32193	0.171606
1607	ENSMUSP00000153558	ENSMUSG00000021809	Nudt13	14	20.3061	14	19.7804	8.33502	TRUE	3.24818	20.1523	UNC23655738	-0.0531358	0.0406624	0.161686	0.14585	-0.124392	0.306115	-0.39994	-0.0768451
1608	ENSMUSP00000153658	ENSMUSG00000021420	Fars2	13	36.4218	13	36.9403	10.1113	TRUE	31.4299	38.1065	S6N131477611	-0.191857	0.165576	0.0657468	0.12321	0.0829849	-0.179281	-0.00664615	-0.0597336

## Sheet: S2
	Protein.id	Gene.id	Symbol	Gene_chr	Gene_middle	QTL_chr	QTL_pos	LOD	Local	CI_lo	CI_hi	Peak_marker	A	B	C	D	E	F	G	H
1	ENSMUSP00000000266	ENSMUSG00000026535	Ifi202b	1	173.973	1	171.974	14.9647	TRUE	170.442	176.453	SAH016878979	0.685486	-1.45135	-0.16677	-0.364309	1.70294	-1.1262	0.471812	0.248392
2	ENSMUSP00000000312	ENSMUSG00000000303	Cdh1	8	106.637	8	100.133	8.57794	TRUE	96.6871	113.239	SAJ084005305	-0.24562	0.00473989	-0.11516	0.0381927	-0.0741765	0.323579	0.10684	-0.0383948
3	ENSMUSP00000000335	ENSMUSG00000000326	Comt	16	18.4169	16	18.6129	19.5445	TRUE	13.4292	21.7017	SBT160744514	-0.244557	-0.335648	-0.348935	-0.192564	-0.0623539	0.17653	1.1108	-0.103268
4	ENSMUSP00000000348	ENSMUSG00000000339	Rtca	3	116.499	3	116.568	32.2768	TRUE	116.209	117.488	gUNC6032774	-0.271311	-0.295152	-0.270171	0.113809	-0.319068	0.344122	0.443937	0.253833
5	ENSMUSP00000000430	ENSMUSG00000000420	Galnt1	18	24.2461	18	21.4897	8.59573	TRUE	14.9836	26.6284	gUNC28859136	0.0616177	-0.225913	0.000170995	0.0423469	0.00615713	0.41707	-0.37358	0.0721305
6	ENSMUSP00000000449	ENSMUSG00000000439	Mkrn2	6	115.612	6	116.298	8.57161	TRUE	106.373	117.021	gUNC11915060	-0.075252	-0.113889	-0.0075313	-0.0419349	-0.0666045	0.166532	0.0990154	0.0396639
7	ENSMUSP00000000619	ENSMUSG00000000605	Clcn4	7	7.29158	7	17.6395	9.61049	FALSE	4.87623	19.4718	gJAX00632646	-0.13318	0.112832	-0.278655	-0.263262	-0.153807	0.353859	0.354437	0.00777613
8	ENSMUSP00000000687	ENSMUSG00000000673	Haao	17	83.8391	17	83.7831	22.6455	TRUE	83.5458	84.3352	gUNC28489371	-0.285052	0.170964	-0.12009	0.0778272	-0.341114	0.251315	0.707388	-0.461239
9	ENSMUSP00000000828	ENSMUSG00000000811	Txnrd3	6	89.6598	12	91.5868	10.3647	FALSE	86.1591	94.1043	S6H123663470	0.131055	0.185329	0.0608	0.0989626	0.0345065	-0.179638	-0.196254	-0.134761
10	ENSMUSP00000000958	ENSMUSG00000000934	Top1mt	15	75.6679	15	74.4008	9.5706	TRUE	71.9705	75.9792	gUNC25891768	0.119359	0.215312	-0.0116757	0.0770935	0.177689	-0.076048	-0.156834	-0.344895
11	ENSMUSP00000001183	ENSMUSG00000001155	Ftcd	10	76.583	10	81.1398	19.6056	TRUE	75.6558	82.6186	S2J103245593	-0.285128	-0.795578	-0.443333	-0.996585	-0.997026	1.8646	-0.566122	2.21917
12	ENSMUSP00000001187	ENSMUSG00000029994	Anxa4	6	86.7652	6	86.7644	21.8719	TRUE	84.9351	87.5223	gUNC11534025	0.0413296	-0.0887403	0.0621209	0.0958487	-0.0964358	0.020022	0.371115	-0.40526
13	ENSMUSP00000001242	ENSMUSG00000053329	D10Jhu81e	10	78.1659	10	80.0487	11.7095	TRUE	75.0855	92.3158	S6J103201949	0.0857578	0.11909	0.102523	0.127967	0.0628321	0.200397	-0.61808	-0.0804877
14	ENSMUSP00000001513	ENSMUSG00000001473	Tubb6	18	67.3967	18	67.0929	13.1212	TRUE	65.9149	68.1875	SAH182683716	0.323154	-0.128761	0.156224	-0.266941	-0.301532	0.296157	0.0828424	-0.161142
15	ENSMUSP00000001559	ENSMUSG00000001518	Itfg2	6	128.417	6	128.411	9.94767	TRUE	126.324	129.824	gUNC12059209	0.0945888	0.156873	0.0936401	-0.194536	0.27374	-0.418514	-0.0427632	0.0369716
16	ENSMUSP00000001675	ENSMUSG00000001630	Stk38l	6	146.752	6	137.837	9.80153	TRUE	136.396	149.406	gUNC12197718	-0.201296	-0.0601398	-0.0469382	0.119447	-0.109826	0.102017	0.0632907	0.133445
17	ENSMUSP00000001713	ENSMUSG00000001663	Gstt1	10	75.7912	10	75.0449	17.9107	TRUE	66.901	76.6347	mbackupUNC100088193	0.232219	0.323205	0.230213	0.102449	-0.0758795	-0.107366	0.445371	-1.15021
18	ENSMUSP00000001715	ENSMUSG00000001665	Gstt3	10	75.7778	10	75.6558	26.3326	TRUE	72.2433	76.6347	UNCHS028724	-0.18753	-0.262916	-0.250817	-0.356659	-0.248781	0.87312	0.331136	0.102447
19	ENSMUSP00000001802	ENSMUSG00000001751	Naglu	11	101.074	11	99.5683	9.31544	TRUE	97.9958	106.656	gUNC20231774	0.0853709	0.0495236	0.20341	0.159101	0.102584	-0.325732	-0.373974	0.0997181
20	ENSMUSP00000001826	ENSMUSG00000043943	Naalad2	9	18.3625	9	21.1371	26.8596	TRUE	16.6976	23.3113	gJAX00168921r	0.196521	0.136138	0.270737	0.481291	0.395026	-0.424198	0.396033	-1.45155
21	ENSMUSP00000001920	ENSMUSG00000001864	Aif1l	2	31.9618	4	5.43587	7.94931	FALSE	3.7521	9.73615	mJAX00115551	0.0761601	-0.0247587	-0.0472465	-0.0555682	-0.193906	-0.0143185	0.100871	0.158767
22	ENSMUSP00000001963	ENSMUSG00000020681	Ace	11	105.979	11	103.914	9.99503	TRUE	101.281	106.656	SAC114156561	0.144589	-0.0952557	0.336018	0.135499	-0.624329	-0.457373	0.649464	-0.0886109
23	ENSMUSP00000002063	ENSMUSG00000001998	Ap4e1	2	127.038	2	127.742	9.65121	TRUE	116.924	128.729	SAH025109672	0.19099	-0.0394613	-0.149079	0.0441164	-0.0684102	-0.0336855	-0.132918	0.188448
24	ENSMUSP00000002172	ENSMUSG00000002103	Acp2	2	91.2085	2	83.7887	9.19951	TRUE	80.6413	92.2826	gJAX00494942	0.016115	0.00387039	0.087308	0.0515497	0.0763293	0.14643	-0.344295	-0.0373082
25	ENSMUSP00000002275	ENSMUSG00000002205	Vrk3	7	44.763	7	43.8167	14.0068	TRUE	41.947	44.9011	gUNC12711275	-0.509327	-0.0540034	0.10947	-0.00285164	0.27236	0.131286	0.199628	-0.146561
26	ENSMUSP00000002350	ENSMUSG00000002280	Narfl	17	25.7786	17	27.1443	9.80104	TRUE	12.0501	44.5387	gUNC27721077	0.00662645	-0.101815	-0.0668236	-0.00194152	-0.0306123	0.08973	0.0832333	0.0216029
27	ENSMUSP00000002640	ENSMUSG00000002565	Scin	12	40.097	12	27.9236	8.47772	FALSE	25.4918	39.9068	gUNC20783349	0.107879	-0.0806123	0.107559	0.0766554	0.12295	0.0299889	-0.375268	0.0108474
28	ENSMUSP00000002663	ENSMUSG00000002588	Pon1	6	5.18102	6	4.0275	8.51063	TRUE	4.0275	6.54742	gUNC10471744	0.0923722	0.411476	0.00363006	0.254637	0.108317	-0.160793	-0.42188	-0.287759
29	ENSMUSP00000002735	ENSMUSG00000002660	Clpp	17	56.9933	17	55.3669	10.6071	TRUE	54.2718	58.8983	mUNC170133786	0.0879332	-0.0288424	0.12939	0.0301903	0.0207189	-0.14616	-0.227611	0.134381
30	ENSMUSP00000002765	ENSMUSG00000002688	Prkd1	12	50.4952	12	50.3846	10.0914	TRUE	46.1158	96.7513	gUNC21086396	0.105335	0.0693035	0.0101309	0.0499667	0.109224	0.0231334	-0.035799	-0.331294
31	ENSMUSP00000002808	ENSMUSG00000002731	Prkra	2	76.639	2	77.3642	10.1113	TRUE	76.3684	81.646	mUNC020103640	0.0516322	0.0448409	0.080375	-0.0674075	0.252864	-0.212388	-0.106483	-0.0434328
32	ENSMUSP00000002850	ENSMUSG00000030834	Abcc6	7	45.9989	7	46.2972	15.8854	TRUE	44.9011	46.5567	gUNC12743323	-0.232538	0.787158	-1.20748	1.07492	-0.459304	-1.46298	1.00722	0.492996
33	ENSMUSP00000002885	ENSMUSG00000002808	Epdr1	13	19.6058	13	19.6583	12.8887	TRUE	17.2367	25.1315	mJAX00351791	-0.34441	0.612134	-0.0662867	-0.511261	0.743189	-0.75406	-0.155556	0.476252
34	ENSMUSP00000003061	ENSMUSG00000002980	Bcam	7	19.7636	7	24.2866	9.58154	TRUE	17.1592	28.1746	gUNCHS019547	0.0773265	0.114157	-0.0752319	-0.37067	0.208773	-0.0606887	0.108447	-0.00211335
35	ENSMUSP00000003268	ENSMUSG00000003200	Sh3gl1	17	56.0267	17	54.2718	11.6879	TRUE	52.1811	58.8983	gJAX00076706	0.0484503	-0.109726	-0.0465859	-0.0171488	-0.0486893	0.254462	0.0215475	-0.10231
36	ENSMUSP00000003319	ENSMUSG00000003234	Abcf3	16	20.555	16	21.7017	7.88415	TRUE	18.6129	32.6328	gUNC26453945	-0.0178823	-0.0189712	-0.0556416	-0.0979481	-0.0394711	0.0699596	-0.0128649	0.17282
37	ENSMUSP00000003386	ENSMUSG00000003299	Mrpl4	9	21.0058	2	170.164	8.029	FALSE	169.628	171.746	gUNC4486158	-0.204065	-0.0123273	0.198995	-0.00767987	0.136278	0.0469139	-0.107423	-0.050692
38	ENSMUSP00000003459	ENSMUSG00000020437	Myo1g	11	6.51376	2	180.998	8.27225	FALSE	179.086	181.796	gUNC4601969	-0.00742288	-0.0400799	0.0016947	0.229868	-0.0744397	0.034992	0.00136388	-0.145976
39	ENSMUSP00000003509	ENSMUSG00000003418	St8sia6	2	13.7225	2	24.3142	15.4764	FALSE	23.4418	25.0295	S3J020972567	0.271545	0.214445	0.197045	0.356065	0.0285347	0.243515	-1.52739	0.216236
40	ENSMUSP00000003561	ENSMUSG00000003469	Phyhip	14	70.4632	14	70.67	13.4161	TRUE	68.048	74.0852	SFT142826800	0.400745	0.389116	0.034193	0.222486	0.0515109	-0.452026	-0.784098	0.138073
41	ENSMUSP00000003572	ENSMUSG00000029777	Gars	6	55.0588	6	66.9362	8.43196	FALSE	50.3936	91.739	gUNCHS017593	0.0838599	-0.0135134	0.021281	0.0553194	0.0394866	-0.0827912	-0.170376	0.0667336
42	ENSMUSP00000003645	ENSMUSG00000003549	Ercc1	7	19.3507	7	19.3489	9.13353	TRUE	16.0444	27.0772	mbackupUNC070037076	-0.231444	0.0842473	0.188681	0.0964141	-0.220281	0.0318265	0.00137608	0.0491798
43	ENSMUSP00000003655	ENSMUSG00000003559	As3mt	19	46.7243	19	46.9176	15.6519	TRUE	46.2345	47.265	gUNC30402027	0.12932	-0.182282	-0.0964406	-0.299723	-0.215751	0.606176	0.106271	-0.0475703
44	ENSMUSP00000003705	ENSMUSG00000003604	Aven	2	112.564	4	87.8464	8.26082	FALSE	86.4852	96.4791	mUNC041313104	-0.151471	-0.336158	-0.00124188	-0.123664	0.204232	0.0718719	0.1323	0.204131
45	ENSMUSP00000003717	ENSMUSG00000042476	Abcb4	5	8.92647	5	4.96735	13.5459	TRUE	3.01714	13.7315	mbackupUNC050316601	-0.550125	-0.7308	0.364316	-0.497039	0.163757	0.932169	0.0705504	0.247172
46	ENSMUSP00000003857	ENSMUSG00000089832	Shkbp1	7	27.3491	7	26.5519	10.3945	TRUE	25.5779	28.0418	gJAX00633760	-0.33636	0.242898	0.10244	0.340011	0.253	-0.489286	-0.352618	0.239915
47	ENSMUSP00000003907	ENSMUSG00000003809	Gcdh	8	84.8902	8	82.2399	11.2627	TRUE	79.2553	86.1584	S2C083289597	-0.350918	0.0741574	-0.0173755	-0.115752	0.059734	0.168567	0.190408	-0.00882097
48	ENSMUSP00000003947	ENSMUSG00000003849	Nqo1	8	107.396	8	105.518	9.7556	TRUE	103.896	108.286	gUNC15434530	0.121634	0.0573476	0.259495	0.0925343	0.0106685	-0.771833	-0.0901753	0.320329
49	ENSMUSP00000004057	ENSMUSG00000003955	Fam162a	16	36.0577	16	36.0344	15.1266	TRUE	35.1655	37.0022	S2T161441374	-0.205322	-0.0934032	-0.0328369	-0.115825	-0.0916658	0.0283574	0.542197	-0.0315009
50	ENSMUSP00000004134	ENSMUSG00000004032	Gstm5	3	107.897	3	100.228	11.312	TRUE	97.8462	112.294	SS6034009134	-0.11544	-0.103223	-0.109958	0.0177168	0.142508	-0.290195	0.604643	-0.146051
51	ENSMUSP00000004137	ENSMUSG00000004035	Gstm7	3	107.929	3	106.044	24.1341	TRUE	105.425	109.018	UNC030165183	-0.594583	-0.461229	-0.321372	-0.249105	0.800792	1.22283	-0.0713768	-0.325958
52	ENSMUSP00000004140	ENSMUSG00000058135	Gstm1	3	108.015	3	108.889	24.003	TRUE	107.432	109.648	gUNC5933912	-0.326656	-0.243539	-0.414074	-0.241101	0.850654	-0.3147	1.00087	-0.311454
53	ENSMUSP00000004232	ENSMUSG00000074207	Adh1	3	138.276	3	137.716	10.5662	TRUE	133.244	141.898	gUNCHS010200	-0.147185	0.0591673	-0.287561	-0.244631	-0.382235	1.03692	-0.0386229	0.00414927
54	ENSMUSP00000004343	ENSMUSG00000004233	Wars2	3	99.1901	3	101.612	9.95789	TRUE	97.8462	103.478	UNC5855250	-0.00169143	-0.0960159	0.176753	-0.112174	-0.0649006	0.0233224	0.120079	-0.0453722
55	ENSMUSP00000004673	ENSMUSG00000004558	Ndrg2	14	51.9097	14	51.4004	12.2721	TRUE	49.0048	58.6053	mUNC140923270	-0.133945	0.031201	-0.226392	0.505473	-0.190045	0.397583	0.0270461	-0.410921
56	ENSMUSP00000004684	ENSMUSG00000004568	Arhgef18	8	3.4248	8	9.16173	7.75214	TRUE	3.427	36.4999	gUNC14126852	0.0415185	-0.0843378	-0.069419	0.0109074	0.0334415	0.00992725	-0.0566564	0.114619
57	ENSMUSP00000004729	ENSMUSG00000004610	Etfb	7	43.4509	9	57.0782	9.08675	FALSE	53.4385	59.1625	mUNC16421405	-0.0397618	-0.0827685	-0.0411821	-0.0507969	-0.0847047	0.0814573	0.171713	0.0460437
58	ENSMUSP00000004756	ENSMUSG00000004637	Wwox	8	114.896	8	113.239	8.85226	TRUE	109.159	123.722	UNC15521980	0.0537234	0.170989	-0.0708228	0.128249	-0.261871	-0.0286849	-5.2467e-05	0.00846984
59	ENSMUSP00000004786	ENSMUSG00000004667	Polr2e	10	80.0379	5	125.573	7.80035	FALSE	120.425	133.156	SBH055022910	-0.00705305	-0.119198	-0.0315695	0.113557	-0.0595985	0.023131	0.0915483	-0.0108174
60	ENSMUSP00000004965	ENSMUSG00000004843	Chmp2b	16	65.5509	5	101.967	8.07517	FALSE	98.6069	113.545	gUNC9798667	-0.136121	0.183009	0.124516	0.1628	-0.0395062	-0.150368	-0.209572	0.0652437
61	ENSMUSP00000005185	ENSMUSG00000005054	Cstb	10	78.4266	10	88.2332	11.5331	TRUE	75.6558	88.5926	SFH103529327	0.156562	0.114626	0.0858094	0.185365	-0.0438706	0.022494	-0.198826	-0.32216
62	ENSMUSP00000005233	ENSMUSG00000005102	Eif2ak4	2	118.432	2	118.777	11.9478	TRUE	114.358	119.148	gUNC3835514	-0.045212	-0.116022	-0.12717	-0.0682072	-0.0327542	0.00072143	0.536962	-0.148318
63	ENSMUSP00000005234	ENSMUSG00000005103	Wdr1	5	38.545	5	38.381	19.4445	TRUE	36.75	40.4189	gUNC8990259	0.0390894	-0.105781	-0.16059	-0.122894	0.176545	0.0542077	0.0163468	0.103076
64	ENSMUSP00000005256	ENSMUSG00000005125	Ndrg1	15	66.9495	15	63.9405	7.58375	TRUE	59.8674	66.2788	S3N152557621	-0.242565	0.0386132	0.0684171	-0.0180843	0.203231	0.164612	-0.106045	-0.108178
65	ENSMUSP00000005406	ENSMUSG00000022892	App	16	85.0617	16	85.3722	10.0002	TRUE	83.0598	87.8521	SNJ163414888	-0.0204798	0.108362	0.0377288	0.0128876	0.036542	-0.22767	0.0170527	0.0355768
66	ENSMUSP00000005583	ENSMUSG00000005447	Pafah1b3	7	25.2965	7	25.5779	11.8051	TRUE	24.3452	26.3848	gJAX00633649	-0.277934	-0.240679	0.0195438	0.00779183	-0.241641	0.353324	0.227197	0.152397
67	ENSMUSP00000005651	ENSMUSG00000005514	Por	5	135.703	5	135.597	9.21818	TRUE	133.334	140.714	gUNC10244622	0.200608	0.119015	0.144696	0.179241	0.0745572	-0.275521	-0.182317	-0.260281
68	ENSMUSP00000005798	ENSMUSG00000005656	Snx6	12	54.771	12	56.9764	15.9319	TRUE	53.1844	58.3858	mUNC120406284	-0.205983	0.119149	0.112415	-0.23123	0.0960355	0.0678022	0.0596357	-0.0178241
69	ENSMUSP00000005826	ENSMUSG00000005683	Cs	10	128.35	10	127.327	20.8279	TRUE	126.899	130.522	UNC18958716	-0.484114	0.0763746	0.0479861	0.138166	0.039689	0.0385783	-0.0113057	0.154626
70	ENSMUSP00000005860	ENSMUSG00000005716	Pvalb	15	78.1988	15	78.9085	11.7099	TRUE	77.7896	81.7022	SBC153156341	0.188449	-0.588884	1.01281	0.783482	0.579435	-1.32347	0.319823	-0.971641
71	ENSMUSP00000005964	ENSMUSG00000028138	Adh5	3	138.449	3	138.656	11.0647	TRUE	133.137	141.524	SAC035546225	0.0877779	0.0551205	-0.0158633	0.117917	0.0825088	-0.166068	-0.302159	0.140766
72	ENSMUSP00000006094	ENSMUSG00000022445	Cyp2d26	15	82.7922	15	84.0266	18.792	TRUE	82.6131	84.83	S3J153361065	0.425223	0.878345	0.492907	0.555096	1.10237	-0.259446	-2.70292	-0.491572
73	ENSMUSP00000006105	ENSMUSG00000005951	Shpk	11	73.212	11	70.2386	16.5549	TRUE	69.7592	77.0038	gUNC19875334	0.122351	-0.0545841	-0.0546681	0.000350017	-0.0305334	-0.253361	0.361915	-0.0914693
74	ENSMUSP00000006123	ENSMUSG00000005968	Tuft1	3	94.6358	3	95.4851	9.17094	TRUE	93.1555	95.9412	SFR033819403	0.0273128	-0.121642	0.203247	0.294223	0.184392	0.0480939	-0.536016	-0.0996102
75	ENSMUSP00000006128	ENSMUSG00000005973	Rcn1	2	105.393	2	105.279	10.7784	TRUE	102.681	107.154	gUNC3690962	0.273395	0.0505677	-0.0567395	-0.168784	0.0749233	0.00114783	0.224015	-0.398525
76	ENSMUSP00000006254	ENSMUSG00000006095	Tbcb	7	30.2282	7	29.3853	15.6125	TRUE	28.809	30.7246	gUNC12556892	-0.324131	0.0838273	0.025123	0.0754775	0.0688947	0.0778209	0.0370384	-0.0440505
77	ENSMUSP00000006367	ENSMUSG00000006205	Htra1	7	130.961	7	131.335	15.6753	TRUE	130.694	132.223	S3J075253387	0.0819344	0.307619	0.161971	0.202438	0.147515	-0.258788	-0.791264	0.148576
78	ENSMUSP00000006381	ENSMUSG00000006219	Fblim1	4	141.591	4	140.996	17.218	TRUE	140.715	141.964	gUNC8366533	0.0855556	0.0774514	-0.471978	0.1566	0.195575	0.179491	0.230939	-0.453634
79	ENSMUSP00000006544	ENSMUSG00000006378	Gcat	15	79.0367	15	80.8777	13.9061	TRUE	78.9085	83.0511	gUNC25967395	0.207738	0.0485738	0.095527	0.116271	0.273755	-0.820465	-0.233096	0.311697
80	ENSMUSP00000006562	ENSMUSG00000006395	Hyi	4	118.361	4	117.467	45.5875	TRUE	116.751	117.93	gUNC8057040	0.0301347	-3.83182	0.54958	0.605717	1.11174	0.795596	0.672197	0.066855
81	ENSMUSP00000006618	ENSMUSG00000028919	Arhgef19	4	141.249	2	14.6783	8.75914	FALSE	9.82172	15.0625	mUNC2619648	0.130535	0.00861685	0.0604102	-0.00327535	0.207845	-0.258917	-0.154608	0.00939241
82	ENSMUSP00000006638	ENSMUSG00000006469	Slc34a3	2	25.2316	11	81.9945	8.95304	FALSE	79.7733	83.5793	SBJ113279779	-0.10514	-0.149841	0.327341	0.356452	-0.405663	-0.000361269	0.404245	-0.427033
83	ENSMUSP00000006669	ENSMUSG00000006494	Pdk1	2	71.8885	2	71.7795	19.3504	TRUE	69.5179	75.4814	gUNC3308187	-0.0309546	0.371792	0.396418	-0.279247	-0.868909	-0.00846537	0.0990492	0.320316
84	ENSMUSP00000006692	ENSMUSG00000006517	Mvd	8	122.439	8	121.446	17.7278	TRUE	120.537	123.264	UNC15645911	0.108811	0.113206	0.0648541	0.0542793	0.116077	-0.804764	0.312069	0.0354677
85	ENSMUSP00000006764	ENSMUSG00000006589	Aprt	8	122.576	8	121.743	33.3214	TRUE	120.537	123.264	gUNC15650229	-0.338885	-0.361842	-0.713744	-0.302708	-0.277173	0.47222	1.15142	0.37071
86	ENSMUSP00000006900	ENSMUSG00000006717	Acot13	13	24.8247	13	22.2025	27.0785	TRUE	20.1596	22.8565	gUNC22254277	0.46764	0.369675	0.467049	-0.356423	0.295314	-0.720339	0.118561	-0.641476
87	ENSMUSP00000006915	ENSMUSG00000006732	Mettl1	10	127.044	17	34.1628	9.01868	FALSE	31.3756	34.536	S3C171366510	0.103076	-0.206813	0.00875319	-0.104456	-0.0703109	0.425841	-0.0665347	-0.0895556
88	ENSMUSP00000006952	ENSMUSG00000040017	Saa4	7	46.7303	7	44.5828	8.70476	TRUE	40.8829	46.5567	SAH071783312	0.861191	0.181028	-0.1836	0.374493	0.491079	-1.92139	-0.0196426	0.216844
89	ENSMUSP00000006969	ENSMUSG00000006777	Krt23	11	99.4856	11	99.5683	12.4531	TRUE	98.0792	101.281	gUNC20231774	0.115929	-0.0790087	-0.32623	-0.10052	0.263299	0.461081	-0.494106	0.159556
90	ENSMUSP00000007249	ENSMUSG00000007034	Slc44a4	17	34.9225	17	36.97	8.29581	TRUE	31.3756	40.5166	S6Y171478801	0.165264	0.0843951	0.166636	-0.0520488	-0.265863	-0.0942349	0.0184052	-0.0225535
91	ENSMUSP00000007317	ENSMUSG00000020911	Krt19	11	100.145	11	99.5683	9.80682	TRUE	95.2405	101.281	gUNC20231774	0.287574	-0.136146	-0.340188	-0.267589	-0.275665	0.431075	0.169826	0.131113
92	ENSMUSP00000008052	ENSMUSG00000007908	Hmgcll1	9	76.0756	4	136.083	12.6097	FALSE	135.575	136.665	gUNC8294388	-0.073814	-0.242951	0.0700994	-0.129778	0.31315	0.228623	0.18965	-0.35498
93	ENSMUSP00000009058	ENSMUSG00000028970	Abcb1b	5	8.83223	5	3.01714	13.7137	TRUE	3.01714	14.0489	SNJ050120685	-0.0864465	-0.823606	1.03046	-1.31082	0.819251	0.447822	-0.773559	0.696901
94	ENSMUSP00000009689	ENSMUSG00000009545	Kcnq1	7	143.267	16	19.7701	8.8962	FALSE	14.4989	22.36	mJAX00415217	-0.297521	0.0985861	0.0244708	0.194603	0.142967	0.0305271	-0.131914	-0.0617195
95	ENSMUSP00000010038	ENSMUSG00000009894	Snap47	11	59.4292	11	57.8018	20.5753	TRUE	57.0683	61.3164	mUNC19705698	-0.438995	0.288881	0.248549	0.264381	-0.0352358	-0.03698	-0.335539	0.0449387
96	ENSMUSP00000010502	ENSMUSG00000010358	Ifi35	11	101.454	11	101.281	11.1075	TRUE	100.621	104.279	mUNC20253104	-0.0719213	0.0571186	0.261532	0.174196	0.181424	-0.568044	-0.217321	0.183016
97	ENSMUSP00000010795	ENSMUSG00000010651	Acaa1b	9	119.153	9	118.877	9.78957	TRUE	108.171	122.633	gUNC17242574	-0.312721	-0.193805	0.0041927	-0.0274683	-0.288829	0.488942	0.566029	-0.23634
98	ENSMUSP00000011055	ENSMUSG00000010911	Apip	2	103.083	2	106.098	15.1237	TRUE	102.236	106.737	gUNC3699228	0.0939917	0.103763	0.0731507	0.0902198	0.0569053	0.0659767	-0.100746	-0.383262
99	ENSMUSP00000011398	ENSMUSG00000011254	Thg1l	11	45.9512	11	45.3793	12.9079	TRUE	43.9767	49.6254	mJAX00026916	0.221914	-0.136075	0.224544	0.283604	-0.124214	0.165981	-0.347629	-0.288125
100	ENSMUSP00000011492	ENSMUSG00000027710	Acad9	3	36.0794	3	36.5994	16.3358	TRUE	35.3063	38.5625	gUNC5046545	-0.244517	0.0746754	0.00217338	0.0816678	-0.197141	-0.338331	0.369029	0.252444
101	ENSMUSP00000011526	ENSMUSG00000011382	Dhdh	7	45.4799	7	46.2972	9.70467	TRUE	44.9011	49.4491	gUNC12743323	-0.250583	0.187349	-0.151442	-0.29598	0.126707	-0.00312288	0.459565	-0.0724934
102	ENSMUSP00000012331	ENSMUSG00000012187	Mogat1	1	78.5246	1	82.0447	12.173	TRUE	75.4868	90.3986	S3C013281787	0.549656	0.368878	0.363722	0.322314	0.44604	0.306263	-0.513862	-1.84301
103	ENSMUSP00000012348	ENSMUSG00000040562	Gstm2	3	107.984	3	107.792	15.8651	TRUE	107.19	109.648	SBH034311670	0.0803512	0.0373171	0.198101	0.117846	-0.199747	0.639492	-0.586386	-0.286973
104	ENSMUSP00000013130	ENSMUSG00000020954	Strn3	12	51.6508	12	52.4561	9.04832	TRUE	46.6054	55.5056	gJAX00333668	-0.0276672	-0.0602678	0.0475583	-0.0367634	-0.0301216	0.01084	0.044605	0.0518167
105	ENSMUSP00000013773	ENSMUSG00000013629	Cad	5	31.0666	5	31.0062	16.7409	TRUE	29.9625	31.6622	gJAX00577825	-0.165444	0.0834764	0.230295	-0.237423	0.0545949	0.185287	-0.0989746	-0.0518108
106	ENSMUSP00000013970	ENSMUSG00000025417	Pip4k2c	10	127.204	10	126.698	8.8489	TRUE	123.739	127.644	UNC18949803	-0.103347	0.00406391	0.0432556	-0.00026208	0.0672086	-0.1664	0.107068	0.048413
107	ENSMUSP00000014339	ENSMUSG00000014195	Dnajc7	11	100.601	11	68.7649	8.85137	FALSE	66.2568	81.2509	SBT112750595	-0.145652	-0.00058611	0.0312099	0.120599	-0.114206	-0.0165849	0.0816088	0.0436114
108	ENSMUSP00000014694	ENSMUSG00000014550	Rbsn	6	92.2008	4	153.213	8.06455	FALSE	144.408	155.906	S2J046128526	0.0163889	-0.0332112	-0.0853271	-0.0178132	0.092763	0.0282322	0.0487749	-0.0498075
109	ENSMUSP00000014698	ENSMUSG00000014554	Dguok	6	83.4936	6	84.6225	9.3127	TRUE	81.0486	87.5223	S2C063384901	-0.0234672	0.126444	-0.153508	0.180058	0.12725	-0.33355	0.0575648	0.0192088
110	ENSMUSP00000014750	ENSMUSG00000014606	Slc25a11	11	70.6458	11	72.6801	8.04921	TRUE	70.1037	77.0038	gUNCHS031291	-0.0414948	-0.000480917	0.0202175	0.0691051	0.0135131	-0.113341	0.227033	-0.174552
111	ENSMUSP00000014920	ENSMUSG00000014776	Nol3	8	105.279	8	112.978	8.93062	TRUE	98.935	113.239	gUNC15518743	0.0272169	0.138073	0.364101	0.133911	0.0120449	-0.68255	-0.00156393	0.00876672
112	ENSMUSP00000015124	ENSMUSG00000014980	Tsen15	1	152.379	1	152.618	12.2647	TRUE	151.419	154.52	gUNC1962782	-0.0298402	-0.189302	-0.0787874	-0.145628	-0.0757689	0.538275	0.0373722	-0.0563204
113	ENSMUSP00000015160	ENSMUSG00000015016	Acsf3	8	122.797	8	122.832	16.7826	TRUE	122.366	123.852	gUNC15667636	-0.232823	0.0726445	0.235731	0.0138805	0.0570568	-0.260473	-0.0219696	0.135953
114	ENSMUSP00000015171	ENSMUSG00000015027	Galns	8	122.595	8	124.001	8.34475	TRUE	120.537	128.201	UNC15682502	-0.070885	-0.28628	-0.111855	0.0115933	-0.0949165	-0.0454559	0.0909995	0.5068
115	ENSMUSP00000015435	ENSMUSG00000015291	Gdi1	X	74.3084	X	67.7272	9.31122	TRUE	60.5445	74.3191	gJAX00180161	0.0769482	-0.10012	-0.078	-0.0443504	-0.0861683	0.134149	0.107242	-0.0097011
116	ENSMUSP00000015481	ENSMUSG00000015337	Endog	2	30.1728	2	26.5909	10.6294	TRUE	25.6309	29.6877	gUNC2770303	-0.08337	-0.113072	-0.1039	0.0012827	-0.139312	0.446188	-0.221966	0.21415
117	ENSMUSP00000015664	ENSMUSG00000028111	Ctsk	3	95.5043	3	97.8462	11.4005	TRUE	93.1555	101.079	UNC5807613	0.219887	-0.104609	0.537695	-1.06801	0.179989	0.0329124	0.211107	-0.00896872
118	ENSMUSP00000015901	ENSMUSG00000015757	Ppil4	10	7.80801	10	8.98091	9.7258	TRUE	3.79408	10.6671	gJAX00282343	-0.122601	-0.151441	-0.135586	0.153692	0.118409	0.176274	0.131191	-0.169939
119	ENSMUSP00000015941	ENSMUSG00000042118	Bhmt2	13	93.665	13	95.2114	28.7115	TRUE	94.1007	95.7596	SBJ133808455	0.530587	-2.82379	0.726256	-2.40555	0.638052	1.71171	0.677297	0.945434
120	ENSMUSP00000015994	ENSMUSG00000015850	Adamtsl4	3	95.6821	3	95.3376	10.1195	TRUE	93.1555	95.9412	JAX00110594	-0.0111597	0.281109	0.272204	-0.474934	0.219735	0.0921534	-0.614298	0.235191
121	ENSMUSP00000016033	ENSMUSG00000015889	Lta4h	10	93.4691	10	94.8549	8.44114	TRUE	92.533	97.4935	gUNC18475950	-0.128128	0.186311	-0.0850213	-0.0809844	-0.134039	0.258348	0.0927828	-0.109269
122	ENSMUSP00000016639	ENSMUSG00000016495	Plgrkt	19	29.358	7	27.6661	9.429	FALSE	25.5779	28.6021	SFT071106644	-0.104762	-0.026903	-0.141829	-0.0876102	0.739815	-0.374022	-0.0775174	0.0728289
123	ENSMUSP00000016639	ENSMUSG00000016495	Plgrkt	19	29.358	19	30.142	19.0858	TRUE	26.4783	30.588	gUNC30179422	-0.140215	-0.0647854	-0.131452	-0.196545	-0.171789	-0.0559775	-0.0981652	0.858929
124	ENSMUSP00000016901	ENSMUSG00000016757	Ttll12	15	83.5851	15	83.0511	17.5213	TRUE	81.7022	83.725	mbackupUNC150396514	0.13119	0.0986146	-0.457476	0.157296	0.0759182	-0.132683	-0.0399001	0.16704
125	ENSMUSP00000017153	ENSMUSG00000017009	Sdc4	2	164.434	2	165.407	12.9092	TRUE	163.7	165.728	gUNC4417060	-0.108972	-0.256313	0.19034	-0.0618545	-0.25062	0.0493691	0.0637957	0.374254
126	ENSMUSP00000017332	ENSMUSG00000017188	Coa3	11	101.279	11	98.5191	9.62541	TRUE	89.9277	103.354	gUNC20217676	0.00404198	0.149264	0.0264782	-0.171535	-0.00273359	-0.245736	0.225125	0.0150955
127	ENSMUSP00000017430	ENSMUSG00000017286	Glod4	11	76.1824	11	76.0701	24.1687	TRUE	72.6801	77.0038	SAJ113042803	0.20392	-0.283632	0.168167	0.199954	0.186697	-0.0654533	-0.345922	-0.063731
128	ENSMUSP00000017488	ENSMUSG00000017344	Vtn	11	78.5007	11	77.1749	12.6215	TRUE	76.1698	80.1942	gUNC19947670	0.34964	0.14203	0.482763	0.226949	0.32256	-0.680771	-0.965151	0.12198
129	ENSMUSP00000017597	ENSMUSG00000017453	Pipox	11	77.8874	11	79.5616	18.5849	TRUE	76.2836	81.2509	S6T113182464	0.30484	0.806264	0.549032	0.591652	0.763445	0.0653572	-0.308414	-2.77218
130	ENSMUSP00000017629	ENSMUSG00000017485	Top2b	14	16.4003	14	18.3777	10.4922	TRUE	8.94365	19.7804	mUNC140092639	-0.0308461	-0.078548	0.0932454	-0.00766522	-0.0637566	0.0197991	0.20956	-0.141788
131	ENSMUSP00000017783	ENSMUSG00000017639	Rab11fip4	11	79.6446	11	70.2386	8.26029	TRUE	65.0181	81.2509	gUNC19875334	0.0717452	-0.044653	0.116444	0.114072	0.0140521	-0.252435	-0.0308286	0.0116036
132	ENSMUSP00000017841	ENSMUSG00000017697	Ada	2	163.738	2	162.488	15.27	TRUE	162.278	165.728	ST2026499508	0.239342	0.133347	-0.239988	0.320002	0.198414	-0.482301	-0.22086	0.0520438
133	ENSMUSP00000017851	ENSMUSG00000017707	Serinc3	2	163.634	2	165.786	12.6521	TRUE	163.217	166.735	gUNC4422942	0.201106	0.279763	-0.896137	0.238036	0.292602	-0.0255204	-0.474426	0.384578
134	ENSMUSP00000017900	ENSMUSG00000017756	Slc12a7	13	73.7749	13	73.4551	12.1689	TRUE	69.4226	74.7799	S2J132938203	0.214203	0.246566	0.238509	-0.00300277	0.144187	-0.169956	-0.156289	-0.514217
135	ENSMUSP00000018012	ENSMUSG00000017868	Sgk2	2	163.001	2	161.362	9.80106	TRUE	159.058	164.328	gUNCHS007610	-0.0749706	0.0211435	0.232015	0.0414635	-0.0111571	-0.143722	-0.192301	0.127529
136	ENSMUSP00000018186	ENSMUSG00000018042	Cyb5r3	15	83.163	15	83.725	23.9244	TRUE	83.0511	84.4426	gUNC25996364	-0.285534	-0.215446	0.369958	-0.323922	-0.313142	-0.0767193	0.454157	0.390649
137	ENSMUSP00000018470	ENSMUSG00000018326	Ywhab	2	164.007	2	164.328	9.43718	TRUE	163.7	165.728	S3C026573137	0.0437053	-0.0763958	-0.0765063	-0.0218818	0.0184537	0.0842752	0.0663899	-0.0380401
138	ENSMUSP00000018470	ENSMUSG00000018326	Ywhab	2	164.007	18	39.7825	8.24927	FALSE	37.7622	41.8013	gUNC29089953	0.00811184	0.0815214	-0.0205414	-0.0628319	-0.0276629	0.0872358	-0.0857568	0.0199239
139	ENSMUSP00000018476	ENSMUSG00000022329	Stk3	15	35.0272	15	35.4019	10.223	TRUE	33.7491	40.5864	gUNC150117369	-0.0329296	-0.100864	0.185523	0.163746	-0.119018	-0.0276776	0.0396104	-0.108391
140	ENSMUSP00000018698	ENSMUSG00000018554	Ybx2	11	69.9387	11	69.41	10.2445	TRUE	68.7649	72.352	S6T112776399	-0.0356239	-0.136192	0.373252	-0.141315	-0.294526	-0.292666	0.494198	0.0328735
141	ENSMUSP00000018744	ENSMUSG00000020534	Shmt1	11	60.7999	11	61.0449	21.4537	TRUE	59.0206	63.4793	SBB112441797	0.235939	-0.557144	0.307967	0.272129	0.197686	0.240259	-0.264283	-0.432554
142	ENSMUSP00000018755	ENSMUSG00000020388	Pdlim4	11	54.062	11	55.6633	12.4941	TRUE	50.5771	56.6538	gUNC19669267	0.173591	0.0817948	-0.160272	-0.505464	-0.0629319	0.204493	0.13169	0.1371
143	ENSMUSP00000018803	ENSMUSG00000018659	Pnpo	11	96.9409	11	97.9713	20.0555	TRUE	96.5314	98.5191	gUNC20211855	-0.36931	0.167509	0.297616	0.271701	0.21609	-0.318373	-0.468087	0.202855
144	ENSMUSP00000018816	ENSMUSG00000018672	Copz2	11	96.8555	11	96.6458	16.9941	TRUE	96.5314	98.0792	UNC20195694	-0.456914	0.352596	0.264314	0.432248	0.342781	-0.690565	-0.473207	0.228747
145	ENSMUSP00000019246	ENSMUSG00000019102	Aldh3a1	11	61.213	11	62.6671	19.253	TRUE	61.0449	63.4793	gJAX00313230	0.561499	0.743061	0.560869	0.632355	0.730752	-0.0242411	-0.736458	-2.46784
146	ENSMUSP00000019268	ENSMUSG00000019124	Scrn1	6	54.5338	6	54.3167	10.0257	TRUE	52.5554	56.1093	SNJ062172667	-0.00192515	0.153667	0.042039	0.149769	-0.113236	-0.452476	0.462046	-0.239884
147	ENSMUSP00000019405	ENSMUSG00000019261	Map1s	8	70.9117	8	74.2861	14.3532	TRUE	70.9411	81.0078	gUNC15004266	0.182701	0.0831622	-0.152554	0.0868352	-0.125031	-0.121768	0.142754	-0.0960985
148	ENSMUSP00000019615	ENSMUSG00000019471	Cdc37	9	21.1416	11	108.233	12.4314	FALSE	101.281	110.025	gUNC20341304	-0.0992032	-0.0271788	-0.0199928	-0.0355172	-0.0778662	-0.0725359	0.377325	-0.0450305
149	ENSMUSP00000019662	ENSMUSG00000019518	Ap4m1	5	138.176	2	124.56	11.9851	FALSE	119.148	128.255	B10020124559	0.196223	-0.0895503	-0.148093	0.0125849	-0.0720981	-0.000347012	-0.109886	0.211166
150	ENSMUSP00000019679	ENSMUSG00000002343	Armc6	8	70.2273	8	70.1496	16.0342	TRUE	67.6378	72.513	SAH082805984	0.0218639	-0.0130574	0.358396	0.120221	0.326246	-0.0440322	-0.731264	-0.0383727
151	ENSMUSP00000019723	ENSMUSG00000019579	Mydgf	17	56.1798	17	60.0057	9.68287	TRUE	54.6563	63.715	gUNCHS044625	-0.0539241	0.0256322	0.0399641	-0.0641146	-0.0529665	-0.0827432	0.308717	-0.120565
152	ENSMUSP00000019862	ENSMUSG00000019718	L3hypdh	12	72.0794	12	71.4973	31.3182	TRUE	70.3005	73.0986	gbackupUNC120422555	0.210989	0.0382977	-0.783776	0.80183	-0.744942	-0.00991437	-0.172418	0.659933
153	ENSMUSP00000019896	ENSMUSG00000019762	Iyd	10	3.54756	10	7.06974	9.58577	TRUE	3.79408	12.2941	gJAX00281302	0.225139	0.189247	0.215343	0.0950478	0.126721	-0.215201	-0.673387	0.0370903
154	ENSMUSP00000019937	ENSMUSG00000019802	Sec63	10	42.797	8	26.3433	9.48561	FALSE	24.8431	31.7998	gUNC14352420	-0.127443	0.0487623	0.0847369	0.00336177	0.0449719	-0.106361	0.0379887	0.0139824
155	ENSMUSP00000019975	ENSMUSG00000019831	Wasf1	10	40.911	10	40.3067	8.80907	TRUE	31.2807	44.1171	UNC17807224	-0.193162	-0.0695696	0.0975467	-0.0683334	-0.19312	0.0955515	0.444213	-0.113125
156	ENSMUSP00000019977	ENSMUSG00000063428	Ddo	10	40.6559	10	40.6347	26.5156	TRUE	39.9015	41.7373	ST2101625386	0.184968	0.237719	-1.79034	0.302021	0.353676	0.713285	0.646878	-0.648204
157	ENSMUSP00000020012	ENSMUSG00000019863	Qrsl1	10	43.888	5	113.545	13.7933	FALSE	112.877	115.976	B10050113545	-0.12637	0.189152	0.223983	-0.022534	0.188093	-0.245189	-0.311158	0.104024
158	ENSMUSP00000020057	ENSMUSG00000019906	Lin7a	10	107.347	10	108.582	12.8232	TRUE	106.033	109.539	gUNC18679019	-0.168319	-0.130528	-0.201968	-0.145913	-0.0748387	0.360722	0.495959	-0.135113
159	ENSMUSP00000020149	ENSMUSG00000019975	Ikbip	10	91.0928	10	90.6479	22.7854	TRUE	90.2795	91.6379	gUNC18416724	-1.07586	1.20184	-0.629055	-1.01772	-0.783719	0.910971	0.964611	0.428931
160	ENSMUSP00000020169	ENSMUSG00000019989	Enpp3	10	24.8076	10	26.8181	14.5249	TRUE	22.6138	27.9851	gUNC17631787	-0.151147	0.231375	0.0104647	0.0686185	0.0088826	-0.232302	0.989045	-0.924938
161	ENSMUSP00000020234	ENSMUSG00000020044	Timp3	10	86.3249	10	84.437	9.44223	TRUE	81.1699	88.111	SAH103377480	-0.0927619	-0.108393	0.0177285	-0.230248	-0.0813772	0.209478	-0.110894	0.396467
162	ENSMUSP00000020241	ENSMUSG00000020051	Pah	10	87.553	17	62.5298	8.78938	FALSE	58.9592	63.715	S3T172501191	-0.053646	-0.190484	-0.0393759	0.0786915	-0.165919	0.295914	0.0040471	0.0707716
163	ENSMUSP00000020315	ENSMUSG00000020114	Cand1	10	119.22	10	114.81	15.2093	TRUE	113.902	120.806	mbackupUNC100128773	0.00681241	-0.0402795	0.000163446	-0.0387972	-0.0254457	-0.0236807	0.178012	-0.0567848
164	ENSMUSP00000020359	ENSMUSG00000020150	Gamt	10	80.2596	10	77.4509	12.5942	TRUE	75.6558	84.437	S2J103098036	-0.125786	-0.0841041	0.00652558	-0.00283588	-0.0613688	0.599214	-0.215073	-0.116572
165	ENSMUSP00000020449	ENSMUSG00000020228	Helb	10	120.098	10	120.96	12.4542	TRUE	116.46	122.346	SBH104838410	-0.0762565	-0.189066	0.132986	-0.15229	0.00894749	-0.0417933	0.417851	-0.100379
166	ENSMUSP00000020493	ENSMUSG00000020260	Pofut2	10	77.2644	10	91.7928	25.25	FALSE	75.0855	92.3158	gJAX00295932	0.122602	0.186471	0.0790516	0.174925	0.174979	0.323379	-1.18182	0.120413
167	ENSMUSP00000020504	ENSMUSG00000020267	Hint1	11	54.8684	11	47.9281	14.2896	TRUE	43.9767	55.6633	B10110047928	0.0154461	0.110492	0.0237408	0.117957	-0.0730712	0.0390842	-0.386766	0.153117
168	ENSMUSP00000020520	ENSMUSG00000020280	Pus10	11	23.6993	11	20.0261	10.0315	TRUE	19.4512	24.4188	SFT110801045	-0.0911858	-0.0623768	0.0362077	0.0143535	-0.0691378	0.186464	0.119051	-0.133376
169	ENSMUSP00000020586	ENSMUSG00000020334	Slc22a4	11	54.0056	11	55.0362	9.49365	TRUE	43.9767	55.6633	B10110055036	0.0218046	0.0788178	0.204477	0.170567	-0.0231717	-0.623908	0.0685412	0.102872
170	ENSMUSP00000020643	ENSMUSG00000020375	Rufy1	11	50.4102	11	53.1363	15.4646	TRUE	50.5771	55.6633	mJAX00027490	-0.139806	-0.133273	0.00189634	-0.0658818	0.0194134	-0.0812943	0.563998	-0.165053
171	ENSMUSP00000020749	ENSMUSG00000020459	Mtif2	11	29.5358	11	31.3765	17.8355	TRUE	29.0098	31.6769	gJAX00307028	0.100276	0.135263	-0.0285747	0.0789286	0.00713945	0.0940961	0.142516	-0.529644
172	ENSMUSP00000020768	ENSMUSG00000020475	Pgam2	11	5.80269	11	6.50442	10.8502	TRUE	4.5548	8.54491	S6J110260176	0.0637657	0.47359	-0.0073954	0.00589653	-0.303363	-0.176806	-0.0792956	0.0236071
173	ENSMUSP00000020856	ENSMUSG00000020547	Bzw2	12	36.125	12	34.5039	10.1215	TRUE	34.0083	37.4908	S2H121380157	-0.0306886	-0.108174	-0.0716855	-0.0433446	-0.0353407	0.123561	0.248456	-0.0827838
174	ENSMUSP00000020864	ENSMUSG00000020553	Pctp	11	89.9928	11	89.9277	16.1102	TRUE	81.9945	90.5727	gUNC20097289	0.152414	0.375666	0.184712	-0.302607	-0.892855	0.289437	0.0987121	0.0945203
175	ENSMUSP00000020926	ENSMUSG00000020607	Fam84a	12	14.1494	12	25.1183	10.3425	FALSE	3.56917	25.8019	ST2121004730	0.0631587	0.148456	0.108874	0.0543166	0.0779877	0.30073	-0.848527	0.0950039
176	ENSMUSP00000020947	ENSMUSG00000020621	Rdh14	12	10.3932	12	13.1699	15.8364	TRUE	3.56917	13.5363	mUNC120281392	0.0717159	-0.176477	0.0877723	0.124091	0.0925116	-0.134848	-0.151207	0.0864417
177	ENSMUSP00000020954	ENSMUSG00000020628	Trappc12	12	28.7205	18	20.6053	13.4315	FALSE	14.5229	21.4897	gUNC28848187	0.080201	0.0285286	0.0615535	0.0429227	0.0325926	-0.0298101	-0.17723	-0.0387582
178	ENSMUSP00000020957	ENSMUSG00000020629	Adi1	12	28.6787	12	30.0641	50.2238	TRUE	28.5833	30.3053	gUNC20815101	0.308601	-0.382499	0.762291	0.772399	0.788182	0.581661	-0.553976	-2.27666
179	ENSMUSP00000020962	ENSMUSG00000020634	Ubxn2a	12	4.89337	17	36.97	13.2857	FALSE	34.2246	40.8893	S6Y171478801	-0.0295316	-0.0482606	-0.163509	0.125968	0.124881	0.127821	-0.255446	0.118077
180	ENSMUSP00000020969	ENSMUSG00000020638	Cmpk2	12	26.4745	12	27.3273	17.1363	TRUE	25.1947	28.232	S6J121093092	-0.319739	0.483324	-0.341052	-0.324229	-0.230264	0.328709	0.64459	-0.241339
181	ENSMUSP00000021050	ENSMUSG00000020709	Adap2	11	80.1665	11	80.1942	15.8078	TRUE	79.5616	81.9945	gUNC19979260	0.0679534	0.0134284	0.193955	0.192502	0.150447	-0.438624	-0.521536	0.341874
182	ENSMUSP00000021114	ENSMUSG00000020766	Galk1	11	116.011	11	115.607	13.5476	TRUE	114.054	116.668	SAC114624263	0.111379	-0.0974675	-0.0673285	-0.106775	-0.14272	0.231886	0.00958305	0.0614441
183	ENSMUSP00000021119	ENSMUSG00000020774	Aspa	11	73.3173	11	76.2836	19.838	TRUE	72.6801	77.1749	gUNCHS031405	-0.0549005	-0.416695	-0.0900607	-0.103971	-0.0917886	0.497777	0.311878	-0.0522394
184	ENSMUSP00000021142	ENSMUSG00000020788	Atp2a3	11	72.9771	11	18.4141	8.02993	FALSE	12.2786	19.981	gJAX00305087	-0.061218	-0.0246327	0.161475	-0.0160431	-0.248426	0.120094	0.199236	-0.130486
185	ENSMUSP00000021158	ENSMUSG00000020803	Txndc17	11	72.2088	11	70.1037	8.57881	TRUE	68.2585	77.0038	ST2112804148	0.0569111	0.0378238	-0.0947902	-0.106629	-0.28404	0.0077672	0.307937	0.0750193
186	ENSMUSP00000021197	ENSMUSG00000020840	Blmh	11	76.9561	11	81.9945	8.43781	TRUE	69.7592	89.9277	SBJ113279779	-0.0203219	-0.101507	0.071332	0.0387771	0.0463754	0.0605722	-0.225726	0.130498
187	ENSMUSP00000021249	ENSMUSG00000020877	Scrn2	11	97.0319	11	97.027	18.2876	TRUE	96.5314	97.1654	UNC110158415	0.43901	-0.349763	-0.321939	0.597556	-0.167983	0.139737	-0.0834378	-0.25318
188	ENSMUSP00000021282	ENSMUSG00000020899	Pfas	11	68.9971	11	69.1035	24.4443	TRUE	67.2555	73.2804	gUNCHS031195	-0.0503983	0.07856	0.0207003	0.167214	-1.10023	0.676242	0.276046	-0.0681329
189	ENSMUSP00000021313	ENSMUSG00000020935	Dcakd	11	103.011	11	105.812	16.6329	TRUE	101.281	109.53	SS6114232477	-0.131452	-0.149392	-0.0617719	-0.234464	-0.11069	-0.0166821	0.360955	0.343498
190	ENSMUSP00000021332	ENSMUSG00000020949	Fkbp3	12	65.0682	12	65.6753	27.4875	TRUE	65.2194	67.0121	mUNC120417048	0.2249	0.291235	0.287607	-0.187896	-0.249281	-0.136941	-0.152775	-0.0768498
191	ENSMUSP00000021339	ENSMUSG00000020956	Dtd2	12	51.9974	12	51.8491	11.9647	TRUE	47.5785	55.0871	gJAX00036087	0.43918	0.0203723	-0.287796	0.0597921	0.00823583	-0.145223	-0.284522	0.18996
192	ENSMUSP00000021370	ENSMUSG00000020988	L2hgdh	12	69.7077	12	70.3005	32.1187	TRUE	69.3977	71.3097	JAX00037459	0.349183	-0.830976	0.418374	0.316258	0.444288	-0.655539	-0.511497	0.46991
193	ENSMUSP00000021450	ENSMUSG00000021054	Sgpp1	12	75.725	12	72.4346	16.3985	TRUE	69.3977	77.7639	SS6122897382	-0.0253202	0.317652	0.171535	0.221624	0.151121	-0.293828	-0.728579	0.185795
194	ENSMUSP00000021486	ENSMUSG00000021079	Timm9	12	71.1299	12	73.6067	14.7698	TRUE	70.3005	77.7639	UNC21398368	-0.075272	-0.00770771	0.194838	0.0276558	0.298321	-0.0137636	-0.0138762	-0.410195
195	ENSMUSP00000021539	ENSMUSG00000021115	Vrk1	12	106.044	12	106.676	8.08556	TRUE	102.667	108.275	gUNC21828693	0.0473055	0.0842571	0.108272	0.0297159	-0.0956473	0.032917	-0.226781	0.019961
196	ENSMUSP00000021550	ENSMUSG00000021125	Arg2	12	79.1435	12	78.0891	13.3932	TRUE	76.9651	80.9266	gUNC21450718	-0.280625	-0.579969	-0.787452	0.019324	-0.00809023	0.577111	1.27212	-0.212418
197	ENSMUSP00000021628	ENSMUSG00000021207	Akr1c21	13	4.58031	13	7.55305	29.5243	TRUE	3.56154	11.4913	gUNC22073765	-0.252745	1.45782	-0.566173	1.46524	-1.7603	0.398633	-2.40363	1.66115
198	ENSMUSP00000021630	ENSMUSG00000021210	Akr1c6	13	4.44609	13	3.56154	15.2453	TRUE	3.56154	13.0692	gUNCHS034900	-0.310951	0.775601	-0.434854	0.766546	-0.860995	-0.0845637	-0.423036	0.572253
199	ENSMUSP00000021635	ENSMUSG00000021214	Akr1c18	13	4.14163	13	11.4913	8.29036	TRUE	3.56154	91.4516	B10130011491	-0.328487	0.608628	-1.14504	0.335349	1.46837	-1.24808	0.512193	-0.202932
200	ENSMUSP00000021649	ENSMUSG00000021226	Acot2	12	83.9909	12	56.9764	10.664	FALSE	53.5384	91.1935	mUNC120406284	0.163911	0.186692	0.114731	0.101795	-0.00526257	-0.346159	-0.420169	0.204462
201	ENSMUSP00000021653	ENSMUSG00000021228	Acot3	12	84.0563	11	105.86	10.8189	FALSE	101.281	108.233	UNC20310415	-0.293259	0.0870452	0.361523	0.196649	0.269792	0.0702039	-0.993985	0.302031
202	ENSMUSP00000021661	ENSMUSG00000021235	Coq6	12	84.3677	3	27.8716	9.39907	FALSE	26.3316	30.1677	SBH031114864	-0.0862591	0.188585	-0.0127365	0.0233715	-0.0435254	-0.316611	0.18854	0.0586347
203	ENSMUSP00000021693	ENSMUSG00000021265	Slc25a29	12	108.831	12	108.312	20.227	TRUE	107.962	109.028	SAC124332488	0.380932	-1.05278	-0.771215	0.332253	0.468025	0.120765	0.300825	0.221196
204	ENSMUSP00000021726	ENSMUSG00000011148	Adssl1	12	112.631	12	113.267	26.6647	TRUE	112.517	113.673	mUNC21921030	0.44063	-0.612247	-0.640374	-0.669736	0.402742	0.640789	-0.118551	0.556746
205	ENSMUSP00000021757	ENSMUSG00000021322	Aoah	13	20.9154	13	20.4264	25.5934	TRUE	20.1596	23.7356	gUNC22231083	0.0201504	0.485526	0.0114264	-1.26027	0.295172	0.862608	0.765418	-1.18003
206	ENSMUSP00000021785	ENSMUSG00000021357	Exoc2	13	30.894	5	80.9729	10.0822	FALSE	73.854	82.1339	gJAX00132181	0.109492	-0.0778114	-0.0591824	0.0501068	-0.013768	-0.0577143	0.0145314	0.0343455
207	ENSMUSP00000021793	ENSMUSG00000021364	Elovl2	13	41.2014	13	40.6049	18.2545	TRUE	39.1657	41.2529	gUNC22479213	-0.674083	-0.696872	-0.640671	-0.610762	1.60748	0.440895	1.09382	-0.519801
208	ENSMUSP00000021793	ENSMUSG00000021364	Elovl2	13	41.2014	15	99.3458	9.27299	FALSE	98.0484	100.263	SAC153973832	-0.419631	-0.435423	-0.260347	0.161211	-0.386868	0.336567	1.34718	-0.342685
209	ENSMUSP00000021806	ENSMUSG00000021376	Tpmt	13	47.0336	13	47.0705	25.6462	TRUE	46.7649	48.5063	gUNC22551540	0.450827	-0.175863	0.449026	0.431937	0.38039	-0.947524	-0.37994	-0.208852
210	ENSMUSP00000021853	ENSMUSG00000021416	Eci3	13	34.9552	13	34.5749	9.67626	TRUE	32.6415	38.1065	gUNCHS035527	-0.50305	0.0899008	0.269331	0.124506	-0.853071	0.639036	0.00424556	0.229103
211	ENSMUSP00000021907	ENSMUSG00000021456	Fbp2	13	62.8476	13	55.5067	9.39682	TRUE	53.814	64.6694	mUNC22644198	-0.463205	-0.203297	-0.0102619	0.0448324	0.12508	0.088212	0.844359	-0.425718
212	ENSMUSP00000021913	ENSMUSG00000021460	Auh	13	52.8824	13	51.26	9.61726	TRUE	40.9234	65.2749	gJAX00044692	-0.000317597	-0.00365216	-0.0115316	-0.187517	-0.042777	-0.0259225	0.17595	0.0957679
213	ENSMUSP00000021948	ENSMUSG00000021492	F12	13	55.4224	13	55.0173	10.6484	TRUE	52.3165	56.8903	S2C132200692	-0.594248	0.362636	-0.0646093	0.20665	-0.0530904	0.149089	0.010912	-0.0173389
214	ENSMUSP00000021958	ENSMUSG00000021496	Pcbd2	13	55.7521	13	55.0173	13.321	TRUE	52.3165	60.4176	S2C132200692	-0.160768	0.0684425	-0.0442414	-0.0831491	0.034934	0.291433	-0.186716	0.0800647
215	ENSMUSP00000022038	ENSMUSG00000021555	Naa35	13	59.6106	14	47.8778	7.49903	FALSE	46.0995	52.0829	S6H141915112	-0.0335577	-0.00230523	-0.0435825	0.0509153	-0.0394412	0.0167507	0.072394	-0.0211734
216	ENSMUSP00000022039	ENSMUSG00000021556	Golm1	13	59.6552	13	62.96	10.6888	TRUE	54.7897	68.7701	gbackupUNC131411267	0.184061	-0.359275	-0.165784	-0.199239	-0.175495	0.564543	-0.083682	0.234872
217	ENSMUSP00000022082	ENSMUSG00000021591	Glrx	13	75.845	13	75.2459	21.564	TRUE	73.8285	78.4828	gUNC22875861	0.463899	-0.511138	0.38662	-0.0547488	0.40071	-0.474393	-0.597776	0.386826
218	ENSMUSP00000022108	ENSMUSG00000021613	Hapln1	13	89.5757	13	85.572	10.2719	TRUE	84.3494	85.8084	S3C133422880	0.334503	-0.146569	-0.392827	-0.473807	-0.827876	1.07717	0.378179	0.0512225
219	ENSMUSP00000022115	ENSMUSG00000021615	Xrcc4	13	89.9318	8	12.2749	11.9645	FALSE	9.27417	13.1255	gUNCHS022191	-0.130487	-0.0519314	-0.0424456	-0.0932014	-0.346331	0.597498	0.19437	-0.12747
220	ENSMUSP00000022153	ENSMUSG00000021650	Ptcd2	13	99.3322	13	96.7442	10.6363	TRUE	93.2448	99.6418	gUNC23160099	0.025021	-0.0372973	-0.0213725	0.0101982	0.0831418	-0.3169	0.155668	0.101541
221	ENSMUSP00000022218	ENSMUSG00000021707	Dhfr	13	92.3719	13	92.0767	11.8441	TRUE	90.868	93.9184	S3J133683068	-0.256238	0.0309423	0.00272273	0.0727776	0.0173725	0.123479	-0.053165	0.062108
222	ENSMUSP00000022224	ENSMUSG00000021711	Trappc13	13	104.16	17	4.44479	8.22578	FALSE	3.13449	8.99192	gUNC27501759	0.0400674	0.0875473	-0.00437607	-0.0141327	0.0608866	-0.0709891	-0.122756	0.0237529
223	ENSMUSP00000022224	ENSMUSG00000021711	Trappc13	13	104.16	18	20.6053	7.7467	FALSE	11.8206	21.4897	gUNC28848187	0.0517225	0.0343666	0.0413773	0.0239697	0.0418526	-0.00902531	-0.156221	-0.0280428
224	ENSMUSP00000022242	ENSMUSG00000021728	Emb	13	117.241	13	116.043	25.5952	TRUE	115.84	119.008	S1H134641738	-0.0939448	0.117829	0.151967	0.359218	0.136184	0.862997	-0.13296	-1.40129
225	ENSMUSP00000022264	ENSMUSG00000021745	Ptprg	14	11.8978	14	15.7756	18.6703	TRUE	9.71657	18.6469	gUNC23615997	0.353759	0.287775	-0.284459	0.061942	0.0774304	-0.353474	-0.194704	0.0517315
226	ENSMUSP00000022322	ENSMUSG00000021794	Glud1	14	34.328	14	45.625	11.3377	FALSE	37.0564	46.4956	S6R141824999	-0.0413993	-0.122808	0.195458	-0.195224	-0.186214	0.0373152	0.144252	0.16862
227	ENSMUSP00000022340	ENSMUSG00000021806	Nid2	14	19.7815	14	18.6469	7.92174	TRUE	3.24818	22.5211	SSH140745874	-0.121657	-0.0201112	-0.00827029	0.0233919	-0.14735	0.161266	0.00165811	0.111073
228	ENSMUSP00000022345	ENSMUSG00000021811	Dnajc9	14	20.3868	14	21.0631	10.5559	TRUE	20.2168	22.0584	UNC23670410	0.000589922	0.0468191	0.0240621	0.124165	0.0528945	-0.240759	-0.054493	0.0467215
229	ENSMUSP00000022386	ENSMUSG00000021838	Samd4	14	46.9943	3	152.903	7.92868	FALSE	150.599	159.614	mbackupUNC030289277	-0.0317522	-0.0498795	0.287932	-0.194495	-0.173179	-0.069989	-0.00876221	0.240126
230	ENSMUSP00000022416	ENSMUSG00000021866	Anxa11	14	25.8645	14	25.7404	10.2318	TRUE	24.636	32.127	gUNC23727663	-0.0506103	-0.0768987	-0.0354481	-0.0696892	-0.0394173	0.259055	0.0815773	-0.0685684
231	ENSMUSP00000022419	ENSMUSG00000021868	Ppif	14	25.6973	14	26.3913	11.8991	TRUE	23.9982	27.3238	gUNC23730821	-0.0333648	-0.0160341	-0.030354	-0.0361135	-0.0446686	-0.0236928	-0.121439	0.305666
232	ENSMUSP00000022470	ENSMUSG00000021911	Parg	14	32.2497	14	31.2395	15.0994	TRUE	29.3905	33.7662	gUNCHS037862	-0.119954	-0.0690489	0.0397561	-0.0968708	0.397974	-0.175898	0.0612459	-0.0372039
233	ENSMUSP00000022499	ENSMUSG00000021932	Rnaseh2b	14	62.3328	14	62.3714	19.0151	TRUE	60.5918	62.8836	mJAX00053712	0.00379458	0.198423	0.264709	0.0652836	0.172701	-0.316553	0.320102	-0.708459
234	ENSMUSP00000022518	ENSMUSG00000021951	Eef1akmt1	14	57.5606	14	56.9587	9.20346	TRUE	48.5812	58.6053	S2J142278346	0.0846866	0.0152031	0.0540766	0.0288172	0.112733	-0.295407	0.201051	-0.201161
235	ENSMUSP00000022519	ENSMUSG00000021950	Anxa8	14	34.0933	14	32.7179	8.81556	TRUE	31.2395	34.779	gUNC23809139	-0.0343312	-0.125587	-0.565961	0.152815	-0.0451421	0.666372	-0.149383	0.101217
236	ENSMUSP00000022580	ENSMUSG00000022003	Slc25a30	14	75.7736	14	79.31	8.50259	TRUE	74.4333	87.212	mUNC140401510	-0.0384645	0.0632834	-0.220313	0.388098	-0.0374921	0.0487014	-0.0361316	-0.167682
237	ENSMUSP00000022597	ENSMUSG00000022020	Naa16	14	79.358	14	82.4117	8.44014	TRUE	79.0339	97.6546	gUNCJPD005794	0.0291074	0.102131	-0.167939	0.0616943	-0.067064	-0.0133963	-0.00637244	0.0618388
238	ENSMUSP00000022609	ENSMUSG00000022031	Elp3	14	65.5618	4	57.7565	14.8362	FALSE	54.9708	59.449	gUNC7322324	-0.154532	0.130978	-0.230722	0.132777	-0.182864	0.0173387	0.214991	0.0720345
239	ENSMUSP00000022614	ENSMUSG00000022035	Ccdc25	14	65.852	14	74.0852	16.5087	TRUE	68.048	75.5718	mUNC24248480	-0.017872	0.0300738	-0.0463406	-0.106277	-0.0790652	-0.0638698	0.277946	0.00540428
240	ENSMUSP00000022682	ENSMUSG00000022091	Sorbs3	14	70.1962	14	64.7942	10.5838	TRUE	64.2095	70.67	gUNC24127435	0.113108	0.114015	-0.198755	0.0626599	-0.057743	-0.0544485	-0.143215	0.164379
241	ENSMUSP00000022682	ENSMUSG00000022091	Sorbs3	14	70.1962	X	131.314	9.18093	FALSE	118.529	134.122	SXX205252542	0.0159692	-0.140229	-0.167999	0.0958811	0.228533	0.0115086	-0.00831758	-0.0353467
242	ENSMUSP00000022721	ENSMUSG00000022125	Cln5	14	103.074	14	104.308	12.6612	TRUE	101.226	106.577	S3J144172302	0.122614	0.105534	0.0946187	0.32734	0.317036	0.0353329	-0.21799	-0.784485
243	ENSMUSP00000022765	ENSMUSG00000022159	Rab2b	14	52.2707	14	57.3889	8.42377	TRUE	49.0048	62.8836	gUNC24055638	-0.0121466	-0.0803735	-0.0131229	0.107422	0.0520771	-0.165817	-0.0599045	0.171865
244	ENSMUSP00000022766	ENSMUSG00000016831	Tox4	14	52.2878	16	79.8213	10.4219	FALSE	79.2791	80.7263	gUNC27209036	-0.00632033	0.0466491	0.0291242	0.0309085	-0.0633435	0.0185293	-0.0557015	0.000154252
245	ENSMUSP00000022787	ENSMUSG00000022180	Slc7a8	14	54.7521	14	56.2296	9.63065	TRUE	49.6387	57.3889	gJAX00053250	-0.276897	0.246256	-0.197021	0.488947	-0.249213	0.341049	-0.46822	0.115098
246	ENSMUSP00000022791	ENSMUSG00000022184	Fbxo4	15	3.97251	15	6.31932	10.6636	TRUE	3.66942	7.82471	gUNC24975925	0.19218	0.138195	0.118788	0.104718	0.0204575	-0.116218	-0.448404	-0.00971606
247	ENSMUSP00000022821	ENSMUSG00000022210	Dhrs4	14	55.4845	14	54.2121	9.56315	TRUE	48.5812	56.9587	mUNC24026181	-0.086936	-0.160342	-0.185698	-0.139384	-0.161849	0.690675	-0.0792931	0.122828
248	ENSMUSP00000022842	ENSMUSG00000022234	Cct5	15	31.5963	6	84.8951	9.71755	FALSE	83.6216	87.8072	mUNC060135212	0.00802479	-0.00444357	-0.011711	0.052481	0.0313393	0.0100986	-0.000690309	-0.0850987
249	ENSMUSP00000022861	ENSMUSG00000072664	Ugt3a1	15	9.29596	15	9.83486	8.51294	TRUE	6.31932	13.7338	SFJ150393394	0.0849608	0.375583	0.264072	-0.314405	0.108115	-0.00610785	-0.654245	0.142028
250	ENSMUSP00000022946	ENSMUSG00000022323	Rida	15	34.4896	15	39.1228	17.8639	TRUE	33.5319	40.7786	gUNC25409231	-0.0874478	-0.17592	0.328556	0.256255	-0.134992	-0.171558	0.349829	-0.364722
251	ENSMUSP00000022954	ENSMUSG00000022332	Khdrbs3	15	69.011	15	70.0547	9.39934	TRUE	69.2022	72.3243	mbackupUNC150444015	0.146999	0.0426332	0.136547	0.113825	0.0665153	-0.153566	-0.396487	0.043534
252	ENSMUSP00000022964	ENSMUSG00000022339	Ebag9	15	44.6303	7	27.6661	8.23905	FALSE	26.3848	28.6021	SFT071106644	0.155048	0.0989032	0.25141	0.000720252	0.141623	-0.490555	-0.371771	0.21462
253	ENSMUSP00000022977	ENSMUSG00000022351	Sqle	15	59.3231	15	58.9901	12.0146	TRUE	56.3048	63.9405	gUNC25683390	0.331356	0.204442	0.663108	-0.693454	0.32817	-0.0682225	-0.305088	-0.460311
254	ENSMUSP00000022995	ENSMUSG00000022366	Slc22a22	15	57.3607	15	56.8121	22.4481	TRUE	56.3048	61.7065	gUNC25652939	-0.50702	-0.0144598	0.844195	0.188164	0.824652	-0.174835	1.25329	-2.41399
255	ENSMUSP00000023043	ENSMUSG00000022407	Adsl	15	80.9597	15	79.929	23.5192	TRUE	78.9085	81.3902	S6R153197158	0.162829	0.0934287	0.128957	0.162378	-0.148587	-0.446672	-0.121314	0.16898
256	ENSMUSP00000023083	ENSMUSG00000061740	Cyp2d22	15	82.3754	15	84.0141	13.4643	TRUE	81.5082	86.1486	SAH153360564	0.229101	-0.107666	0.164642	0.327146	0.46854	-0.160764	-1.38641	0.46541
257	ENSMUSP00000023087	ENSMUSG00000022451	Twf1	15	94.5839	15	94.3263	13.6618	TRUE	93.9156	95.3552	gUNC26145074	-0.0135794	-0.0360212	0.0323231	-0.0592401	-0.0906495	-0.0216752	-0.034736	0.223578
258	ENSMUSP00000023104	ENSMUSG00000022466	Rpap3	15	97.6905	15	98.7382	18.1608	TRUE	97.1508	99.3458	gJAX00065492	0.145555	0.188264	-0.335782	0.142709	0.130831	-0.0740478	-0.277364	0.0798341
259	ENSMUSP00000023156	ENSMUSG00000022514	Il1rap	16	26.6559	1	180.442	12.345	FALSE	176.453	184.009	gUNC2308922	-0.0516448	-0.244265	0.045614	-0.0961462	-0.0300424	-0.177901	0.871414	-0.317029
260	ENSMUSP00000023203	ENSMUSG00000022546	Gpt	15	76.6982	15	74.2291	8.36503	TRUE	68.1164	77.7896	SAJ152969162	-0.338943	0.169961	-0.0178751	-0.567895	-0.107362	0.360126	0.17862	0.323369
261	ENSMUSP00000023213	ENSMUSG00000022554	Hgh1	15	76.3702	15	75.1805	17.45	TRUE	73.7723	76.7183	mUNC25899852	-0.205558	-0.268297	-0.282905	0.490187	0.504913	0.136949	-0.0837095	-0.29158
262	ENSMUSP00000023237	ENSMUSG00000022574	Naprt	15	75.8927	15	74.2291	9.13565	TRUE	69.4112	77.2073	SAJ152969162	-0.125649	-0.0629122	-0.0112727	0.0208725	0.0090062	0.209779	0.133659	-0.173483
263	ENSMUSP00000023282	ENSMUSG00000022613	Miox	15	89.3357	15	89.7076	11.1311	TRUE	87.8011	91.0078	S2R153588302	-0.191121	-0.139271	-0.0817185	0.0127481	-0.0958651	0.00654026	0.662245	-0.173558
264	ENSMUSP00000023294	ENSMUSG00000022621	Rabl2	15	89.5872	15	89.3216	9.80934	TRUE	87.8011	91.0078	mUNC26072862	0.185059	-0.0144823	-0.296451	0.03872	-0.262833	0.145585	-0.102078	0.30648
265	ENSMUSP00000023352	ENSMUSG00000022672	Prkdc	16	15.7401	16	15.391	32.4495	TRUE	14.0711	15.692	gJAX00066767	0.302539	0.309102	-1.8092	0.303781	0.271309	0.0296328	0.332283	0.260553
266	ENSMUSP00000023359	ENSMUSG00000022678	Nde1	16	14.1781	16	15.085	7.98734	TRUE	13.4292	21.7017	mUNC160244269	0.0893594	0.0205755	0.0899853	0.0739924	0.0436313	-0.287523	-0.00692367	-0.0230973
267	ENSMUSP00000023393	ENSMUSG00000022707	Gbe1	16	70.4418	16	69.1002	19.3933	TRUE	66.7898	71.284	SBC162764008	-0.228201	0.191624	-0.225837	-0.260209	-0.259708	0.335106	0.30166	0.145564
268	ENSMUSP00000023396	ENSMUSG00000022711	Pmm2	16	8.6476	16	8.9544	12.0604	TRUE	7.49352	9.60469	S3J160358176	-0.207246	0.0837018	0.0584973	0.0120231	0.124984	-0.106219	-0.0314883	0.065747
269	ENSMUSP00000023405	ENSMUSG00000022722	Arl6	16	59.6262	16	59.9803	15.0677	TRUE	58.0262	66.3646	mUNC160089673	0.0790982	-0.0212671	0.277724	-0.0935963	-0.110639	-0.159237	0.0261859	0.00173133
270	ENSMUSP00000023407	ENSMUSG00000022724	Riox2	16	59.4821	16	59.9803	16.3478	TRUE	59.0553	61.6505	mUNC160089673	-0.647484	0.23798	0.186358	0.16668	0.128311	0.150846	-0.337533	0.114842
271	ENSMUSP00000023431	ENSMUSG00000022749	Tbc1d23	16	57.2002	16	57.6867	24.6163	TRUE	55.5254	58.5408	gUNC26899499	0.115045	-0.73518	0.120732	-0.0653295	0.128654	0.208012	0.2562	-0.0281346
272	ENSMUSP00000023432	ENSMUSG00000022751	Nit2	16	57.162	16	46.2488	8.24143	FALSE	44.6931	58.5408	SS6161849953	-0.0242563	0.107813	0.0948108	0.043489	-0.0189916	-0.10411	-0.124868	0.0261132
273	ENSMUSP00000023587	ENSMUSG00000022871	Fetub	16	22.9291	16	22.985	23.9509	TRUE	22.7688	23.9888	gUNC26471869	-0.501494	-0.751604	-0.350334	-0.630299	-0.476565	0.904371	1.17144	0.634482
274	ENSMUSP00000023615	ENSMUSG00000022898	Dscr3	16	94.5123	1	126.55	11.2968	FALSE	108.711	130.593	SBR015062003	0.176342	-0.0306876	0.120378	0.148422	-0.0193769	-0.174456	-0.141841	-0.0787806
275	ENSMUSP00000023616	ENSMUSG00000022899	Slc15a2	16	36.7676	16	35.9138	23.4792	TRUE	34.8265	37.3708	gUNC26646526	0.105927	-1.12129	-0.690833	0.48421	0.479851	0.394707	-0.0538067	0.401235
276	ENSMUSP00000023630	ENSMUSG00000022913	Psmg1	16	95.9854	18	67.0929	8.97433	FALSE	65.9149	68.6296	SAH182683716	-0.14315	-0.124609	-0.108219	0.251645	0.0906104	-0.0912023	0.0646993	0.0602259
277	ENSMUSP00000023684	ENSMUSG00000022962	Gart	16	91.6341	16	91.2078	21.8395	TRUE	89.871	92.9933	gUNC27387120	0.00758178	-0.128028	-0.110727	-0.122643	0.0304178	0.328064	0.151519	-0.156185
278	ENSMUSP00000023709	ENSMUSG00000061527	Krt5	15	101.71	15	95.9919	8.04423	TRUE	94.9857	100.263	UNC26168318	-0.359918	-0.0767558	0.522719	0.019265	-0.113969	-0.693799	0.307572	0.394885
279	ENSMUSP00000023762	ENSMUSG00000023021	Cers5	15	99.7539	12	28.232	8.01549	FALSE	9.2996	40.7124	S6R121129281	-0.0752677	0.0352072	-0.18538	0.0162488	-0.256545	-0.0299795	0.349465	0.146252
280	ENSMUSP00000023805	ENSMUSG00000023044	Csad	15	102.183	15	102.578	24.366	TRUE	100.706	102.935	gUNC26239017	-0.975864	-0.165976	-0.00662909	0.128679	0.114244	0.449315	0.43369	0.0225402
281	ENSMUSP00000023856	ENSMUSG00000023094	Msrb2	2	19.3832	2	18.7667	43.4863	TRUE	17.0926	19.4739	SAC020750668	0.440816	0.330713	0.470528	-2.74102	0.478451	0.195796	0.383464	0.441256
282	ENSMUSP00000023884	ENSMUSG00000023120	Gm853	4	130.216	4	133.063	18.3645	TRUE	129.665	133.715	S2J045322520	-0.820357	-0.662942	-0.783307	-0.685736	-0.443913	2.65163	1.13569	-0.391067
283	ENSMUSP00000023886	ENSMUSG00000023122	Sult1c2	17	53.838	17	53.6601	25.5715	TRUE	50.3453	54.4434	gUNC28032791	0.927123	0.129431	0.914999	-0.531348	-0.436909	1.24453	-0.105611	-2.14221
284	ENSMUSP00000024031	ENSMUSG00000023262	Acy1	9	106.436	9	106.762	17.4055	TRUE	105.419	107.621	S2J094270460	0.756586	-0.410785	0.375064	0.48888	-0.413782	0.316151	-0.605574	-0.50654
285	ENSMUSP00000024112	ENSMUSG00000023341	Mx2	16	97.5481	16	97.5037	19.011	TRUE	96.644	97.5037	gUNCHS043484	-1.65664	-2.11572	-1.67392	-1.20083	2.20772	2.8855	3.03915	-1.48526
286	ENSMUSP00000024492	ENSMUSG00000056938	Acbd4	11	103.107	11	103.354	35.348	TRUE	100.863	104.279	SS6114134154	0.456004	-2.89912	0.356301	0.287302	0.134498	0.84507	0.13773	0.682212
287	ENSMUSP00000024707	ENSMUSG00000023914	Mep1a	17	43.4886	17	43.9211	37.6773	TRUE	43.1177	44.5387	gUNC27898668	0.994895	1.00126	1.18563	1.14851	-4.54371	-0.466026	-0.031883	0.711331
288	ENSMUSP00000024733	ENSMUSG00000023938	Aars2	17	45.5138	17	45.512	19.1316	TRUE	44.9359	46.1962	gUNC27920115	-0.125649	-0.161833	-0.231138	-0.162331	0.162344	0.192502	0.479986	-0.153882
289	ENSMUSP00000024757	ENSMUSG00000023961	Enpp4	17	44.1011	17	44.0825	14.1173	TRUE	40.5166	49.4698	B10170044082	0.150233	-0.263278	0.099055	0.109424	0.256971	-0.170373	-0.0381845	-0.143849
290	ENSMUSP00000024802	ENSMUSG00000024007	Ppil1	17	29.2575	17	28.8435	11.7114	TRUE	27.1443	31.542	gUNC27738519	-0.00133311	0.0624117	0.131993	0.0236642	0.0140158	-0.186294	-0.0661303	0.0216728
291	ENSMUSP00000024858	ENSMUSG00000024064	Galnt14	17	73.6018	17	70.636	14.7342	TRUE	69.7179	75.7018	gUNC28281378	-0.00156788	0.0441507	0.0919535	0.00626015	-0.046212	-0.0394158	-0.581372	0.526203
292	ENSMUSP00000024866	ENSMUSG00000024066	Xdh	17	73.917	17	73.8063	15.9077	TRUE	73.5881	75.7018	SX1172952250	0.202182	0.181239	-0.0947267	-0.185128	0.265469	-0.378869	-0.33112	0.340954
293	ENSMUSP00000024887	ENSMUSG00000024082	Ndufaf7	17	78.9426	17	78.8247	39.8574	TRUE	78.5387	79.1513	gUNCHS045010	-0.923236	0.499963	-0.649352	-0.649441	0.479934	0.137979	0.449653	0.6545
294	ENSMUSP00000024897	ENSMUSG00000024091	Vapa	17	65.5968	5	67.4866	8.00291	FALSE	63.7843	75.0091	S6T052699463	0.017772	-0.0511342	0.0891199	0.00980035	0.0623873	-0.0482918	-0.0223504	-0.0573031
295	ENSMUSP00000024946	ENSMUSG00000024132	Eci1	17	24.433	17	24.3123	14.7732	TRUE	19.3549	25.4895	gUNC27686840	0.167508	-0.259427	0.179341	0.117852	0.0456111	-0.392742	0.0524544	0.0894036
296	ENSMUSP00000024978	ENSMUSG00000073435	Nme3	17	24.897	17	23.3834	10.7166	TRUE	12.0501	26.7492	mUNC27677884	0.0654222	-0.109154	0.097981	0.0288431	0.0615699	0.186757	-0.344394	0.0129741
297	ENSMUSP00000024983	ENSMUSG00000024169	Ift140	17	25.0578	12	71.4565	8.25992	FALSE	52.4561	88.8993	UNC21368651	0.0161072	0.10647	0.0802517	0.00510141	-0.0460752	0.110573	-0.0217336	-0.250694
298	ENSMUSP00000025120	ENSMUSG00000024271	Elp2	18	24.6214	4	57.7565	17.1734	FALSE	55.3397	58.7906	gUNC7322324	-0.249653	0.151964	-0.291105	0.176316	-0.160636	0.0875478	0.180004	0.105562
299	ENSMUSP00000025127	ENSMUSG00000024277	Mapre2	18	23.8231	18	23.9376	13.4644	TRUE	20.6053	27.4721	gUNC28889563	-0.163177	-0.112451	0.176853	0.238642	-0.106751	0.0277592	0.227893	-0.288768
300	ENSMUSP00000025163	ENSMUSG00000024309	Pfdn6	17	33.9396	11	105.86	13.098	FALSE	98.5191	108.233	UNC20310415	-0.0375036	-0.181513	-0.328709	-0.0944454	-0.140767	-0.108203	1.24208	-0.350935
301	ENSMUSP00000025177	ENSMUSG00000033382	Trappc8	18	20.8567	18	20.6053	13.7017	TRUE	15.858	21.4897	gUNC28848187	0.0926327	0.0426259	0.0345947	0.0546321	0.0520267	-0.0330357	-0.185381	-0.0580952
302	ENSMUSP00000025215	ENSMUSG00000024357	Sil1	18	35.3827	18	36.5476	18.8825	TRUE	34.2154	36.7373	SAJ181461903	0.295855	0.178652	0.326408	-0.147007	0.338805	-0.124239	-1.12991	0.261441
303	ENSMUSP00000025249	ENSMUSG00000024391	Apom	17	35.1305	17	34.536	11.2219	TRUE	31.542	41.6855	gUNC27810815	-0.0866112	0.049248	-0.0411314	0.301261	0.258497	-0.891592	0.40009	0.0102386
304	ENSMUSP00000025270	ENSMUSG00000024404	Riok3	18	12.1431	18	12.4344	9.04074	TRUE	9.20129	13.6235	UNC28745933	0.0883438	-0.208497	0.0812775	-0.103169	0.111496	-0.15734	0.17773	0.0101586
305	ENSMUSP00000025294	ENSMUSG00000024424	Ttc39c	18	12.6685	18	12.9412	13.9242	TRUE	12.4344	14.6796	UNC28753806	0.331404	0.138882	-0.138844	0.291744	0.297956	-0.384093	-0.389104	-0.147945
306	ENSMUSP00000025305	ENSMUSG00000024436	Mrps18b	17	35.9134	6	71.3004	8.8131	FALSE	66.4525	76.0664	S6J062852014	-0.201204	0.151331	-0.0885962	-0.0063119	-0.0699516	0.200042	0.163382	-0.148691
307	ENSMUSP00000025381	ENSMUSG00000024503	Spink1	18	43.7327	18	44.8771	16.9345	TRUE	43.4339	45.8564	S3C181795085	0.387513	0.498262	0.111655	0.730697	0.683971	-1.13022	-1.55605	0.274169
308	ENSMUSP00000025385	ENSMUSG00000024507	Hsd17b4	18	50.1622	18	49.9329	7.84859	TRUE	42.3947	53.164	gUNCHS046243	-0.115669	-0.251229	0.0252195	-0.147835	-0.0664151	0.457721	0.263521	-0.165315
309	ENSMUSP00000025403	ENSMUSG00000024525	Impa2	18	67.3042	18	67.1475	26.4318	TRUE	66.8461	68.1875	mUNC180295729	0.532466	0.217108	0.0496719	-0.735178	-0.74991	0.500601	-0.0132543	0.198495
310	ENSMUSP00000025418	ENSMUSG00000024537	Psmg2	18	67.6479	18	68.1875	14.171	TRUE	67.788	68.6296	mUNC180151602	-0.147639	-0.264237	-0.132109	0.252389	0.209	-0.120849	0.163307	0.0401377
311	ENSMUSP00000025419	ENSMUSG00000024538	Ppic	18	53.4122	18	53.164	16.5785	TRUE	52.7725	54.7741	gUNC29275913	-0.150944	-0.120411	-0.0155154	0.110854	-0.147452	1.18084	-0.827577	-0.0297922
312	ENSMUSP00000025472	ENSMUSG00000024579	Pcyox1l	18	61.7022	18	62.7703	13.0909	TRUE	61.9173	65.6051	gUNCHS046477	0.303645	0.142917	0.266831	0.276571	-0.034605	-0.397893	-0.517518	-0.0399479
313	ENSMUSP00000025483	ENSMUSG00000024587	Nars	18	64.5081	18	64.7189	8.20195	TRUE	61.619	65.6051	gUNC29447480	0.0590256	0.0756246	-0.0773206	0.000988022	-0.0115892	0.027832	-0.176303	0.101743
314	ENSMUSP00000025503	ENSMUSG00000024601	Isoc1	18	58.6695	18	59.1826	17.4922	TRUE	55.5581	61.619	SBJ182367305	-0.000189872	-0.112391	-0.14281	-0.0878568	-0.129203	0.0434403	0.398899	0.0301119
315	ENSMUSP00000025542	ENSMUSG00000024640	Psat1	19	15.926	19	16.0346	13.3743	TRUE	9.57345	16.7989	B10190016034	0.5354	0.31119	0.188573	-0.141191	0.186026	0.524198	-1.40072	-0.203474
316	ENSMUSP00000025561	ENSMUSG00000024659	Anxa1	19	20.3822	19	21.2666	12.2167	TRUE	17.3605	23.4577	gUNCHS047326	0.0281543	-0.1087	-0.0407686	0.127618	0.505398	0.00661139	-0.705022	0.186709
317	ENSMUSP00000025570	ENSMUSG00000024668	Sdhaf2	19	10.5129	19	9.57345	8.87724	TRUE	8.64196	19.2124	mbackupUNC190142636	-0.360142	0.0603246	0.0958744	-0.282083	0.154092	0.0894206	0.131962	0.110551
318	ENSMUSP00000025602	ENSMUSG00000024697	Gna14	19	16.5232	19	15.1155	18.7476	TRUE	11.1037	16.7989	S3J190604620	0.476483	0.0215177	0.463558	0.63018	0.368878	-0.807559	-1.81701	0.663951
319	ENSMUSP00000025617	ENSMUSG00000024712	Rfk	19	17.3977	19	16.7989	11.8952	TRUE	16.0346	21.47	gUNC29963455	0.0792181	0.0270083	0.0320861	0.185355	0.0671839	-0.144053	-0.24098	-0.00581752
320	ENSMUSP00000025631	ENSMUSG00000024725	Ostf1	19	18.6056	19	17.8076	13.1539	TRUE	16.0346	21.47	UNC29982619	-0.283645	-0.203762	0.326458	-0.252398	-0.0204365	0.346029	0.0855377	0.00221632
321	ENSMUSP00000025656	ENSMUSG00000024747	Aldh1a7	19	20.7103	19	20.4247	18.7818	TRUE	18.6971	21.47	SAH190816987	0.690907	-0.846959	0.51022	-1.00755	0.280799	0.570645	0.199918	-0.397985
322	ENSMUSP00000025666	ENSMUSG00000024757	Slc22a19	19	7.69219	19	8.03558	23.5287	TRUE	6.08363	9.57345	gUNCHS047125	0.482184	0.680475	0.413018	0.470549	0.419422	-2.53721	-0.428084	0.499649
323	ENSMUSP00000025666	ENSMUSG00000024757	Slc22a19	19	7.69219	X	128.447	11.6465	FALSE	108.053	129.018	SXX205137886	-2.23218	0.246289	0.220582	0.246047	-0.0310512	0.803283	0.182089	0.564943
324	ENSMUSP00000025684	ENSMUSG00000024772	Ehd1	19	6.28841	19	3.52683	8.14905	TRUE	3.14193	4.74022	gJAX00468967	0.0518192	0.123519	0.0411045	-0.0161357	-0.0144576	-0.0965456	-0.103211	0.0139069
325	ENSMUSP00000025691	ENSMUSG00000024778	Fas	19	34.3092	19	35.7024	10.5587	TRUE	32.832	36.4673	gUNC30250329	0.262001	0.11429	0.144368	0.295807	-0.055277	-0.617465	0.154703	-0.298426
326	ENSMUSP00000025696	ENSMUSG00000024782	Ak3	19	29.0344	19	28.8874	16.8015	TRUE	28.7243	30.142	UNC30162928	0.0718559	0.14566	0.0402901	0.0147371	0.127324	-0.211269	-0.278094	0.0894955
327	ENSMUSP00000025815	ENSMUSG00000024878	Cbwd1	19	24.9408	19	24.4063	15.1675	TRUE	23.0086	27.4928	S2T190976251	-0.113877	0.123588	0.108651	0.117553	0.138031	-0.214184	-0.207438	0.0476754
328	ENSMUSP00000025833	ENSMUSG00000024899	Papss2	19	32.6436	19	32.4977	8.38667	TRUE	26.7271	32.832	S2C191299907	-0.0534625	-0.0699535	-0.00954095	-0.232687	-0.0363623	0.224872	0.417771	-0.240637
329	ENSMUSP00000025851	ENSMUSG00000063904	Dpp3	19	4.91776	19	6.08363	16.0287	TRUE	3.52683	7.4981	gUNC29849578	0.179801	-0.248461	-0.222505	0.142661	-0.246	0.0366082	0.185581	0.172315
330	ENSMUSP00000025864	ENSMUSG00000024925	Rnaseh2c	19	5.60266	14	62.3714	11.53	FALSE	61.1915	62.8836	mJAX00053712	0.0248074	0.097747	0.192724	-0.0753219	-0.151413	-0.0856122	0.38475	-0.387682
331	ENSMUSP00000025893	ENSMUSG00000024944	Arl2	19	6.13789	19	3.89795	7.90876	TRUE	3.14193	6.67964	SFJ190155917	-0.062386	-0.137345	-0.0122733	-0.0396675	0.0016881	0.2068	0.0825937	-0.0394104
332	ENSMUSP00000025904	ENSMUSG00000024953	Prdx5	19	6.9084	19	8.8055	9.20769	TRUE	6.08363	11.1037	mUNC29870082	0.102374	0.105374	-0.0211505	0.0291115	0.108819	-0.165279	-0.0742331	-0.0850159
333	ENSMUSP00000025957	ENSMUSG00000024993	Fam45a	19	60.8239	1	122.102	9.64764	FALSE	119.436	127.351	S3T014884078	0.129702	-0.0780543	0.107811	0.0843698	-0.0332904	0.0191426	-0.152278	-0.0774027
334	ENSMUSP00000025961	ENSMUSG00000024997	Prdx3	19	60.8693	19	60.7689	10.4738	TRUE	59.2959	61.1581	UNCHS048168	0.0313591	0.128891	0.010119	0.0345449	-0.0738533	0.0277519	0.0148888	-0.173701
335	ENSMUSP00000025989	ENSMUSG00000025016	Tm9sf3	19	41.2374	11	98.5191	9.20253	FALSE	97.654	105.352	gUNC20217676	0.0361017	0.0774421	0.132303	0.119641	0.0307097	-0.0208397	-0.486666	0.111308
336	ENSMUSP00000026009	ENSMUSG00000025035	Arl3	19	46.5521	19	46.2345	12.7593	TRUE	45.8871	48.1854	UNC30393368	0.188984	0.0960122	-0.259404	0.079664	0.100796	-0.209547	-0.0694281	0.0729245
337	ENSMUSP00000026011	ENSMUSG00000025036	Sfxn2	19	46.5851	19	46.1849	12.6803	TRUE	44.8892	48.4017	mUNC190122704	0.0365974	0.207653	-0.321598	-0.319725	-0.323583	0.303868	0.466214	-0.0494262
338	ENSMUSP00000026062	ENSMUSG00000025076	Casp7	19	56.4197	19	56.8303	12.1784	TRUE	53.8753	58.3545	SBT192273213	-0.0284376	-0.0301121	0.161725	-0.566901	-0.0151932	-0.114984	0.634055	-0.0401519
339	ENSMUSP00000026092	ENSMUSG00000025102	3110040N11Rik	7	81.7858	7	80.3865	18.4545	TRUE	79.5872	82.2706	mJAX00153376	-0.102731	0.3748	-0.177255	-0.09547	0.521282	-0.263323	-0.61899	0.361686
340	ENSMUSP00000026122	ENSMUSG00000025130	P4hb	11	120.567	11	121.052	8.15624	TRUE	119.574	121.68	UNC20530876	0.0617047	0.1221	0.0869101	0.0558958	-0.128974	-0.140885	-0.0444014	-0.0123494
341	ENSMUSP00000026144	ENSMUSG00000039450	Dcxr	11	120.726	11	120.385	23.5964	TRUE	119.574	121.68	gUNCHS032520	-0.085429	-0.226018	-0.166533	-0.249739	-0.298559	0.760268	0.564698	-0.298688
342	ENSMUSP00000026148	ENSMUSG00000025150	Cbr2	11	120.731	11	121.052	12.5078	TRUE	114.788	121.68	UNC20530876	-0.44945	-0.763039	-0.310036	-0.431948	-0.463345	-0.0746088	2.71751	-0.225083
343	ENSMUSP00000026175	ENSMUSG00000025175	Fn3k	11	121.443	11	121.68	13.2458	TRUE	119.574	121.68	gUNC20538837	0.154731	0.0691698	-0.294927	0.100323	0.148404	-0.324054	0.153721	-0.00736807
344	ENSMUSP00000026196	ENSMUSG00000025190	Got1	19	43.5122	19	43.2582	10.6406	TRUE	41.8831	46.5578	gUNC30354272	0.113664	-0.350342	0.0138889	0.135074	-0.0708314	-0.00958912	0.206966	-0.0388304
345	ENSMUSP00000026208	ENSMUSG00000025194	Abcc2	19	43.8115	19	44.5436	21.3267	TRUE	43.638	45.2877	backupJAX00478436	-0.576753	0.477867	0.42364	-0.601632	0.283733	-0.457219	0.110658	0.339706
346	ENSMUSP00000026211	ENSMUSG00000025197	Cyp2c44	19	44.0171	19	40.4329	11.2301	TRUE	37.9231	42.2034	S1J191617316	-0.424547	2.45206	-0.0163819	-0.493268	-0.522553	0.299488	-0.586731	-0.708064
347	ENSMUSP00000026273	ENSMUSG00000025243	Slc6a20b	9	123.612	9	124.068	7.91177	TRUE	123.035	124.292	S2H094962715	0.0100457	-0.164228	0.673732	0.251736	-0.170419	-0.44939	-0.113136	-0.03834
348	ENSMUSP00000026289	ENSMUSG00000025260	Hsd17b10	X	152.003	X	148.249	10.5992	TRUE	143.834	159.508	DIV200148248	-0.0428135	-0.00728904	-0.0523835	-0.0376549	-0.0229831	0.0553921	0.263997	-0.156265
349	ENSMUSP00000026324	ENSMUSG00000025287	Acot9	X	155.28	X	155.135	13.1172	TRUE	152.3	157.643	SXX206205411	0.172319	0.137587	0.156876	-0.0336669	-0.318393	-0.400927	0.0477829	0.238422
350	ENSMUSP00000026398	ENSMUSG00000025347	Mettl7b	10	128.96	10	130.016	8.3748	TRUE	118.476	130.522	gUNC18984159	0.216137	0.101827	0.177518	-0.0207219	0.184497	-0.380428	-0.272792	-0.00603743
351	ENSMUSP00000026406	ENSMUSG00000025350	Rdh5	10	128.918	10	129.045	19.9667	TRUE	128.153	130.522	gUNC18975838	-0.877761	-0.830173	-0.761378	-0.510588	-0.261242	0.654304	1.22403	1.36281
352	ENSMUSP00000026414	ENSMUSG00000025357	Dgka	10	128.732	10	129.045	13.2428	TRUE	128.153	130.522	gUNC18975838	-0.35515	-0.477018	-0.195862	-0.281103	-0.139328	0.585109	0.351249	0.512103
353	ENSMUSP00000026427	ENSMUSG00000025366	Esyt1	10	128.518	18	12.3784	9.90744	FALSE	3.23576	17.0634	UNC28744651	0.0785478	0.021893	0.174117	-0.340186	-0.0198503	-0.0642721	0.106974	0.0427767
354	ENSMUSP00000026470	ENSMUSG00000025403	Shmt2	10	127.52	10	127.327	9.31341	TRUE	126.899	130.522	UNC18958716	-0.334831	0.15166	0.118651	-0.208954	0.0432572	-0.0503584	0.168966	0.111609
355	ENSMUSP00000026480	ENSMUSG00000025413	Ttc4	4	106.671	4	105.446	18.8922	TRUE	104.462	112.657	gJAX00122831	0.162393	0.12949	0.011577	-0.607926	0.0779812	-0.269755	0.256126	0.240114
356	ENSMUSP00000026495	ENSMUSG00000025428	Atp5a1	18	77.7783	11	95.8879	8.82205	FALSE	94.4501	96.6458	gUNC20186699	-0.222698	0.0954957	-0.0292677	-0.0569616	-0.0242197	0.073105	0.134202	0.030344
357	ENSMUSP00000026537	ENSMUSG00000025464	Paox	7	140.127	7	141.314	9.21089	TRUE	139.577	142.384	gUNC14011266	-0.0518462	-0.158669	-0.112769	-0.265365	-0.0667468	0.111704	0.231294	0.312398
358	ENSMUSP00000026576	ENSMUSG00000025503	Taldo1	7	141.398	7	139.222	10.3813	TRUE	139.134	140.822	gUNC13983934	0.0554982	0.145989	-0.00611093	0.0414223	0.0664445	-0.0220698	-0.247412	-0.0337607
359	ENSMUSP00000026635	ENSMUSG00000025555	Farp1	14	121.159	14	120.865	10.2574	TRUE	114.908	124.607	gUNCHS039425	0.117339	-0.0144614	-0.115885	-0.104556	-0.00424617	0.115267	-0.0370061	0.0435493
360	ENSMUSP00000026672	ENSMUSG00000025584	Pde8a	7	81.2741	7	82.3901	14.9057	TRUE	79.712	84.2642	S3N073295602	0.128035	0.0778787	0.0977009	0.0904878	-0.0538972	-0.44438	-0.0989631	0.203138
361	ENSMUSP00000026723	ENSMUSG00000025630	Hprt	X	53.0049	X	53.0495	25.3389	TRUE	52.7152	57.1017	UNC30833446	-0.281869	-0.125964	-0.184381	-0.155388	-0.185019	0.964066	0.213006	-0.244451
362	ENSMUSP00000026795	ENSMUSG00000025701	Alox5	6	116.436	6	116.657	13.1858	TRUE	115.028	116.849	B10060116657	-0.153458	-0.135749	-0.317199	-0.376226	-0.271176	-0.108818	1.85948	-0.496854
363	ENSMUSP00000026816	ENSMUSG00000025722	Wdr73	7	80.896	7	80.3865	9.01702	TRUE	78.4616	82.9187	mJAX00153376	0.00106965	0.02886	-0.00961143	0.0396105	-0.329808	-0.129535	0.282038	0.117376
364	ENSMUSP00000026820	ENSMUSG00000025726	Slc28a1	7	81.1426	7	79.712	9.40531	TRUE	77.9702	84.2642	gUNC13209247	0.39192	0.307932	0.328157	0.504259	-0.122431	-1.13204	-0.236021	-0.0417713
365	ENSMUSP00000026827	ENSMUSG00000025731	Mettl26	17	25.8807	17	9.94158	9.38727	FALSE	8.34375	23.6483	gUNC27553124	0.139732	0.0672338	-0.0581057	-0.019268	-0.0518601	0.250697	-0.453557	0.125128
366	ENSMUSP00000026839	ENSMUSG00000025742	Prps2	X	167.365	X	168.143	12.7831	TRUE	164.048	169.455	SXX206725721	0.103635	-0.0307396	0.0753371	-0.107345	0.125656	0.13115	-0.429087	0.131394
367	ENSMUSP00000026886	ENSMUSG00000025780	Itih5	2	10.205	2	10.4039	8.58697	TRUE	9.82172	22.7834	gUNC2561908	-0.242706	-0.135824	-0.0492161	-0.122464	0.0012524	0.572934	-0.101022	0.0770461
368	ENSMUSP00000026924	ENSMUSG00000025815	Dhtkd1	2	5.91945	2	5.67133	34.466	TRUE	4.4392	6.57122	gUNC2501218	-0.48357	-1.89308	0.743102	-0.465015	-0.592662	1.00439	0.986667	0.70017
369	ENSMUSP00000026975	ENSMUSG00000025857	Dnaaf5	5	139.168	5	135.597	13.8039	TRUE	134.492	138.091	gUNC10244622	-0.133726	-0.138068	-0.150507	-0.0538111	-0.135686	0.125748	0.606978	-0.120927
370	ENSMUSP00000027027	ENSMUSG00000025898	Cwf19l2	9	3.44141	9	12.9292	9.631	TRUE	3.58299	15.9993	S3T090517169	-0.0450302	-0.0547773	0.0338749	0.0811655	-0.0383211	0.0958338	-0.227905	0.15516
371	ENSMUSP00000027036	ENSMUSG00000025903	Lypla1	1	4.8281	1	4.74439	9.75565	TRUE	3.0946	7.69805	S1H010189775	0.135131	0.121764	-0.0714231	0.0201216	0.139541	0.0673886	-0.0332618	-0.379261
372	ENSMUSP00000027040	ENSMUSG00000025907	Rb1cc1	1	6.24142	12	84.4329	9.35804	FALSE	71.3097	89.2403	gUNC21523346	-0.042309	-0.122802	-0.0748685	-0.0659379	-0.0297751	0.0370365	0.155033	0.143624
373	ENSMUSP00000027067	ENSMUSG00000025934	Gsta3	1	21.2531	1	15.5581	8.70673	TRUE	13.7382	40.8276	gUNC164396	-0.0421474	0.270771	0.0891601	0.274388	0.123984	-0.643924	-0.00352855	-0.0687025
374	ENSMUSP00000027071	ENSMUSG00000025937	Lactb2	1	13.6419	1	13.5033	23.4672	TRUE	12.9948	14.3342	S2R010540133	0.275603	0.312506	0.22806	0.19256	0.255399	-0.802517	-0.50801	0.0463978
375	ENSMUSP00000027153	ENSMUSG00000026003	Acadl	1	66.8471	1	65.298	8.14426	TRUE	63.004	68.5606	gUNCHS001070	-0.0550837	0.162042	-0.0610733	-0.092048	-0.0565433	0.0251957	0.0606148	0.0168962
376	ENSMUSP00000027178	ENSMUSG00000026024	Als2	1	59.2001	1	58.8974	11.1118	TRUE	55.5711	62.7192	mUNC010101768	-0.122099	-0.131658	0.153138	0.119989	0.0426233	0.129839	-0.168543	-0.0232892
377	ENSMUSP00000027247	ENSMUSG00000026078	Pdcl3	1	38.9914	1	39.1536	25.3774	TRUE	38.293	40.8276	SAJ011566142	-0.290989	0.0988377	0.148846	-0.287298	0.0598609	0.192318	-0.0902588	0.168684
378	ENSMUSP00000027271	ENSMUSG00000026102	Inpp1	1	52.8016	1	52.4708	9.79675	TRUE	51.5304	54.8557	mUNC671488	-0.102574	-0.100406	-0.203083	-0.14322	0.17843	0.144981	0.161768	0.064104
379	ENSMUSP00000027356	ENSMUSG00000026170	Cyp27a1	1	74.7257	1	74.9165	16.1444	TRUE	73.6634	77.5988	B6_01-074963079-S	0.249592	0.424142	0.28726	0.155559	0.248824	-0.163147	-1.30697	0.104735
380	ENSMUSP00000027373	ENSMUSG00000026181	Ppm1f	16	16.9119	16	16.1643	11.0672	TRUE	15.5948	19.7701	SS1160646570	-0.00976921	-0.122528	-0.0439872	-0.0973584	-0.0752066	0.116624	0.0252159	0.207009
381	ENSMUSP00000027379	ENSMUSG00000026187	Xrcc5	1	72.3512	1	71.974	11.6686	TRUE	70.4636	72.7869	gUNC910607	-0.451144	0.186585	0.135094	0.0461937	-0.0522152	-0.0641345	0.0598011	0.139821
382	ENSMUSP00000027379	ENSMUSG00000026187	Xrcc5	1	72.3512	15	82.6131	8.80312	FALSE	79.8478	87.4071	gUNCHS041066	0.060832	0.1119	-0.0613298	-0.291216	0.0965013	-0.293912	0.167393	0.209832
383	ENSMUSP00000027384	ENSMUSG00000026192	Atic	1	71.5684	1	71.679	16.1891	TRUE	68.8131	72.4989	S2T012867160	-0.125244	-0.168539	-0.102831	-0.262971	-0.16397	0.239516	0.367493	0.216545
384	ENSMUSP00000027467	ENSMUSG00000026249	Serpine2	1	79.8277	1	77.9234	12.1663	TRUE	75.4868	80.25	SBB013116937	-0.497457	0.00948787	-0.112958	0.228337	-0.0164708	-0.0499671	0.40465	0.0343776
385	ENSMUSP00000027494	ENSMUSG00000026275	Ppp1r7	1	93.3582	1	97.9547	8.7527	TRUE	90.8223	125.766	gUNC1214415	0.00346585	-0.0442498	-0.00902195	-0.0345291	-0.0126701	0.0937062	-0.110284	0.113583
386	ENSMUSP00000027503	ENSMUSG00000026281	Dtymk	1	93.7973	1	90.8223	14.7408	TRUE	89.4173	107.362	SSR013632890	-0.0506995	-0.0226965	-0.114572	-0.171468	-0.0356197	0.404399	0.0930589	-0.102402
387	ENSMUSP00000027512	ENSMUSG00000026289	Atg16l1	1	87.7741	12	85.169	9.52413	FALSE	83.5503	91.1935	gJAX00038569	-0.0106816	-0.100086	-0.0482017	-0.0521164	-0.0349904	0.062994	0.122382	0.0606993
388	ENSMUSP00000027532	ENSMUSG00000026307	Scly	1	91.3097	1	92.1163	10.3332	TRUE	91.0978	107.362	SAC013684650	0.0556007	0.21962	0.0446995	0.0392019	-0.0330003	0.276609	-0.359321	-0.24341
389	ENSMUSP00000027602	ENSMUSG00000026356	Dars	1	128.391	1	126.918	25.3392	TRUE	126.55	128.628	SFJ015076714	0.196339	0.295992	-0.318241	0.287475	0.277866	-0.22972	-0.270528	-0.239182
390	ENSMUSP00000027675	ENSMUSG00000026417	Pigr	1	130.839	1	131.402	9.78685	TRUE	127.92	132.521	gUNC1681036	-0.448769	-0.139918	-0.479748	0.0437311	-0.616352	1.31616	1.20572	-0.880824
391	ENSMUSP00000027741	ENSMUSG00000026469	Xpr1	1	155.347	1	155.809	11.5109	TRUE	153.865	157.673	SNJ016232363	-0.0985273	-0.0890764	-0.15699	0.0338672	-0.150103	0.362321	0.00394898	0.0945599
392	ENSMUSP00000027741	ENSMUSG00000026469	Xpr1	1	155.347	3	129.248	8.61363	FALSE	126.774	131.203	UNC6222615	-0.0618007	-0.221951	0.267469	-0.0342203	0.000896949	0.209611	-0.0713433	-0.0886612
393	ENSMUSP00000027769	ENSMUSG00000026492	Tfb2m	1	179.537	12	25.1947	9.0864	FALSE	20.2857	25.8019	mJAX00034092	-0.249597	-0.0725867	0.132517	-0.0814492	0.0689186	-0.273192	0.248563	0.226826
394	ENSMUSP00000027797	ENSMUSG00000026516	Nvl	1	181.116	1	180.442	10.278	TRUE	179.552	183.092	gUNC2308922	-0.0147915	0.145781	0.11912	0.119741	-0.0123362	-0.188991	-0.0968545	-0.0716683
395	ENSMUSP00000027802	ENSMUSG00000026520	Pycr2	1	180.906	1	180.57	9.37386	TRUE	180.442	184.009	gUNC2310743	0.125017	0.166656	0.139408	0.121669	-0.293351	-0.157233	-0.00711658	-0.0950488
396	ENSMUSP00000027810	ENSMUSG00000026526	Fh1	1	175.613	17	38.3799	8.11456	FALSE	31.542	40.5166	SAJ171535194	-0.0157675	0.105155	0.0213784	-0.00153711	-0.112891	-0.0678127	-0.062392	0.133868
397	ENSMUSP00000027824	ENSMUSG00000026542	Apcs	1	172.895	1	171.974	13.4181	TRUE	170.442	175.787	SAH016878979	1.11911	-1.12361	1.04223	0.405232	-0.0821445	-1.87688	1.04794	-0.531879
398	ENSMUSP00000027826	ENSMUSG00000026544	Dusp23	1	172.632	1	172.686	26.9413	TRUE	171.974	172.956	mUNC2211957	-0.240247	0.718404	-0.242295	-0.145117	-0.234134	0.0254054	0.562275	-0.444291
399	ENSMUSP00000027896	ENSMUSG00000026602	Nphs2	1	156.319	4	86.2399	8.07264	FALSE	83.202	90.2486	gJAX00556703	-0.148683	-0.0269102	0.00327154	0.0776117	-0.223245	0.272791	0.190684	-0.14552
400	ENSMUSP00000027897	ENSMUSG00000026603	Smyd2	1	189.901	1	190.082	11.0643	TRUE	189.455	190.297	ST2017603287	0.311453	-0.238716	0.0513593	0.109967	0.262476	-0.548156	0.1255	-0.0738834
401	ENSMUSP00000027921	ENSMUSG00000026618	Iars2	1	185.307	1	184.926	13.0949	TRUE	182.045	186.609	gUNCHS003558	-0.176797	-0.00474857	0.162279	-0.121084	0.0719483	0.14918	-0.0805256	-0.000252345
402	ENSMUSP00000027966	ENSMUSG00000026656	Fcgr2b	1	170.968	1	170.442	9.8847	TRUE	169.353	171.166	mUNC010353604	0.106393	0.425728	0.145295	-0.279698	-0.24553	-0.381491	0.236772	-0.00747033
403	ENSMUSP00000027970	ENSMUSG00000026659	Dusp12	1	170.88	1	170.393	11.511	TRUE	169.353	171.018	gUNC2184852	0.133361	-0.419577	0.194581	-0.0249044	0.158933	0.10542	0.0608186	-0.208633
404	ENSMUSP00000027975	ENSMUSG00000026664	Phyh	2	4.92887	2	3.6153	8.65896	TRUE	3.6153	5.26533	SFJ020144611	0.0464199	0.251534	0.0308959	0.28448	0.13591	0.13057	-0.588515	-0.291294
405	ENSMUSP00000028004	ENSMUSG00000026687	Aldh9a1	1	167.359	1	166.898	18.5011	TRUE	165.602	167.677	SFT016675920	0.114564	0.166982	0.213639	0.203955	0.139001	-0.365036	-0.292668	-0.180436
406	ENSMUSP00000028005	ENSMUSG00000026688	Mgst3	1	167.383	1	166.799	15.5145	TRUE	165.602	168.495	mJAX00012213	-0.122895	-0.127512	-0.110431	-0.487456	-0.406425	0.722635	0.9477	-0.415615
407	ENSMUSP00000028062	ENSMUSG00000026728	Vim	2	13.5784	3	117.862	8.10859	FALSE	111.776	120.468	gJAX00112248	0.197974	0.011266	0.0965668	-0.0729232	-0.0110124	0.197009	-0.15031	-0.26857
408	ENSMUSP00000028105	ENSMUSG00000026767	Mindy3	2	12.3834	2	10.4039	8.52895	TRUE	9.47781	15.0625	gUNC2561908	-0.0232809	-0.0629469	0.00740752	-0.113141	-0.075316	0.294807	0.0523536	-0.079883
409	ENSMUSP00000028132	ENSMUSG00000026792	Lrsam1	2	32.9434	2	32.9106	19.3964	TRUE	29.6877	33.1205	gUNC2842985	-0.186908	-0.20406	-0.235994	-0.0895041	-0.101249	-0.0113048	0.246644	0.582375
410	ENSMUSP00000028137	ENSMUSG00000026798	Coq4	2	29.7927	2	29.6877	8.06898	TRUE	23.4418	41.3333	gUNC2810208	-0.0162853	-0.067185	0.212433	-0.137949	0.0204363	-0.0884448	-0.123511	0.200505
411	ENSMUSP00000028233	ENSMUSG00000026874	Hc	2	35.0224	2	40.94	23.3878	TRUE	30.2563	41.3333	S6Y021637601	-2.18791	0.826444	0.590198	-1.14308	0.459789	0.67323	0.108665	0.672662
412	ENSMUSP00000028239	ENSMUSG00000026879	Gsn	2	35.2821	2	34.3094	8.33986	TRUE	33.6708	40.94	S3J021372375	0.0424371	0.0288223	-0.000659871	-0.0181016	0.00969958	-0.302042	0.246097	-0.00625199
413	ENSMUSP00000028241	ENSMUSG00000026880	Stom	2	35.3255	2	35.9981	8.05551	TRUE	33.6708	41.9287	gJAX00093084	0.227579	0.151371	0.104837	-0.0136991	-0.123551	0.100257	-0.205052	-0.241742
414	ENSMUSP00000028250	ENSMUSG00000026887	Mrrf	2	36.1635	2	35.9981	15.0842	TRUE	33.6708	41.8174	gJAX00093084	0.0854865	0.167642	0.0910859	0.185728	0.160175	-0.412777	-0.295818	0.0184767
415	ENSMUSP00000028257	ENSMUSG00000026893	Gca	2	62.6792	2	44.2382	9.50623	FALSE	42.2377	51.0546	B10020044238	-0.00626111	-0.182601	-0.196314	-0.112626	0.0929351	-0.131293	0.319729	0.21643
416	ENSMUSP00000028259	ENSMUSG00000026896	Ifih1	2	62.621	2	63.7673	20.8938	TRUE	62.213	64.1774	SBB022550690	-0.558921	0.320263	0.253687	-0.626702	0.314941	0.414184	-0.426678	0.309225
417	ENSMUSP00000028278	ENSMUSG00000026914	Psmd14	2	61.756	6	112.496	11.6652	FALSE	110.363	116.657	gUNCHS018580	-0.0339048	0.00966706	-0.0129176	0.105556	0.00229753	-0.125179	0.00999245	0.0444881
418	ENSMUSP00000028314	ENSMUSG00000026946	Nmi	2	51.961	11	101.281	13.1162	FALSE	100.621	103.425	mUNC20253104	-0.00205632	0.122747	0.199594	0.22492	0.160137	-0.598441	-0.258899	0.151999
419	ENSMUSP00000028328	ENSMUSG00000015085	Entpd2	2	25.3986	2	24.3142	8.85847	TRUE	23.2802	27.0142	S3J020972567	-0.584248	0.240351	0.301079	-0.456592	0.171766	0.0516459	0.397979	-0.121983
420	ENSMUSP00000028332	ENSMUSG00000026958	Dpp7	2	25.3543	2	25.6309	16.5411	TRUE	24.5858	26.3318	gUNCHS004244	0.904972	-0.177172	-0.170325	0.30108	0.160123	-0.0268379	-1.67976	0.68792
421	ENSMUSP00000028351	ENSMUSG00000026975	Dph7	2	24.9673	2	25.4098	10.9557	TRUE	23.4418	26.3318	S2H021016392	0.0445105	0.0737375	0.0652307	0.0893403	0.0508448	-0.336186	-0.243364	0.255887
422	ENSMUSP00000028378	ENSMUSG00000026994	Galnt3	2	66.1039	2	65.2401	8.66144	TRUE	62.4809	69.4945	gUNC3214809	0.129016	0.15507	-0.0650929	0.131166	0.107248	0.00844246	-0.448634	-0.0172165
423	ENSMUSP00000028392	ENSMUSG00000027006	Dnajc10	2	80.3348	2	78.5628	32.5516	TRUE	77.875	79.6593	gUNC3390481	-1.23761	-0.0187694	-0.168197	0.236703	-0.121607	0.614215	0.413847	0.281417
424	ENSMUSP00000028583	ENSMUSG00000027162	Lin7c	2	109.896	10	98.4372	9.28029	FALSE	95.5809	108.204	gJAX00196462	0.050657	0.106774	0.0458624	0.0348276	0.0260726	-0.122167	-0.167132	0.0251048
425	ENSMUSP00000028584	ENSMUSG00000027163	Commd9	2	101.894	1	116.518	8.77925	FALSE	97.6268	130.593	S3J014660712	0.135603	0.0407033	0.118555	0.0838117	-0.0768704	-0.171889	-0.140783	0.0108702
426	ENSMUSP00000028595	ENSMUSG00000027173	Depdc7	2	104.732	2	106.098	13.7443	TRUE	102.681	107.154	gUNC3699228	-0.126794	0.000176901	0.0940767	0.141394	-0.016797	-0.238758	-0.157822	0.304522
427	ENSMUSP00000028644	ENSMUSG00000027215	Cd82	2	93.4411	2	92.0205	8.95957	TRUE	76.6599	94.0861	gJAX00097245	-0.0459819	-0.207644	0.0174816	0.24225	0.237519	-0.0323391	-0.0605574	-0.150728
428	ENSMUSP00000028721	ENSMUSG00000053675	Tgm5	2	121.066	2	153.029	13.9667	FALSE	149.616	159.885	gJAX00507625	0.253877	0.146046	0.297571	0.110333	0.203053	0.244002	-0.768446	-0.486436
429	ENSMUSP00000028768	ENSMUSG00000027305	Ndufaf1	2	119.659	9	21.6004	16.6594	FALSE	20.8146	23.3113	gUNC15968951	0.136598	0.046309	0.0616349	-0.191957	0.0267001	-0.383181	0.00121064	0.302686
430	ENSMUSP00000028807	ENSMUSG00000027332	Ivd	2	118.872	2	117.537	25.0068	TRUE	115.783	124.144	gUNC3820213	0.0767577	0.238717	-1.20232	0.194106	0.209117	0.00356028	0.26244	0.21762
431	ENSMUSP00000028841	ENSMUSG00000027363	Usp8	2	126.733	2	119.148	9.03534	TRUE	113.843	120.173	gUNC3839051	-0.0152692	0.0255864	-0.105605	-0.0585564	-0.0339592	-0.00121204	0.1955	-0.00648413
432	ENSMUSP00000028844	ENSMUSG00000027366	Sppl2a	2	126.912	2	115.771	10.3792	FALSE	112.458	118.777	S6J024630823	-0.0481518	-0.141441	0.0711359	-0.0119115	-0.104259	-0.437104	0.60362	0.0681109
433	ENSMUSP00000028848	ENSMUSG00000027371	Fahd2a	2	127.44	2	115.039	10.5752	FALSE	113.26	136.119	S6H024601566	-0.0832809	0.216441	-0.0137919	0.0451476	-0.0095221	-0.347314	-0.0785891	0.27091
434	ENSMUSP00000028855	ENSMUSG00000027376	Prom2	2	127.534	2	119.148	10.0157	TRUE	118.777	120.173	gUNC3839051	0.0617263	0.198469	-0.219214	-0.0960262	0.0207886	-0.00490928	0.461478	-0.422313
435	ENSMUSP00000028909	ENSMUSG00000027423	Snx5	2	144.261	12	54.5556	15.7896	FALSE	53.5384	58.2286	SBJ122182223	0.226123	-0.215338	-0.155821	0.248987	-0.100904	-0.000432705	0.108498	-0.111111
436	ENSMUSP00000028917	ENSMUSG00000027430	Dtd1	2	144.684	2	139.616	12.554	TRUE	136.999	146.81	S3J025584622	0.0939006	0.146594	-0.210336	0.138925	-0.231058	-0.0356242	-0.0112547	0.108853
437	ENSMUSP00000028926	ENSMUSG00000027438	Napb	2	148.713	7	18.0081	8.26589	FALSE	4.87623	25.1848	mUNC070025817	-0.143226	-0.0184598	0.0908841	-0.0522847	0.0127043	-0.0492652	0.142791	0.0168565
438	ENSMUSP00000028938	ENSMUSG00000027447	Cst3	2	148.874	2	148.372	9.34793	TRUE	135.88	152.157	SNJ025934883	0.0076914	-0.165876	-0.211988	0.209024	0.29131	-0.120429	0.117531	-0.127263
439	ENSMUSP00000029002	ENSMUSG00000027500	Stmn2	3	8.53548	4	132.937	9.30875	FALSE	131.602	134.598	gUNC8249954	0.342772	-0.431219	-0.0544758	0.228909	-0.416263	0.0337808	0.266383	0.0301132
440	ENSMUSP00000029071	ENSMUSG00000027555	Car13	3	14.6524	3	14.527	39.0307	TRUE	10.1283	17.0067	gUNC4753984	0.894084	0.55992	0.775743	0.429787	-1.71883	0.902209	0.297803	-2.14072
441	ENSMUSP00000029078	ENSMUSG00000027562	Car2	3	14.8935	3	15.292	23.8539	TRUE	10.1283	17.0067	S3C030611680	0.124312	0.118185	0.0768696	-0.0149955	0.171315	-0.990719	0.522315	-0.00728286
442	ENSMUSP00000029147	ENSMUSG00000027618	Nfs1	2	156.134	2	154.379	8.21018	TRUE	153.029	159.4	gJAX00101874	-0.00998782	0.00284054	-0.0075606	0.0460874	0.149755	-0.00665548	-0.119165	-0.0553141
443	ENSMUSP00000029214	ENSMUSG00000027671	Actl6a	3	32.7166	1	189.763	8.06499	FALSE	189.255	190.903	gUNC2416218	0.0926163	-0.0360079	0.0646686	0.0228461	-0.00214689	-0.00767055	-0.0781034	-0.0562021
444	ENSMUSP00000029259	ENSMUSG00000027709	Mccc1	3	35.98	3	36.0793	11.0776	TRUE	30.2213	37.9652	SFT031443172	0.0812564	0.173511	-0.2301	0.0235312	-0.013748	-0.0651983	-0.0116686	0.0424162
445	ENSMUSP00000029266	ENSMUSG00000027712	Anxa5	3	36.4624	3	35.9863	13.4005	TRUE	34.3175	38.5625	gUNC5036315	-0.047785	0.197475	0.0153245	0.00345358	0.0631218	-0.271779	-0.0794342	0.119623
446	ENSMUSP00000029325	ENSMUSG00000027761	Aadac	3	60.0329	3	61.9669	18.2163	TRUE	60.4265	66.2085	SAH032478677	-0.212738	0.328032	-0.296878	-0.239218	0.349189	-0.180871	-0.149766	0.40225
447	ENSMUSP00000029325	ENSMUSG00000027761	Aadac	3	60.0329	6	93.5207	7.6664	FALSE	91.0276	100.199	SSH063740829	0.210289	0.311067	0.0409029	-0.303076	0.256565	-0.230369	-0.311936	0.0265576
448	ENSMUSP00000029387	ENSMUSG00000027810	Eif2a	3	58.5417	3	58.9124	8.28987	TRUE	52.1613	61.2201	S6R032356494	0.0297288	0.0678185	0.035933	-0.0886817	0.0308938	-0.128056	-0.0316215	0.0839852
449	ENSMUSP00000029419	ENSMUSG00000027831	Veph1	3	66.1752	3	66.2085	16.6996	TRUE	62.7987	67.6167	mJAX00525416	-0.159196	-0.0699791	-0.00893233	0.418828	-0.11769	-0.408406	0.21468	0.130696
450	ENSMUSP00000029440	ENSMUSG00000027848	Olfml3	3	103.73	7	115.084	7.81981	FALSE	106.999	127.883	gUNC13666424	-0.471994	-0.648175	0.44274	-0.00741174	0.323836	-0.0407152	0.224038	0.177682
451	ENSMUSP00000029464	ENSMUSG00000027870	Hao2	3	98.8839	3	100.719	10.1411	TRUE	93.5324	102.682	JAX00110988	-0.452276	-0.471159	-0.232751	0.585006	0.541209	0.0732069	0.149264	-0.1925
452	ENSMUSP00000029489	ENSMUSG00000027890	Gstm4	3	108.043	3	108.889	27.5251	TRUE	107.581	109.648	gUNC5933912	-0.337968	-0.354623	-0.231526	-0.341781	1.36832	-0.218259	0.608195	-0.492362
453	ENSMUSP00000029490	ENSMUSG00000027893	Ahcyl1	3	107.68	8	35.5836	7.87656	FALSE	31.1527	39.8534	SBB081423344	-0.0679964	0.0282142	-0.072117	0.15016	0.031085	-0.0771366	-0.0303154	0.0381066
454	ENSMUSP00000029502	ENSMUSG00000027896	Slc16a4	3	107.302	3	107.432	30.9006	TRUE	107.19	107.792	S1H034297299	0.144323	0.376265	0.417855	0.42834	0.197292	-2.54228	0.717805	0.260405
455	ENSMUSP00000029564	ENSMUSG00000027952	Pmvk	3	89.4618	3	89.1082	8.38095	TRUE	87.7533	94.8064	JAX00110148	-0.0214068	-0.0261327	0.222235	-0.00542203	-0.107657	-0.497715	0.384436	0.0516626
456	ENSMUSP00000029569	ENSMUSG00000027957	Slc35a3	3	116.691	3	112.294	10.6096	TRUE	109.018	117.862	B10030112294	0.0736546	0.217081	-0.0358173	-0.391987	-0.246675	0.255398	-0.202093	0.330439
457	ENSMUSP00000029574	ENSMUSG00000027962	Vcam1	3	116.12	1	72.8301	8.28295	FALSE	71.1654	74.4288	mbackupUNC010570475	-0.232074	0.0373477	0.0559879	-0.0231102	-0.0891507	0.178924	0.203439	-0.131365
458	ENSMUSP00000029635	ENSMUSG00000028005	Gucy1b3	3	82.0533	18	76.2	8.16189	FALSE	72.2565	78.2937	gbackupUNC180311503	-0.0488335	-0.152528	0.0112675	-0.224078	-0.00615127	0.0972381	0.318042	0.0050435
459	ENSMUSP00000029644	ENSMUSG00000028013	Ppa2	3	133.344	3	134.048	15.0637	TRUE	131.579	135.302	gJAX00113456	-0.1608	-0.0783698	-0.284945	-0.18787	0.264124	0.200993	0.248704	-0.00183705
460	ENSMUSP00000029644	ENSMUSG00000028013	Ppa2	3	133.344	8	4.47106	8.27077	FALSE	3.427	10.1581	gUNCHS022077	0.107241	0.134145	-0.025102	-0.250654	0.177261	-0.170877	-0.0802298	0.108215
461	ENSMUSP00000029658	ENSMUSG00000028024	Enpep	3	129.301	3	129.684	27.484	TRUE	126.528	130.791	mUNC6229155	0.4735	0.362909	0.761895	0.479401	0.515729	-0.784312	-1.83026	0.0211416
462	ENSMUSP00000029666	ENSMUSG00000028032	Papss1	3	131.604	3	131.579	17.1784	TRUE	131.203	131.869	SSR035263141	-0.357949	-0.243012	-0.323748	0.185449	0.184768	0.100105	0.196894	0.257492
463	ENSMUSP00000029671	ENSMUSG00000028037	Ifi44	3	151.74	3	150.599	17.3659	TRUE	148.599	154.713	gUNC6530830	1.93304	-0.427214	2.25622	-0.397038	-0.472802	-2.23331	-0.419496	-0.239389
464	ENSMUSP00000029708	ENSMUSG00000028070	Naxe	3	88.0575	3	88.855	14.9612	TRUE	87.7533	93.5324	gUNC5732520	-0.0849092	0.153193	0.135892	-0.0140717	0.145565	-0.0817345	-0.157858	-0.0960753
465	ENSMUSP00000029729	ENSMUSG00000028088	Fmo5	3	97.642	3	101.098	11.7777	TRUE	93.1555	101.154	UNC5847715	0.247852	-0.117489	0.0143396	-0.902365	-0.0213781	0.381014	0.0833078	0.314718
466	ENSMUSP00000029730	ENSMUSG00000028089	Chd1l	3	97.5855	3	93.1555	8.54394	TRUE	87.7533	98.3568	SAC033726218	-0.0740205	-0.0535289	0.174233	-0.37492	0.179144	0.374287	-0.398561	0.173366
467	ENSMUSP00000029752	ENSMUSG00000028107	Tars2	3	95.7501	3	95.1432	8.98293	TRUE	93.5324	95.9532	SS6033805728	0.0175517	0.117371	0.0997546	0.0235985	0.0652653	-0.0819739	-0.0082376	-0.233329
468	ENSMUSP00000029766	ENSMUSG00000028121	Bcar3	3	122.412	3	130.823	9.79979	TRUE	119.079	134.048	S6Y035232901	0.0549857	0.143026	-0.0169319	0.118667	0.19198	-0.365563	-0.158462	0.032299
469	ENSMUSP00000029769	ENSMUSG00000028124	Gclm	3	122.258	3	122.991	11.8263	TRUE	118.467	127.404	S2C034919645	-0.0720007	-0.00969562	-0.0860294	-0.0814434	-0.0897077	0.219422	0.221226	-0.101772
470	ENSMUSP00000029770	ENSMUSG00000028127	Abcd3	3	121.787	X	106.931	9.08153	FALSE	106.234	130.097	gUNCHS049155	0.0386067	0.190576	-0.169839	-0.222333	-0.165247	-0.246399	0.480155	0.0944801
471	ENSMUSP00000029814	ENSMUSG00000028164	Manba	3	135.529	3	135.363	23.5891	TRUE	134.048	136.024	gUNC6309280	-0.131263	0.634162	0.446666	-0.130244	-0.584079	0.248911	-0.518883	0.0347295
472	ENSMUSP00000029845	ENSMUSG00000028194	Ddah1	3	145.826	3	145.768	13.7261	TRUE	145.186	146.317	mJAX00114333	0.108264	-0.123241	-0.116136	0.117759	-0.165393	-0.267052	0.136392	0.309407
473	ENSMUSP00000029877	ENSMUSG00000028223	Decr1	4	15.9314	4	15.9434	17.47	TRUE	14.3338	19.351	SFJ040637736	0.00302698	0.130918	-0.196738	0.163331	0.160921	-0.355981	-0.0818813	0.176404
474	ENSMUSP00000029888	ENSMUSG00000028229	Rmdn1	4	19.591	10	87.6904	8.43152	FALSE	75.0855	91.6379	gUNC18377858	0.176251	0.100836	0.0476701	0.0844316	0.00832729	-0.0880946	-0.382924	0.0535029
475	ENSMUSP00000029888	ENSMUSG00000028229	Rmdn1	4	19.591	12	36.4349	9.26669	FALSE	27.9236	40.3573	S3N121457397	0.0963525	0.0508313	0.0604374	-0.0610463	0.0577707	0.105983	-0.265125	-0.0452029
[truncated: 1,326 more rows]

## Sheet: S3
	Protein.id	Gene.id	Symbol	Gene_chr	Gene_middle	QTL_chr	QTL_pos	LOD	Local	CI_lo	CI_hi	Peak_marker	A	B	C	D	E	F	G	H
[truncated: 1,609 more rows]

[truncated: 13 more sheets: S4, S5, S6, S7, S8, S9, S10, S11, S12, S13, S14, S15, S16]
